# Supplementary material for: Transcriptomic basis of sex loss in the pea aphid
Source: BMC Genomics. 2024 Feb 21;25:202. doi: 10.1186/s12864-023-09776-6 (PMC10882735; doi:10.1186/s12864-023-09776-6)
Supplement: Supplementary file 2 — Supplementary Material 2. Figure S2: Distribution of expressed genes and DEGs from each clusters of embryos transcriptomic analysis. Clusters 1, 2, 3, 4 respectively contains 2742, 3698, 1215, 591 DEGs. The aggregate clusters 5 and 6 contains 1651 DEGs. Distribution of expressed genes (gold) and DEGs from each cluster or aggregate clusters (black) on the three autosomes (A1, A2, A3) and on X chromosome was performed using R project. The y axis represent the number of expressed genes or DEGs by sliding window of 1 Mb (x axis). Two region of aggregate cluster 5 and 6 were significantly DEGs enriched (Student’s T test: t = 9.9344, df = 27.388, p-value = 1.406e-10). These two enriched regions (mean 17.4 DEGs by Mb) represent 50 Mb in end of X and 10 Mb in beginning of A2. Regions not enriched in DEGs contain on average 1.5 DEGs by Mb. [file 12864_2023_9776_MOESM2_ESM.xlsx]

## Sheet: Phenotypes
Transcriptomic bases of sex loss in the pea aphid
Huguet M.D., Robin S., Hudaverdian S., Tanguy S., Leterme-Prunier N., Cloteau R., Baulande S., Legoix-Né P., Legeai F., Simon J.-C., Jaquiéry J., Tagu D. and Le Trionnaire G.*
* Corresponding author: gael.le-trionnaire@inrae.fr
Table S1 – Phenotypic characterization of CP and OP lineages
		CP		OP
	Morphs	%	mean	%	mean
Week 1	Sexual females	100	18.4	0	0
	Males	0	0	0	0
	Parth. females	0	0	100	20.4
Week 2	Sexual females	1.3	0.2	0	0
	Males	98.7	15.4	0	0
	Parth. females	0	0	100	21.4
Week 3	Sexual females	2.4	0.2	0	0
	Males	97.6	8.0	23.5	2.4
	Parth. females	0	0	77.5	7.8
Week 4	Sexual females	7.1	0.2	0	0
	Males	7.1	0.2	33.3	0.4
	Parth. females	85.8	2.4	66.7	0.8
