# Supplementary material for: Transcriptomic basis of sex loss in the pea aphid
Source: BMC Genomics. 2024 Feb 21;25:202. doi: 10.1186/s12864-023-09776-6 (PMC10882735; doi:10.1186/s12864-023-09776-6)
Supplement: Supplementary file 3 — Supplementary Material 3. Table S1 – Phenotypic characterization of CP and OP lineages. [file 12864_2023_9776_MOESM3_ESM.xlsx]

## Sheet: Bioinformatic analysis
Transcriptomic bases of sex loss in the pea aphid
Huguet M.D., Robin S., Hudaverdian S., Tanguy S., Leterme-Prunier N., Cloteau R., Baulande S., Legoix-Né P., Legeai F., Simon J.-C., Jaquiéry J., Tagu D. and Le Trionnaire G.*
* Corresponding author: gael.le-trionnaire@inrae.fr
Table S2 – Filtering and mapping data for the 60 libraries
Sample name	Library name	Total reads before trimming	Total reads after trimming and used for mapping on genome by Hisat2	Unique mapped reads by Hisat2	Percentage of unique mapped reads by Hisat2	Assigned reads by FeaturesCounts without new transcrits prediction by Stringtie and FeelNC	Assigned reads by FeaturesCounts with new transcrits prediction by Stringtie and FeelNC
CP_SD_L4_1	D188-D183T45	18872537	18772651	15288887	81.44%	9570788	14695374
CP_SD_L4_2	D188-D183T46	20795511	20709329	16504508	79.70%	9937408	15562183
CP_SD_L4_3	D188-D183T47	21524163	21446602	18326115	85.45%	10599386	17445955
OP_SD_L4_1	D188-D183T48	20077501	20012401	16193861	80.92%	9695686	15564072
OP_SD_L4_2	D188-D183T49	24315095	24206564	20009092	82.66%	12591505	19484495
OP_SD_L4_3	D188-D183T50	20464181	20390719	17034673	83.54%	10638806	16399466
CP_SD_L3_1	D188-D183T51	25998363	25867937	19843389	76.71%	13068826	19077814
CP_SD_L3_2	D188-D183T52	19782564	19717324	17323687	87.86%	10799247	16795987
CP_SD_L3_3	D188-D183T53	23837738	23769878	18374394	77.30%	11225777	16751842
OP_SD_L3_1	D188-D183T54	20686494	20585335	16857025	81.89%	10035962	16182617
OP_SD_L3_2	D188-D183T55	21152116	21057272	16138125	76.64%	10045942	14600597
OP_SD_L3_3	D188-D183T56	22127235	22024328	16428918	74.59%	10923313	15740079
CP_SD_L2_1	D188-D183T57	23195055	23061818	19380306	84.04%	11653107	18455891
CP_SD_L2_2	D188-D183T58	24273902	24168813	20091559	83.13%	11958104	19238733
CP_SD_L2_3	D188-D183T59	20845885	20759342	16393059	78.97%	9996352	14985629
OP_SD_L2_1	D188-D183T60	22777439	22675348	19589233	86.39%	11726248	18990638
OP_SD_L2_2	D188-D183T61	20921351	20829818	16848377	80.89%	9759632	16012815
OP_SD_L2_3	D188-D183T62	23238590	23165939	19505228	84.20%	11454899	18542860
CP_SD_e17_1	D188-D183T63	25591544	25521509	23218195	90.98%	13246469	22356461
CP_SD_e17_2	D188-D183T64	25507617	25443305	23330936	91.70%	13837460	22712444
CP_SD_e17_3	D188-D183T65	27005938	26944309	24629954	91.41%	14092805	23754291
OP_SD_e17_1	D188-D183T66	24479659	24429595	22468723	91.97%	13162397	21982990
OP_SD_e17_2	D188-D183T67	28215018	28168961	26111685	92.70%	14704874	25428190
OP_SD_e17_3	D188-D183T68	27176626	27106420	24879660	91.79%	14004335	24164917
CP_SD_e18_1	D188-D183T69	26871528	26821469	24488770	91.30%	14477801	23592466
CP_SD_e18_2	D188-D183T70	23173265	23143077	20873862	90.19%	12409674	20110525
CP_SD_e18_3	D188-D183T71	20355782	20308275	18407328	90.64%	10612734	17639033
OP_SD_e18_1	D188-D183T72	23507843	23398797	21302649	91.04%	12945455	20850199
OP_SD_e18_2	D188-D183T73	24273223	24212420	22139289	91.44%	12706410	21629890
OP_SD_e18_3	D188-D183T74	25368536	25315858	23129686	91.36%	13455668	22521837
CP_LD_L2_1	D376T19	21706570	21422684	18466965	86.20%	11299501	17466139
CP_LD_L3_1	D376T20	18686562	18549881	14438146	77.83%	8191659	13502141
CP_LD_L4_1	D376T21	19972625	19775940	16699915	84.45%	10035892	15908810
CP_LD_e17_1	D376T22	18951732	18816719	17116103	90.96%	10809393	16742670
CP_LD_e18_1	D376T23	22600159	22355216	19149171	85.66%	11864329	16940912
CP_LD_L2_2	D376T24	21055004	20882277	17838698	85.43%	11283930	17225603
CP_LD_L3_2	D376T25	19456063	19269386	3831887	19.89%	2134721	3378529
CP_LD_L4_2	D376T26	20536929	20286682	16839513	83.01%	9738886	16174435
CP_LD_e17_2	D376T27	30992950	30868605	28422001	92.07%	17874115	27975585
CP_LD_e18_2	D376T28	18868038	18693885	15681906	83.89%	9822734	13989007
CP_LD_L2_3	D376T29	17557034	17429429	15416956	88.45%	9410873	14760270
CP_LD_L3_3	D376T30	21502041	21378172	18769130	87.80%	11751279	18115118
CP_LD_L4_3	D376T31	19795712	19618959	16754836	85.40%	10537339	16227412
CP_LD_e17_3	D376T32	18224088	18120878	14167383	78.18%	8965057	13971620
CP_LD_e18_3	D376T33	16694543	16549591	14506253	87.65%	9192808	13788011
OP_LD_L2_1	D376T34	20405902	20259539	17793119	87.83%	10724416	17131999
OP_LD_L3_1	D376T35	17474892	17311314	14771386	85.33%	9610283	14383421
OP_LD_L4_1	D376T36	16608672	16437868	14240641	86.63%	8445807	13708421
OP_LD_e17_1	D376T37	18039063	17858035	15456877	86.55%	9992150	14117840
OP_LD_e18_1	D376T38	16761252	16655866	15075395	90.51%	9247076	14605521
OP_LD_L2_2	D376T39	23693391	23378828	19573665	83.72%	11240019	18641225
OP_LD_L3_2	D376T40	3751630	3703007	3081680	83.22%	1878051	2944330
OP_LD_L4_2	D376T41	17067042	16862222	14029465	83.20%	8417391	13633387
OP_LD_e17_2	D376T42	16510797	16307536	13979466	85.72%	8779806	13324757
OP_LD_e18_2	D376T43	32461456	32389678	30101117	92.93%	17576614	29547386
OP_LD_L2_3	D376T44	16377905	16299653	14260916	87.49%	8209766	13267186
OP_LD_L3_3	D376T45	17374661	17270842	15314568	88.67%	8950271	14590589
OP_LD_L4_3	D376T46	20248404	20106625	17777268	88.41%	11113262	17015989
OP_LD_e17_3	D376T47	17911714	17844759	16315062	91.43%	10820692	15853638
OP_LD_e18_3	D376T48	16577097	16462606	12969530	78.78%	7869870	11785085
