# Supplementary material for: Transcriptomic basis of sex loss in the pea aphid
Source: BMC Genomics. 2024 Feb 21;25:202. doi: 10.1186/s12864-023-09776-6 (PMC10882735; doi:10.1186/s12864-023-09776-6)
Supplement: Supplementary file 4 — Supplementary Material 4. Table S2 – Filtering and mapping data for the 60 libraries. [file 12864_2023_9776_MOESM4_ESM.xlsx]

## Sheet: Heads
																					Transcriptomic bases of sex loss in the pea aphid
																					Huguet M.D., Robin S., Hudaverdian S., Tanguy S., Leterme-Prunier N., Cloteau R., Baulande S., Legoix-Né P., Legeai F., Simon J.-C., Jaquiéry J., Tagu D. and Le Trionnaire G.*
																					* Corresponding author: gael.le-trionnaire@inrae.fr
																					Table S3 – Unnormalized CPM values of expressed genes in heads and in embryos
Gene.id (A. pisum)	Type of Gene	Description (A. pisum)	Gene.id (D. melanogaster)	Symbol (D. melanogaster)	Annotation (D. melanogaster)	Description (D. melanogaster)	CP_LD_h2_1	CP_LD_h2_2	CP_LD_h2_3	CP_LD_h3_1	CP_LD_h3_2	CP_LD_h3_3	CP_LD_h4_1	CP_LD_h4_2	CP_LD_h4_3	CP_SD_h2_1	CP_SD_h2_2	CP_SD_h2_3	CP_SD_h3_1	CP_SD_h3_2	CP_SD_h3_3	CP_SD_h4_1	CP_SD_h4_2	CP_SD_h4_3	OP_LD_h2_1	OP_LD_h2_2	OP_LD_h2_3	OP_LD_h3_1	OP_LD_h3_2	OP_LD_h3_3	OP_LD_h4_1	OP_LD_h4_2	OP_LD_h4_3	OP_SD_h2_1	OP_SD_h2_2	OP_SD_h2_3	OP_SD_h3_1	OP_SD_h3_2	OP_SD_h3_3	OP_SD_h4_1	OP_SD_h4_2	OP_SD_h4_3
14-3-3epsilon	mRNA	14-3-3 protein epsilon	FBgn0020238	14-3-3epsilon	CG31196	14-3-3epsilon	12046	11121	9472.5	10399	1942	9430	9130	11572	8000	10780	11804.5	7631	7433	7732.5	8542	7050	6773	11324	11437	16179	11139	6232	2011	10415	9014	8634	7996	11990	11518	13008	8419	5442	6066	8745	9893	8326
14-3-3zeta	mRNA	14-3-3 protein zeta', '14-3-3 protein zeta isoform X1'	FBgn0004907	14-3-3zeta	CG17870	14-3-3zeta	25033.42	22502.17	18309.83	18408.67	4381.33	20637.17	20884.83	21462.83	16162.83	20881.33	21537.5	15990.75	14542	15076.5	16160.58	11616.67	13909.67	17062.33	23604.5	30479.75	19535.17	18801.17	4474	21141.5	19309	18450.5	19039.5	24369.32	19675	20992.67	16080.67	13014.5	12106	15317.67	16081.83	14431.17
Aagab	mRNA	uncharacterized protein LOC100167316alpha- and gamma-adaptin-binding protein p34 homolog', 'uncharacterized protein LOC100167316alpha- and gamma-adaptin-binding protein p34 homolog isoform X1'	FBgn0030007	alpha-PheRS	CG2263	Phenylalanyl-tRNA synthetase, alpha-subunit	261	261	292	322	53	221	256	301	220	474	523	335	341	384	357	309	351	548	299	408	334	161	52	293	223	200	223	500	555	540	385	162	216	382	388	336
AANAT1	mRNA	arylalkylamine N-acetyltransferase-like', 'arylalkylamine N-acetyltransferase-like isoform X1'	FBgn0019643	AANAT1	CG3318	Arylalkylamine N-acetyltransferase 1	4554.5	5195.5	4819.5	7073	1925.5	8220.5	1544.33	1777	5979	4151	5734.5	5591	10002.5	13453	16541	7498.5	8708.5	7345	4437.5	4349.5	1849.5	3252	662	3371.5	4375.5	1868	5918.5	2674.5	2070	2843.5	7731.33	7194.5	7146.83	8845	9751.58	11297
AANAT2	mRNA	arylalkylamine N-acetyltransferase-like', 'arylalkylamine N-acetyltransferase-like isoform X1', 'arylalkylamine N-acetyltransferase-like isoform X2'	FBgn0019643	AANAT1	CG3318	Arylalkylamine N-acetyltransferase 1	177	115	101	126	49	189	252	235	170.33	243.5	274.5	144	181.5	273.5	230	197.5	338	357.5	240	183.5	133	113	16	173	212	134	290	299	221	303	301.5	144	151	411.33	327	306
AANAT3	mRNA	uncharacterized protein LOC100159490', 'uncharacterized protein LOC100159490 isoform X1'	FBgn0019643	AANAT1	CG3318	Arylalkylamine N-acetyltransferase 1	650.17	527.77	425.17	471.22	99.87	413.5	254.42	276	227.5	704.08	647.77	521.75	495.33	444.12	561.77	295.83	348.08	384	633.47	873.8	663.33	351.87	106.33	458.17	373.17	292.5	306.83	750.17	555.15	548.7	606.45	409.75	308.38	465.5	325.92	374.5
Aats-asp	mRNA	aspartyl-tRNA synthetase	FBgn0002069	AspRS	CG3821	Aspartyl-tRNA synthetase	747	660	749.5	727.5	156	658	722.5	781	493	989	1047.5	722.33	753	790.5	948	588	773	914.5	936.5	969	658	569	84.5	729	717	601	708.5	1089.83	881.5	1206	900.5	713.5	564.5	874	820	694
Accoas	mRNA	acetyl coenzyme A synthase	FBgn0012034	AcCoAS	CG9390	Acetyl Coenzyme A synthase	739	763.5	792	810	165	786	338	622	564	877	980	504	1014	1387	1247	619	766	928	795	1069	572	310	118	679	651	498	664	902	737	829.5	1318.5	720	922	1068.5	1153	1302
Acn9	mRNA	protein ACN9 homolog, mitochondrial	FBgn0038437	Sdhaf3	CG14898	Succinate dehydrogenase assembly factor 3	126	86	126	150	21	126	167	142	100	294	337	223	331	256	504	263	268	328	208	177	141	68	38	145	130	104	180	318	303	372	330	264	150	283	242	241
Acp1	mRNA	acid phosphatase 1, soluble	FBgn0040076	primo-2	CG33747	primo-2	229.83	316.83	262.83	266.33	43	258.17	261	267.17	221.17	293.5	312.83	215.5	261.83	245.83	281.17	176.5	225.5	218.5	296.17	371.83	172.5	142	33.83	267.5	257	204.5	203	331	267.17	350.17	283	200.5	185.33	213.5	222.33	186.33
ACYPI005491	mRNA	uncharacterized protein LOC100575121', 'uncharacterized protein LOC100575121 isoform X1'	FBgn0265189	sud1	CG44254	sudestada1	185	286	310	259	34.5	247.5	178	155	92	376	455	221	239.5	269	265	192	199	271	333	366	252	175	24	184	103	85	161	492	388	457	313	200	193	273	197	205
ACYPI009260	mRNA	uncharacterized protein LOC100575117 precursor	NA	NA	NA	NA	112.33	85.67	54.67	22	7	36.67	0.33	6	14	917.37	52.33	44.5	214.93	40.67	5572.37	162.17	7	11	19.67	44	43.17	510.23	3	27	14	236.87	3292.67	3.5	17	9	15	42.33	76	14	30.33	33
ACYPI20897	mRNA	uncharacterized protein LOC100575583 precursor	FBgn0032732	EMC5	CG15168	ER membrane protein complex subunit 5	557	522	532	458	91	467	420	474	395	663	646	529	494	494	763	355	496	498	635	530	350	285	55	356	373	311	370	697	661	645	518	561	311	467	394	363
ACYPI21107	mRNA	uncharacterized protein LOC100571150	FBgn0260857	Bet1	CG14084	Blocked early in transport 1	223	158	201	252	39	207	211	286	111	241	193	199	172	129	378	146	214	149	294	298	205	101	31	167	198	191	219	202	204	250	196	300	98	184	132	105
ACYPI21111	mRNA	uncharacterized protein LOC103310715	NA	NA	NA	NA	6	11	13	16	2	11	22	39	12	19	8	11	4	7	13	18	25	18	9	18	10	18	6	19	29	31	48	9	18	9	16	27	4	23	16	20
ACYPI21874	mRNA	uncharacterized protein LOC100575480', 'uncharacterized protein LOC100575480 isoform X1'	NA	NA	NA	NA	221	242	175	259	45	343	256	266	301	391	290	164	214	318	290	256	283	357	241	369	219	162	42	257	262	198	304	294	238	265	368	203	205	388	264	313
ACYPI22208	mRNA	uncharacterized protein LOC100572942', 'uncharacterized protein LOC100572942 isoform X1'	NA	NA	NA	NA	471.5	519.5	368	398.5	86	382.5	438	374.5	359	570	546	433.5	402	394.33	460.33	397	384	470.5	543	637	389.5	362.5	74	518.5	327	352.5	427	707	515.5	679	491.25	356.5	333	435.67	511	413
ACYPI22560	mRNA	uncharacterized protein LOC100574420	NA	NA	NA	NA	68	45	46	41	6	38	65	41	33	69	81	54	73	47	85	36	56	78	102	75	63	48	6	64	58	33	63	67	75	108	79	64	43	76	65	57
ACYPI23643	mRNA	cytochrome c oxidase subunit 6A2, mitochondrial-like	NA	NA	NA	NA	11826	10807	8887.5	9220	1994	11445.5	14017	11152	10644.5	12358.5	11192.5	14730	11673	8226	15546.5	7303	9286.5	7998	11470.5	11712	7982	9770	1751	8722	11511	9044.5	10687	11069	8434	9328	8826	13276	7730.5	7400	6855	6123.5
ACYPI24120	mRNA	uncharacterized protein LOC100568518 precursor	NA	NA	NA	NA	2	6	2	1	0	0	0	5	12	19	1	1	3	7	4	2	12	3	7	7	7	7	2	7	3	3	5	24	2	1	38	18	0	3	1	1
ACYPI24610	mRNA	uncharacterized protein LOC100571238	NA	NA	NA	NA	56	44	37	28	9	48	33	42	19	43	43	30	94	38	104	43	19	39	95	121	71	65	13	74	56	69	86	137	120	73	93	34	64	70	99	72
ACYPI24700	mRNA	uncharacterized protein LOC100572956	FBgn0035189	CG9119	CG9119	no_fullname	2	5	3	2	2	15	5	8	2	5	2	3	2	0	6	2	4	2	1	8	11	0	0	9	14	5	6	27	9	12	27	7	5	8	0	6
ACYPI25200	mRNA	uncharacterized protein LOC100572800', 'uncharacterized protein LOC100572800 isoform X1'	NA	NA	NA	NA	123	100	134	153	15	108	108	153	84	253	291	213	226	214	330	172	193	252	190	203	186	56	29	154	133	106	173	242	249	289	241	234	120	222	217	188
ACYPI25566	mRNA	uncharacterized protein LOC100575901 precursor	NA	NA	NA	NA	852	654	618	574	197	782	699	590	814	621	877	909	1823	776	907	841	638	947	1064	963	1021	1282	228	989	942	966	1409	1668	1385	1413	1853	2139	1986.2	1284	1936.5	1430
ACYPI25621	mRNA	uncharacterized protein LOC100573560	NA	NA	NA	NA	1607	1231	1232	1257.17	364	1522	1654.5	1473	1153	1621.5	1443.5	1648	1272	1086	2090.5	955.5	1087.5	980	1697	1795	1170	1199	263.5	1153	1583	1144	1546	1530	1135	1390	1265	1455.5	943	1026.5	839	841
ACYPI26172	mRNA	uncharacterized protein LOC100573855	NA	NA	NA	NA	574	394.2	356	475	73	422	439	445	328.5	499	573	384	432	350.5	560	276	292	500	581	647	527	244	74	470	405	344.5	371	547	505	541	372	291	277	393	351	357
ACYPI27127	mRNA	uncharacterized protein LOC100574241	NA	NA	NA	NA	358	310	324	339	62	290	286	320	290	336	426	293	326	347	354.5	298	270	425	399	432	328	270	55	326	269	285	288	514	432	471	344	250	248	383	496	374
ACYPI27183	mRNA	uncharacterized protein LOC103308295	FBgn0030676	CG12379	CG12379	no_fullname	177	154	184	188	44	158	119	153	122	216	217	203	182	178	298	144	176	193	305	274	173	133	31	194	169	172	159	242	232	263	232	236	153	198	170	161
ACYPI30670	mRNA	uncharacterized protein LOC100575407	NA	NA	NA	NA	291	279	255	317	81	290	324	315	197	292	282	229	237	195	386	154	207.5	202	376	500	292	208	48	268	334	227	306	249	273	311	247	284	180	204	197	201
ACYPI30763	mRNA	uncharacterized protein LOC100572372', 'uncharacterized protein LOC100572372 isoform X1'	NA	NA	NA	NA	121	117	81	74	17	79	58	91.4	68	178	197	113	135	147	128	86	97	150	164	118	150	92	10	96	70	70	76	213.5	166	161	117	116	112	93	142	105
ACYPI31067	mRNA	uncharacterized protein LOC103310224	NA	NA	NA	NA	216	160	175	109	29	164	116	107	119	195	204.5	114	182	151	172	141	158	149	139	174	105	132	40	151	110	88	68	184	154	149	169	187	164	127	193	133
ACYPI31162	mRNA	uncharacterized protein LOC100569781 precursor	NA	NA	NA	NA	247	300	175	265	49	396	495	363	457	373	166	141	205	320	159	352	387	298	228	208	129	305	50	228	435	417	567	265	166	174	277	246	192	219	278	148
ACYPI31358	mRNA	uncharacterized protein LOC100574411', 'uncharacterized protein LOC100574411 isoform X1'	NA	NA	NA	NA	449	366	252	297	78	291	284	326	360	312	518	265	260	374	271	260	239	327	292	286	211	233	62	249	263	258	195	424	359	348	225	166	168	224	267	221
ACYPI31744	mRNA	39S ribosomal protein L23, mitochondrial	FBgn0035335	mRpL23	CG1320	mitochondrial ribosomal protein L23	318	194.5	177	208.5	37	186	205	164	117	307.5	320	250.5	236	206	333	131	200	195	288	278.5	217.33	216	32	201	193	119	202.83	319.5	251	278.67	274.5	205	132	185.5	156.5	139
ACYPI32014	mRNA	uncharacterized protein LOC100571492', 'uncharacterized protein LOC100571492 isoform X1'	NA	NA	NA	NA	55.5	58.5	62	65	14	42.5	61	72	42.5	145	183.5	180	148	120	229.5	123	169	189.5	78.5	103	90.5	61	4	59.5	39.5	38.5	35	193	204	229	161	175.5	83.5	153	142.5	124.5
ACYPI34021	mRNA	uncharacterized protein LOC103311794	NA	NA	NA	NA	131.5	145	121	123	32	158	115	111	146.5	180.5	212	160.5	126	153	177.5	135	140.5	141.5	167.5	194	156.5	94.5	37.5	133	124.5	87	133.5	200.5	155.5	196.5	127.5	128.5	122	156	149.5	140.5
ACYPI34361	mRNA	Gastric cancer antigen Zg14 homolog-like	FBgn0031764	CG9107	CG9107	no_fullname	215	152	189	143	52	173	101	121	94	291	339	191	232	185	224	131	146	164	287	255	218	111	35	228	150	79	110	338	317	363	267	157	158	189	179	155
ACYPI34668	mRNA	uncharacterized protein LOC100575352', 'uncharacterized protein LOC100575352 isoform X1'	NA	NA	NA	NA	333	309	254	340	67	367	311	373	331	375.5	441	212	199	271	228	233	250	365.5	378	469	306	190	60	281	282	237	245	412	373	386	341.5	155	199	311	261	257
ACYPI35400	mRNA	uncharacterized protein LOC100572680', 'uncharacterized protein LOC100572680 isoform X1'	FBgn0035944	CG5021	CG5021	no_fullname	611.67	608.17	555	623.75	134.5	701.08	609	675.17	476	794.33	938.33	590.33	612.5	628.5	610.17	394.33	541.67	658.5	902.07	918.5	758.5	516.57	87.5	719.27	589.42	539.15	684	924	769.83	1072.83	737.33	444	502	760.33	665	582.08
ACYPI37007	mRNA	uncharacterized protein LOC100572660', 'uncharacterized protein LOC100572660 isoform X1'	NA	NA	NA	NA	96	81	114	87	24	94	89	138	62	159.5	136	134.5	106.5	129.5	205	95.5	117	129.5	153.5	150	128	80.5	24	130.5	84	74	91	138	154.5	183.5	126.5	101.5	90	118	110	99
ACYPI37037	mRNA	uncharacterized protein LOC100570152 precursor	NA	NA	NA	NA	65	100	71	44	12	112	32	42	42.5	74	61	102	85.5	52	109.5	40	46	32	88	84	70	80	15	58	59	36	87	74	76	101	62	64	59	38	64	46
ACYPI37262	mRNA	uncharacterized protein LOC100568560	NA	NA	NA	NA	9	2	1	1	1	0	0	0	2	1.5	1	2.5	0	3	3	6.5	51	5	9.5	0	2	1	0.5	0.5	0	0.5	9	1.5	3	0	18	7	0.5	3	0	1.5
ACYPI37407	mRNA	uncharacterized protein LOC100573843 precursor	NA	NA	NA	NA	23	83	27	81	16	47	6	5	9	219	323	182	41	272	99	83	190	48	319	146	180	74	8	16	118	49	28	38	100	640	120	292	166	60	16	39
ACYPI38240	mRNA	uncharacterized protein LOC103310452', 'uncharacterized protein LOC103310452 isoform X1'	FBgn0035438	PHGPx	CG12013	PHGPx	2957.5	2534	2577.5	2562	524	2778.5	2785	2814.5	2202.5	3719.83	3546.5	3475.5	3527	2838	4128	2757.5	3433	3688.83	3885.5	3137	2302	2179	433	2497.5	2847	2043.5	2786.67	4123	3297	3817.5	3363.5	3737.5	2895	3354.5	3643	3106
ACYPI38370	mRNA	uncharacterized protein LOC100574707 precursor', 'uncharacterized protein LOC100574789 precursor'	NA	NA	NA	NA	33674	36115.5	28727.87	23043.7	4965.83	34811.7	36440.7	29883	32879.5	23008.5	27333.2	20277.83	34069	23739.5	19613.5	18695.33	25816.17	20780.5	36757	36390	30292.67	56798.5	8553.5	34203.33	31976.7	32318.7	37978.5	38520.7	28110	28371	23397.83	42738.5	26042	21198	34069.5	20148.17
ACYPI38370-2	mRNA	NA	NA	NA	NA	NA	39135.5	37685.5	29935	26679	6014	35540.5	42202.5	33397.33	35998	21583.5	28915.17	18783.17	30608	21950	18111.83	17710	24389.5	20340.33	35401.5	37840.5	29982.33	55273.83	8991.5	34994.67	35849	34702.17	37287	37651.67	25790.5	26425.17	21480.5	35711.5	21994.5	20397	29691	17810.5
ACYPI38480	mRNA	uncharacterized protein LOC100570671 precursor	NA	NA	NA	NA	6	22	3	5	3	19	6	14	26	90	21	8	26	37	5	13	19	19	14	19	24	4	1	8	15	7	15	38	4	6	27	30	28	17	37	17
ACYPI38600	mRNA	uncharacterized protein LOC100568797	FBgn0038454	CG10324	CG10324	no_fullname	103	114	97	108	11	95	104	51	51	109	116	86	71	85	100	64	64	93	133	155	110	77	17	119	97	61	94	162	144	150	100	82	65	98	100	79
ACYPI38901	mRNA	uncharacterized protein LOC100574210	FBgn0010438	mtSSB	CG4337	mitochondrial single stranded DNA-binding protein	361	289	265.5	228	45	255	160	208	196	310	335.5	244	247.5	211.5	240	183	182	210	320	366	289	282	43	255.5	176	177.5	176	335	267	270.5	240	210.5	207	237	210	219.5
ACYPI39568	mRNA	uncharacterized protein LOC100569946 precursor	NA	NA	NA	NA	5153.83	8087.5	6921.5	5440.5	1910.5	7310	4161.5	3638.5	3533	11159	19651.83	12685.83	7026.33	26504.83	15548.67	13458.33	18404.33	7690	8611.33	6778	8254.5	8072.5	782.5	4870.5	5878.5	4042.5	7611.67	11135.83	7507.5	12882.33	20446	15073.83	15499	23933.33	16204.83	11415.5
ACYPI40782	mRNA	uncharacterized protein LOC100575789', 'uncharacterized protein LOC100575789 isoform X1', 'uncharacterized protein LOC100575789 isoform X2'	FBgn0001301	kel	CG7210	kelch	199	117.5	150	192.5	36	163.5	151.5	132	91	302.5	405.5	325	292.83	247.83	459	204.5	257.5	340.5	155	165	143.5	63	26	143.5	79	72	115	316.5	356	347	238.5	250	166	275.5	231	197
ACYPI41887	mRNA	uncharacterized protein LOC100572529	NA	NA	NA	NA	100	74	132	112	25	98	130.33	100	56	193	227	178	182	186	210	121	150	209	209	160	163	75	16	132	108	83	124	296	254	328.5	211	212	115	155	139	140
ACYPI44516-2	mRNA	NA	NA	NA	NA	NA	162	215	142	188	40	336	274	211	202	213	179	127	168	164	215	137	196	199	238	304	195	207	36	192	322	227	363	258	179	167	328	180	154	276	158	177
ACYPI44554	mRNA	uncharacterized protein LOC100570074 precursor	NA	NA	NA	NA	39	82	54	42	12	43	116	62	55	253	179	207	25	198	115	110	360.5	104	56	114.5	60	102	6	48.5	109.5	36	159	372.5	67	101.5	419.5	449	84	323	25	69
ACYPI44617	mRNA	uncharacterized protein LOC100575785', 'uncharacterized protein LOC100575785 isoform X1'	NA	NA	NA	NA	44	50	41	32	5	28	48	57	23	88	75	99	75	37	149	48	77.5	68	37	57	49	28	13	39	74	47	40	74	70	83.83	57	145.5	62	67	55	57
ACYPI45001	mRNA	uncharacterized protein LOC100570716	NA	NA	NA	NA	571.5	876.5	874.83	594.67	263.33	950.83	558.33	411.67	411	1217.67	1894	1358	816	2921.58	1725.5	1705.83	2022.83	809.67	2501.17	2045.33	2372	2355.83	241.33	1553.5	1777	1280.5	2375.83	3257.83	2256.33	3195.17	6212.5	5041.33	4534.5	7162.83	4616.33	3237.67
ACYPI45536	mRNA	uncharacterized protein LOC100568673 precursor	FBgn0052036	CG32036	CG32036	no_fullname	181	324	189	160	29	153	92	76	117	430	134	120	966	206	1362	380	110	116	175	147	106	323	32	135	89	100	1580	101	101	94	147	173	196	176	300	216
ACYPI46154	mRNA	uncharacterized protein LOC100570519 precursor	NA	NA	NA	NA	9	20	9	7	7	10	16	8	6	32	22	35	5	28	32	23	64	14	6	15	14	9	3	13	27	15	19	45	16	7	53	83	13	49	1	10
ACYPI46564	mRNA	uncharacterized protein LOC100574948	NA	NA	NA	NA	2443	2776	1903	1642	461	2054	2395	2140	2264	2017	1880	1696	2009	1681	1442	2193	1883	2052	2292	2293	1663	1786	330	1729	1785	1639	2219	2021	1605	1600	1545	1175	2052	1504	2090	1625
ACYPI46913	mRNA	uncharacterized protein LOC100575671', 'uncharacterized protein LOC100575671 isoform X1'	NA	NA	NA	NA	0	4	1	1	0	0	0	0	3	5	3	2	0	2	0	1	3	0	7	0	2	0	0	0	3	1	3	22.5	0	1	14	8	2	2	2	0
ACYPI47916	mRNA	uncharacterized protein LOC100575320	NA	NA	NA	NA	107	179	133	101	36	150	183	141	112	215.5	204	195	205	193	192	220	229	233	163	105	118	122	29	125	112	141	162	133	130	175	159	155	141	135	203	174
ACYPI47960	mRNA	uncharacterized protein LOC100574281 precursor	FBgn0039800	Npc2g	CG11314	Niemann-Pick type C-2g	94	121	101	125	23	141	196	175	149	143	124	75	96	129	148	120	132	101	111	199	72	171	10	108	190	154	267	148	89	99	124	98	73	137	63	88
ACYPI49991	mRNA	uncharacterized protein LOC103310467	NA	NA	NA	NA	498	537	357	327	73	392	424	355	445	416	420	420	470	337	470	378	461	391	392	435	328	321	84	352	388	306	365	409	318	417	282	588	415	327	411	340
ACYPI50196	mRNA	uncharacterized protein LOC100571908 precursor	NA	NA	NA	NA	794	1199	980	514	91	527	135	93	176	847	625	444	369	335	378	64	85	65	1304	1864.25	995	724	123	598	413	273	509	1322	582	876	651	658	354	211	160	152
ACYPI52223	mRNA	protein FAM210A	FBgn0031188	CG14613	CG14613	no_fullname	2026	2507	1626	1253	384	1836	1518	1424	1810	1975	1857	2217	1971	1613	2367	1451	1783	1585	1251	1195	771	996	194	760	756	824	947	1248	990	1073	789	1877	960	835	1067	778
ACYPI52640	mRNA	uncharacterized protein LOC100570054	NA	NA	NA	NA	154.5	165.5	192	204	50.5	205	132	164	108	224	299	210	212	223	276	185	198	252	220	217	185.5	127	11	191	122	110	112	356	341	419	273	150	155	247	276	236
ACYPI53008	mRNA	uncharacterized protein LOC100573327	FBgn0034919	CG5569	CG5569	no_fullname	1220	1351	1105	675	234	1291	1072	1032	1610	2316	2161	2365	2572	1751	1876	1668	1821.5	1595	994	1081	820	865	231	872	763	769	1126	2576	2033	1844	1707	2703	2465	1546	2301.33	1680
ACYPI53115	mRNA	uncharacterized protein LOC103309692	NA	NA	NA	NA	129	116	115	186	27	119.5	101	136.5	87	296.5	310.5	272.5	248.5	229	396	208	228.33	295.5	158	175.5	140	73	19	150.5	97	61	130.5	275.5	348	372.5	253.5	289	158.5	263.5	248	241
ACYPI53166	mRNA	uncharacterized protein LOC100572976', 'uncharacterized protein LOC100572976 isoform X1'	NA	NA	NA	NA	1	5	12	8	6	11	3	19	9	13	6	8	5	6	9	17	26	21	1	10	9	2	0	4	6	23	18	9	12	10	22	33	1	23	24	16
ACYPI53375	mRNA	ribonuclease P protein subunit p29', 'ribonuclease P protein subunit p29 isoform X1'	FBgn0035831	Pop4	CG8038	POP4 ribonuclease P/MRP subunit	212	224	229	240	49.5	187	230	286	190	331	405.83	223	178	213	199	255.5	327	397	266.5	225	180	119	27	197.33	224.17	223	226.33	351	348.33	386	236	189.5	160	425	361.33	272.33
ACYPI53853	mRNA	uncharacterized protein LOC100569988 isoform X1', 'uncharacterized protein LOC100569988 precursor'	NA	NA	NA	NA	698.5	587	380.5	489.17	130	609.5	729.67	621	502.67	658.33	645.83	312	407.5	670.5	381	446.5	623.5	537.67	607.5	1149.5	559.5	776	146.5	631.83	851	566.67	588.5	978.5	462.33	449.67	836.5	394	404.5	933.33	615.5	449.92
ACYPI54307	mRNA	uncharacterized protein LOC100571469', 'uncharacterized protein LOC100571469 isoform X1'	NA	NA	NA	NA	48	35	42	40	2	37	32	25	20	82	75	69	105	79	111	67	86	85	66	64	45	21	6	41	40	44	30	120	78	88	125	106	83	89	98	67
ACYPI55558	mRNA	uncharacterized protein LOC100570235	NA	NA	NA	NA	61	46	37	86	12	45	52	48	51	49	69	52	63	50	53	35	13	52	56	56	52	41	11	52	24	26	25	63	94	88	29	48	49	28	47	27
ACYPI56194	mRNA	uncharacterized protein LOC100575257	FBgn0260648	Rrp40	CG31938	Ribosomal RNA processing 40	216	154	182	160	50	183	184	134	92	328	311	282	253	266	344	168	213	217	290	215	178	126	26	180	138	142	146	358	253	369	328	228	174	243	244	214
ACYPI56502	mRNA	uncharacterized protein LOC100574994	NA	NA	NA	NA	437	958.33	676	497	202	672	266	294	380	1091.33	1769.33	1277	793.33	2980.33	1403.33	1754	2128.33	875.33	718	511	587	572	56	310	424	258	534	808.33	713.33	885.33	1500.67	1109.67	1239	1787.33	1280	818
ACYPI56506	mRNA	uncharacterized protein LOC100572986	NA	NA	NA	NA	511	657	561	301	164	655	419	476	400	1239	1530	1156	955	3320	1517	1275	2126	826	919	1121	899	1440	111	854	811	832	1105	1828	1167	1367	3144	3605	2756	3015	3048	1728
Ak2	mRNA	adenylate kinase 2, mitochondrial	FBgn0283494	Adk2	CG3140	Adenylate kinase 2	824	918	893	738	140.5	1015	631	705.75	649	1503.67	1196	1297.25	1169	944	1370.83	930	1041	940.5	905	1202	710	725	129	888	581	515	618	1360.5	1115	1538	1089	1402.5	913	814.5	1008	750
Ance-like	mRNA	angiotensin converting enzyme-like isoform X1', 'angiotensin converting enzyme-like precursor'	FBgn0012037	Ance	CG8827	Angiotensin converting enzyme	272	245	200	242.5	44.33	268	659.33	697	488	231	222	123	247	220	251	229.67	208	275	507	507	288	213	57	268.5	854.33	823.33	737	391	316	287.5	421	227	188.5	353	388	279
Apool	mRNA	apolipoprotein O-like', 'apolipoprotein O-like isoform X1'	NA	NA	NA	NA	1098.5	896	875.5	991	232	1025.5	1109	1007	977	1267	1363	762	1001	1182	1076	850.5	880	1274.5	1380	1350	853	735	177	1079	869	705.5	1081	1379	1140	1463.5	1187.5	665	754	1095.5	1057.5	1002
Aqp1	mRNA	aquaporin isoform 1', 'aquaporin isoform 2'	FBgn0015872	Drip	CG9023	Drip	2294.83	2182	1712.5	1687.33	368	1646	1549.5	1515	1538	2074.33	1952	1399.17	1459.5	1908.5	1699.67	1252.33	1607.67	1377	1560.5	2122	1399.5	1145	249.83	1246.5	1492	1036.5	1356.5	1605.17	1236	1454.67	1670.17	1430.83	1094.33	1585.67	1128.67	1231.83
aralar1	mRNA	calcium-binding mitochondrial carrier protein Aralar1	FBgn0028646	aralar1	CG2139	aralar1	685	588.5	648	625	130.5	642	497	645.5	452	817	926.5	608	535	656	617	501.5	536	731.5	825.5	811.5	674	452	105	723.5	546	465.5	585	988	799	1107	778.5	505	452	715.5	695	631
Arfgap2	mRNA	ADP-ribosylation factor GTPase activating protein 2', 'ADP-ribosylation factor GTPase activating protein 2 isoform X1'	FBgn0037182	ArfGAP3	CG6838	ADP-ribosylation factor GTPase activating protein 3	308	314	405	324	86	322	319	356	232	733	735	499	541	530	660	449	520	693.5	478	494	394	167	46	343	278	275	290	714.5	736	975	635	463.5	359	595	558	529
Arl4a	mRNA	ADP-ribosylation factor-like 4A', 'ADP-ribosylation factor-like 4A isoform X1'	FBgn0039889	Arl4	CG2219	ADP ribosylation factor-like 4	741	789	822	950	137	745.5	669	892	541.5	807	854	595	489	508	692	538	539	824	753	1442	888	413	166	801	730	721	720	848	935.5	1078	653	421	425.5	670	658	603
Atg5	mRNA	Autophagy-specific gene 5	FBgn0029943	Atg5	CG1643	Autophagy-related 5	131	98	156	118	28	129	107	99	103	268	267	251	263	220	367	179	196	235.5	171	135	104	55	22	126	127	77	59	290	289	295.5	217	253	142	188	187	157
Atp5j	mRNA	ATP synthase-coupling factor 6, mitochondrial	NA	NA	NA	NA	9245	9417	6947	5904	2025	8271	8953	8410	8258.5	9228	9628	7493	8808	8484	7661	8870	7905	8606	10288	7128	5465.5	6634	999	5336	6773.5	5987	7276	8506	6317	7580	7365	5356	9092	7404	8554	6923
Atp5l	mRNA	ATP synthase, H+ transporting, mitochondrial F0 complex, subunit G	FBgn0010612	ATPsynG	CG6105	ATP synthase, subunit G	6585	4808	4766.5	5126	1332	6470.5	7458.5	6852.5	4760	6000	5796.5	4664	4641.5	4381.5	6560.5	3216	3798.5	4042.5	7657	6772	4238.5	5236	1017	5007.5	6268	5353.5	6320	6115.5	4541.5	5396	5262.5	4721.5	3397	4212.5	3766	3241.5
Atp5o	mRNA	ATP synthase, H+ transporting, mitochondrial F1 complex, O subunit', 'ATP synthase, H+ transporting, mitochondrial F1 complex, O subunit isoform X1'	FBgn0016691	ATPsynO	CG4307	ATP synthase, oligomycin sensitivity conferring protein	8696.5	7920	6851.5	7220.33	1751	8762.5	9783.83	8786.5	7506.5	8000.83	9186	5559	6430.5	6691.5	6365.5	4840.5	5082.5	6330	9948.5	9923.2	6570.5	6851	1420	7528	7930	6881.5	9266.5	8182.5	6014.5	7657	7118	4662	5274.5	5998.5	5962.5	5522.5
Atpcl	mRNA	ATP citrate lyase', 'ATP citrate lyase isoform X1'	FBgn0020236	ATPCL	CG8322	ATP citrate lyase	5026	4763	5051	5259	932	6064	4953	4393	3496	8253	8293.5	6288	5840	7178	9321	4705	6911	5855.5	6731	6776	4699	4082	831	5067	4781	4187	5963	9254	6081	8163	9280	7930	5025	7314	6425	5695
Atpsyn-beta	mRNA	ATP synthase subunit beta, mitochondrial	FBgn0010217	ATPsynbeta	CG11154	ATP synthase, beta subunit	48429	46713.5	40635	43632.83	9557	54821.83	52353	56807	45574	50401.33	54577.5	35257	33532	42065	41889.5	29391	35493.5	44441	47430	60987.33	34339.33	33556	8023	44776	43019	40635	48822	52946.58	40036.5	47950	46457.5	32635.33	30680.83	39720.5	37396.5	37372.33
Atpsyn-d	mRNA	ATP synthase, subunit d	FBgn0016120	ATPsynD	CG6030	ATP synthase, subunit D	7811	10581	7372	7245	1831	8233	7766	9978	8289.5	10311	8509	8662	7942	7515	8978	9676	9591	9305	9973	9875	5462	6662	1151	6801	7455	7294	7039	8038.5	7401	8203	7511	7061	8162	7364.5	8771	7153
Awd1	mRNA	abnormal wing discs 1', 'abnormal wing discs 1 isoform X1'	FBgn0000150	awd	CG2210	abnormal wing discs	8952.5	7324	7006.17	9233.67	2062	10508.83	13741.67	13142.83	9589	8560.17	8638.17	6520.5	5905.83	7759.5	9072.75	5460.33	7822.62	7623.92	9387.58	10078	5798.83	7212	1521	8029.33	10410	9244.5	9562.17	9323.17	6955.17	8048.75	9574.2	7294.67	5961	8474.58	6625.5	7307.33
Awd2	mRNA	abnormal wing discs 2', 'abnormal wing discs 2 isoform X1', 'abnormal wing discs 2 isoform X2'	FBgn0000150	awd	CG2210	abnormal wing discs	24773.5	28508.5	20534	16347.33	4744	25489.17	22889.5	19309.5	24010.5	23648	23249	18426.5	17986.5	19650.83	18346	15135.17	15634.5	16853.75	24305.33	24486	17013.5	21755.83	3705.5	17550.83	17156	16796.83	19580	21567.5	16992.5	19807	15246	15393	16118.33	12494.5	14823.5	12612.5
B9d1	mRNA	B9 domain-containing protein 1	FBgn0038342	B9d1	CG14870	B9d1	168	135	158	180	26	152.5	77.5	183	136	200.5	200	103.5	97.5	94	127	100.5	111.5	184	146	224	160	46	24	170.5	110.5	128.5	101.5	157.5	237.5	187	129	82.5	66	145	122	146.5
Bic	mRNA	bicaudal	FBgn0000181	bic	CG3644	bicaudal	9249	10125	8155	7570	1636	8756	6827	6979	5292	8043	7645	5334	4286	5502	5515	3685	4251	5013	9964	12525	8418	7355	1639	8662	6896	6199	6996	8536	6882	8464.33	6538	4302	4105	5356	4559	4441
Bloc1s2	mRNA	biogenesis of lysosome-related organelles complex 1 subunit 2	FBgn0036118	Blos2	CG14145	Biogenesis of lysosome-related organelles complex 1, subunit 2	229	221	264	369	44	294.5	280	311.5	192	599.5	607	665.5	549	428	1063.5	370	523	609	401	407	321	138	50	267	338	195	241	649	611	702	523	780.5	322.5	466	442	375
Blvrb	mRNA	flavin reductase	FBgn0037749	CG9471	CG9471	no_fullname	1242.83	1047.4	772.03	702.67	139.33	1219.83	714.87	743.83	951.67	952.67	1134.67	595.33	845.2	878.67	779.17	973	809.87	1022.33	1153.67	978.2	654.67	606.33	165.5	888.5	567.33	567.87	881.77	1299	923.37	921.07	851.33	672.67	787.67	840.5	1303.17	865.67
Bola3	mRNA	bolA-like protein 3	NA	NA	NA	NA	65	69	71	96	13	67	91	86.5	54	197	147	175	134	120	323	120.5	151	151.5	106	88	73	34	21	78	77	69.5	55.5	163.5	137.5	180.5	144.5	238	89.5	122	92	91
bora	mRNA	protein aurora borealis', 'protein aurora borealis isoform X1'	NA	NA	NA	NA	103	136	134	115	17	73	23	41	26	144	141.5	122	54	65.5	80	35	39	54	117	193	142	54	8	120	26	15	38	175.5	144.5	175.5	72.5	56	46	49	58	48
Bud13	mRNA	BUD13 homolog', 'BUD13 homolog isoform X1'	FBgn0039210	CG13625	CG13625	no_fullname	255	240	247	245	35	232	261	273	198	306	295	277	223.5	193	278	173	181	272	350	384	292	142	35	294	261	188	206	303	341	368	252	185	195	245	204	182
Bud31	mRNA	protein BUD31 homolog	FBgn0001491	l(1)10Bb	CG1639	lethal (1) 10Bb	379.5	267.5	330	313.5	81	299	251	220	138	414.5	376	496.5	314.5	198.5	574.5	196.5	325	285	536	479.5	335	267	47	345	248	207.5	281	414	390.5	436	341.5	597	191	277.5	261.5	242
Cact	mRNA	cactus', 'cactus isoform X1', 'cactus isoform X2', 'cactus isoform X3'	FBgn0000250	cact	CG5848	cactus	505	419	437.5	493.5	112	582	525	584	459	855.5	975.75	652.5	891	908.5	1206	809	1003.5	938.5	571.17	611.5	562.5	362	77	477.5	492.5	395	601.5	1001.5	786.5	1007.5	1031	652	652	965	825	813
Cam	mRNA	calmodulin	FBgn0000253	Cam	CG8472	Calmodulin	17042.33	18643.5	16623	14644.67	2929.5	16156	13295.75	15937	14451	16865	17890.83	10736.5	13752.5	14606.33	13930.42	10951.83	12838	17119.33	16504.5	24015.92	14171.5	10982.5	2916	16603.33	13848	13641.5	13929.83	20818.08	14973.5	17343.5	15778.58	11912.5	11591.17	14256.58	16128.5	13494.5
Capa	mRNA	capability precursor	NA	NA	NA	NA	411	434	242	253	61	331	395	373	395	483	286	206	286	307	245	370	655	541	396	499	226	324	79	339	403	386	306	728.5	273	215	536	406	291	501	450	274
Carhsp1	mRNA	calcium-regulated heat stable protein 1	FBgn0036661	CG9705	CG9705	no_fullname	314	493	394	446	60	487	345	422	364	744	871	605	573	581	645	500	510	753	610	594	454	330	60	482	378	258	445	841	720	926	769	563	494	655	653	631
Catb-10270	mRNA	cathepsin B-10270 precursor	FBgn0030521	CtsB1	CG10992	Cathepsin B1	0	0	0	0	0	0	0	0	0	175	0	0	0	39	0	0	10	0	0	0	0	0	0	0	0	0	0	88	0	0	148	69	0	0	0	0
Catb-1418	mRNA	cathepsin B-1418 precursor	FBgn0030521	CtsB1	CG10992	Cathepsin B1	0	0	0	2	0	0	3	0	0	282	0	0	1	74	0	0	23	3	3	2	0	0	0	0	0	0	0	163	1	0	178	64	0	1	0	0
Catb-16a	mRNA	cathepsin B-16A isoform X1', 'cathepsin B-16A isoform X2', 'cathepsin B-16A isoform X3', 'cathepsin B-16A precursor'	FBgn0030521	CtsB1	CG10992	Cathepsin B1	0	33.83	0	4.5	0	0	0	0	2	555.37	25.17	13.5	0	242.08	0	1	32.17	1.33	15.67	79.2	45.17	5	0	0.5	0	0	0	121	4	0	81.5	101.33	19.08	2	0	0
Catb-1852	mRNA	cathepsin B-1852	FBgn0030521	CtsB1	CG10992	Cathepsin B1	0	0	1	5	0	0	0	0	3	12	1	5	0	4	0	3	43.5	1	4	2	1	1	0	0	5	0	0	14	0	0	16	5	3	1	1	0
Catb-1874	mRNA	cathepsin B-1874 precursor	FBgn0030521	CtsB1	CG10992	Cathepsin B1	15	4	0	3	2	3	4	0	1	101	10	0	2	18	0	0	6	5	2	3	2	3	0	0	2	0	0	28	2	2	52	37	3	1	4	1
Catb-2744	mRNA	cathepsin B precursor	FBgn0030521	CtsB1	CG10992	Cathepsin B1	44	62	6	21	6	10	11	4	14	117	63	28	3	23	5	15	254	17	198	146	18	144	0	24	16	20	20	448	10	20	114	101	23	48	5	4
Catb-348	mRNA	cathepsin B-348 precursor	FBgn0030521	CtsB1	CG10992	Cathepsin B1	1451	1984	1518	1273	343	1826	1576	1212	1150	1746	1570	1015	1308	1583	1499	1170	1679	987	2164	2478	1509	1715	281	1452	1854	1496	2283	2445	1361	1830	2221	2148	1318	1635	1261	1219
Catb-3483	mRNA	cathepsin B-3483 precursor	FBgn0030521	CtsB1	CG10992	Cathepsin B1	3	2	0.5	2	0	1	0	1.5	3	19.5	1.5	0	0	6.5	0.5	1	2	1	2	1.5	2	0.5	1	0.5	0	1.5	1.5	27	3.5	0.5	12.5	6	0.5	0.5	1.5	3.5
Catb-5880	mRNA	cathepsin B-5880 precursor	FBgn0030521	CtsB1	CG10992	Cathepsin B1	0	0	0	0	0	6	0	0	0	41	2	0	0	18	0	0	7	0	1	8	0	0	0	0	0	0	0	28	0	0	30	21	4	0	0	1
Catb-84	mRNA	cathepsin B-84 precursor	FBgn0030521	CtsB1	CG10992	Cathepsin B1	0	10	0	0	1	0	1	0	3	98	1	0	0	62	0	0	22	1	5	12	7	0	0	2	0	1	0	14	2	3	19	53	9	1	1	0
Catb-912	mRNA	cathepsin B-912 precursor	FBgn0030521	CtsB1	CG10992	Cathepsin B1	48	36	4	13	0	1	4	0	1	152	20	34	2	13	0	6	247.5	3	174	139	0	40	3	10	1	7	22	210	6	8	152	128	9	17	1	1
Cathd	mRNA	cathepsin D precursor	FBgn0029093	cathD	CG1548	cathepsin D	1275	1325	1536.5	1417	273	1591	1646.5	1815.17	1194.5	2428.5	2011.83	2373	2346.5	1832.5	2953.5	1955	3293	2413.5	1837	1640.5	1219.5	1018.5	226	1248.5	1521	1155.5	1386	1930.5	1737	1888.5	1762.17	2580	1266	1852.5	1943.5	1582
Ccdc130	mRNA	coiled-coil domain containing 130', 'coiled-coil domain containing 130 isoform X1'	FBgn0034402	CG15084	CG15084	no_fullname	192	194	203	195	26	161	157	187	101	268	271	145	160.5	162	175	156	142	245	226	253	185	150	33	158	180	156	183	283	264	320	240	132	139	196	202	176
Ccdc25	mRNA	coiled-coil domain-containing protein 25 isoform 1', 'coiled-coil domain-containing protein 25 isoform 2'	FBgn0029929	CG4593	CG4593	no_fullname	470.5	456	484	447	103	401	346.5	382	263	581.5	543.5	366.5	376.33	399.5	480	280.5	315	374	521	549	409.5	285.5	83	462.25	313	271	324	608.5	496.5	686.5	468.5	344	295.5	375.5	338	320
Ccdc44	mRNA	translational activator of cytochrome c oxidase 1	FBgn0032205	CG4957	CG4957	no_fullname	186	143	168	169	35	221	220	181	130	222	176	161	147	155	239	139	155	184	269	319	213	134	26	220	244	209	239	306	255	343	283	238	206	195	192	206
Ccdc47	mRNA	coiled-coil domain containing 47 precursor	FBgn0031544	CG17593	CG17593	no_fullname	588	662	691	625	132	646	442	704	435	722.5	776.5	430	537	562	586	422	490	647	766	962	764	379	97	725	576	537	532	817	709	969	597	390	360	597	513	499
Ccdc53	mRNA	WASH complex subunit CCDC53 homolog	FBgn0031979	CCDC53	CG7429	Coiled-coil domain containing 53	189	106	116	163	23	160	117	173	125	150	222	140	133	186	202	102	140	213	152	150	208	140	40	146	131	73	132	191	213	227	201	109	119	176	138	133
Ccdc94	mRNA	coiled-coil domain containing 94', 'coiled-coil domain containing 94 isoform X1'	FBgn0034084	CG8435	CG8435	no_fullname	185	167.5	204	171	48	169	94	118	91	228	236.5	175	163.5	196	244.5	130.5	176.5	224	243	233	173	104	27	199.5	92	95	118	254.5	227	292.5	230	180.5	138	157	172.5	190.5
Cct5	mRNA	chaperonin containing TCP1, subunit 5 (epsilon)	FBgn0010621	CCT5	CG8439	Chaperonin containing TCP1 subunit 5	3831	3660	3932	2816	766	3646	2216	2886	2227	5415	6214	3648	3459	4265	3527	2828	2977	4147	5115	4273	3108	2517	560	3351	2114	2087	2463	6711	4994	6419	4668	2924	2961	4138	4116	3870
Cdc20	mRNA	cell division cycle 20', 'cell division cycle 20 isoform X1'	FBgn0001086	fzy	CG4274	fizzy	518	599	433.5	299	77	308	87	156	111.5	377	425	224.5	141	181	194	94.5	116	184	485.5	705	462	322	71	375	75	110	144	409	326	480.5	175	146	154	138	126	127
Cdc42	mRNA	cell division cycle 42	FBgn0010341	Cdc42	CG12530	Cdc42	1835.5	1815.5	1858	2027.5	372.5	1863	1707	2150.5	1386	1932	2190.5	1370	1593	1691.5	1884.5	1363.5	1343.5	2050	2420	2871.67	2040.67	1208.5	344	1981	1886	1637.5	1732	2461	2357	2724.5	1926.5	1327	1083.5	1832	1714	1572.5
cdk5	mRNA	cell division protein kinase 5	FBgn0013762	Cdk5	CG8203	Cyclin-dependent kinase 5	388	346	340.5	332	50.5	310	309.5	322.5	270	377	486.5	297	328.5	379	328	242	266.5	398	401	385.5	299.33	212	41	306	304	241	255	481	420.5	478	372.5	217	274	393	395.5	311
Chmp2a	mRNA	charged multivesicular body protein 2a', 'charged multivesicular body protein 2a isoform X1'	FBgn0039402	Vps2	CG14542	Vacuolar protein sorting 2	775	718.25	773	758	162	792.5	632	1033.5	618	695.33	708	400	458	498	491	371.5	497.5	678.5	1012	1255.5	797	515	140	793	801.67	770	653.83	693	707.67	868	575	303	374	581.5	499	548.5
Cinp	mRNA	cyclin-dependent kinase 2-interacting protein	NA	NA	NA	NA	84	101	112	114	25	86	93	76	75	135	153	99	99	118	113	70	83	108	97	133	94	73	8	122	60	60	89	175	122	159	146	90	63	108	108	99
Ckiibeta	mRNA	casein kinase II beta subunit', 'casein kinase II beta subunit isoform X1'	FBgn0000259	CkIIbeta	CG15224	Casein kinase II beta subunit	1344.5	1082	1175.83	1259.67	288.5	1281.5	1129.33	1195.5	847.83	1542.5	1758.83	1125.17	1198.17	1179.83	1408	994	975.5	1374	1766.67	1712	1260.5	884.5	193	1158	1103.17	899	1010.5	1933.67	1656.33	2070.5	1474.83	1012.5	1037.5	1246	1184.17	1122.83
clk	mRNA	clock', 'clock isoform X1', 'clock isoform X2', 'clock isoform X3'	FBgn0023076	Clk	CG7391	Clock	173	134	163	201	28	203	135	176	140	359	371	265	317	259	283	240	303	509	209	226	194	63	19	125	114	114	107	328	382.5	427	291.5	159	173	243	277	257
Clpp	mRNA	putative ATP-dependent Clp protease proteolytic subunit, mitochondrial	FBgn0032229	ClpP	CG5045	Clp protease proteolytic subunit	255	217	259.5	216.5	38.5	238	208	206.5	163.5	226	275	182.5	166	189.5	227	149	155.5	181.5	305	335.5	251.67	178.5	47	219	211	170	172.5	239.5	190.5	227.5	225.5	190.5	181.5	184	176	185
Cog6	mRNA	component of oligomeric golgi complex 6', 'component of oligomeric golgi complex 6 isoform X1'	FBgn0033401	Cog6	CG1968	Component of oligomeric golgi complex 6	189	190	245	237.2	61	264	233	309	205	449	443.5	311	308	309	348	249	263	427	416	309	242	179	35	263	236	174	155	499.5	411	494	382	207	239	378	388	294
Commd2	mRNA	COMM domain-containing protein 2	NA	NA	NA	NA	353	336	314	487.5	41	274.5	311	361.33	322.5	479.17	667.67	450	580.5	380	573.83	410.5	377	741	332.17	367.5	449.5	198.5	57	299.5	249	244	270.5	440.17	785	860.67	389.33	268.5	398	405	531.33	463
Commd3	mRNA	COMM domain-containing protein 3', 'COMM domain-containing protein 3 isoform X1'	NA	NA	NA	NA	35	62	40	54	9	53	44	43	44	142	132	94	149	96	129	70	116	118	81	53	50	31	6	72	21	22	33	140	156	139	150	119	98	129	114	108
Cops6	mRNA	COP9 signalosome complex subunit 6	FBgn0028837	CSN6	CG6932	COP9 signalosome subunit 6	487.5	387	377	466	67.5	373.5	320.5	351.5	251.5	707	817	576.5	543.5	487	707.5	402	507.5	632	518	370	380	226	61	324	252.5	218	258.5	639	635	638.5	444.5	418.5	305.5	467.5	488	394
Coq3	mRNA	hexaprenyldihydroxybenzoate methyltransferase, mitochondrial	FBgn0032922	Coq3	CG9249	Coenzyme Q3	259	173	160	270.5	38	192	177	258	132	392	398	315	285	250	426	220	314.5	331.5	209	263	233	130	32	215	219	145	169	381	402	430	306	323	224	338	228	225
Coq7	mRNA	ubiquinone biosynthesis protein COQ7 homolog', 'ubiquinone biosynthesis protein COQ7 homolog isoform X1'	FBgn0029502	Coq7	CG14437	Coenzyme Q7	2696.33	2473.17	2095	2146.58	573	2499.33	2891.33	2955.08	2508.33	2715.5	2670	2181.33	2371.75	2126	2459	1657.33	2062.25	2287.33	3168.83	3071.5	1961	2119	417.83	2177.67	2205.25	2072.83	2398.92	2759.5	2357	2485.67	2124.75	1958.5	1889.67	1829	2219.5	1926.83
Cox10	mRNA	heme A:farnesyltransferase	FBgn0032222	CG5037	CG5037	no_fullname	1084.5	968	970	1031.5	239	1284.5	1046.5	1200	1074.5	1708.5	1732.5	982	1048	1443.5	1366.5	975	1256	1551.5	1297	1172.5	794	710.5	120.5	876.5	835.5	854.5	773	1611	1459	1704	1500.5	939.5	887	1409	1067	1217
Cox7c	mRNA	cytochrome c oxidase subunit VIIc	NA	NA	NA	NA	4984	3695.5	3866	4562	1034	4625	5843	6049	3991	4866	4790	4119	3778	3455	6128	2810	3682	3769	6063	5775	3591.5	3454	737	4107	5849	4434	3941.33	4468	4231	4127	3738	4303	2827	3571	2995	2914
cp1	mRNA	cuticular protein 1 precursor	NA	NA	NA	NA	15930.28	10974.67	4745.75	2233	1099.5	9081.67	477	624	3915.25	14368.25	6969.53	5595.5	137669.58	15137.83	82425.18	21445.08	2631.08	1207.5	5972.5	2790.33	2920	17169.17	316	1376	1908.5	5745.75	34743.13	2248.25	1834.08	2177.42	3114.17	5040.12	7584.25	1282	2521.75	2506.33
cp10	mRNA	cuticular protein 10 precursor	NA	NA	NA	NA	9604	12692	8326	3514	1220	9472	1623	1456	4808	8523	5634	6283	12206	6013	16559	6675	4069.5	3163	6602	7990	5579	10227	1321	4363	2365	2578	11027	5384	4357	5219	4902	9954	8103.33	3928	5462	4612
cp11	mRNA	cuticular protein 11 precursor	NA	NA	NA	NA	54	57	72	43	9	80	48	31	70	369	52	52	392	81	12006	2521	46	64	48	49	31	227	6	38	22	62	15288	41	45	54	33	112	97	60	84	87
cp14	mRNA	cuticular protein 14 precursor	NA	NA	NA	NA	13.33	28.5	14.17	6.83	3.33	8	1	10.5	18.5	136.17	6.5	10.67	44.5	11.17	627.17	87	6.33	10.67	8	13	8.33	20.67	3	4.67	3.67	15.33	207.17	5	7.33	11.83	2.33	7.67	27	5.83	10.5	11.17
cp15	mRNA	cuticular protein 15 precursor	NA	NA	NA	NA	6	4.17	8.67	4.33	4.33	5	5.17	2.33	5	202.67	12.33	4.33	52	4	1023.17	180.83	8.67	11.5	17.33	3.33	10.83	24.33	0	5.67	1.67	23.67	284.17	3.33	8.67	14.33	3.33	3	23.33	4.67	8.5	8.17
cp16	mRNA	cuticular protein 16 precursor	NA	NA	NA	NA	13208.5	13422	6507	4739	1675	11845.5	2535	2518	11355.5	11846.5	6972.5	7195	109579.32	27557.83	92266.52	20817.5	6164.17	4959	4865	3227	2582	17918	780	3109	5222	5400	33432	4166	3853	4734	4478	8073	10552	5090	9557.75	7582
cp17	mRNA	cuticular protein 17 precursor	NA	NA	NA	NA	5295.18	3413.83	1452.65	566	263.8	1823.75	458	400.7	1798.45	3896.77	632.58	701.7	72333.78	4817.1	51350.58	12778.3	682.83	578.7	1101.6	768.5	687.4	15802.58	208.7	705.9	1649.5	5490.33	25052.92	323	283.7	490.7	734	1576.05	1859.85	1137	2098.05	1646.03
cp18	mRNA	cuticular protein 18 precursor	NA	NA	NA	NA	150.6	216.53	140	100	36	203	28	35	120.2	500.67	86	85	490.2	137.2	3670.68	530.67	66	62	137	138	142	373.93	32	125	73	120.05	5673.73	69.25	81	70.2	60	196	244	73	138.2	92
cp19	mRNA	cuticular protein 19 precursor	NA	NA	NA	NA	95.4	82	90	36	13	63	33	32	65	2023	38	36	7066.7	88	24857.67	4737	57	56	62	51	62	2463	14	54	78	650	19182.2	27	18	27	42	128	190	99	177	187
cp20	mRNA	cuticular protein 20 precursor	NA	NA	NA	NA	1550	1462.5	1236	1009	297	1293.5	735	859	1589	4280.33	2214.33	2378	8331.33	1748	7004.5	3908.67	1985	3433.33	1349.83	1271	1064	1645	204	1329	991	811	7376.5	1448	2371	2072	1421.5	3011	4106.5	2034.25	5729	3918.5
cp21	mRNA	cuticular protein 21	NA	NA	NA	NA	235	174	237	88	41	187	53	61	94	1432	119	227	9786.5	178	3396	376	86	87	260	142	227	309	34	180	161	359	2277	125	124	178	179	161	774.33	198	387	507
cp22	mRNA	cuticular protein 22 precursor	NA	NA	NA	NA	1419.17	938	827.83	557	277.67	1277.62	408.03	588.17	1805.03	371.87	631.17	1566.5	2143.4	875.23	2614.2	1373.5	876.08	853.17	1075.17	445.17	1573.07	650.33	209.67	1017.5	813.5	551.33	1880.83	247.5	560.33	671.33	524	1155.03	5249.17	1324.33	2923.75	3549.45
cp23	mRNA	cuticular protein 23 precursor	NA	NA	NA	NA	5164.57	2905.67	4177.17	2161.7	1261.5	5290.75	3354.57	3122.73	7142	1075.67	2920.9	8722.37	6968.42	4376.5	11182.2	6970.35	5151.77	3961.83	3537.5	945.53	4971.7	1720.5	948.83	4383.77	2957.37	3041.87	4390.83	770.17	2144.5	2763.03	1942.33	4288.53	17656.9	6100.33	11592.98	18911.53
cp25	mRNA	cuticular protein 25	NA	NA	NA	NA	206	93	38.67	38	14	43.33	14.33	11	44.5	1204.5	19.33	30	2358.23	81.83	7638.07	293.5	14.67	18.83	65.25	30.67	43	1056.62	28	24	71.5	507.67	1063.78	21	27	30	19.33	33.5	272.83	37.5	57.5	57.33
cp26	mRNA	cuticular protein 26	NA	NA	NA	NA	29.5	9	5	4	0	0	0	0	6	74.03	6	0	160.5	0	495.17	29.5	0	0.5	7	3	2	94.5	0	1	9	29.03	86.78	3	4	0	0	1	5.5	0.5	4.5	1.5
cp28	mRNA	cuticular protein 28 precursor	NA	NA	NA	NA	1424.67	1665.08	1044.67	844.33	255	1486.83	631.17	549.33	1949.83	15480.67	1091	1074.17	18977.36	2051.5	51052.11	10728	1470.33	1371.67	1045.33	895	724.17	7103.33	223.33	832.33	1238.33	2255.58	49028.02	603.5	724.5	817.5	1230.67	2977	4656.83	2176	3687	3895.92
cp29	mRNA	NA	NA	NA	NA	NA	7551.17	7188.83	4638.67	3100.33	1112.17	6015.83	2827.67	2414	7045.67	24921.33	5053	5720.17	39961.53	7448.67	76311.34	19731.83	5317	5223.17	4749.67	4054.33	4008.5	18914.36	836.33	3507.33	3800.67	6699.5	70406.94	3668.17	4310.17	4676.33	4455.67	11208.33	16154.33	7973.33	15320.83	13274.25
cp30	mRNA	cuticular protein 30 precursor	NA	NA	NA	NA	12855.5	11276	7161.5	6241.5	2139.5	14155.5	4919.5	5079.33	12666.08	18984.33	9604.33	7992.33	51025.28	19808.33	35677	15058.35	12715.83	8428.5	7787	6822.33	5559	14188.67	1621	6090	5770	6149	41701.23	5606.83	4218.5	5849.17	9167.83	20117	25208.83	12128.5	15967.17	16116.03
cp31	mRNA	cuticular protein 31 precursor	NA	NA	NA	NA	2238	893	398	373	186	1463	124	134	1226	1021.17	1196	944	23518.67	4891.5	11033.63	2380.17	382	262	680	226	361	2592	72	225.33	550	1620	4010.55	356	412	560	583	724	1543	320	868.5	675
cp33	mRNA	cuticular protein 33 precursor	NA	NA	NA	NA	379.9	462	378.5	122	72	615.5	17	27	202	1126.58	363	293.5	4907.78	491.33	5859.63	1373.17	94.5	88	309.5	229.5	277	606.33	44	164.5	54	83.17	5330.18	251	263.33	291	200	435	783	99	237.5	222.5
cp35	mRNA	cuticular protein 35 precursor	NA	NA	NA	NA	36.5	64.33	44.5	17.5	0	42.5	1	0	27.67	308.67	37	29.33	1499.95	87	2907.97	600.58	29.5	25	25	8.83	22.5	145.9	0	14.75	12.5	23.87	950.13	26.75	24	19.5	25	95	145.17	43	80	86.5
cp36	mRNA	cuticular protein 36 precursor	NA	NA	NA	NA	108.5	130.2	40.83	29	13	107.5	10	32	71.5	623.12	23	14	1271.23	145.67	6983.48	1226.42	42	35	16	20	45.75	1243.25	7	36	48.2	584.75	10154.28	6	7	8	27	38.17	81	44	89.33	74.58
cp37	mRNA	cuticular protein 37 precursor	NA	NA	NA	NA	164.5	135.67	51.17	34.17	6.92	104.5	4	4	26.83	456.17	99.17	88.5	1193.42	106.33	4379.67	436.33	17	14	155.17	65.33	71.67	705.67	0.33	36.58	62.5	260.25	3036	32.67	35.67	21.83	28.17	48.67	88.5	12	20.17	18
cp38	mRNA	cuticular protein 38 precursor	NA	NA	NA	NA	916.83	745.75	301.58	169	73	467.33	77	65	461.75	1383.07	270.25	175.5	10794.55	1426.33	19589.02	3729.7	224.5	156.5	305.08	156.75	157.5	4657.53	50	129	450.5	1134.25	10910.3	86.33	39.17	87	216	368.33	600.75	261.83	611.25	493.83
cp39	mRNA	cuticular protein 39 precursor	NA	NA	NA	NA	135.28	117.37	72	55	21.5	137	30.25	32	175.08	504.47	39.5	43	1041.73	145.83	4550.3	583.83	73.83	54.83	97.95	87.5	115.03	1046.3	25.6	92.5	167.83	357.1	5066.9	38.2	32	34.5	71.5	180.33	257.03	113	235.53	226.83
cp41	mRNA	cuticular protein 41 precursor	NA	NA	NA	NA	9104.33	11033.5	7485.5	4661	1726	13253	1513	1479	8658.5	12204.5	7759	6831.5	52755.17	10618.5	56001.83	16433.5	4771	3335	4769	4227	4154	11928.5	722	3683	2204	3873.67	25591.85	3611.5	3281	3494	3773.83	7560	11435	3129.5	4916.33	5256.5
cp43	mRNA	cuticular protein 43 precursor	NA	NA	NA	NA	1770.67	891.33	457.23	219.3	84.67	676.8	42.33	38.47	1067.6	1665.6	417	377.93	22893.55	2671.73	13934.42	1880.7	187.17	118.13	804.67	393.37	359.53	3120.05	67.47	273.47	1074.47	1091.23	2555.3	260.77	208.53	464.73	481.4	835.7	1831.07	407.87	1191.27	1076.47
cp44	mRNA	cuticular protein 44 precursor	NA	NA	NA	NA	997.81	1209.34	452.51	194.2	89.88	768	40.3	57.52	592.33	1307.71	692.13	676.73	17711.46	3019.62	8867.87	1241.43	322.05	261.43	465.21	276.33	264.43	744.26	38.05	173.6	263.53	114.63	1094.56	515.27	549.92	637.06	595.13	1085.51	1653.56	361.75	957.9	809.48
cp45	mRNA	cuticular protein 45 precursor	NA	NA	NA	NA	903	370	92	79.33	36.33	115.83	30	16.33	165.67	142.5	73.33	95.67	1598.61	409.83	1202.03	176.33	48.67	45.17	283.5	146.17	173.17	1267.5	35.83	96.33	355.17	510.92	776.17	117.33	138.5	166.33	107	234.33	344.5	95.33	186.83	187.67
cp47	mRNA	cuticular protein 47 precursor	NA	NA	NA	NA	95	78	177	287	10	85	4291	2960	2153	19082.5	41	65	75	121	470	120	94	58	5303	62	80	137	38	141	3160	9366	21481	81	62	196	119	192	199	120	593	148
cp5	mRNA	cuticular protein 5 isoform X1', 'cuticular protein 5 precursor'	NA	NA	NA	NA	1092.46	615.93	348.03	276.77	169.67	1126.62	133.73	255.33	1306.17	2067.48	348.88	294.43	21143.71	1233.33	20461.83	3099.68	504.43	484	360.78	290.15	283.2	2856.44	141	390.07	708.6	1522.38	18564.56	165.75	181.42	163.62	305.37	514.57	1033.32	516.02	768.88	918.22
cp52	mRNA	cuticular protein 52 precursor	FBgn0035280	Cpr62Bb	CG13935	Cuticular protein 62Bb	0	3	6	6	0	13	6	5	9	109	2	2	11	10	542	106	4	7	15	4	6	9	2	0	5	7	371	1	2	1	3	8	11	9	18	11
cp53	mRNA	cuticular protein 53 precursor	NA	NA	NA	NA	2	1	2	3	0	2	3	18	13	85	2	2	17	2	518	111	2	6	12	4	6	24	3	7	26	31	327	3	5	4	1	0	5	10	19	6
cp54	mRNA	cuticular protein 54 precursor	NA	NA	NA	NA	9	0	3	0	0	8	0	2	8	87	3	3	9	2	300	17	3	2	5	9	0	3	0	2	3	4	96	3	5	3	2	4	4	2	8	1
cp57	mRNA	cuticular protein 57 precursor	NA	NA	NA	NA	0	3	0	2	0	5	0	3	2	26	0	3	3	0	252	38	0	0	1	3	5	0	0	0	3	6	149	1	0	0	1	0	0	0	0	1
cp58	mRNA	cuticular protein 58 precursor	FBgn0250833	CG34461	CG34461	no_fullname	98	125.5	85	69	11	81.5	37	76	90	256	96	90.5	1073	93.5	1205.83	221.5	121	104	93	92	68.5	92	11.5	85.5	82	74.5	433	104.83	97	112	59.5	79.5	127.5	152.5	168	163
cp60	mRNA	cuticular protein 60 precursor	NA	NA	NA	NA	44	35	57	17	7	35	145	89	58	384	29	54	15	11	97	15	24	11	67	37	83	53	18	85	91	142	394	59	72	73	33	18	35	38	53	34
cp62	mRNA	cuticular protein 62 precursor	FBgn0035513	Cpr64Ad	CG1259	Cuticular protein 64Ad	2863	2659	2000	1647	566	2670	2958	2178	3388	3457.83	2367	2538	27363	2847	9245	7033	3344	3657	2023.67	1627	1542	5272	465	2009	2596	4302	9713	2209	2299	1999	2327	3919	4169	3525	5938	4488
cp68	mRNA	cuticular protein 68 isoform X1', 'cuticular protein 68 precursor'	NA	NA	NA	NA	111778	122696	90474.33	87575.5	27143	147750.5	127326.5	91932	167634.53	168433.08	168296.33	180508.25	372173.92	230105.83	184763.13	299884	380460.02	346828.05	74851	76944	63504	135805.67	19293	82024.17	67295	75157	119513.5	207206.7	163110	130331.98	207453.12	335175.53	269413.45	214636.58	404001.55	281673.42
cp7	mRNA	cuticular protein 7	NA	NA	NA	NA	233.06	48.47	18.03	7.35	4.33	44.83	5.2	11.45	38.42	205.43	38.78	35	3660.66	209.33	2407.44	431.13	16.07	16.88	30.82	21.52	12.85	854.09	1.93	11	47.27	337	1228.34	10.47	14.42	9.12	14.57	30.78	45.9	17.93	27.83	36.1
cp70	mRNA	cuticular protein 70 isoform X1', 'cuticular protein 70 precursor'	FBgn0035281	Cpr62Bc	CG1919	Cuticular protein 62Bc	6	3	13	17	2	5	18	40	36	102	7	8	506	13	466	226	9	28	12	31	6	33	4	16	38	36	173	8	14	26	7	15	19	26	44	25
cp72	mRNA	cuticular protein 72 precursor	NA	NA	NA	NA	8791	10389.5	8048.33	4626.5	1395.33	8102	3283	2749.5	7711.5	7790	7842	8384.33	28839	13310	16629.5	8756	8353	6061.5	5985	4444	4009	6677	915	4086	3207	2358	8186.83	4911	4134	4830.5	5601	8896	11199	6766	9293.33	9254
cp76	mRNA	cuticular protein 76 precursor	NA	NA	NA	NA	1201	1873	1068	898	249	1301	621	563	1353	1109.5	1096	1119	3015	1878	2048.5	1845	1406.5	1113	906.33	744.33	567	979	154	622.33	661	406	1003.17	732	688	563	906	1529	1788.33	1161	1730.33	1769.33
cp9	mRNA	cuticular protein 9 precursor	NA	NA	NA	NA	43.47	36.6	29.75	17.4	5	51.63	3	5.05	29.77	189.35	34.22	30	3921.77	170.12	3921.86	951.4	53.63	41.22	26.23	11.7	12.45	426.83	4.33	16.43	23.6	39.8	1287.51	22.07	19.67	26.95	48.43	91.58	144.97	115.7	299.78	165.55
Cpap3-a1	mRNA	cuticular protein analogous to peritrophins 3-A1 precursor	FBgn0031097	obst-A	CG17052	obstructor-A	3662	4093	3566	2873	664	3636	2197	2378	3497	4755	3742	3566	5661	3894	6001	4747	3629	4177.5	3362.5	3056	2735	2026	557	3097	2388	2679	6015	2669	2875	3097	2986.5	3643	5190	3352	5858	5754.5
Cpap3-a2	mRNA	cuticular protein analogous to peritrophins 3-A2 isoform X1', 'cuticular protein analogous to peritrophins 3-A2 precursor'	FBgn0031097	obst-A	CG17052	obstructor-A	7147	7813	6872	5442	1496	8185.5	6616	6305	9961.17	9112.5	9928	11386	15146	8888	12587.5	10616	8156	9642	6317	5222	4900	6005	1066	5427	4640	4922.5	9129	6398	7728	9027	5694	11206.5	13607	6603.5	13962.5	11469
Cpap3-b	mRNA	cuticular protein analogous to peritrophins 3-B precursor	FBgn0027600	obst-B	CG4778	obstructor-B	5787	5262	4816.5	3850	1219	6445	4726.33	4601	6252.5	6278.5	6868	5767	9188.5	5947	6646.5	6490	5222	6035	5130	4483	4230.5	4520.5	1006	4806	3800	3869	7073.67	5553.67	5341	5891.5	5130.5	4983	7230.5	5139.5	8692.5	7817
Cpap3-c	mRNA	cuticular protein analogous to peritrophins 3-C isoform X1', 'cuticular protein analogous to peritrophins 3-C precursor'	FBgn0026077	Gasp	CG10287	Gasp	27322.5	25072.83	18910	19601	4482.83	21239.5	13441.5	16220.17	19988	24243.5	28309.83	21610.5	29339.83	23773.5	30282.83	23189	16923	19701.17	20123	17757	13439.5	11878.5	2709.67	13818	16755.5	11436	23155	14183	14416	16895.5	14547	16461.67	31394	17911.5	31591.83	36087.5
Cpap3-d1	mRNA	cuticular protein analogous to peritrophins 3-D1 precursor	FBgn0022770	Peritrophin-A	CG17058	Peritrophin A	7872	7502	5783.5	4314.5	1655	8809.5	4075	3131	8867.5	9481.5	8575	9382	29011	11920.5	22523.5	14042	8567.5	8840	6231	4067	4872	8556.33	1229	5312.5	4622	4068	14567	5321	6282	6661.5	7637.5	11123	19120.5	9368	19123.5	18608.5
Cpap3-d2	mRNA	cuticular protein analogous to peritrophins 3-D2 precursor	NA	NA	NA	NA	5345	5477	4814	5105	998	4939	2407	2967	3881	9884	8532	5703	6807	5970	7309	6265	4193	8666	5399	6271	4223	2430	679	4683	2979	2470	6379	5969	6630	7726	4783	4240	7125	5402	9281	7811
Cpped1	mRNA	calcineurin-like phosphoesterase domain containing 1', 'calcineurin-like phosphoesterase domain containing 1 isoform X1'	NA	NA	NA	NA	241	150	183	185	50	240	183.5	163.5	123	310	308	206	206.5	247	232	180.5	271	252	246.5	230.67	206	105	29	194.5	212.5	147.5	193.5	316	285	377	370	175	192	280	251.5	209
cprr1-1	mRNA	RR1 cuticle protein 1 precursor	NA	NA	NA	NA	120757	151778	117177	88442	24270	202901.33	67303	51342.5	157885.5	140249	116652	133901	240864.33	184328	208159	270885.83	291909.33	217058.33	56985.5	82049.5	63652	157191	19787	74458	52416.5	49072	173957	99630	63093	60174	140200.5	227543.83	180921	189406.33	240419.67	187478.33
cprr1-10	mRNA	RR1 cuticle protein 10 precursor	FBgn0050045	Cpr49Aa	CG30045	Cuticular protein 49Aa	2598	2272	1547.5	1089	375	1460.5	510	466	1400	2077	1841.5	2631.5	10390.5	2126	9454.5	2562	975.5	870	1871	1330	1434	3848	263	987	904	1104	6381	897	1050	1221	1072	1953	3615	1314	2546	2558
cprr1-11	mRNA	RR1 cuticle protein 11 precursor	FBgn0039805	Cpr100A	CG12045	Cuticular protein 100A	283226	263862	215473.83	122860.42	48142.83	219737.08	42917.67	46011.33	196864.53	157428	231170.62	272909.67	488821.14	317765.65	293671.2	310979.45	245548.75	205166.78	168321.47	132418.5	133645.5	148491	32203.83	113703	87148.83	61548.83	178669.17	104276.83	95642.12	131172.17	187962.91	345674.5	550264.61	218074.33	441894.7	437613.73
cprr1-2	mRNA	RR1 cuticle protein 2 precursor	NA	NA	NA	NA	2989.66	4459.18	3678.03	2398.5	921.53	5608.49	1824.16	1679.66	4445.39	4919.16	5379.85	4951.83	10782.9	7625.91	5720.13	6959.49	5050.11	4393.68	1889.03	1236.66	1138.16	2007.49	584.67	1635.31	1110.61	981.11	2036.69	3038.51	2784.83	3038.89	2486.5	2864.16	4906.91	3388.24	5843.86	5068.32
cprr1-4	mRNA	RR1 cuticle protein 4 precursor	NA	NA	NA	NA	8174.99	11723.79	9234.78	6371.66	1834.78	11929.83	5399.66	5046.36	11327.33	8907.16	10122.21	9909.91	22356.49	14246.87	12141.79	14248.66	9556.64	8677.1	6137.06	5184.16	5551.7	7416.99	1628.17	6833.95	4440.25	3595.73	8231.03	9880.14	10299.83	10859.61	8024.66	12354.33	20814.19	12034.83	22949.91	19425.66
cprr1-5	mRNA	RR1 cuticle protein 5	NA	NA	NA	NA	129	166	89	73	22	94	89	62	85	68	96	86	115	90	55	40	51	49	91	64	55	103	20	58	62	52	98	80	30	54	35	52	36	70	85	47
cprr1-7	mRNA	RR1 cuticle protein 7 precursor	NA	NA	NA	NA	31973	48269.17	29183.5	20316.5	7519	50209.17	11211	7256	22501	66742.5	36085	36128.5	71994	41656	58368.33	32720	25609.5	22713	46132	50480	33971.5	72094	7164	32530	16890.62	17790.83	67623.5	50194.5	31698	31607	50570.67	52473.5	48883.17	31954.17	37028.33	30745
cprr1-8	mRNA	RR1 cuticle protein 8 isoform X1', 'RR1 cuticle protein 8 precursor'	NA	NA	NA	NA	163632.12	198845.82	141596.1	137492.85	31979.9	233672.6	188914.21	137311.01	198534.43	244577.08	189457.99	164664.17	178908.21	170119.43	174950.03	207258.82	256644.8	221919.28	135525.57	204694.94	109677.24	287504.07	37381.11	167214.21	145766.19	135539.96	194398	272650.93	160029.78	172543.48	212877.16	230118.57	161718.3	207290.42	301695.94	183699.69
Cpvl	mRNA	carboxypeptidase, vitellogenic-like precursor	FBgn0038738	CG4572	CG4572	no_fullname	1074	1413	1149	906.67	175.5	1314	1023.83	781.33	1235.67	1574.5	1620.33	1176.17	1843.17	1646.5	1616.83	1500.83	2224.17	1483.33	1513.67	1764.83	1217.17	1700.67	340.5	1299.5	1621.5	1194.17	2460	3363.33	1841.5	2086.5	2734.67	4196	2368	2519.5	2913.5	2339.17
Cpx	mRNA	complexin	FBgn0041605	cpx	CG32490	complexin	1045	1147.33	1189.67	1093.5	198	1163.33	776	1429.83	938.5	1005.83	946.5	540.83	762.67	686.5	681.58	621.5	615.33	1107.83	1024	2005.5	865.5	590	189	1340.33	1141	1126.83	1026	906.67	788.67	967.17	853.5	507.83	644.67	753	956.67	843.5
Crop	mRNA	cisplatin resistance-associated overexpressed protein	FBgn0029887	CG3198	CG3198	no_fullname	692.83	723.5	884	780.08	238	764	444.5	915	549	819.33	794.08	534	627	542.67	527	469.5	517.5	829.5	923	1433	945	345.5	108.5	835.17	639.75	668.83	509.5	651.5	856.33	884	649	340	455	658.83	606.33	540
cry1	mRNA	chryptochrome 1	FBgn0025680	cry	CG3772	cryptochrome	139	157	202	171	30	172	148	210	167	193	247	97	184	180	138	140	113	185	200	304	178	127	23	182	202	113	221	226	201	214	187	99	113	182	191	163
Csl4	mRNA	exosomal core protein Csl4	FBgn0032346	Csl4	CG6249	Csl4	325	337.5	353	314	83	434.5	285	364.5	277.5	488	462.5	404	343.5	289.5	439.5	227	279.5	350.5	530	459.5	298.5	287	40	330	313.5	237	282	488	417	464	390.75	298.7	198.5	286	250	241
Csn5	mRNA	COP9 complex homolog subunit 5', 'COP9 complex homolog subunit 5 isoform X1'	FBgn0027053	CSN5	CG14884	COP9 signalosome subunit 5	390	390	384	392	63	389	400	379	296	607	718	528	475	498	586	418	420	586	629	498.5	348	223	64	406	325	235	313	737	662	816	605	456	438	541	513	496
Csp	mRNA	cysteine string protein isoform 1', 'cysteine string protein isoform 2'	FBgn0004179	Csp	CG6395	Cysteine string protein	1947.5	1990	1931	1953	294	1832.5	1540	1866.5	1518	2227	2343	1590	1632.5	1608.5	1722.5	1494.5	1555	2092.33	2010.5	2658	1940.5	999	305	1921	1420	1288	1578.5	2359	2181.5	2223	1677	1121.5	1234	1712	1819	1571
Ctdnep1	mRNA	CTD nuclear envelope phosphatase 1', 'CTD nuclear envelope phosphatase 1 isoform X1'	FBgn0029067	Dd	CG1696	Dullard	269	169	212.5	263	43	206	162	166	131	320	358	255	300	245	343	176.5	213	330.5	207.5	282	279	102	24	205	160	154.5	144	338.5	328	488	297.5	180	168.5	317.5	254.5	236.5
Ctps	mRNA	CTP synthase	FBgn0266452	CTPsyn	CG45070	CTP synthase	267	323	346.83	285.67	45.17	249.67	130.5	200.83	155.33	546	571	412	390.67	380.67	427.17	282.67	319.83	370.67	453.17	456.17	372.33	247	40	312.83	169.5	157	261.33	608.17	565	774.75	503.5	459.5	337.5	447.17	376	356.33
Ctsf	mRNA	cathepsin F isoform 1 precursor', 'cathepsin F isoform 2 precursor', 'cathepsin F isoform 3 precursor'	FBgn0260462	CG12163	CG12163	no_fullname	2820.33	2726.17	2432.5	2997.53	672.5	3087.33	3239	3503	2708.83	3330.83	3228.83	2036.5	2757.67	2628.25	3027.83	2450	3277.75	3658.03	3519.83	4243.25	3234.67	2310.5	547.5	2994.83	3964	2951.5	3309	3586.83	3051.5	3554.25	4258.33	2599.83	2062.5	3434.17	2687.75	2572
Ctsk1	mRNA	cathepsin K-1 precursor	FBgn0250848	26-29-p	CG8947	26-29kD-proteinase	591	596	620	613	127	735	497	623	599	858	1148	468	809	1017	744.5	708	819	1126	930.5	810	645	434	101	739	497	423	687	1220	893	1137	1185	506	667	1115	1106	1057
Ctsl	mRNA	cathepsin L isoform X1', 'cathepsin L precursor'	FBgn0013770	Cp1	CG6692	Cysteine proteinase-1	5050	5530	5054	5885.5	1209	5652	4012.5	5302	4716	5045	5055	2886.5	5321.5	4903.5	4975.5	4150	4369	5796	6631	8076	6026	3010	998	5592	5321	4084	5670	4970	5200	6007	5667.5	3565	3797	4959	5258	5397
cyc	mRNA	cycle', 'cycle isoform X1', 'cycle isoform X2', 'cycle isoform X3', 'cycle isoform X4', 'cycle isoform X5'	FBgn0023094	cyc	CG8727	cycle	71	76	62	85	12	118	97	118	100	116	92	34	43	91.5	71.5	83	110.5	131.5	97.5	139	114	84.5	14	130	100	97	172	103.5	89	89	122	80	42	121.5	97	92
Cych	mRNA	cyclin H	FBgn0022936	CycH	CG7405	Cyclin H	138	104	95	46	24	64	77	64	39	97	117	105	90	77	86	49	67	95	110	111	87	60	16	80	39	55	59	113	77	113	88	80	79	91	85	68
Dap	mRNA	death-associated protein', 'death-associated protein isoform X1'	NA	NA	NA	NA	1982	2319	1600	1821	447	2530.5	2165.5	2137	2905	2392	2694.5	1952.5	2125	2394	1625	2662	2349	3323.5	1938	1896.5	1444	1988	386	1801	1936	1671	2386.5	2833.5	2319	2096	2294	1545.33	2146.5	2519.5	2955	2731
Dars2	mRNA	aspartyl-tRNA synthetase, mitochondrial	FBgn0051739	AspRS-m	CG31739	Aspartyl-tRNA synthetase, mitochondrial	233.5	217	166	174	42	222	184	184	171	237	282.5	149	178	226.5	154	140	185.5	267	252.5	242.5	168	128	24	189	178	169	183	312.5	302	322	253.5	98	168	237	237	228
Dcps	mRNA	mRNA decapping enzyme	FBgn0037372	CG2091	CG2091	no_fullname	36	57	56.5	56.33	11	53	42.33	73.33	39.83	149.83	139.67	112.33	134.5	105.83	175.67	90.17	105.33	149.67	73.5	75	45.83	19	3	44.33	17	13.67	18.5	131.83	114	135.5	86.33	88.5	45	68.67	72	88.83
Dctn6	mRNA	dynactin subunit 6	FBgn0086446	DCTN6-p27	CG17347	Dynactin 6, p27 subunit	170	107	135	114	20	92	79	99	92.5	188	220	194	162	152	231.5	150	140	167	194	141	133	92	27	105	102	86	86	196	185	284.5	180	122	112	187	160	156
Dcxr	mRNA	L-xylulose reductase	FBgn0030968	CG7322	CG7322	no_fullname	7855	9077	6069	6354	1597	8404	8492	7412.5	8289	9047	8356.5	7466.5	7469	7070	6271	5381.5	6400.5	6943	10247	10249	6585	9608	1675	8062	9127	8519	9373	9795	7812	8462.5	7511	6693	6842	6598	7958	6138
Denr	mRNA	density-regulated protein', 'density-regulated protein isoform X1'	FBgn0030802	DENR	CG9099	Density regulated protein	1047	1050	836	681	169	1020	963	747	766.5	1091.5	1135.5	883	822.5	762	746	578.5	540	795	1189	839	800	809	146	732	676	750	777	1076.5	850.5	1156.5	747	536	636.5	775.5	758	582
Det	mRNA	deterin isoform 1', 'deterin isoform 2'	NA	NA	NA	NA	124	91	106	102	15	100	32	29	27	95	99	66	63	52	63	35	37	60	84	205	124	56	26	119	47	31	55	155	110	197	89	58	48	56	35	69
Dhfr	mRNA	dihydrofolate reductase	FBgn0004087	Dhfr	CG14887	Dihydrofolate reductase	123	96	103	123	26	85	106	101	54	172	172	187	187	159	338	140	152	182	120	122	120	78	20	136	96	88	134	193	171	205	164	201	92	136	140	142
dnd	mRNA	dead end	FBgn0038916	dnd	CG6560	dead end	428	490	522	468	67	387	306	408	365	557	620	367	491	494	587	389	460	607	617	623	511	239	61	420	343	359	334	685.5	566	704	560	420	351	497	532	460
Dnttip2	mRNA	deoxynucleotidyltransferase terminal-interacting protein 2	FBgn0037504	CG1142	CG1142	no_fullname	327	226	247	209	48	270	191	195	167	318	286	262	198.5	169	339	162	207	189	328	381	247	148	41	267	160	174	177	319	271	389	272	322	190	186	193	171
Dohh	mRNA	deoxyhypusine hydroxylase	FBgn0261479	nero	CG2245	nero	333	230	236	238	46	180	221	275	168	466	478	449	356	336	391	257	289	359	382	404	273	194	52	263	174	160	236	555	455	547	413	314	285	309	361	312
Dtd1	mRNA	D-tyrosyl-tRNA(Tyr) deacylase 1', 'D-tyrosyl-tRNA(Tyr) deacylase 1 isoform X1'	FBgn0037898	Dtd	CG18643	D-aminoacyl-tRNA deacylase	122.5	90	102.5	147.33	27	75	145	93.5	102	232.83	232.75	202	163	168.67	214.5	131	152.25	162.83	227	191.5	104.5	118	19	147.83	146	82	99	261	202.83	274	183.83	175	128.33	170.58	167.58	127
Dtwd1	mRNA	DTW domain-containing protein 1	FBgn0039664	CG2006	CG2006	no_fullname	116	109	147	124	31	142	139	132	109	202	224.5	138.5	159.5	134	128.5	111	119	169.5	183	175	156	144	22	139	131.5	133.5	104	204	170	181	180.5	114	145.83	141	176	160.5
E(r)	mRNA	enhancer of rudimentary	FBgn0011586	e(r)	CG1871	enhancer of rudimentary	788	615.5	622.67	589.5	117	644.83	689.5	548.5	566.5	1448	1429.5	1485.67	1441	1078	2236	933.5	1243.33	1274	920.5	849.5	623	453	111.5	636.5	591	390	573.5	1500.83	1361.5	1556.5	1131.33	1780.5	960.5	972	1007	967.5
Eas	mRNA	easily shocked	FBgn0000536	eas	CG3525	easily shocked	990.17	1079.83	772	931.67	196.33	1013.33	1013.5	1134.33	961.17	982.5	1159.67	592.83	767.17	886.17	731.17	765	785.83	1063.17	1177.83	1310.5	855.83	730.33	168	926.5	1062.5	886.17	1045.33	1107.83	902.33	1034.83	1121.5	546.33	673.83	888.83	928.17	912.5
Ecr	mRNA	ecdysone receptor isoform A', 'ecdysone receptor isoform B1', 'ecdysone receptor isoform X1'	FBgn0000546	EcR	CG1765	Ecdysone receptor	479	412.5	476	531	107	471	380	579	414.5	657	665	355	647	657.5	626.83	709	707	1193.5	591	717	583	165	64	584	467	426	626	682	730	821	667	350	451	789.5	932.5	843
Edf1	mRNA	endothelial differentiation-related factor 1	FBgn0262732	mbf1	CG4143	multiprotein bridging factor 1	1104.5	962.5	862.67	884	197	1060.5	965	947.67	681	809	898.5	514	602.5	650	714	480.5	555	729	1437.5	1378	982.5	740.5	196.5	1037	946.17	793	878.5	1004.5	769.5	1015.5	729.5	492.5	551	709.5	707	638.5
Eff	mRNA	effete	FBgn0011217	eff	CG7425	effete	8975.67	9172.83	7197.78	6039.58	1596.17	7910.77	6633.83	7641.33	7148.6	8864.67	8987	7201.33	7393.83	6768.02	6363.17	6271.37	6648	7423.83	8181.67	7943.5	5688.83	5821.33	1160.67	5787	4832.83	5475.83	5723.83	8170.5	6790.83	8014.9	6126.5	5799.5	6450.67	5445.87	7214	5725
Eif1	mRNA	eukaryotic translation initiation factor 1	FBgn0035423	eIF1	CG17737	eukaryotic translation initiation factor 1	9972.5	10289.5	7374.5	5426	1616.5	9445.5	8301.5	7033.83	8282	10552	9661.33	8969.5	9361.5	7710	5577	7626	6543.5	7670.5	9493.5	8234	6166.5	8242	1297	5917	5567	6196.5	6668	9305	9117	9114	6725.5	4894	7840.5	5552	8890	5941.5
Eif1ad	mRNA	probable RNA-binding protein EIF1AD	FBgn0051957	CG31957	CG31957	no_fullname	480	549	476	508	120	409	377	420	358	481.5	480	395	338	291	431	291	306	307	478	609	420	289	56	356	333	343	322	417	414	460	392	409	259	284	266	254
Eif3f	mRNA	eukaryotic translation initiation factor 3 subunit F	FBgn0037270	eIF3f1	CG9769	eukaryotic translation initiation factor 3 subunit f1	1722.5	1800.5	1890.33	1491.5	368.5	1756.5	1225.5	1445.5	1126	2494.5	2430.5	2132	1848	1812.5	2245	1191	1542.5	1710	2438	2268.5	1641	1196	232	1582.5	1283.5	1010	1219.5	2772	2354	2904.5	2050.5	1949.5	1353.5	1609	1722	1512.5
Eif3j	mRNA	eukaryotic translation initiation factor 3 subunit J	FBgn0027619	eIF3j	CG12131	eukaryotic translation initiation factor 3 subunit j	3375	3078	3065	2886	751	3130	2863	2810.5	1963	3364	3271	2715.5	2197	2391	2945.5	1633	2129	2189.5	4469	4391	2929	2489	540	3137.5	2852	2495	2496	3290	2729.5	3387	2955.5	2456	1831	2357	1971.5	1907
Eif3k	mRNA	eukaryotic translation initiation factor 3, subunit K	FBgn0034654	eIF3k	CG10306	eukaryotic translation initiation factor 3 subunit k	1318	1470	1323	994	228	1169	1037	1141	1130	1981	1890	1515	1696	1375	1565	1050	1164	1369	1804	1723	1080	933	194	1220	917	817	1072	1951	1607	2110	1656	1214	1249	1268	1431	1241
Elongin-c1	mRNA	elongin C-like	FBgn0266711	EloC	CG9291	Elongin C	2146	2282.5	2000	2062	456.5	2164.5	1864	2083	1925	2316	2285	1744	1973	1960	1983.5	1733	1732	2152.5	2416	2680	1824	1427	385	2111	1838	1840	1812.5	2310	1951.5	2484	1791	1650	1706	1913	2010	1773.5
Elovl6	mRNA	ELOVL family member 6, elongation of long chain fatty acids', 'ELOVL family member 6, elongation of long chain fatty acids isoform X1'	FBgn0260960	Baldspot	CG3971	Baldspot	2243	2792.33	1919.5	1529	355	2053.17	1113.83	1167	1811.5	3632.67	3893	3130.5	5064.5	4141	4918.5	2437	2561	2235.5	2170	2101	1326	1386.17	268.33	1475	1184.5	1007.5	1665	4307.5	2857.5	3284	3075.5	3896	4169.5	2267	3871	2898.5
Endos	mRNA	endosulfine	NA	NA	NA	NA	1815	1677	1030	1053	287	1196	1466	1212	1080	982	999	978	970	818	948	708	711	778	1652	1453	1198	1420	231	986	1230	1074	1213	978	859	828	732	795	849	697	793	706
Enpep	mRNA	glutamyl aminopeptidase	FBgn0052473	CG32473	CG32473	no_fullname	31	28	37	41	2	26	19	9	28	72	39	42	95	85	134	52	104	58	48	76	31	32	7	30	29	22	72.5	75	71	66.5	133	116	63	112	74	46
Eri1	mRNA	exoribonuclease 1	FBgn0265192	Snp	CG44248	Snipper	142	104	135	140	20	91	150	101	111	246	268	215	190	203	343.5	166	204	245	207	141	146	74	13	113	116	74	129	231	258	311	241	231	164	208	202	187
Eth	mRNA	ecdysis triggering hormone preproprotein	NA	NA	NA	NA	2334	2772	2000.5	2686	587	2788	3570	3320	3380	1251	1626	1341	3211	1522	2856	2813.5	1670.5	2640.5	3172.5	2365	1855.5	2622	548	2891	3966	4466.5	4273	1678	2168.33	2253.5	1636	2170.5	2602.5	1825	3535.5	2901
Fbxo5	mRNA	F-box only protein 5', 'F-box only protein 5 isoform X1'	NA	NA	NA	NA	74	79.5	98.5	76	16.5	79.5	19	27.5	19	137	149	96	72	79	74	49.5	51	50	120.5	159.5	145	32.5	22	66.5	19.5	17	23.5	145.5	131	138	81	64	54	48.5	42	42
Fib	mRNA	rRNA 2'-O-methyltransferase fibrillarin	FBgn0003062	Fib	CG9888	Fibrillarin	1400	1385	1516	1021.5	215.5	1135	535	627	358.5	1989.5	1951	1523.5	911.5	1022.5	1223.5	735	841.5	852	1866.5	1917.5	1325.5	798.5	181.5	1344.5	569.5	536	645.5	2411	1693	2696	1622	1566.5	909.5	1096.5	1036	868
Fis1	mRNA	mitochondrial fission 1 protein', 'mitochondrial fission 1 protein isoform X1'	FBgn0039969	Fis1	CG17510	Fission, mitochondrial 1	801	609	662	705	133	662	804	751	453	714	780	489	658	627	696	498	499	604.5	951	942	680.5	532	100	709	758	578	684	831	689	854	743	540	407	629.5	570	477
Fnta	mRNA	protein farnesyltransferase/geranylgeranyltransferase type-1 subunit alpha	FBgn0031633	Fnta	CG2976	Farnesyl transferase alpha	267	176	187	197	20	197	131.5	227	127	282.5	314.5	222	246	269.5	369	176	246.5	317	242	289.5	198.5	102.5	32	256	125	78	149	378.5	341.5	455.5	282.5	217	155	255	224.5	225
Gadd45gip1	mRNA	growth arrest and DNA-damage-inducible, gamma interacting protein 1	NA	NA	NA	NA	284	416	389	368	62	348	302	307	235	431	444	282	366	326	392	295	330	420	540	540	393	298	51	386	325	276	355	428	361	573	381	339	327	364	349	349
Glrx5	mRNA	glutaredoxin-related protein 5, mitochondrial	FBgn0030584	CG14407	CG14407	no_fullname	403	295	340	428	79	404	444	428	279	682	592	547	498	448	919	444	508	469	418	463	307	269	54	375	378	255	385	654	580	697	589	685	314	431	396	336
Gmpr2	mRNA	guanosine monophosphate reductase 2	FBgn0003204	ras	CG1799	raspberry	574	703	568.5	583.17	142.83	748	602.67	753.17	658.83	803.33	823.17	493.67	675.5	799.33	870.33	541.83	588.83	691.5	724.33	910.17	518.83	380	125	650.5	694.5	644.83	880.5	706.83	576.83	651.83	912.83	737.67	549.5	827	639	766.67
Gnao1	mRNA	guanine nucleotide binding protein (G protein), alpha activating activity polypeptide O', 'guanine nucleotide binding protein (G protein), alpha activating activity polypeptide O isoform X1', 'guanine nucleotide binding protein (G protein), alpha activating activity polypeptide O isoform X2', 'guanine nucleotide binding protein (G protein), alpha activating activity polypeptide O isoform X3'	FBgn0001122	Galphao	CG2204	G protein alpha o subunit	2446	2536	2885	2548	440	2327.33	1457	2342.67	1959	2933.83	3295.5	1717	2196	2445.67	2408.9	1842.5	1863.67	3315.67	2539	4048.53	2551.5	1004	379	2796	1742	1712.67	1821	3439.17	3061.5	3298.17	2609.5	1457.5	1710	2488.5	2824.5	2534.5
Got2	mRNA	aspartate aminotransferase 2', 'aspartate aminotransferase 2 isoform X1'	FBgn0001125	Got2	CG4233	Glutamate oxaloacetate transaminase 2	763	738	823	758	176	822	675	780	571	1284	1306	944	873	996	1203	576	906	1025	1206	1006	750	477	111	866	615	540	603	1459	1135	1529	1078	987	677	963	972	919
gpb5	mRNA	uncharacterized protein LOC100168739 isoform X1', 'uncharacterized protein LOC100168739 precursor'	FBgn0063368	Gpb5	CG40041	Glycoprotein hormone beta 5	375	393	247	230	45	260	265	288	364	270.5	330	236	388	261	267	291	273	385	260	318	212	170	45	231	203	238	266	369	328	252	232	276	328	250	376	266
Gpr143	mRNA	G protein-coupled receptor 143	NA	NA	NA	NA	176	99	150	196	14	163	68	130	106	365	387.67	295	319	280	337	235	246	334.5	190	180	234	88	12	169	94	67	97	361.33	371	426.5	275	196	144	193	189	182
Gs2	mRNA	glutamine synthetase 2', 'glutamine synthetase 2 isoform X1', 'glutamine synthetase 2 isoform X2'	FBgn0001145	Gs2	CG1743	Glutamine synthetase 2	13800.5	20728.16	12599.92	12090.5	2672.17	18112.17	13034.83	11588	15268.5	13364.17	15364.67	8750.83	12572.33	14927	10116	14197	12911.33	15198	15351.83	18416.5	11599	14213	2414.83	13668.5	12359.83	11297.83	16514.83	16402.83	12351.33	13270.33	13713.5	8175.5	13704	14707.75	17604.33	15547.67
Gtsf1	mRNA	gametocyte specific factor 1', 'gametocyte specific factor 1 isoform X1'	NA	NA	NA	NA	120	79	148	133.2	28	151.5	98	146	69.5	138	115	99	119.5	93	153	105.2	90	160	113	160	131	47	8	127.5	120	95	82	151.5	187	204	136.5	113	84	105	114.5	94
Hadh	mRNA	L-3-hydroxyacyl-Coenzyme A dehydrogenase	FBgn0028479	Mtpalpha	CG4389	Mitochondrial trifunctional protein alpha subunit	2557	2887	2175	2036	530	2681	2635	2509	2893	2569	2659	1551	2126	2639	2039	2021	1958	2611	3139	2885	1945	2172	402	2148	2327	2074	2964	2711	2082	2591	2888	1924	2301	2692	2818	2574
Hb	mRNA	hunchback', 'hunchback isoform X1'	FBgn0001180	hb	CG9786	hunchback	18	24	16	13	2	7	16	23	9	22	25	12	12	31	16	19	18	28	22	36	30	2	4	14	3	7	10	47	22	29	37	12	21	24	28	28
Hibadh	mRNA	3-hydroxyisobutyrate dehydrogenase	FBgn0034390	CG15093	CG15093	no_fullname	171	256	200	119	31	160	149	147	133	291	248	138	166.5	165.5	129	152	231.5	123	225	331	149	168	34	124	107	130	186	302	127	191.5	273	226	134.5	185.5	124	156
Hsc70-3	mRNA	heat shock protein cognate 3 isoform X1', 'heat shock protein cognate 3 precursor'	FBgn0001218	Hsc70-3	CG4147	Heat shock 70-kDa protein cognate 3	11049	10435	10740	8741	2049	9113.5	11755	12861	8590	10392.5	10889	6032	5550	8326	6624	6482	7348	8270	15265	12764	9513.5	7597	1809	10479	11294	11725.5	9745	12819	9264	14662	8566	5276	4628	9253	8875.5	6523
Hspe1	mRNA	heat shock 10kDa protein 1	FBgn0036334	CG11267	CG11267	no_fullname	3942	3103.5	2934.5	3158.5	549	3443.5	3496.5	2826.5	2317	3633	3420	2946.5	2526	2514.5	4514	1761.5	2536.5	2369	3628.5	4800	2922.5	2927	518	3416.5	3206.17	2499.5	3198	3936	2942	3462.5	2998.33	3441	1770	2275	1874	1857.83
Idgf	mRNA	imaginal disk growth factor precursor	FBgn0013763	Idgf6	CG5210	Imaginal disc growth factor 6	12851	18867	13375	11698.5	2627	15268.33	9895	10136.5	12381	14340	14564.5	10614	14789	15307	14535.5	14131.5	14728	14186	14458.5	19517	12412	13238.5	2502	13276	12691.5	11294	16062	18222.5	11814.5	14152	16308.5	15523.5	14165.5	15712	19450.5	16278
Intu	mRNA	PDZ domain-containing protein 6', 'PDZ domain-containing protein 6 isoform X1', 'PDZ domain-containing protein 6 isoform X2'	FBgn0001259	in	CG16993	inturned	196	127	231	288	52.5	226.5	157	262.5	180.5	420	417	280.5	322	275.5	299.5	279	289	459.5	259	297	269.5	133	31	288.5	184.5	197	204	426	506	601	356	171	222	369.5	426	342
Ipps	mRNA	mitochondrial isoprenyl diphosphate synthase	FBgn0025373	Fpps	CG12389	Farnesyl pyrophosphate synthase	281.5	319.5	347.33	319	62	306	256	402.5	215	482	435	283.5	329	327.5	429.5	256	273.5	372	499	415.5	341	171	36	314.5	262.5	254.5	303	436	407.5	506	391.5	257.5	228.5	361.5	381.5	352
Isy1	mRNA	pre-mRNA-splicing factor ISY1 homolog	FBgn0037550	CG9667	CG9667	no_fullname	2036	1996	1678	1630	398.5	2077	1462	1572.5	1467	2074	2194	1626.5	1419	1440	1737	1036.5	1250.5	1486	2205.5	2355	1649.5	1482	295.5	1736.5	1401.5	1134	1477.5	2293	1735.5	2195	1579.5	1528.5	1163.5	1440	1419.5	1351.5
Jagn1	mRNA	protein jagunal homolog 1	FBgn0037374	jagn	CG10978	jagunal	390	365	304	332	56	396	343.5	396	270	487.5	559.5	442	315	405	757	271	376	369	365.5	520	423	328	58	386	354	347	350	590	490	681.5	429	304	275	423	332	324
Jhamt	mRNA	juvenile hormone acid methyltransferase', 'juvenile hormone acid methyltransferase isoform X1'	FBgn0028841	jhamt	CG17330	juvenile hormone acid methyltransferase	0	2	2	0	0	0	4	3	4	1	1	2	5	1	2	9	21	9	0	0	1	0	0	3	0	4	0	1	0	1	1	5	0	0	2	0
Jhbp	mRNA	juvenile hormone binding protein', 'juvenile hormone binding protein isoform X1'	FBgn0031143	CG1532	CG1532	no_fullname	409	391	452	543	89	418	419	522	377	750	690	554	650	534	767	450	608	605	684	822	625	347	100	621	568	458	576	737.67	768.5	1127.5	691.5	598	413	656	640	531
Karl	mRNA	protein karl precursor	FBgn0030334	Karl	CG4139	Karl	119	155	86	158	25	246	201	166	196	171	111	71	116	172	128	207	178	191	141	91	103	105	17	90	194	131	234	163	105	77	173	172	141	153	121	97
Kcmf1	mRNA	potassium channel modulatory factor 1 isoform 1', 'potassium channel modulatory factor 1 isoform 2', 'potassium channel modulatory factor 1 isoform X1'	FBgn0037655	Kcmf1	CG11984	Potassium channel modulatory factor 1	931	1047	920	837	189	841	727	1011	609	912	991.5	547	596	641	620.5	526	543.5	730	1116	1381	860	492	153	906	677	786	715	1012	876	1067	752	471	533	731	694	619
Krr1	mRNA	KRR1 small subunit processome component homolog', 'KRR1 small subunit processome component homolog isoform X1'	FBgn0020305	dbe	CG4258	dribble	740	825.33	637.5	547.83	127	680.17	488.17	550.83	532.17	629	708.83	421	498.17	559.5	337.5	413	376.5	519	786	794.17	629	557.67	141	639.83	535.5	502.5	532	732.33	459.67	670.33	490.5	314.17	457.5	460.5	549.5	479.33
Lamtor1	mRNA	ragulator complex protein PDRO	NA	NA	NA	NA	387	427	423	389	118	394	411	431	331	501	568	455	474.5	392	390	367	410	428	523	503	397	389	64	326	401	293	386	579	481	584	429	334	301	359	447	360
Ldca	mRNA	putative LD carboxypeptidase', 'putative LD carboxypeptidase isoform X1'	NA	NA	NA	NA	1	21	12	23	0	30	16	12	27	36	32	17	26	30	19	28	31	35	21	43	3	9	1	19	20	8	34	53	33	27	49	53	19	40	32	27
LOC100144773	mRNA	membrane alanyl aminopeptidase N precursor	FBgn0039656	CG11951	CG11951	no_fullname	60	72	0	22.5	1	6.5	9.5	22.5	4	391	61	51	4	40.5	0.5	18.5	543	14.5	521.5	274.5	3	82	3	17.5	6.5	12	40	832.5	9	19	826	422.5	20	55	8	9.5
LOC100144776	mRNA	ATP-dependent RNA helicase vasa	FBgn0283442	vas	CG46283	vasa	87	75	64	58	15	85	70	132	67	146	84	55	39	58	56	41	97	76	137	108	88	51	22	41	64	81	117	47	68	85	71	78	55	58	45	48
LOC100144789	mRNA	DnaJ-like	FBgn0038145	Droj2	CG8863	DnaJ-like-2	17934.5	16719	14847	17594.83	4037	21342.5	15716	16174	15334.5	19090.33	21510.33	13551	11695.5	13097	12392.5	10030	11109	15652	19135.5	22869	17118	13477.5	2848	17247	14160.5	11482	15412	20922.5	17837.33	21325.83	17393	9874	10648.5	13515	12952	13044.5
LOC100144797	mRNA	protein tyrosine phosphatase-like protein	FBgn0032394	Hacd1	CG6746	3-hydroxyacyl-CoA dehydratase 1	703	481	658	550	102	675	568	656	511.5	1000	1059.5	773.5	1249.5	1144.5	1548	719	778	751.5	930	676	645	550	83	503	685	503	656	1268	975	1110.5	1076	1020	735	947.5	1069	899
LOC100144801	mRNA	uncharacterized protein LOC100144801	FBgn0033608	CG13220	CG13220	no_fullname	1443	1450.33	1121.83	1205.83	258	1247.67	1272.83	1234.83	1138.33	1527.67	1606.17	1383.83	1231.17	1102.17	1475.5	996	1109.78	1381.98	1454.67	1543.33	1143.83	1120	198.5	990.33	1086.5	950.5	1196.83	1539.33	1381.5	1644.5	1115.33	1108.5	1039.33	1049.67	1172	983.5
LOC100144869	mRNA	ATP synthase c-subunit-like	FBgn0039830	ATPsynC	CG1746	ATP synthase, subunit C	104963.47	114150.56	85781.4	77741.03	20259.13	122313.78	114505.63	114494.4	116482.83	135112	130341.81	136017.98	125344.56	96170.38	126122.66	102174.16	112843.15	106190.1	97030.7	100779.11	67905.96	95483.8	17692.9	74650.3	80532.23	83373.26	105476.55	108082.45	96660.76	106702.3	87268.42	117098.5	108036.46	89744.18	107799.23	86911.05
LOC100144886	mRNA	cytochrome B5-like protein	FBgn0264294	Cyt-b5	CG2140	Cytochrome b5	3763	3729.33	3330	3408.67	703	3452.17	3340.33	3212.67	2855.5	3660.67	4204.67	3028.5	2982.17	2675.67	3141.5	2695.33	2745	3294.83	4157	4356	3464	2823	681	3486	3222.33	2692.33	3025.5	4227.67	3565.33	4419.83	3029	2587.17	2412.33	2897.67	3228.17	2575.83
LOC100144888	mRNA	vacuolar ATP synthase subunit G-like protein	FBgn0283536	Vha13	CG6213	Vacuolar H[+] ATPase 13kD subunit	1847	1534.83	1609.5	1641	327	1644	1861	1691	1137	3324.5	2434	3881.5	2672	1725.5	4322.5	1743	2780.17	2039.5	2692.5	2181.5	1547	1376	231.5	1326	1596.83	1241.5	1435	2704.5	2441.5	2422	2209.5	3940.33	1840.5	1861	1862.33	1555
LOC100144890	mRNA	macrophage migration inhibitory factor-like protein	NA	NA	NA	NA	18	25	20	0	3	7	20	30	7	111	5	31	0	9	77	12	86	7	32	56	19	6	0	8	4	20	69	212	9	14	187	222	13	32	0	3
LOC100144893	mRNA	ribosomal protein L30-like protein	FBgn0086710	RpL30	CG10652	Ribosomal protein L30	15681.5	15949	12320.33	9545	2968	15731.37	13865.83	11227.17	11549.5	14626.58	14599.75	12460	10458	10883.33	10911.67	6914.67	7197.75	7269.5	17437.67	15944.25	10372.5	12943	2098	10008.33	10467.5	10457.17	9513.42	14400.33	11043.17	11950.5	10602.42	8868	8639.33	6644	6588	5616.33
LOC100144894	mRNA	ribosomal protein P2-like	NA	NA	NA	NA	9624	11415.67	8034.5	5238.67	1513	8589.67	6910.33	6082.5	6652.5	12185.17	10716.67	10166.75	7639.33	7022.5	9215.5	6013	6253.33	6002.33	11265.67	9213.83	5914	7513	1052.5	5706.5	5565.83	5654.33	6175.67	11506.33	9533.83	10581.67	7539.33	7461.83	6049.83	6043	7059.83	4901.33
LOC100144895	mRNA	cytochrome c-like protein	FBgn0284248	Cyt-c-p	CG17903	Cytochrome c proximal	23561	18742.58	16055.75	14587.15	4527.92	22906.5	22390.03	19029.58	18438.17	24831.62	26018.67	26863.78	26266.03	18456	25590.67	12942.25	14718.58	13584.75	25001.92	19851.75	15661.5	18035	3206.92	14282.5	15729.5	14872.75	19406.83	22289.92	16158.08	18538.92	17510.17	19126.83	18546.42	12420.58	12800	11811.08
LOC100144902	mRNA	ribosomal protein S28e-like', 'ribosomal protein S28e-like isoform X1'	FBgn0030136	RpS28b	CG2998	Ribosomal protein S28b	4617.67	4375.33	3197.17	2957.58	839.17	4136.67	4575.2	3517	3130.58	4466.08	4509.25	3741.83	2454	2708.25	2695.33	1744.17	2492	2142.83	4614.83	5063.67	3174	3902.83	675	2992.65	3295.58	3119.33	3331.17	4033.67	3419.33	3419.83	2747.48	3207.5	2300.17	2168.75	1891.5	2350
LOC100144903	mRNA	ribosomal protein S28e-like	FBgn0030136	RpS28b	CG2998	Ribosomal protein S28b	6793	6783.5	4964.5	4202	1034	6120	6338.5	4932.5	4093	5535	4713	4649	4355	3772	4780.5	2877	3271	3079	6676	7988	4830	5512	1050	4785	5570	4915	5262	5050	4041	4479	4222	4533	3083	2842	2652	2345
LOC100144904	mRNA	stunted-like isoform A', 'stunted-like isoform B'	FBgn0014391	sun	CG9032	stunted	13568	13305.17	8679.5	9263.83	2564.5	11178	15245.5	12826.25	11165.5	9759.03	10152.5	7746.5	8695.5	8374	7587.33	7540.5	7839.83	8902	12225.92	13632	9113.5	11318.83	2528	9087	12956	12049.33	12638.33	9938.83	7577	8155.17	7943.67	7114.5	8231.33	7777	8903.5	7676.5
LOC100144907	mRNA	ADP ribosylation factor 2	FBgn0013749	Arf102F	CG11027	ADP ribosylation factor at 102F	1823	1736	1565	1524	330	1643	1745	1721	1479	1769	1802	1323	1362	1532	1653	1144	1308	1496	2289	2482	1509	1464	362	1823	1831	1860	1652	2178	1813	2217	1627	1540	1130	1611	1592	1226
LOC100144909	mRNA	mitochondrial ATP synthase gamma-subunit	FBgn0020235	ATPsyngamma	CG7610	ATP synthase, gamma subunit	12082	13582	10452	10288	2651	13724	12565	13184	12807	13013	13255.5	8801	9116	10516	9918	8820	8655.5	10980	13567	15227	8322	9328	1900	10744.5	11151	10945.5	11692	13162.5	10167	11671	11416	8349	9391	9715	10755	9951
LOC100144913	mRNA	diacetyl/L-xylulose reductase	FBgn0030968	CG7322	CG7322	no_fullname	2260	3253	2673	2485	528	3155	2922	2186	2493	2178	2624.5	1677	2435	3827	2872	3652	3698	2799	4458	5291.5	3658	4553	770	3468	8854	5972	10723.83	3392	2082	2805	5871	3523	3304	6203	4258	4002
LOC100144917	mRNA	protein phosphatase 2 catalytic subunit alpha isoform', 'protein phosphatase 2 catalytic subunit alpha isoform isoform X1'	FBgn0004177	mts	CG7109	microtubule star	4916.5	5691.5	4993.83	4448.67	1043	5586.33	3810.17	4677.33	4231	5898.5	6592	3975	4715.83	5088	4198.5	3959	4024.08	5800.33	5049.17	6025	4376.5	3306	695	4494.5	3272	3408.5	4066	6642.5	6042.5	6407.5	5135.5	2893	3607.17	4558	4853.83	4258
LOC100145822	mRNA	actin related protein 1', 'actin related protein 1 isoform X1'	FBgn0000042	Act5C	CG4027	Actin 5C	55028	55476.5	43527.5	39164.5	9317	50885.17	43006.5	42496.5	42552	50638	55723.5	46962.5	62763.17	46967.33	50278.5	41597	39720	52237.5	55130.5	58528.5	41424.5	46954.5	8642.5	46212.5	43707	40075	44940.5	59961	50943.83	59660.33	41472	36707	42170.5	39990.5	58401.58	44987.5
LOC100145824	mRNA	fatty acid desaturase', 'fatty acid desaturase isoform X1'	FBgn0086687	Desat1	CG5887	Desaturase 1	6436	5800.5	5528.17	6540	1292	7203.5	6462.5	7645.33	5247.67	6788.17	7377.5	3901.5	4536.33	5666.17	4877.83	4409.5	4746	6671	7074.5	8795	6346	4393.5	1098	6620.17	6078	5381.5	6770.83	7590.58	6232.83	7551.5	7460.83	3441.5	3891.5	6138.17	5433	5014.5
LOC100145825	mRNA	mitochondrial malate dehydrogenase	FBgn0262559	Mdh2	CG7998	Malate dehydrogenase 2	15434	16669	12381	13039.5	3431.83	17851	16692	16575	15580	19232.5	20556.5	14332.5	15259	16587.83	13875.5	13408	14831	17504	18594.67	17519.67	12471	13316	2608	13142.5	11291	12758	13306.5	20720.5	16493.5	20143.5	18291.83	13517	15271	16058	17005	15152
LOC100145826	mRNA	phosphoglycerate mutase	FBgn0014869	Pglym78	CG1721	Phosphoglyceromutase 78	7079	7474	5869.5	6578	1423	7566	7330	7106.5	5953	6542	6812	4541.5	4360.5	5774.5	5275.5	4112.5	4769.5	5864	7479	9087	5585	5119.25	1242	6761.5	6827	5795	6889	7181.5	5993	6617.5	6571	4330	4175	5623	5290.5	5040
LOC100145829	mRNA	ribosomal protein S15-like	FBgn0034138	RpS15	CG8332	Ribosomal protein S15	8238	8378	6181.83	5109.17	1415	8267.5	7400	6143	6912	9267	8562	8093	7748	6938	7190.5	4040	4448.5	5070	9209.33	9065	5832.5	7762.5	1312	5907.5	6656.5	6210	6571	8892	7523.67	8017	6590	5875.5	6245.5	4089	4909.5	4128.5
LOC100145833	mRNA	mitochondrial ATP synthase F chain-like	FBgn0035032	ATPsynF	CG4692	ATP synthase, subunit F	17370	20011	13120	10839.5	2952	15479	16461	15791	19058.5	16998	16185.5	14990	16301.5	15449.5	13573.33	15901.5	15911	16785.5	15565	15188	10391.5	13314	2485	11276	12884	13025	15540	15860	14918	14041	13246	13748	16606.5	13475	16508	13685
LOC100158659	mRNA	peregrin	FBgn0033155	Br140	CG1845	Bromodomain-containing protein, 140kD	357.5	445	465	443.5	104	441.5	224	348	300.5	485.5	554	316	440	416.5	378	308.5	338.5	508	630	708.5	450.5	315	60	450.5	303.5	282.5	254.5	497	580	611	467	268	290	427	467.5	381.5
LOC100158660	mRNA	40S ribosomal protein S4	FBgn0011284	RpS4	CG11276	Ribosomal protein S4	33967	37581.33	26541	19251.5	6121	36550.83	26873.5	24893.5	25758.5	38773	37353	26020.33	25714	29743.33	16620	21740.83	18946.5	24224.17	36774.67	33247.33	23373.5	29033.5	4818	22507.5	19306	22304	24281	37080.5	28082.5	33575.83	26838.5	15350.17	24898.5	20383	25583.5	20291.5
LOC100158661	mRNA	neurotrimin-like isoform X2', 'zwei Ig domain protein zig-8-like isoform X1'	FBgn0040823	dpr6	CG14162	defective proboscis extension response 6	209	187	252.5	183	29	196	100	258	137.5	309	300	135.5	202.5	224.5	191.5	179.5	205	283.5	155	328	215	38	26.5	238	99.5	112	119	317	324.5	320	325	137	184	233	282	256
LOC100158662	mRNA	sodium-coupled monocarboxylate transporter 2 isoform X1', 'sodium-coupled monocarboxylate transporter 2 isoform X2'	FBgn0038652	CG7720	CG7720	no_fullname	383.75	435.5	510.5	761.75	140.25	797.25	440.5	917	583.5	522.5	620	324.75	513	781.75	606.5	548	590	1126.25	742.75	826.25	559.75	438.75	145	831.25	612.5	727.75	848.75	849.25	706	757.75	661.08	458	543.5	835.25	1384.5	764
LOC100158663	mRNA	tetratricopeptide repeat protein 28	FBgn0262719	CG43163	CG43163	no_fullname	1346	1311.5	1472.5	1255	245	1368.5	848	1176	830.5	1516.5	1747	1154	849.5	1099	940	625	821	1044.5	1481.5	1626	1269.5	607	173	1138.5	888	811.5	792	1380.5	1442.5	1696	1054.5	681.5	748.5	819	961	915
LOC100158664	mRNA	cytochrome c1-like	FBgn0035600	Cyt-c1	CG4769	Cytochrome c1	1726.5	1797.17	1319.83	1245.17	322.83	1565.67	1536.33	1802.5	1614.67	2069.17	2201	1534.33	1517	1763.83	1690.67	1705.5	1567.83	2116.67	1928.83	1929.5	1281	1269.83	287.17	1446	1406.17	1456.67	1513.17	2242.33	1722.67	2079.67	1926.17	1356.83	1603.33	1762	1888.67	1745.83
LOC100158665	mRNA	kelch-like protein 2 isoform X1', 'kelch-like protein 2 isoform X2', 'kelch-like protein 2 isoform X3'	FBgn0001301	kel	CG7210	kelch	0	1	0	0	0	0	7	0	0	19	1	0	0	4	0	0	26	3	4	5	0	0	0	0	0	0	3	14	0	0	13	8	0	0	0	0
LOC100158666	mRNA	sodium-independent sulfate anion transporter	FBgn0013953	Esp	CG7005	Epidermal stripes and patches	417	339	388	368	66	354	223	360	221	516	533	313	431	471	460	240	327	420	662	549	419	217	72	390	392	283	314	597	584.5	778	426	264	343	393	522	389
LOC100158668	mRNA	uncharacterized protein LOC100158668	NA	NA	NA	NA	375.5	357	442	314.5	54	447	142	208.5	156.5	1360.5	1182.5	701	812.5	840.5	772.5	504.5	587.5	672	697	619	484.5	280.5	54	487.5	177	116	310.5	1569	1299.5	1935.5	1136	657	564.5	736.5	664	538
LOC100158669	mRNA	RNA-binding protein spenito	FBgn0027548	nito	CG2910	spenito	405	399	483	404	82	420	251	403	256	477	614	339	454	459	445	294.5	388	543	548	692	496	217	30	446	282	234	278	660	630	797.5	459	318	341	394	450	426
LOC100158670	mRNA	DNA repair protein complementing XP-A cells-like	FBgn0004832	Xpac	CG6358	Xeroderma pigmentosum group A-like	179	138	152	215	30	124	178	183	134	293	320	213	237	202	299.5	186	242	292	200	248	219	103	37	198	156	109	128	317	324	377	232	131	154	248	224	177
LOC100158671	mRNA	ADAM 17-like protease isoform X1', 'ADAM 17-like protease isoform X2'	FBgn0039734	Tace	CG7908	Tace	1454.5	1273	1531.5	1633	317	1232	950	1600	1021	1595	1682	930	1062.5	1189.5	1163	938.83	998	1617.5	1667.67	2235.5	1457	569	215	1486	1075	1206	898	1521	1520.5	1644	1214.83	708	835	1141	1344	1113
LOC100158672	mRNA	NADH dehydrogenase ubiquinone flavoprotein 1, mitochondrial	FBgn0031771	ND-51	CG9140	NADH dehydrogenase (ubiquinone) 51 kDa subunit	3252	3528	3193	3139	718	3899	3720	4562	3607	3567	3768	2031	2673	3548	2673	2456	2875	3598	3900	4866	2977	2397	609	3572	3448	3336	4254	4077	2860	3876	3715.5	2763	2498	3421	3420	3400
LOC100158673	mRNA	glucose dehydrogenase FAD, quinone-like	FBgn0030598	CG9503	CG9503	no_fullname	38	128	50	28	6	78	71	54	53	197	172	117	26	268	18	87	268	65	39	222	33	97	17	56	106	63	127	352	51	108	461	218	101	455	19	45
LOC100158674	mRNA	uncharacterized protein LOC100158674	FBgn0031268	cold	CG2813	coiled	584	518	508.5	598	102	570.5	440	655	437	651	806.5	632	521	585.5	766	391	454	702	614	682.5	608	377	94	511	464.5	413	416	714	814.5	836	529	391	310	616.5	523.5	462
LOC100158675	mRNA	cadherin-86C	FBgn0261053	Cad86C	CG42601	Cadherin 86C	46	56	76	44	4	33	39	45	40	66	84.5	63	25	42	35	28	45	33	87	46	46	15	5	56	35	29.5	47	69	88	69	33	21	23	27	36	39
LOC100158676	mRNA	neurogenic protein mastermind	NA	NA	NA	NA	560	566	808.5	755	134.5	746.5	414.5	726	538.5	935	990.5	532	781.5	766.5	659.5	615.5	685	1037.5	692	1082	573	195.5	94	759.33	495.5	565.5	583	950.5	948	1197	737	442.5	409.5	759	835.5	782.5
LOC100158679	mRNA	endoplasmic reticulum resident protein 44	FBgn0030734	CG9911	CG9911	no_fullname	1151	1181	1201	1054	217	1167	1036	1091	924	1361	1696.5	950	717	1411	972	896	1078	1266	1301	1433	1244	886	157	1091	971	781	1038	1820	1198	1640	1352	922	714	1490	1156	917
LOC100158680	mRNA	MPV17 mitochondrial membrane protein-like	FBgn0040805	CG12355	CG12355	no_fullname	2211	1851.5	1082.5	1310.5	303.5	1519	1392.5	1078.5	1022.5	2286.5	2218.5	1738.5	1478.5	1340	1538.5	1061.5	1223.25	1532.67	2415	2458.5	1855	1697.5	281.5	1399.5	1270.5	908.5	1316	2871.33	2090	2083	1851	1359.5	1446	1777	1613	1488
LOC100158681	mRNA	uncharacterized protein LOC100158681	NA	NA	NA	NA	178	175	140	183	33	166	133	154	137	209	237	176	166	178	192	168	170	243	222	206	188	109	21	168	122	129	160	291	295	327	217	116	142	231	224	208
LOC100158682	mRNA	set1/Ash2 histone methyltransferase complex subunit ASH2	FBgn0000139	ash2	CG6677	absent, small, or homeotic discs 2	285	222	207	201	72	200	126	173	169	216	254	151	130	192	150	124	116	170	337	376	313	211	39	228	178	174	116	272	284	289	199	119	142	192	204	182
LOC100158683	mRNA	galactosylgalactosylxylosylprotein 3-beta-glucuronosyltransferase P	FBgn0036144	GlcAT-P	CG6207	Glucuronyltransferase P	855	667	607	503	150	683.5	777	836	746	811	1046	670	580	798	552	575	697	796	641	764	474	624	112	629	422	567	597	1055	667	786	837	701	741	726	854	660
LOC100158686	mRNA	dnaJ homolog subfamily C member 9	FBgn0037878	CG6693	CG6693	no_fullname	99	66	77	70	16	48	73	62	53	165	200	144	162	129	167	109	123	127	117	90	95	78	12	62	44	34	65	178	161	191	142	98	90	103	111	109
LOC100158687	mRNA	immunoglobulin-binding protein 1	FBgn0051852	Tap42	CG31852	Two A-associated protein of 42kDa	95.17	116.83	119.5	69.33	32.5	109	74.5	72.33	42.5	68.33	79	57.67	49.67	67.67	61.33	53.83	50.5	65	118.17	145	84.67	99.17	23.67	97.17	52.5	93.67	82.83	82.33	74.33	73.83	64.67	42.5	28.67	61.33	60.83	52.67
LOC100158688	mRNA	uncharacterized protein LOC100158688	NA	NA	NA	NA	532	580	656	736	120	671	393	535	430	694	817	471	564	520	556	450	440	709	617	858	590	293	116	521	352	423	384	881	894	887	604	309	381	509	555	498
LOC100158689	mRNA	uncharacterized protein LOC100158689	NA	NA	NA	NA	151.5	117	131	143.5	22	169	95.5	189	119	295.5	312.5	165.5	257	205.5	224.5	183	209	237	169	234	180.5	96	23	184	152	114.5	132	331.5	341.5	409	261.5	145.5	143	218	235	182
LOC100158692	mRNA	uncharacterized protein LOC100158692 isoform X1', 'uncharacterized protein LOC100158692 isoform X2'	NA	NA	NA	NA	144.5	148	176	88	29	120	100	107	68	198.5	232	282	92	314	345.5	129	326	116	166.5	220	172	147	24	106	120	91	139	133	103	232.5	334.5	399	195	313	199	114
LOC100158694	mRNA	sialin	FBgn0016684	NaPi-T	CG10207	Na[+]-dependent inorganic phosphate cotransporter	152	293	181	215.5	35.5	224	217.5	277	231.5	288.5	260	163.5	202	297.5	273	189.5	310	322	209	301.5	173	140	39	172	181.5	183	331	308.5	248.5	254.5	358	257.5	153.5	326.5	251.5	235.5
LOC100158695	mRNA	leucine-rich repeat-containing protein 15 isoform X1', 'leucine-rich repeat-containing protein 15 isoform X2'	FBgn0004364	18w	CG8896	18 wheeler	9	11	16	36.5	12	57	128.5	100	80.67	8	9	5.5	41	59.5	48.5	79.5	168.5	95	1	7	0.5	4.25	1	15	55	49.5	53	4	0.5	4	39.5	10	9	53	17.5	18
LOC100158696	mRNA	snurportin-1 isoform X1', 'snurportin-1 isoform X2'	FBgn0259199	Snup	CG42303	Snurportin	44	78	93	83	22	87	74	83	68	170.5	174	160	153.5	123	183	108	129	173	124.5	125	139	29	12	128	71	74	116	204	172	226	156	148	98	159.5	141	125.5
LOC100158698	mRNA	cytochrome c oxidase polypeptide IV-like	FBgn0032833	COX4	CG10664	Cytochrome c oxidase subunit 4	15095.5	14722	10503	9787	3023	12716.5	15362.5	13464.5	14176	15918	16310.5	14471.5	16292	14465	13673.5	12818	15450	14860	14955.5	13623	9523.33	12608.25	2424	9780	12810.67	11562.75	13505.5	17938.25	13917	13242	15052.03	13065.5	14959	12039	15104.5	12503
LOC100158699	mRNA	suppressor of tumorigenicity 14 protein homolog	NA	NA	NA	NA	32.5	20.82	32	39.83	6.53	83.33	18	16.83	60.42	82.83	66	29.17	77.08	81.08	73.92	47.58	83.75	64.73	8.58	14	8.67	4.5	1	16.75	16	9.25	22.08	14.75	12.67	12.17	38.12	8	22.58	33.5	32.83	33.78
LOC100158702	mRNA	uncharacterized protein LOC100158702	FBgn0028424	JhI-26	CG3767	Juvenile hormone-inducible protein 26	100	187	112	80	9	145	28	32	51	308	216	212	216	228	195	72	96	56	159	183	133	152	15	131	81	75	124	365	162	222	226	283	188	127	118	106
LOC100158703	mRNA	optomotor-blind protein	FBgn0000179	bi	CG3578	bifid	222.5	240.5	277	195.7	24	264	93	206.5	164	273	347	176	228.5	255	248	173.5	154.5	276	265	360	206.5	83	30	299	160	208	168.5	383	328	319	238	176	206	187.5	304.5	287
LOC100158704	mRNA	kelch-like protein 17 isoform X1', 'kelch-like protein 17 isoform X2', 'kelch-like protein 17 isoform X3', 'kelch-like protein 17 isoform X7', 'kelch-like protein 3 isoform X4', 'kelch-like protein 3 isoform X5', 'kelch-like protein 3 isoform X6'	FBgn0001301	kel	CG7210	kelch	27.5	48	33	37.5	5.5	46.5	18	23.5	21	107.33	90.17	59	57.33	54.5	38.33	49	71	87.33	40	70.83	6.5	6	2	16.5	13	6	6	71.5	42	45.5	75.5	32	13.5	30	21	27
LOC100158708	mRNA	lactase-phlorizin hydrolase-like	FBgn0036659	CG9701	CG9701	no_fullname	4.33	12.83	5.25	3.5	1.25	2.5	3	0	0	6.33	5	5.7	0	4.25	5.58	0.25	0	1.5	19.75	15.33	8	14	3.5	11.33	11.75	8.33	3	5.25	3.5	6.33	4.75	0	5	0.5	0	0.5
LOC100158710	mRNA	ras-related protein ORAB-1	FBgn0285937	Rab1	CG3320	Rab1	5542	5596	4172	4181	964	4943	5287	5461	4700.5	4948	5973	3194	4243.5	4238	3384	3732	3607	5004	6052	6338	4616	3954	837	4694	4390	4507	5061	5839	4841	5032	4383	2844	3553.5	4277.5	5324	4336
LOC100158713	mRNA	amino acid transporter AVT1J isoform X1', 'amino acid transporter AVT1J isoform X2'	NA	NA	NA	NA	6	11	15	7	1	15	9	9	3	14	6	1	3	0	3	3	30	8	15	21	9	0	2	6	8	5	8	12	21	20	4	4	5	7	4	3
LOC100158717	mRNA	dymeclin	FBgn0027607	CG8230	CG8230	no_fullname	679	600	659	609	126	530	606	732	368	718	815	601	518	569	608	406	513	593	854	837	669	392	80	594	547	473	441	854	675	856.5	626	538	356	688	583	477
LOC100158718	mRNA	LHFPL tetraspan subfamily member 3 protein	FBgn0262624	Tmhs	CG12026	Tetraspan membrane protein in hair cell stereocilia	1113	972	987	1014	195	964	1097	1193	943	903	991	823	882	838	1001	676	747	929	1329	1316	1034	714	193	1139	1168	1062	1062	1140	1129	1293	747	628	587	845	981	746
LOC100158720	mRNA	glucose dehydrogenase FAD, quinone isoform X1', 'glucose dehydrogenase FAD, quinone isoform X2'	FBgn0030590	CG9518	CG9518	no_fullname	588	343.67	571	245.33	36.33	215.33	322.5	457.33	311.83	171.33	494	374.5	79.5	91.5	113.5	80	67.83	84.5	497.5	482.5	509.67	204	63	406.5	357.67	376.67	246	548.5	490	601.5	89	98	110.83	69.33	278.33	100.5
LOC100158722	mRNA	coiled-coil domain-containing protein 28B-like', 'coiled-coil domain-containing protein 28B-like isoform X1', 'coiled-coil domain-containing protein 28B-like isoform X2'	FBgn0031395	CG10874	CG10874	no_fullname	275	226.33	224.03	262.17	56.67	299.33	254.5	282.67	270.5	289	340.95	176.58	214.83	259.17	184.33	207	153	278.17	298	374.33	245.67	170.37	68.33	226.67	235.17	222.33	242.17	329.83	204.2	280.17	256.92	133.83	190	256	253.75	246.67
LOC100158725	mRNA	lysosomal alpha-glucosidase	FBgn0027588	GCS2alpha	CG14476	Glucosidase 2 alpha subunit	36	29	33	51	9	29	27	44	33	51	27	24	37	48	40	42	48	68	26	59	58	44	1	38	59	44	45	37	35	44	59	36	22	42	31	27
LOC100158726	mRNA	PRKR-interacting protein 1-like	FBgn0034086	CG8441	CG8441	no_fullname	244	283	209	198	52	205	231	221	189	298	328	213	238	214	198	217	195	282	309	292	229	220	45	194	199	195	186	309	227	223	200	108	155	206	253	210
LOC100158727	mRNA	transcription initiation factor IIB	FBgn0004915	TfIIB	CG5193	Transcription factor IIB	208	290	263	233	49	235	179	216	213	296	342	244	269	247	243	192	213	276	314	288	229	197	41	219	183	154	135	291	288	347	214	209	186	204	259	235
LOC100158728	mRNA	uncharacterized protein LOC100158728	NA	NA	NA	NA	8	1	12	17	1	12	49	93	37	25	7	0	13	2	12	12	7	24	155	11	5	5	4	26	96	128	118	27	29	31	9	14	5	6	20	4
LOC100158729	mRNA	protein couch potato isoform X1', 'protein couch potato isoform X2', 'protein couch potato isoform X3', 'protein couch potato isoform X4'	FBgn0263995	cpo	CG43738	couch potato	1216.5	1335.33	1770.5	1534	232.6	1568	793	1765	1334.17	1788	2277.67	1232.17	1754.5	1567.67	1792.33	1432.33	1348	2695	1197.5	2221.67	1423.33	496	192.5	1737.67	959.17	1134.67	1110.5	2132.17	2222.33	2374	1569.5	960.17	1564.5	1520.5	2247.5	2202.83
LOC100158730	mRNA	isoaspartyl peptidase/L-asparaginase	FBgn0030653	CG7860	CG7860	no_fullname	13	20	7	21	1	15	51	41	31	35	31	21	15	21	7	20	65	27	28	42	30	26	4	19	45	20	46	33	17	13	64	32	8	28	13	23
LOC100158731	mRNA	hepatocyte nuclear factor 6-like isoform X3', 'hepatocyte nuclear factor 6-like isoform X4', 'hepatocyte nuclear factor 6-like isoform X5', 'hepatocyte nuclear factor 6-like isoform X6', 'one cut domain family member 2-like isoform X1', 'one cut domain family member 2-like isoform X2'	FBgn0028996	onecut	CG1922	onecut	264	275.5	318.5	296	41	259	151	292.5	231	313	388	219.5	271	266.5	298	196	213.5	369.5	260	438	290	78	34	347.5	234	217	186.5	432.33	430.83	427.83	289	179.5	226	259	341.5	313.5
LOC100158732	mRNA	protein eyes shut	FBgn0031414	eys	CG33955	eyes shut	46	17	14	23	3	15	25	12	13	39	36	33	19	20	25	5	17	26	26	30	12	10	7	23	24	10	10	35	37	48	27	15	19	12	21	29
LOC100158733	mRNA	proline-rich receptor-like protein kinase PERK8	FBgn0022800	Cad96Ca	CG10244	Cadherin 96Ca	419.5	477	397	506	91	451	423	594	603	715	667	374	602	527	797	436	458	651	533	574	386	242	64	434	443	592	715	632	570	645	473	351	452	426	709	593
LOC100158734	mRNA	nucleolar protein 14 homolog isoform X2', 'nucleolar protein 14 isoform X1'	FBgn0010926	l(3)07882	CG5824	lethal (3) 07882	273	213	275	220	78	228	127	178	116	388	364	278	245	285	291	193	231	301	397	387.5	294	167	48	197	279	121	147	419	354	495	381	246	211	330	258	265
LOC100158735	mRNA	CCR4-NOT transcription complex subunit 4 isoform X1', 'CCR4-NOT transcription complex subunit 4 isoform X2', 'CCR4-NOT transcription complex subunit 4 isoform X3', 'CCR4-NOT transcription complex subunit 4 isoform X4'	FBgn0051716	Cnot4	CG31716	CCR4-NOT transcription complex subunit 4	913.67	838.5	831.33	892	192	987.5	875.5	965	799	1338.5	1405	960.5	968	905.83	940.5	774.5	835.5	1181.33	1169.5	1151	980.5	730	120	871.5	755.5	732	785.5	1294.67	1168.5	1427.5	1128.5	764	883	1106	1109	1007.5
LOC100158736	mRNA	facilitated trehalose transporter Tret1 isoform X1', 'facilitated trehalose transporter Tret1 isoform X2'	FBgn0033644	Tret1-2	CG8234	Trehalose transporter 1-2	122	147	88	118	27	123	131	213	158	180	167	81	154	174	210	104	156	154	106	130	72	52	27	108	135	131	160	253	198	178	169	98	90	152	151	137
LOC100158737	mRNA	tryptophan 5-hydroxylase 1	FBgn0035187	Trh	CG9122	Tryptophan hydroxylase	196	198	266	248	43	222	127	243	202	260.5	307	164	229	224	219	200	192	301	214	315	181	97	36	215.5	130	138	186	300.5	262	237	214.5	87	157	219	249.5	227
LOC100158739	mRNA	protein toll	FBgn0262473	Tl	CG5490	Toll	77	116	106.2	221	24	181	274	254	133	178	164	136	143	244	215	344	512.5	466	121	158.5	143	40.5	16	136	152	144	175.5	165	164	194	294	129	109.83	220	146	168
LOC100158740	mRNA	uncharacterized protein LOC100158740	FBgn0030884	CG6847	CG6847	no_fullname	139	147	157	197	23	193	421	707	416	378.5	203	89	237	233	311	186	135	260	486	158	99	83	17	163	510	883	623	190	204	249	169	147	99	151	329	202
LOC100158742	mRNA	uncharacterized protein LOC100158742	FBgn0028983	Spn55B	CG10913	Serpin 55B	1025	836	942.5	997.5	215	1014	949	990	661	1402.33	1540.5	1556	1679.5	1682	1902	1416.5	1758.5	1647	1165	1207.5	892	702	132	902	1006	770	976	1573	1202.5	1739	2069.33	1364	1248	1997	1676	1747
LOC100158743	mRNA	serine palmitoyltransferase 2	FBgn0002524	lace	CG4162	lace	114	79.67	81.5	89	20	85.5	49.17	63.5	25.83	124.5	144.5	66.17	82	84.33	88.33	37.83	77.17	84	102.5	144.83	77.83	63.83	12	54	66	38.5	38	159.83	145	176.5	118	128	54	101	55.5	68
LOC100158745	mRNA	protein cornichon	FBgn0000339	cni	CG5855	cornichon	128	68	53	112	11	90	47	89	42	236.5	242	218	217	197	386	158	208	218	113	118	110	42	8	66	45	57	65	262	230	289	187	281	108	179.5	142	147
LOC100158746	mRNA	uncharacterized protein LOC100158746 isoform X1', 'uncharacterized protein LOC100158746 isoform X2'	NA	NA	NA	NA	441.5	380	351	326	59	378	251	305	229	373	376	182	186	236	260	202	246	289	376	477	295	157	42	288	201	218	190	301	308	353	186	147	153	259	199	185
LOC100158747	mRNA	Vap-33-1 CG5014-PA-like	FBgn0029687	Vap33	CG5014	VAMP-associated protein 33kDa	1415	1320	1324	1382	285	1373	1126	1524.5	939	1691	1758	1025	1220	1218	1422	958	1144	1421	1645	1861	1271	869	229	1358	1189	945	1203	1826	1641	2003.5	1378	954	959	1363	1288	1260
LOC100158749	mRNA	mannose-6-phosphate isomerase isoform X1', 'mannose-6-phosphate isomerase isoform X2'	FBgn0286506	Mpi	CG8417	Mannose phosphate isomerase	256	229.83	263.5	212	49	313.5	272	271	200.5	483.5	524	305	352	388	365	242	344	407.5	352.5	278.5	280	195	34	254	215	208	285.5	566.5	419	531	521	313	276	464	363.5	324
LOC100158750	mRNA	uncharacterized protein LOC100158750	FBgn0034046	tun	CG8253	tungus	687	702	635.17	627	102	794	684	730	628	887	989	808	841	668	990	661	700	825.5	760	781	533	464	114	575	543	466	586	939.5	764	879	683	564	439	611.5	704	586
LOC100158751	mRNA	uncharacterized protein LOC100158751 precursor	FBgn0038394	CG10264	CG10264	no_fullname	0	5	0	0	0	0	1	0	12	489.5	1	2	35	5	76	11	1	8	1	1	7	6	0	2	7	23	354.5	2	2	6	6	6	4	5	8	14
LOC100158753	mRNA	RNA-binding protein 42 isoform X1', 'RNA-binding protein 42 isoform X2', 'RNA-binding protein 42 isoform X3'	FBgn0037342	CG2931	CG2931	no_fullname	797.5	1054	793	723.5	188	833.5	666.5	798.5	540	802	967	557	641	608	550.5	653	524.5	779.5	949.5	925.5	720	661	90.17	663	689.5	611	662.5	810	718.5	903	584.5	401	620	744.5	818	680.5
LOC100158754	mRNA	hydroxysteroid dehydrogenase-like protein 2	FBgn0039537	CG5590	CG5590	no_fullname	1191	1045	1001.17	1102	264	1140	1134	1162.5	873	1348	1577.5	909	1095	1200	1151	944	977.5	1380	1221	1128	862	558	145	883	849	657	866	1225.33	1060	1462.5	1226	700	744	1003	981	973
LOC100158756	mRNA	DNA-binding protein D-ETS-6	FBgn0005660	Ets21C	CG2914	Ets at 21C	1	6	11	7	1	4	1	6	3	12	9	3	31	5	13	8	12	13	11	3	5	10	0	9	3	3	14	15	11	16	16	11	6	24	13	14
LOC100158759	mRNA	post-GPI attachment to proteins factor 3	FBgn0033088	PGAP3	CG3271	Post-GPI attachment to proteins 3	313	267	224	256	46	249	183	288	243	345	424	235	238	263	263	253	248	423	265	313	231	180	41	213	253	184	263	371	366	379	294	150	182	321	267	273
LOC100158760	mRNA	DNA replication factor Cdt1	FBgn0000996	dup	CG8171	double parked	241	255	222	256	35	190	140	178	149	319	411	210	286	240	244	231	198	362	320	352	248	138	42	260	118	164	196	336	393	491	330	172	171	268	280	275
LOC100158764	mRNA	neuralized-like protein 2	FBgn0035059	CG3894	CG3894	no_fullname	276.5	309.5	217.5	203.5	38.5	247.5	200.5	215	254.5	225	356	207.5	200.5	236	189.5	159	157.5	260	234	257.5	186.5	170	40	185	138.5	171	259.5	321	283	266	218	164.5	182.5	191.5	249.5	232
LOC100158765	mRNA	WD repeat domain phosphoinositide-interacting protein 4	FBgn0037648	CG11975	CG11975	no_fullname	290	270	287	269	54	283	145	280	204	422	463	296	346	318	427	267.5	316.5	415	352.5	394	220	157	35	307	184	209	245	453	427.5	501	344	253	240	359	299	302
LOC100158766	mRNA	uncharacterized protein LOC100158766	FBgn0015766	Msr-110	CG10596	Msr-110	7767	8091	7294	6975.5	1558.5	8183	6176	7027	8073.5	8167	8044	7253	11564	8065	10895.5	9040	8367	9440.83	8110	8289	5762	5516	1256	7005.5	7395	7569.5	10435	7047	6733.5	8200	6685.5	7649	9523	8118	12808	11260.33
LOC100158767	mRNA	uncharacterized protein LOC100158767 isoform X1', 'uncharacterized protein LOC100158767 isoform X2'	FBgn0037323	CG2663	CG2663	no_fullname	296	200	209	311	85	257	343	383	304	213	291	182.5	214	249	221	273	204	410	426	359	234	279	52	314	401	371	357	327	359	332	242	177	227	355	632	307.5
LOC100158768	mRNA	fragile X mental retardation syndrome-related protein 1-like', 'fragile X mental retardation syndrome-related protein 1-like isoform X1', 'fragile X mental retardation syndrome-related protein 1-like isoform X2'	FBgn0028734	Fmr1	CG6203	Fmr1	1215	1481.5	1934.5	1618.75	308	1534.83	826	1479	1097.33	1519.17	1611.5	886.5	1263	1380.5	1216.5	1060.5	981.5	1649	1651	2701.5	1616	809.5	244	1907.5	1065.5	1223.5	1137.5	1807.5	1724	2292.5	1577.5	853.5	907	1496	1476.5	1331
LOC100158771	mRNA	glycogen starch synthase isoform X1', 'glycogen starch synthase isoform X2'	FBgn0266064	GlyS	CG6904	Glycogen synthase	43	68	49	57	17	69	22	66	36	75	75	23	47	80	39	43.5	64	61.5	91	87	37	49	8	55	70	34	69	101	60	114	110.45	41	35	89	70	78
LOC100158772	mRNA	uncharacterized protein LOC100158772	NA	NA	NA	NA	119	124	126	167	40	209	156	218	156	237	224	139.5	252	206	205	182	184	212	295	199	138	185	22	161	161	233	292	227	190	212	315	127	145	272	229	246
LOC100158774	mRNA	PTB domain-containing engulfment adapter protein 1 isoform X2', 'enhancer of polycomb homolog 1 isoform X1'	FBgn0029092	ced-6	CG11804	ced-6	1448.5	1551	1425.5	1390	348.67	1466	1082	1614.83	1056.5	1589.5	1826.5	1012.5	1242.5	1349.5	1368.5	1093.5	1022	1652	1879.5	2184	1562.5	901.17	208	1486.5	1325	1125.33	1151.5	1782.5	1597	2105	1381.5	811	1003	1444	1540.5	1460
LOC100158775	mRNA	spliceosome associated protein-like	FBgn0015818	Spx	CG3780	Spliceosomal protein on the X	1413	1495	1031	738	202	1117	813	810	789	936	1170.5	978	842	725	708	666.5	691	794	1142	1174	1062	950	258	893	655	717	734	1118	993	1112	614	854	800	619	949	654
LOC100158776	mRNA	signal peptide, CUB and EGF-like domain-containing protein 1	FBgn0051999	CG31999	CG31999	no_fullname	41	31	33	40	6	31	38	35	44	81	73	25	12	65	26	29	84	36	32	72	12	45	5	33	45	40	47	67	45	38	67	42	19	78	31	16
LOC100158780	mRNA	cytochrome b reductase 1-like', 'cytochrome b reductase 1-like isoform X1', 'cytochrome b reductase 1-like isoform X2', 'cytochrome b reductase 1-like isoform X3'	FBgn0035321	CG1275	CG1275	no_fullname	1065	1082	775	811.33	180	851.17	1092	1127.33	937	1301	1347.67	889	998.58	1192.17	1254	910	991	1455	959	1102	809	663	157	722	891	631	787.5	1205	1029	1194	953	634	581	981	841.5	827
LOC100158781	mRNA	protein cramped	FBgn0000376	crm	CG2714	cramped	565	488	498	481	100	452.5	431	638	390.75	593.5	680	335	394	425	397	359	353	648	701.5	710	468	318	70	420	464	506	368	621.5	638	728	453	277	317	439	488	455
LOC100158782	mRNA	protein disulfide-isomerase TMX3 isoform X1', 'protein disulfide-isomerase TMX3 isoform X2'	FBgn0036579	CG5027	CG5027	no_fullname	297	314	294	331.5	82.33	307	178.5	383.5	256	550.5	621.5	353	439.5	453.5	445.5	396.5	359	532.5	466	455	401.5	167	57	329	254	248	290	585.5	545.5	720.5	445	281	361.5	454.5	480.5	451.5
LOC100158783	mRNA	uncharacterized protein LOC100158783 isoform X1', 'uncharacterized protein LOC100158783 isoform X2'	FBgn0261341	verm	CG8756	vermiform	3258	3343	3221.5	2359.5	580	2515.5	1153.5	1310	1971.83	3839	3230.5	2668.5	6025.5	4869	4929.67	3287	2538.5	2524	3999.83	3046.5	2379.33	1552	375.5	2087	1815.5	2544	4763	2095.5	1822	2278.5	3543	2465.5	4516.5	3176.5	4591.5	6340.5
LOC100158785	mRNA	uncharacterized protein LOC100158785 isoform X1', 'uncharacterized protein LOC100158785 isoform X2'	FBgn0031961	CG7102	CG7102	no_fullname	781	903.5	769	886	157	815	793	947	795	733	877	564	412	523	376	657	587	855	841	991	765	599	130	728	727	599	532	903.5	836	1034	536	400	433	521	790	514
LOC100158786	mRNA	serine protease 44 isoform X3', 'serine proteinase stubble isoform X1', 'serine proteinase stubble isoform X2'	FBgn0033362	CG8172	CG8172	no_fullname	19	18	11	26	9	14	184	151	33	144	21	8	7	4	24	18	6	29	422	14	39	8	2	23	83	886	270.33	11	13	10	18	12	12	17	13	16
LOC100158787	mRNA	leucine-rich repeat-containing G-protein coupled receptor 5	FBgn0003255	rk	CG8930	rickets	568	573	589	541	103	703	699.5	929	507	867	796	425	449	522	479	376	501.5	614	684	1028	542	343	123	637	636	718	737	1045	641	791	704.5	320	365	633	561	548
LOC100158788	mRNA	dolichyl-diphosphooligosaccharide--protein glycosyltransferase subunit DAD1	FBgn0263852	Dad1	CG13393	Defender against apoptotic cell death 1	301	241	281	238	34	217	288	295	194	704	691	766	610	666	926	566	648	607	437	206	288	227	25	233	207	239	310	955.5	796	880	682	942	482	559	576	398
LOC100158789	mRNA	uncharacterized protein LOC100158789	NA	NA	NA	NA	161	223	157	126	16	136	189	88	78	744	545	512	157	823	431	457	1174	259	33	205	122	120	9	123	91	66	188	301	53	155	479	218	106	527	17	54
LOC100158790	mRNA	adhesion G protein-coupled receptor A3	FBgn0030466	CG15744	CG15744	no_fullname	553	408	558	578	93	496	301	490	261	735	774	418	570	513	462	441	487	743	650	813	587	188	61	557	273	305	372	722	779	1017	512	376	391	574	661	482
LOC100158791	mRNA	LOW QUALITY PROTEIN: cadherin-99C	FBgn0039709	Cad99C	CG31009	Cadherin 99C	419	496.5	616	577	82	675	451	721	407	817	853.5	469	548	673.5	551	460	525	749	633.5	729	545	247	68	592	397	514	596.5	875	888	1118	622.5	387.5	442	647	670	590.5
LOC100158792	mRNA	aldo-keto reductase family 1 member B1	FBgn0086254	Akr1B	CG6084	Aldo-keto reductase 1B	265	302	368	305	89	395	463	371	289	644.5	716	474.5	500	494	596	336.5	439	490	587	466	375.5	340	58	415	343.5	282	383	669	572	769	617	449	353	456	430	412
LOC100158796	mRNA	uncharacterized protein LOC100158796	FBgn0261341	verm	CG8756	vermiform	2399	2277	1997	1483	386.5	1540	713.5	798.5	1266.5	2135	1686.5	1690	2968.5	2247	2848	1678	1504.5	1416	2387	1869	1509	957.5	201.5	1303.5	1162.5	1643.5	2639	1063	832.5	1112.5	1761	1409	2483.5	1793	2283.5	3219.5
LOC100158802	mRNA	sodium channel protein para isoform X1', 'sodium channel protein para isoform X2', 'sodium channel protein para isoform X3', 'sodium channel protein para isoform X4'	FBgn0285944	para	CG9907	paralytic	980	1004	1479.5	1096	243.5	1251	607.5	1239	823	1855.5	1743	981	1072	1233	1003	951	1209.5	1830.5	1102	1944.5	1168.5	399.5	141	1197	833	781.5	714	1914.33	1559.5	1759.5	1528	774	856	1295.5	1382.33	1302.5
LOC100158803	mRNA	dolichyldiphosphatase 1 isoform X1', 'dolichyldiphosphatase 1 isoform X2', 'dolichyldiphosphatase 1 isoform X3'	NA	NA	NA	NA	151	115	144	133	22	129	137	237	118	259	293	187	252	206	289	193.5	254	288	188	207	227	60	21	163	160	117	142	284	328	373	281	155	148	274	282	176
LOC100158804	mRNA	glutaredoxin-like', 'glutaredoxin-like isoform X1', 'glutaredoxin-like isoform X2'	FBgn0036820	Grx1	CG6852	Glutaredoxin 1	3754	4783.5	2939.83	2933.5	751.5	3562	3455	3707	3777.5	2711	2825	2090.5	2355.5	2345	2677	2321.33	1906.5	2477.17	3828.5	4601	3107	3374.83	637.5	2831	3882.5	3487	3564	2827	2430	2863.5	2310	1603.5	2297	2298	2624	2051.5
LOC100158806	mRNA	protein held out wings isoform X1', 'protein held out wings isoform X2'	FBgn0264491	how	CG10293	held out wings	1448	1501	1955	1614	333	1737	1160	2052	1359	1821	1734	916	1295	1640	1306	1390	1597.5	2047	1706	2773	1627	829	293	2033	1275	1552	1572	2215	1850.5	2206	2088.5	1036	1017	1860	1653.5	1750.5
LOC100158811	mRNA	tumor susceptibility gene 101 protein isoform X1', 'tumor susceptibility gene 101 protein isoform X2'	FBgn0036666	TSG101	CG9712	Tumor susceptibility gene 101	286	320	393	372	77	316	225	392	274	464	521	303	361	378	423	360	357	505	446	519.5	350	134	51	365	281	266	309	457	509	651	462.5	254	269	437	414	424.5
LOC100158812	mRNA	solute carrier family 23 member 2	FBgn0037807	CG6293	CG6293	no_fullname	39	56	41	46	9	35	35	39	37	46	53	22	28	33	40	28	50	36	83	83	48	82	14	53	50	64	39	78	50	83	51	40	25	61	53	53
LOC100158813	mRNA	coiled-coil-helix-coiled-coil-helix domain-containing protein 1	NA	NA	NA	NA	303	157	247	234	29	236	235	212	156	484	450	489	437	415	952	280	422	407	376	371	252	160	34	267	269	212	227	563	518	647	512	748	363	436	381	391
LOC100158815	mRNA	DNA repair protein complementing XP-C cells isoform X1', 'DNA repair protein complementing XP-C cells isoform X2'	FBgn0004698	Xpc	CG8153	Xeroderma pigmentosum, complementation group C	232	235	209	234	44	194	154	213.67	143	285.5	324.5	199	208	225	227.5	188	202	303	272	309.5	267.5	105	22	214.67	169	152	152	270.33	301	321	213	151.5	189	236	216	213
LOC100158816	mRNA	LOW QUALITY PROTEIN: adipocyte plasma membrane-associated protein	FBgn0015737	Hmu	CG3373	Hemomucin	147	165	125	236	29	208	194	204	172	272	330	183	221	265	280	253	262	304	248	299	246.5	138	30	175	209	153	293	405	358	424	398	239.5	184.5	361	282	259
LOC100158818	mRNA	uncharacterized protein LOC100158818	FBgn0033669	PI31	CG8979	Proteasome inhibitor 31 kDa	1238	1245	778.5	715	231	1111.5	1253	974.5	964	1092	1028	879	893.5	949	701.5	671	733	809	1375.5	1188	955	1265	216	890	818	891	1011	1114	946	989	773	717.5	664	652	911	705
LOC100158819	mRNA	replication protein A 14 kDa subunit-like	NA	NA	NA	NA	661	662	442	345	81	473	221	236	242	429	494	328	364	388	283	290	242	294	523	559	474	383	70	446	227	241	345	517	417	497	322	280	380	335	322	311
LOC100158821	mRNA	phosphatidylinositol-glycan biosynthesis class X protein	NA	NA	NA	NA	518	442	343	382	64	305	353	339	315	585	676	447	491	469	524	431	419	615	440	436	406	218	35	325	301	193	319	677	676	681	448	357	371	566	538	529
LOC100158822	mRNA	voltage-dependent anion-selective channel	FBgn0004363	porin	CG6647	porin	16019	15364	12956	13060.58	3477	17899.5	15781.5	16749.5	15206	18534	20806.17	11754.33	13400	17201.83	11742	11602.33	11840	15778	18962.42	18483.37	12074.5	12705	2397	13142.5	13422	12714	14759	20656.5	15161.83	17755.83	16974.33	10657.5	12698	15037	15042.5	13920.5
LOC100158825	mRNA	prolyl 4-hydroxylase subunit alpha-2-like isoform X1', 'prolyl 4-hydroxylase subunit alpha-2-like isoform X2'	FBgn0051016	CG31016	CG31016	no_fullname	19	25	43	42.5	17	44	36	22	43	73	52	49.5	35	55	58	44	74	63	50.33	55	37	16	8	40	33	27	56	67.5	92	87.5	98.5	53	39	79	49.5	48
LOC100158826	mRNA	microtubule-associated protein futsch	FBgn0259108	futsch	CG34387	futsch	2302.33	1974.75	2532.75	2756.67	531.17	2578.67	1806	2944.5	2244.45	4758	4181.5	2427.58	3273.5	4349.25	3005.58	3252.17	4057.08	6112.5	2483.75	3940.75	2399.5	1086.33	346.17	2897.5	2205.25	2098.33	2084.17	4614.83	3953.67	4490.25	4909	2277.33	2223.42	4758.08	4380.17	3903.33
LOC100158827	mRNA	activating signal cointegrator 1	FBgn0031115	CG11710	CG11710	no_fullname	245	214	212.5	196	49	150	214	270	151	326.5	330	195	184	212	220.5	156.5	184	253	263.5	330	225	122	41	183.5	199	137	179	262.5	338	335.5	241	173.5	142.5	243	187.5	174
LOC100158828	mRNA	nuclear pore complex protein Nup85	FBgn0034310	Nup75	CG5733	Nucleoporin 75kD	191	244	277	214	26	188	151	207	155	441.5	453	281	303	346	388	280	307.5	379	297	253.5	232	128	29	277	158	81	152	468	452	584	396	258	208	344	332	286
LOC100158830	mRNA	histone acetyltransferase type B catalytic subunit	FBgn0037376	Hat1	CG2051	Histone acetyltransferase 1	218	187	234	252.5	41	177	118	133	126.5	324.5	339	325.5	277	241	458	209	255	327.5	253	280	227.5	107	19	180	136	81	148	289.5	309	369	300.5	356	212.5	212	247.5	234
LOC100158832	mRNA	dolichyl-phosphate beta-glucosyltransferase	FBgn0261020	wol	CG7870	wollknaeuel	273	289	315	334	40	320	252	339.5	195	399.5	366.5	203	253.5	320.5	314.5	240.5	303.5	304.5	308	400.5	287	125	33	306	224	191	279	385	318.5	432	303.5	201	177	237	249.5	241
LOC100158833	mRNA	T-complex protein 1 subunit alpha	FBgn0003676	CCT1	CG5374	Chaperonin containing TCP1 subunit 1	3621	3253	3001	2224	604	2690	2318	2370	2050	3623	3680	2729	2279	2510	2423	1806	1904	2280	4053	3516	2709	2791	505	2603	2010	1818	2202	3960	2855	3985	2635	2202	2062	2464	2606	2196
LOC100158834	mRNA	ATP synthase subunit b, mitochondrial-like', 'ATP synthase subunit b, mitochondrial-like isoform X1'	FBgn0019644	ATPsynB	CG8189	ATP synthase, subunit B	9019.67	9614.67	8920.17	8961.5	2007.83	11239.5	10014.17	11802.67	9176.33	11038	10891.5	7699.83	8378.5	9399	10437	6554.5	8933.5	9791.83	9886.67	11936	6982	5916.33	1550.5	8380.33	8489.67	7815.33	8708.17	10057.83	8317.5	10395.5	9905.5	7940.75	7123.5	8110.5	7768	7769.5
LOC100158835	mRNA	valine--tRNA ligase	FBgn0027079	ValRS	CG4062	Valyl-tRNA synthetase	776	730	876	646	153	786	698.5	741	461.5	1373	1375	1116	974	958.5	1076.5	822	876	1223	1246	980.5	909	582	107	698	649	490	563.5	1367.5	1303	1521	1101.33	925.5	647.5	1088.5	980	804.5
LOC100158837	mRNA	zinc finger protein 431	FBgn0020309	crol	CG14938	crooked legs	67	49	51	48	8	41	78	121	98	143	137	76	114.33	97	61	119	151	183	100	119	72	34	8	60	100	98	74	130	125	137.2	104.5	79.5	69	191	162	170
LOC100158838	mRNA	glutaredoxin 3	FBgn0032509	CG6523	CG6523	no_fullname	414	402	455	416	92	363	427	472	323	1001	951	724	722	688.5	1072	510	651	817.5	690	512	417.5	231	42	410	288	233	293	1025	935.5	1031.5	774	687	529	709	694	613
LOC100158840	mRNA	TATA-binding protein-associated factor 172	FBgn0022787	Hel89B	CG4261	Helicase 89B	715.5	532	811	878	165	735	488	707	538	1566.5	1548.5	925	1164.5	1234	1214	1002	1120.5	1550.2	857	1003	744	257	84	766	578	508	660.5	1392.33	1397	1716	1368.5	689	748	1333	1313.5	1113
LOC100158841	mRNA	leucine zipper putative tumor suppressor 2 homolog	NA	NA	NA	NA	429.83	434	446.5	360.5	69	407	372	579.5	404	352.5	358	224	229.5	212	279	147	161.5	212.5	589.5	608.5	361	287	68	464.5	543	429	451	449	355	477.5	190.5	142.5	139.5	202	284.83	188
LOC100158842	mRNA	kelch-like protein diablo	FBgn0040230	dbo	CG6224	diablo	469	479	600	444	79	499	225	425	303	533	562	308	383	470	349	307	358	536	569	746	555	319	49	518	422	362	386	608	498	670	548	236	300	465	533	505
LOC100158843	mRNA	angiogenic factor with G patch and FHA domains 1	FBgn0034002	CG8079	CG8079	no_fullname	192.17	207.85	187.88	149.7	33.33	107.53	93.87	192.83	109.77	248.48	243.18	151.55	196.33	168.08	182.83	170.17	160.57	231.78	253.72	238.68	175.28	70.18	20	127.12	113.52	107.5	119.53	215.78	229.62	284.75	212.5	146.25	170.17	217.53	183.73	176.78
LOC100158844	mRNA	uncharacterized protein LOC100158844 isoform X1', 'uncharacterized protein LOC100158844 isoform X2'	FBgn0000247	ca	CG31037	claret	414	385	384.5	462	82	421	320	466	292	706	738	468	475	555	555	422	448	729.5	470	612	513	214	64	473	259	275	331	775.5	684	888	596	317	382.5	620	569	511
LOC100158845	mRNA	alpha-tocopherol transfer protein-like	FBgn0037323	CG2663	CG2663	no_fullname	588	771	472	532	136	552	280	335	551	1496	574	538	871	651	1111	819	511	558	571	689	449	398	104	420	411	532	937	394	286	332	499	450	665	626	801	832
LOC100158849	mRNA	serine/threonine-protein phosphatase 4 regulatory subunit 3A isoform X1', 'serine/threonine-protein phosphatase 4 regulatory subunit 3A isoform X2'	FBgn0024555	flfl	CG9351	falafel	1577.5	1592	1833	1688	337	1608	1056	1442	1089	2106.5	2483.5	1330.5	1439.5	1868.5	1627.5	1432	1391	2263	1996.5	2295.5	1841.5	849	251	1587.83	948.33	882	1183.5	2302.5	2143.5	2642.5	2049.5	1200	1324.5	1954	1924.5	1840.5
LOC100158850	mRNA	solute carrier family 35 member E2A isoform X1', 'solute carrier family 35 member E2A isoform X2'	FBgn0031183	CG14621	CG14621	no_fullname	212	205	254	247	31	257	185	270	158	467	498.5	355	257	295	425	253	370	368.5	259	285	257.5	120	56	203	173	197	128	466.5	414.83	551	378.5	336	206	349	326.5	246
LOC100158851	mRNA	protein dimmed-like	NA	NA	NA	NA	31	62	57	58	12	75	28	84	73	89	97	52	71	79	37	45	59	85	79	124	59	24	13	78	43	39	67	144	79	91	111	62	66	99	102	71
LOC100158854	mRNA	uncharacterized protein LOC100158854	NA	NA	NA	NA	226	237	219	269	43	266	171	309	171	396	363	243	362	331	417	254	275	371	347	400	244	105	27	268	188	164	179	349	374	399	327	241	257	259	336	335
LOC100158855	mRNA	fatty acid synthase isoform X1', 'fatty acid synthase isoform X2'	FBgn0283427	FASN1	CG3523	Fatty acid synthase 1	976	649	520	950	145	568	877	745	503	811	903	714	517	476	775	526	555	800	755	1121	871	499	122	610	698	570	511	674	973	888	653	486	358	596	545	481
LOC100158856	mRNA	protein ERGIC-53	FBgn0035909	ergic53	CG6822	ergic53	825	969.83	1146.33	1075	175	1056.33	782	955.5	680.33	1010.5	1006.5	700.83	660.33	808.67	871	691.5	870	932	1242.5	1345.5	1033	474.5	157.5	1057.5	797.83	699.5	742.5	1204.83	936.5	1439.5	925.33	661.5	521.5	1002.67	840	644
LOC100158857	mRNA	fatty acid synthase	FBgn0287184	FASN3	CG17374	Fatty acid synthase 3	131	265	241	12	46	149	121	176	105	744	39	211	14	74	225	49	384	49	86	469	57	22	7	105	81	134.5	251	1224	59	133	800	640	72	147	18	18
LOC100158858	mRNA	major facilitator superfamily domain-containing protein 1	FBgn0035763	mrva	CG8602	minerva	251	247.2	305.5	308	51	265	161	258.5	188	515	554	325.5	426	463	441.5	419.5	425	563	357.5	320	325	120	51	265	180	171	231	617.5	535.5	669.5	556.5	342	372	491.5	502.5	541.5
LOC100158859	mRNA	zinc transporter ZIP3	NA	NA	NA	NA	657	622	622	557	109	537	462	529	404	953	1232.5	685	648	748	749	610	557	904	666	883	629	382	100	650	405	362	493	1299	1119	1378.5	791	484	463	811	770	744
LOC100158861	mRNA	uncharacterized protein LOC100158861	NA	NA	NA	NA	119	98	117	101	40	100	137	93	61	161	194	236	162	97	276	94	140	125	172	156	112	134	25	96	126	158	108	172	154	208	156	267	123	96	120	83
LOC100158864	mRNA	ninjurin-1	NA	NA	NA	NA	29	34	75	97	9	87	48	70	42	67	91	45	46	34	52	29	31	50	65	77	84	17	10	72	62	39	47	107	120	204	59	36	37	46	60	17
LOC100158866	mRNA	40S ribosomal protein S8-like	FBgn0039713	RpS8	CG7808	Ribosomal protein S8	15892	17081.5	14280.5	11785	2688	18656	13873.5	11932.33	12222.5	18271	17513.5	11443.67	10841.5	12371	10267	7581.5	8465.5	9636.5	17493	17784.17	11805.5	13297.5	2013.5	13051.17	11006.5	9970.5	12559.5	18601	13226.42	16326	13639	8990.5	9590.5	10215.67	10181.5	9208
LOC100158867	mRNA	glucose dehydrogenase FAD, quinone	FBgn0030593	CG9512	CG9512	no_fullname	1700	4310	1632	959	502	2577	6323.5	2235	3130	6986	4365	3869	983	8352	0	2011	8274	2108	1599	5479	1475	5491	406	2429	4858	2957	4979	12977	1099	2305	15441	6163	2831	14057	14	2262
LOC100158868	mRNA	endoplasmic reticulum mannosyl-oligosaccharide 1,2-alpha-mannosidase	FBgn0039634	alpha-Man-Ib	CG11874	alpha-Mannosidase class I b	74	107	156	127	29	122	54	144	82	189	191	118	141	183	153	131	190	266	178	154	152	65	29	150	77	96	91	206	204	263	276	142	124	208	229	170
LOC100158872	mRNA	uncharacterized protein LOC100158872', 'uncharacterized protein LOC100158872 isoform X1'	NA	NA	NA	NA	563	621	534	614	137	867	540	563	510	950	973	643	753	674	1364	438	560	546	729	969	529.5	537	109	625	569	455	628	880	739	933	955	666	455	594	495	471
LOC100158873	mRNA	uncharacterized protein LOC100158873 precursor	NA	NA	NA	NA	9118	13854	11498	7635	1862	13053	11614	4830	9429	9851.5	6114.5	5040	6726	7297	6230	5681	11743	5043	9219	15889	6729	11585	1680	6785	12100.5	11462	18977.5	8483	3188	3388	10661	7463	4265	8299	4102	4659
LOC100158874	mRNA	FACT complex subunit spt16 isoform X1', 'FACT complex subunit spt16 isoform X2'	FBgn0002183	dre4	CG1828	dre4	816.5	814.5	943.5	884.5	246	735.5	503	796.5	605.5	1071.5	1295.5	693.5	904	888	870	624	708	1110	1224.5	1263	919.5	538.5	134	915	711.5	527	616	1185	1182	1528.5	1028.5	592	668	938.5	914	908
LOC100158875	mRNA	LOW QUALITY PROTEIN: protein KBP homolog	FBgn0031659	CG14043	CG14043	no_fullname	1149	1050	1256	1262	233	1139	792	1238	839	1286	1374	777	1094	957	1024	775	835	1448	1229	2002	1158	450	169	1241	956	880	765	1557.5	1484	1510	1200	542	787	1084	1221	1097
LOC100158876	mRNA	serine protease-like precursor	FBgn0003450	snk	CG7996	snake	517	746	480	470	113	731.5	382	409	553	560	678	423	793	795	523	720	679	883	715	650	576	569	108	620	507	377	684	596.33	502	606	893	416	687	940	1074.33	1233
LOC100158877	mRNA	ubiquitin-protein ligase E3C	FBgn0034989	CG3356	CG3356	no_fullname	433	410	454	436	82	424	352	344	263	761	869	520.5	629	659	639	504	552.5	717	569	591	496	189	72	382	348	216	301	714	742	798	715	411	493	675.83	636	707
LOC100158882	mRNA	uncharacterized protein LOC100158882	NA	NA	NA	NA	15	20	7	18	1	20	43	19	6	20	26	11	18	10	21	16	25	21	33	43	26	11	9	20	32	39	73	42	31	42	48	29	19	35	36	35
LOC100158883	mRNA	putative glutamate synthase NADPH isoform X1', 'putative glutamate synthase NADPH isoform X2'	FBgn0036663	CG9674	CG9674	no_fullname	3909	3785	5535.67	4871.83	916	5196	3017	5202	3398	6032.33	6232	3515.17	4028.67	4791.5	4295.83	3658	4291.83	6666.5	4749	7460.33	4977	1726	642	5045.5	3271.5	3371.33	3339.5	6510.5	5767.83	7009	5544.33	2904.5	3137	4957.67	5098.33	4703
LOC100158884	mRNA	phosphoserine phosphatase-like', 'phosphoserine phosphatase-like isoform X1', 'phosphoserine phosphatase-like isoform X2'	FBgn0023129	aay	CG3705	astray	802	726	644	658	109	669	649	708	620	825.33	842	587	515	555	722	508.5	472	722.5	848	1045	649	548	104	658	668	548	575	975.5	782	840	610.5	477.5	443	662	692	603
LOC100158887	mRNA	U6 snRNA-associated Sm-like protein LSm2	FBgn0036277	CG10418	CG10418	no_fullname	422	291	345.5	347	57	342	318	366.5	241	473	486	406.5	388.5	302.5	593.5	198	285	353	409.5	420.5	398	272	73	289	299	231	215	534	438	484.5	333.5	502.5	253	307	278	236
LOC100158890	mRNA	SRSF protein kinase 2	FBgn0286813	SRPK	CG8174	SR Protein Kinase	769	690	813	771	170	802	524	734	549	1210	1318	792	841	956	827	705	845	1040	1092	1122	838	534	125	717	729	504	573	1321	1125	1295	1075	668	702	997	1040	914
LOC100158897	mRNA	palmitoyltransferase ZDHHC3 isoform X1', 'palmitoyltransferase ZDHHC3 isoform X2'	FBgn0027453	Dnz1	CG6627	DNZDHHC/NEW1 zinc finger protein 11	123	113	139	141	26	153	83	137	153	177	150	118	130	137.5	164	107	122	190	128	206	114	63	28	128	101	92	95	207	198	288	154.5	84	99	148	148.5	121
LOC100158898	mRNA	uncharacterized protein LOC100158898 isoform X1', 'uncharacterized protein LOC100158898 isoform X2'	FBgn0263993	CG43736	CG43736	no_fullname	10	8	5	6	0	9	4	0	11	24	26	11	0	12.5	15.5	7	18	7	10	3.5	0	9	4	4	0	0	3	19.5	4	11	17	17	2	22.5	2	5
LOC100158899	mRNA	growth arrest-specific protein 1	NA	NA	NA	NA	578	468	517	489	81	481	300	465	349	535	886	449	380	384	491	335	392	610	628	684	526	330	78	550	243	308	479	779	701	790	446	392	381	363	615	497
LOC100158900	mRNA	transmembrane and coiled-coil domains protein 2	FBgn0037443	Dmtn	CG1021	Dementin	946.5	797.5	793	768.67	133.5	888.5	636	847.17	637.5	868	1121.5	618	741	1003	953.5	638.5	657	1047.5	933	1099	776.5	552	134.5	854	675	525	643.33	1016	929.5	1088.5	785	472.5	507	833	856.5	810.5
LOC100158903	mRNA	OTU domain-containing protein 5-B, partial	FBgn0036180	Duba	CG6091	Deubiquitinating enzyme A	17	23	36	19	7	27	3	25	7	52	57	32	49	65	47	35	36	58	52	33	18	2	5	33	7	9	20	43	35	58.5	44	40	31	45	53	50
LOC100158904	mRNA	probable 28S ribosomal protein S6, mitochondrial	FBgn0035534	mRpS6	CG15016	mitochondrial ribosomal protein S6	1173.5	984	725	726	164	932	955.5	770	788.5	938.5	1097.5	696	721.5	799	530	578.5	520	725	1263	1105	714	856.5	159	785	875	746.5	816	1036	907.5	882.5	759	378	629.5	598.5	641	533.5
LOC100158905	mRNA	mediator of RNA polymerase II transcription subunit 15 isoform X1', 'transcription factor SPT20 homolog isoform X2', 'transcription factor SPT20 homolog isoform X3'	NA	NA	NA	NA	734	721.5	846.5	818	179.5	755.2	508	753	525.5	982	1055.5	577.5	668	833.5	718.5	608.5	687.5	1035	955.5	1164	680	347	122	822	648.5	586	514	1008	999.5	1241	782	455	597	856	949.5	803.5
LOC100158906	mRNA	mini-chromosome maintenance complex-binding protein	FBgn0031875	CG3430	CG3430	no_fullname	162	146	189	180	26	177	110	141	93	362	369.5	250	329.5	275	300.33	228.5	227	258	238	229	175	147	20	194	114	103	90	310	345	379	324	231	189	260	232	227
LOC100158907	mRNA	clustered mitochondria protein homolog	FBgn0034087	clu	CG8443	clueless	611	553	810	746.5	133	723	307	748	388	1497	1516	826	896	1190	1152	855	969	1303.5	953	964	786	248	108	651	414	448	527	1384.5	1270	1576	1277	835	660	1191	1040	959
LOC100158908	mRNA	dynamin-like 120 kDa protein, mitochondrial isoform X1', 'dynamin-like 120 kDa protein, mitochondrial isoform X2'	FBgn0261276	Opa1	CG8479	Optic atrophy 1	846	721	843.5	855.5	171	704.5	638	858	649	1424	1442.5	852.5	871.5	1073.67	1067.5	783.5	903.5	1336.5	872.5	1044	735	454	109	780	572.5	507.67	642	1292	1118	1387.5	1086.5	598.5	622	1103	1023.5	947
LOC100158909	mRNA	transmembrane protein 41 homolog	FBgn0030850	stas	CG8408	Stasimon	568	583	507	458	134	549	516	665	557	755	851	558	548	600	573	470.5	511	772.5	770	619	513	405	81	466	553	506	492	883.5	791	873	644	397	400	684	673	549
LOC100158911	mRNA	microtubule-associated serine/threonine-protein kinase 3	FBgn0267390	dop	CG6498	drop out	1410	1215	1158	1234	241	1399	1217	1483.5	1062	1704.5	1863.5	1072	1230.5	1417.5	1196	1071	1203.5	1830	1474	1730.5	1283	827	246	1213.5	1077	917.5	1168.5	2203	2137	2080.5	1623.5	845.5	898	1414	1567.5	1495.5
LOC100158912	mRNA	uncharacterized protein LOC100158912 precursor	FBgn0051323	CG31323	CG31323	no_fullname	196	201.5	123.5	130	38.5	168.5	182	196.5	157.5	172	243	220.5	210.5	109.5	186	141.5	137.5	188	174	179	181	118.5	27.5	133.5	119.5	142.5	131	165.5	227	184	117.5	150.5	166	98.5	176.5	120
LOC100158913	mRNA	probable ATP-dependent RNA helicase DDX28	FBgn0086130	Dbp21E2	CG3561	DEAD box protein 21E2	355	278	312	333	69	335	249	355	257	596	609.5	321	357	423	438	309	395	487	394	489	386	165	43	321	271	259	256	590	532.5	568	484	267	287	456	378	369
LOC100158915	mRNA	kelch-like protein 2 isoform X1', 'kelch-like protein 2 isoform X2', 'kelch-like protein 2 isoform X4', 'ring canal kelch homolog isoform X3'	FBgn0001301	kel	CG7210	kelch	1	1	0	1	0	2	0	3	0	56	9	7	0	17	0	1	67	0	28	30.5	4	0	0	1	0	0	0	59	3	2	78.67	68	1	8.5	0	0
LOC100158916	mRNA	sodium-coupled neutral amino acid transporter 9 isoform X1', 'sodium-coupled neutral amino acid transporter 9 isoform X2'	NA	NA	NA	NA	70	108	57	84	18	110	40	61	38	159	153	119	190	192	381	135	142	134	72	118	88	54	27	67	48	49	102	155.33	155	117	163	123	86	152	185	129
LOC100158918	mRNA	protein phosphatase PTC7 homolog	FBgn0035228	CG12091	CG12091	no_fullname	1436.17	1344	1098	1086.33	281	1382	1234	1379	1133.5	1433	1702.83	931	917.5	1230.83	923	986	837	1303	870	1021.5	553	492	99	642.83	659	450.5	599	854.5	704	835	576	449	455	708	748	661
LOC100158919	mRNA	ubiA prenyltransferase domain-containing protein 1 homolog	FBgn0028375	heix	CG5876	heixuedian	276	195	240	277	52	210	172	275	186	358	426	326	333	303	486	260	303	393	247	389	292	89	40	221	209	163	193	447	401	532	329	270	179	350	385	301
LOC100158920	mRNA	uncharacterized protein LOC100158920	NA	NA	NA	NA	489	533	444	511	114	554	445	497	379	506	661	372	370	398	390	263	271	415	708	721	430	364	88	522	445	353	381	609	568	544	415	287	308	396	400	371
LOC100158922	mRNA	ankyrin repeat and fibronectin type-III domain-containing protein 1 isoform X2', 'ankyrin repeat and fibronectin type-III domain-containing protein 1 isoform X3', 'ankyrin repeat and fibronectin type-III domain-containing protein 1 isoform X4', 'uncharacterized protein LOC100158922 isoform X1'	FBgn0266418	wake	CG45058	wide awake	1473.67	1183.83	1073	952	179	1013.67	880.5	1001.5	990	929	1570	1017.83	731	678	650.17	589.33	473.5	907.83	1279	1445	1242	760.5	156.5	1046.5	772.5	732.83	697.5	1055	1182	1332.33	638.5	467	601.5	597.67	1002.5	700.5
LOC100158923	mRNA	zinc finger protein-like	NA	NA	NA	NA	11956	10256.5	9900	12093.33	2012	15194.5	11486	10453	8054.25	14666.83	16710.33	9870	8589.25	9558	10103	5893	8364	9373.5	13181	15772	12318	9893	2166	12703.5	9839.33	8630	10914	16906.33	12797.5	16020.33	12213.33	10095	7668	9014	8875	8284
LOC100158924	mRNA	melatonin receptor type 1A-like isoform X1', 'melatonin receptor type 1A-like isoform X2'	NA	NA	NA	NA	8	7	18	11	0	18	3	14	11	19	23	15	16	28	23	23	21	56	5	6	12	10	0	23	8	8	10	59	42	29	31	35	27	23	39.5	32
LOC100158925	mRNA	transcription initiation factor TFIID subunit 8-like	FBgn0022724	Taf8	CG7128	TBP-associated factor 8	454	590	433	335	90	431	405	410	433	546	677	444	533	459	408	561	449	658	561	482	420	397	68	424	320	333	425	587	511	638	420	364	476	439	623	455
LOC100158926	mRNA	ubiquitin carboxyl-terminal hydrolase 7 isoform X1', 'ubiquitin carboxyl-terminal hydrolase 7 isoform X2'	FBgn0030366	Usp7	CG1490	Ubiquitin-specific protease 7	1183	1175	1353.5	1184	208	1226.5	835	1149	810	1708	1877	1047.5	1300	1454	1326	1097	1237.5	1715.5	1434	1761	1196	639	161	1303	844	750	988	1781	1528	2114.5	1652.5	996.5	906.5	1562.5	1495.5	1324.5
LOC100158927	mRNA	serine protease inhibitor 4-like isoform 1', 'serine protease inhibitor 4-like isoform 2'	FBgn0265137	Spn42Da	CG9453	Serpin 42Da	1	6	4	8	0	2	4	0	2	8	12	8	14	16	17	20	16.5	22	4	4	0	2	0	6	0	0	9	11	0	5	9	5	11	17.5	15	21
LOC100158928	mRNA	ejaculatory bulb-specific protein 3	NA	NA	NA	NA	13	21	13	10	2	31	6	10	18	54	23	12	46	12	32	21	57	11	79	22	42	12	3	25	14	23	27	22	34	53	91	101	11	20	22	14
LOC100158929	mRNA	GTP-binding protein Di-Ras1-like	FBgn0040370	CG13375	CG13375	no_fullname	49	26	83	45	14	73	23.5	53	49	58	95	29	67.5	91	55	51	71	103	62	107	62	48	10	97	33	24	51	131	86	114	125	44	42	115	135	97
LOC100158930	mRNA	class E basic helix-loop-helix protein 22	FBgn0032651	Oli	CG5545	Olig family	665	626	629	621	97	585.5	386.5	469	579	672	749	466.5	509	485	574.5	419.5	418.67	773.17	522	755	468	268	88	623	395.5	343.5	325	781	702.5	695	511.33	307	390.5	454	642.67	441.5
LOC100158931	mRNA	MAGUK p55 subfamily member 5 isoform X1', 'MAGUK p55 subfamily member 5 isoform X2', 'MAGUK p55 subfamily member 5 isoform X3'	FBgn0261873	sdt	CG32717	stardust	1269	1260	1440	1280	271	1422	1024	1600	1030	1549	1960	1091	1308	1297.5	1340.5	1017.5	1027	1726.5	1810	2056.5	1462	793	222	1736	1202	1291	1397	1851.5	1628	1827	1370	775	895	1219	1581	1462.5
LOC100158932	mRNA	solute carrier family 25 member 44	FBgn0039223	CG5805	CG5805	no_fullname	222	310	325	300	61	232	241	300	199	374	431	248	303	290	307	242	295	428.5	317	373	305	187	40	282	224	164	140	454	369	423	388	258	203	355	322	321.5
LOC100158933	mRNA	golgin subfamily A member 4	NA	NA	NA	NA	481	298.5	391.5	414	88	341.5	279	407	243	575	546.5	341.5	420.5	430.5	448.5	381.5	383	664	503	569	401.5	237	73	401.5	266	316.83	284.5	530.5	535.5	692	512	244	279.5	534.5	507.5	427.5
LOC100158934	mRNA	uncharacterized protein LOC100158934	FBgn0051301	CG31301	CG31301	no_fullname	308	337	303	404	66	332	433	371	231	695	687.5	681	631	406	986	365	512	585	475	434	331	296	62	281	364	243	269	638	557	731	509	658	408	414	429	396
LOC100158937	mRNA	Fanconi anemia group D2 protein	FBgn0038827	Fancd2	CG17269	Fancd2	193	130	167	196	53	182	107	172	85	404	362	295	281	293	314	232	287	447	300	334	320	128	34	302	142	116	164	476.5	663	757	454.5	266	235	446	365	352.5
LOC100158939	mRNA	protein patched isoform X1', 'protein patched isoform X2', 'protein patched isoform X3'	FBgn0003892	ptc	CG2411	patched	486.33	422.5	680.83	636.17	130	515	314	679.5	275	648.83	736	475	366.33	493.5	413	350.5	435	595.33	753	1072.83	662	218	111	595	443.67	422	419.67	698.33	695	942.67	469	344.17	296	404.5	436.5	369
LOC100158940	mRNA	transcription factor AP-2-epsilon	FBgn0261953	TfAP-2	CG7807	Transcription factor AP-2	312	244	387.33	272.17	43.5	330	250.5	397.17	280	326.67	472.67	345.17	261.17	275	347.42	158.67	207.25	278.08	398.67	367.33	303.83	146	57.5	327.67	336	353.17	262	381.5	425.92	600.83	275	212.33	297.33	220.17	420.33	304.5
LOC100158942	mRNA	LOW QUALITY PROTEIN: multidrug resistance-associated protein 4-like	FBgn0038740	CG4562	CG4562	no_fullname	61.5	59.5	45	61.5	15.33	68.83	85.5	65	23	96.5	74.33	39	54	60.5	73.5	20	36.33	50	59	40.5	10	14	7	21	58	81.17	64.5	33.5	31.5	12	68.33	25.33	19	32	30	21
LOC100158944	mRNA	D-2-hydroxyglutarate dehydrogenase, mitochondrial	FBgn0023507	D2hgdh	CG3835	D-2-hydroxyglutaric acid dehydrogenase	29	76	30	43	12.5	70	84	47	54.5	65	59	34	62	84	40.5	58	105	35	64.5	78	32	59	7	48	86	63	107.5	107.5	36.5	70.5	143.5	100	51	56.5	58.5	41
LOC100158945	mRNA	flotillin-2	FBgn0264078	Flo2	CG32593	Flotillin 2	579	457.5	503	503.5	114	522	389	474	338.33	577.5	654	514	480.5	485	638.5	401	453	712	668	734.5	567	336	96	550	404.33	437	391.5	626.5	680	796.5	555	418	338	564	594.5	483
LOC100158946	mRNA	uncharacterized protein LOC100158946	NA	NA	NA	NA	145	124	114	90	17	142	80	112	69	376	129	72	257	73	269	148	67	147	210	203	126	156	18	179	80	428	455	170	220	200	105	63	107	88	137	111
LOC100158947	mRNA	prostatic spermine-binding protein	NA	NA	NA	NA	174	302	215	144	32	256	447	185	348	670	522	401	85	740	238	410	996	356	130	535	203	410	41	262	328	231	544	1006	142	295	1272	696	220	1244	78	238
LOC100158948	mRNA	mothers against decapentaplegic homolog 4 isoform X1', 'mothers against decapentaplegic homolog 4 isoform X2'	FBgn0011655	Med	CG1775	Medea	354	382.5	495	446	78	470	195	367	251	490.5	515	313	367	352	315.5	284	302	472	454	720.5	454	250.5	63	481.5	234	241	298	503.5	536.5	648.5	470	265.5	246	355	359.5	340.33
LOC100158949	mRNA	mitochondrial 2-oxoglutarate/malate carrier protein-like isoform X1', 'mitochondrial 2-oxoglutarate/malate carrier protein-like isoform X2', 'mitochondrial 2-oxoglutarate/malate carrier protein-like isoform X3'	FBgn0039674	CG1907	CG1907	no_fullname	0	13	6	0	0	1	7	4	10	12	3	5	1	5	1	3	18	4	8	6.5	7	1	0	3	0	1	2	10	6	2	11	8	2	3	2	3
LOC100158950	mRNA	homeobox protein Nkx-6.1	FBgn0040318	HGTX	CG13475	HGTX	73	65	44	41	5	64	57	32	28	110	89	48	39	75	52	38	100	74	63	84	51	37	4	30	47	14	58	183	64	79	117	78	47	97	58	46
LOC100158951	mRNA	LOW QUALITY PROTEIN: polymerase delta-interacting protein 2	FBgn0037329	POLDIP2	CG12162	Polymerase (DNA-directed), delta interacting protein 2	419	473	470	513.5	87	436	419.5	554	436	538.5	531.33	331	328	373	383.5	256	363	475	519	643.5	480.5	372	77	405	433.5	383	436.5	553.5	514.5	561	351.5	276.5	247	451	346	341
LOC100158952	mRNA	uncharacterized protein LOC100158952	FBgn0033605	CG9067	CG9067	no_fullname	137	76	119	156	13	103	84	142	61	302	302	293	275	197	503	181	274.5	262	199	131	158	71	18	121	99	88	110	305	355	349	248	336.5	138	223.5	186	190
LOC100158953	mRNA	uncharacterized protein LOC100158953	NA	NA	NA	NA	543	454	425	467	82	517	397	520	422	471	552	378	339	354	360	320	326	522	501	655.5	517	323	109	504	394	397	342	600	665	641	403	240	252	403	369	345
LOC100158954	mRNA	lysosomal alpha-mannosidase	FBgn0027611	LManII	CG6206	Lysosomal alpha-mannosidase II	1201.75	1522	1425	1488.33	262.5	1606.2	978.5	1140.33	800	1301.83	1636	667	839	1304	807	660	976	985	1335	2183.73	1225	1019	199	1441	1190.83	1008	1243.5	2149.33	1127	1470	1924	771	706	1330	986	815
LOC100158957	mRNA	putative SERF-like protein	NA	NA	NA	NA	1287.67	1070	991.5	1043.5	235	1129	1286.5	1156	827	952.5	1083	904.5	805	721	1321	641	742	835	1276	1514.33	1097.5	996	258	1162	1175.5	994	1089.5	1072	994.5	1182.5	795.5	759	618.5	707.33	661.5	608.5
LOC100158958	mRNA	uncharacterized protein LOC100158958	FBgn0033826	CG4734	CG4734	no_fullname	11	3	1	4	0	10	0	4	6	166	16	9	0	43	1	1	30	5	1	3	2	0	0	2	1	2	9	37	5	0	7	9	1	3	0	2
LOC100158962	mRNA	uncharacterized protein LOC100158962', 'uncharacterized protein LOC100158962 isoform X1'	FBgn0041191	Rheb	CG1081	Ras homolog enriched in brain	221	196	193	239	34	222	220	261	176	319	330.5	223	241.5	228	319.5	158.5	204	299	296	350.5	236	159	65	188	250	193	234	320	276.5	299	243	182.5	179	236.5	201.5	220
LOC100158963	mRNA	uncharacterized protein LOC100158963	NA	NA	NA	NA	59	74	78	135	9	61	1028.7	891	570.17	119	103.5	68.33	97	57	103	76	46	109	1037.67	98	72	56	17	92	1083.5	1941.83	1241	110	124.17	157	48	82.33	112	65	197.5	100
LOC100158964	mRNA	KICSTOR complex protein kaptin isoform X1', 'KICSTOR complex protein kaptin isoform X2'	NA	NA	NA	NA	193	97	121	121	16	106	102	129	74	224	218.5	119	127	163	191	116	157	176	125	135	153	79	13	141.5	122	119	131	226.5	196	250	164	168.5	98	177	183	136
LOC100158965	mRNA	C-terminal-binding protein isoform X2', 'putative bifunctional UDP-N-acetylglucosamine transferase and deubiquitinase ALG13 isoform X1'	FBgn0031622	CG3251	CG3251	no_fullname	865	856	1018	980	159	920	525	911	566	1044	1100	674	801	966	858	625	712	1041.5	1643	2744	1978	763	307	1931	1201	1049	1166	1984	2031	2483	1839	1141	1144	1620	1742	1563
LOC100158966	mRNA	mediator of RNA polymerase II transcription subunit 26	NA	NA	NA	NA	759	777	698	943	148	721	595	873.5	541.5	675	760	450	445	525	538	422	405	734	771	1213	758.5	361	140	821	717	637	636	659	680.5	855.5	515	281	327	539	552	452
LOC100158970	mRNA	uncharacterized protein DDB_G0287625 isoform X1', 'uncharacterized protein DDB_G0287625 isoform X2'	FBgn0033686	Hen1	CG12367	Hen1 methyltransferase	148	112.5	107.5	157.83	19.5	121.5	94.5	91	62.5	299	325.33	185.5	215.17	211	225.5	147	191	254	195.5	237	169.5	41	12.5	117.5	97.5	59	58	270	285.83	376.33	245.33	144	164.5	218.5	184.5	209
LOC100158972	mRNA	ankyrin-3 isoform X1', 'ankyrin-3 isoform X2', 'ankyrin-3 isoform X3', 'ankyrin-3 isoform X4', 'ankyrin-3 isoform X5'	FBgn0261788	Ank2	CG42734	Ankyrin 2	2121	1849	2272	2178.5	475	2092	1255	2275	1467	2472	2647.5	1414	1799	2072	1819.5	1555.5	1795	2748.5	2593	3458	2101	991	306	2075	1579.5	1524	1463	2570.5	2623	3361	2164.5	1190	1378.5	2135.5	2266	2049
LOC100158973	mRNA	DNA-directed RNA polymerases I, II, and III subunit RPABC1-like	FBgn0033571	Rpb5	CG11979	Rpb5	173	140.5	169	188	43	208	171.5	212.5	107	477.5	512	444.5	365	337	397.5	227	293	335.5	405.5	235.5	203	129	22	205.5	164	94.5	149.5	491.5	502.33	539	457	332.5	243	289	279	266
LOC100158974	mRNA	uncharacterized protein LOC100158974 isoform X1', 'uncharacterized protein LOC100158974 isoform X2'	FBgn0037992	CG4702	CG4702	no_fullname	269	114	684.5	1779	6	232	10768.5	10647	6209	750.5	44	48	28	5	101	10	26	8	7740.5	293	185	98	52.5	687.5	12459.17	11855	9277	128.5	276	764.5	13	14	0	4	749.5	0
LOC100158976	mRNA	cyclin-related protein FAM58A', 'cyclin-related protein FAM58A isoform X1'	FBgn0264816	koko	CG44010	kokopelli	1158	1046	930	1195	214	993	719	1133	597	1424	1507.5	1022.5	1078.5	972	1161.5	845.5	888.5	1256	1286	1563	1276	552	148	1007	841	759	638	1387	1435.5	1785	1140	823.5	686	1084.5	930	940
LOC100158977	mRNA	venom protease	FBgn0052260	CG32260	CG32260	no_fullname	36	46	63	64	10	38	66	77	58	54	72	30	117	70	55	81	113	92	77	52	33	49	12	52	146	112	111	86	48	84	74	59	80	127	90	82
LOC100158978	mRNA	THO complex 7-like	NA	NA	NA	NA	210	170	213	235	42	180	165	218	159	376	372	227	270	227	315	226	243	347	320	281	236	165	22	248.5	153	177	205	422	431.5	518	354.5	219	248	333	334	266.5
LOC100158979	mRNA	acidic repeat-containing protein isoform X1', 'skin secretory protein xP2 isoform X2'	NA	NA	NA	NA	87	112	81.33	80	8	44	33	48	73	131	154	100	99.5	80	97.5	52	112	84	64	125	91	16	7	42	34	31	42	128	129	98	63	129	57	51	50	49.5
LOC100158980	mRNA	40S ribosomal protein S29	FBgn0261599	RpS29	CG8495	Ribosomal protein S29	16281.33	16808	12257	8265	2592	15146.5	13157	10139.83	12722.2	18161.2	18224.33	17685	14845	13005	12396.2	11386.5	10008.2	10570	16323	12684.62	11024.2	13023.25	2100	8674	10058.25	10072	11476	16562	15404	15791.2	11025.7	12149	13279	10316	12223	8700.5
LOC100158981	mRNA	probable serine/threonine-protein kinase DDB_G0282963	NA	NA	NA	NA	280	193	231	290	50	227	144	258	204	439	562	389	333	323	363	306.5	313	448.5	333	380	287	114	14	199	178	140.5	165	348	509	432	387	201	247	343	349.5	355.5
LOC100158983	mRNA	uncharacterized protein LOC100158983 precursor	NA	NA	NA	NA	2336	2333	1587	1516	378	1951	1949	1778	2017	1564	1751	1675	2410	2170	1996	1718	1614	1675	1753	1759	1216	1402	287	1264	1616	1636	2134	1537	1159	1444	1568	1762	2004	1518	2217	1834
LOC100158984	mRNA	LIM/homeobox protein Lhx5	FBgn0026411	Lim1	CG11354	LIM homeobox 1	828	816	838	710	155	823	510	759	603	796	1291.5	698	780.5	680	766	571	538	821	855	1156	637	375	131	867	540	494	668	1311	1058	1144	749	559	790	646	1052.5	908
LOC100158987	mRNA	chondroitin sulfate synthase 1	FBgn0030662	CG9220	CG9220	no_fullname	811	686	680	480	104	668	651	553	810	1045	1461	982	1114	744	815	651.5	774	760	563	672	544	414	105	584	529	508	560	1773	1349	1441	839	1117	954	670	1430	861
LOC100158988	mRNA	exosome RNA helicase MTR4	FBgn0001986	Mtr4	CG4152	Mtr4 helicase	622	491	527	550	102	406	329	451	325	871	972	635	555	604	644	479.5	545	803.5	821	762	638	322	95	494	348	285	438	976	978	1125	746.5	441	433	720	691	559
LOC100158991	mRNA	alpha,alpha-trehalose-phosphate synthase UDP-forming	FBgn0027560	Tps1	CG4104	Trehalose-6-phosphate synthase 1	1572	1465	1651	1969	322	1787	1362	1786	1279	2319	2114	1436	1550.5	1974	2094	1294	1748	2008	2113	2615	1657	841	273	1789	1590	1501	1517	2065	1973	2636	2511	1813	1371	2008	1786	1789
LOC100158993	mRNA	importin subunit beta	FBgn0262743	Fs(2)Ket	CG2637	Female sterile (2) Ketel	878	856	849	754	186	906	629	831	548	1130	1249	723	840	1014	901	650	827	1049	1053	1059	945	629	154	870	580	560	692	1295	1100	1360	1180	692	689	991	1046	936
LOC100158994	mRNA	poly ADP-ribose polymerase tankyrase	FBgn0027508	Tnks	CG4719	tankyrase	1331	1316	1820	1653.5	337	1616	840	1659	1124	2483.5	2412	1341	1792	1916	1660	1431	1683	2597	1960.5	2440	1481	570	150	1675.5	1110	1078	963	2404	2406	2882.5	1952	1224	1228	1915	2041	1850
LOC100158995	mRNA	tectonin beta-propeller repeat-containing protein	FBgn0052226	Pex23	CG32226	Peroxin 23	307	264	273	267	52	272.5	192	240	193	364.5	399	234	252	231	226.5	205	203.5	349.5	313.5	404.83	319	127	34	249	211	219	223.5	358	382	412	251.5	127	198.67	282	229	195
LOC100158996	mRNA	diacylglycerol o-acyltransferase-like	FBgn0033215	Dgat2	CG1942	Diacylglycerol O-acyltransferase 2	514	611	556	693	101	893	428	454	466	981	784	543	642	914	916	560	739	606	817	956	686	625	112	719	711	454	1051	1245	766	1072	1445	1097	625	995	802	746
LOC100158999	mRNA	calumenin	FBgn0025682	scf	CG9148	supercoiling factor	352	439	478	520.5	112.5	497	493	663.5	437	660	633	432	521	551.5	611	485	579	644	707	736	611	325	87	575.5	564	599	611	799.5	724.5	878	718	464	306	664	598	466.5
LOC100159002	mRNA	uncharacterized protein LOC100159002', 'uncharacterized protein LOC100159002 isoform X1'	FBgn0030039	CG12123	CG12123	no_fullname	372.5	435	304.5	270	80	321	317	378.5	306	528	453.5	311.5	282.5	307	273.5	333.5	318	397.5	331	402.5	343.5	369	50.5	371	270.5	291	256	433.5	345	493.5	305.5	321.5	279.5	329	455	334.5
LOC100159005	mRNA	uncharacterized protein LOC100159005 precursor	NA	NA	NA	NA	334	437	548	581	67	652	963.5	1000	812	576	498	525	2348	793	880	681	999	852	781	627	557	459	107	935	1268	1050	1414	818	677.5	1133	818	985	621	1111	1004	748
LOC100159008	mRNA	protein shuttle craft	FBgn0001978	stc	CG3647	shuttle craft	703	721.5	795.5	778.5	153	704	438.5	764	525.5	1027	1133.5	720.5	833	816	740	572.5	666	946.5	906.5	1081	665.83	301	94	634.5	464	399.5	448	1089	904	1126.25	884	472	518.5	821.5	906.33	766.75
LOC100159009	mRNA	protein unc-13 homolog B isoform X1', 'protein unc-13 homolog B isoform X2', 'protein unc-13 homolog B isoform X3', 'protein unc-13 homolog B isoform X4'	FBgn0025726	unc-13	CG2999	unc-13	1076	910	1380	1406.5	241	1188.5	584	1380	927	1679	1657	1000.5	1107.5	1304.33	1059.5	1051.5	1086	1875	1024	2127	1210	351	147	1497	861	891	905	1725	1684	1868	1564.5	719	916.5	1315.5	1445.5	1282.5
LOC100159010	mRNA	apolipophorins	FBgn0087002	apolpp	CG11064	apolipophorin	19832	13100	15391	30205	5397	24132	25202	37912.5	28062.5	19008.5	22918	12772	22506.5	25953.5	19047.5	25947.83	21980	47940	24274.5	23987.5	15634	13891.5	3765	24851.5	27702	27556.67	24280.5	19955	23818	22330.33	19433.5	13616.5	15807	30595.67	43918	25811
LOC100159011	mRNA	eukaryotic translation initiation factor 4E type 2	FBgn0053100	eIF4EHP	CG33100	eukaryotic translation initiation factor 4E homologous protein	395	370	426	345	70	448	305.5	350	273	362	408	245	303	258	267	207	204.5	268	467	482	461	274	54	385	269	314	316	373	286	385	235	190	186	248	292	238
LOC100159013	mRNA	zinc finger protein 724	FBgn0020309	crol	CG14938	crooked legs	104	71	73	160	11	134	124	102	74	203	182	181	162	107	225	141	174	157	96	140	162	55	24	133	99	89	82	217	244	274	195	150	98	143	156	104
LOC100159014	mRNA	NADH dehydrogenase ubiquinone 1 beta subcomplex subunit 7', 'NADH dehydrogenase ubiquinone 1 beta subcomplex subunit 7 isoform X1'	NA	NA	NA	NA	3225	3258.5	2548.5	2565.83	614.5	3047	3125.83	2963.67	2505.83	2901.5	2838.33	1952.5	2093.17	2216	2203	1672	1980.83	2151.5	3314.83	3505	2461	2235.5	435	2548	2515	2237.17	2574.5	2647.83	2245.67	2563.5	2264	1518.33	1761	1988	1900	1752.83
LOC100159015	mRNA	mannosyl-oligosaccharide glucosidase	FBgn0030289	GCS1	CG1597	Glucosidase 1	385	345	498	440	60	437	329	429	260	524	560	398	313	470	432	387	423	551	539	594	482	161	99	408	364	294	355	614	530	756	486	304	238	431	413	346
LOC100159016	mRNA	uncharacterized protein LOC100159016 isoform X1', 'uncharacterized protein LOC100159016 isoform X2'	NA	NA	NA	NA	1391	1544	1072	1003	269	1117	658	601	1139	1326	1893	1334	1449	1164	1241	1198	998	1322	1313	1379	962	990	193	981	743	538	805	1587	1296	1314	1205	948	1654	1068	1522	1344
LOC100159019	mRNA	putative aldehyde dehydrogenase family 7 member A1 homolog	FBgn0036857	Aldh7A1	CG9629	Aldehyde dehydrogenase 7 family member A1	564.5	801	597	734.5	173	1004	658	659	558	881	768.5	439	478	701.5	613	475	672	598	721.5	1045	608	547	100	598	941.5	647	972	950	640	770	1263.5	590	410	796	504.5	508
LOC100159021	mRNA	peroxidase isoform X1', 'peroxidase isoform X2'	FBgn0038511	cysu	CG5873	Curly Su	198	287	301	183	43	190.25	61	69	40	318.5	289	226	173.83	216.33	285	73	104	68	361.33	355	272	156	16	170	115	105	138.5	407	234	348	218.33	202	164	190.83	208.5	150
LOC100159023	mRNA	zinc finger CCHC-type and RNA-binding motif-containing protein 1 isoform X1', 'zinc finger CCHC-type and RNA-binding motif-containing protein 1 isoform X2'	NA	NA	NA	NA	60.5	51.33	62	69	14.67	65.67	105.67	74.83	54.33	125.83	119.67	98.83	90	93.5	124.33	66	85.17	96.17	68	46.17	68.33	26	11	42.17	44.5	32	31.33	89.67	82.67	105.83	65.33	53.5	31	53.83	43	51.5
LOC100159024	mRNA	cuticle protein 16.5	NA	NA	NA	NA	91172.58	64646.67	57269	45201.17	16353.5	74240.82	90127.2	79571.7	92119.03	44215.67	82508.33	80015.83	91904.65	56246.67	54903	66544	54047.83	63400.33	295458.73	213095.5	255646.03	323532.42	77315.5	263547.87	256937.93	314913.63	281195.78	252128.92	304924.33	364533.83	159621.25	277840.2	375482.67	228692.08	434802.33	287963.7
LOC100159025	mRNA	uncharacterized protein LOC100159025 isoform X1', 'uncharacterized protein LOC100159025 isoform X2'	FBgn0032338	CG16854	CG16854	no_fullname	200	302.5	215.5	275	49	246.5	250	312	179	255	291	151	129	208	139	132	323	255	228	477	257	172	38	236	240	215	246	301.5	204	273	313	175	149	391	207	229
LOC100159027	mRNA	uncharacterized protein LOC100159027	FBgn0260997	CG42598	CG42598	no_fullname	1062	1193	896	889	193	1017	750	931	859	751	935	536	952	991	1113	588	564	661	1126	1044	794	575	177	930	882	1008	857	858	859	1073	560	565	727	544	940	779
LOC100159028	mRNA	FYVE, RhoGEF and PH domain-containing protein 4	FBgn0035761	RhoGEF4	CG8606	Rho guanine nucleotide exchange factor 4	257	254	256	212	46	234	155	171	106	301	363	239	175	213	218	185	246	240	332	361	313	128	36	259	119	131	120	377	352	446	309	171	126	221	224	228
LOC100159030	mRNA	CCR4-NOT transcription complex subunit 1 isoform X1', 'CCR4-NOT transcription complex subunit 1 isoform X2'	FBgn0085436	Not1	CG34407	Not1	567	521	813	749	158	711	392	631	381	1383.5	1568	830	1066	1179	960	835.5	999.5	1447	788	781	726	225	97	612	397	347	398	1463	1310	1860	1173	613	732	1192	1192	1094.5
LOC100159031	mRNA	mitochondrial uncoupling protein 4	FBgn0030872	Ucp4A	CG6492	Ucp4A	308	329	335	413	82	490.5	270.5	439.5	356	566	664.5	331.5	478.5	566	554	413.5	460.5	593.5	431.5	562	380	199	43	455.5	325	316.5	332	597	613	757	680	300	361	617.5	545	537
LOC100159032	mRNA	sodium/hydrogen exchanger 8	FBgn0026787	Nhe1	CG12178	Na[+]/H[+] hydrogen exchanger 1	633	598.33	602	679.5	144.5	809.5	535.5	783.5	519	797.5	882.5	566	674.5	813	753.5	615.5	691.5	888	850.33	1059.5	835	352	124	767.5	644	537	634	996.5	925.5	1002	1002	493.5	475	907	786	706
LOC100159033	mRNA	cuticle protein-like precursor	NA	NA	NA	NA	0	5	6	3	1	1	0	0	2	7	4	2	4	8	3	3	17	6	3	4	1	0	1	1	0	8	3	4	8	4	100	104	6	21	6	8
LOC100159034	mRNA	baculoviral IAP repeat-containing protein 7-B	FBgn0015247	Diap2	CG8293	Death-associated inhibitor of apoptosis 2	324	360.5	363	457	91	371	250.5	370	285	596	675	402	647	576.5	587	413.33	500	681.5	491	495	340	235	44	355.5	291.5	245	303	677.5	652.5	769	694	348.5	358	547.5	538	539
LOC100159035	mRNA	guanine nucleotide-binding protein subunit gamma-1	FBgn0004921	Ggamma1	CG8261	G protein gamma 1	908	789	765	835	146	802	862	798	664	1057	1150	1097	979	775	1579	736	785	906	936	1051	784	514	147	887	758	580	831	1198	956	1285	930	987	628	844	838	780
LOC100159036	mRNA	uncharacterized protein LOC100159036 isoform X1', 'uncharacterized protein LOC100159036 isoform X2'	NA	NA	NA	NA	5	7	1	0	1	13	7	17	11	4	5	2	3	7	7	6	2	4	3	6	5	2	0	5	4	12	10	3	4	8	3	2	3	5	10	5
LOC100159038	mRNA	ancient ubiquitous protein 1	NA	NA	NA	NA	571	590	567	743	100	674	579	696	414	735	829	487	661	571	761	510	540	698	776	852	592	447	103	583	711	471	553	762	792	908	749.5	546	403	638	655.5	556
LOC100159039	mRNA	calcium-binding mitochondrial carrier protein SCaMC-1-B isoform X1', 'calcium-binding mitochondrial carrier protein SCaMC-2 isoform X2', 'calcium-binding mitochondrial carrier protein SCaMC-2 isoform X3', 'calcium-binding mitochondrial carrier protein SCaMC-2 isoform X4', 'calcium-binding mitochondrial carrier protein SCaMC-2 isoform X5'	FBgn0052103	SCaMC	CG32103	Short Calcium-binding Mitochondrial Carrier	247	231	275	365	63	319	187	284	197	403.5	442	300	348.5	321	356	308	323.5	495	351	433.5	323	166	51	317	222	249	315	521.5	525.5	553	434	226.5	269	443	434	345
LOC100159040	mRNA	probable rRNA-processing protein EBP2	FBgn0039828	CG1542	CG1542	no_fullname	487.5	520	365	356	86.5	438	230.5	316.5	165.5	566.5	523.5	301	271	416.5	259.5	206	262	265.5	630	658.5	411	353	54	431	225	249	273	658	446.5	696	574.5	271	306	380	280	313
LOC100159041	mRNA	nose resistant to fluoxetine protein 6	FBgn0031034	CG14205	CG14205	no_fullname	33	31	16	21	3	8	18	16	16	40	28	17	22	15	28	11	22	7	46	57	28	23	0	17	3	16	10	79	16	35	10	1	0	9	3	1
LOC100159043	mRNA	protein tiptop	FBgn0028979	tio	CG12630	tiptop	193	257	306	206	49	291	168	177	168	586	428	188	272	398	316	256	406	445	216	491	203	93	35	245	198	119	210	785	359	388	611	294	204	401	365	313
LOC100159044	mRNA	DNA-binding protein RFX2 isoform X1', 'DNA-binding protein RFX2 isoform X2', 'DNA-binding protein RFX2 isoform X3', 'DNA-binding protein RFX2 isoform X4'	FBgn0020379	Rfx	CG6312	Rfx	1236.5	1156.17	1137.67	1462	279.83	1116.67	912.5	1325.33	834	1491.83	1604.17	931	899.83	909.5	970	668.83	828.5	1282.58	1489.17	1937.33	1397	625.33	174	1214.17	912.67	888.83	728	1495.17	1539.83	1629	987.5	563	707	963.83	1048.67	978
LOC100159045	mRNA	ribosomal protein L23-like	FBgn0010078	RpL23	CG3661	Ribosomal protein L23	47184.71	49047.52	33322.65	24729.08	7223.32	44403.08	38358.86	29460.31	36949.1	45015.56	45210.6	31381.75	32463.18	35911.55	23786.97	26761.42	25033.08	27800.58	42869.1	39070.42	30597.67	42054.2	7507.2	29709.65	27341.16	30074.69	35555.5	44488.86	31279.33	40148.6	29861.58	31018.75	31044.65	26255.47	33839.33	25218.42
LOC100159047	mRNA	methyltransferase-like protein 9	FBgn0034925	CG5339	CG5339	no_fullname	224	236	175	227	38	251	253	215	244	259	294	177	241	247	227	189	212	296	246	269	247	200	32	219	234	150	270	279	239	306	227	292	181	217	268	200
LOC100159048	mRNA	serine protease Hayan	FBgn0032213	CG5390	CG5390	no_fullname	2302	2553	2202	1612	348	2162	1098	1118	1541	2307.5	2723	2085	2153	2752	2105	1841	2224	2261	1985	1639	1582	1192	250	1518	1008	716	1318	1837	1434	2106	2149	1258	1652.5	1963	2075	2365
LOC100159049	mRNA	transcriptional repressor CTCFL	FBgn0035769	CTCF	CG8591	CTCF	529.33	535	693.67	648.5	111.33	650.5	380.5	551	445.5	947.5	887.5	488.17	588.33	652	538.5	453	618.83	852.17	736.75	867	700.67	211.5	93.83	621.75	378	395.67	428.83	968.5	916.83	1069.58	717	413.83	481.17	596.33	752.33	604.83
LOC100159050	mRNA	phytoene desaturase	NA	NA	NA	NA	30	62	38	38	6	43	7	11	20	50	53	49	56	45	63	26	24	42	64	58	54	16	4	42	56	30	42	88	73	115	51	38	42	79	72	114
LOC100159051	mRNA	pro-resilin	NA	NA	NA	NA	131	40.67	82.67	21.5	7.67	51.83	5.5	10.5	17.17	14.17	81.83	429.5	53.5	37.67	95.83	70.5	37.33	21.17	185.5	7.17	56.33	7.67	18	47.5	21.83	3.17	6.33	20.33	83.83	17.33	14.33	10.83	235.33	16.67	25.33	81.17
LOC100159052	mRNA	zinc finger protein 347 isoform X1', 'zinc finger protein 569 isoform X2', 'zinc finger protein 616 isoform X3'	FBgn0038244	CG7987	CG7987	no_fullname	595	466	688	611	127	647	303	517	365	820	938	569	590	600	676.5	467	573	742	696	858	551	340	81	582.5	415	406	424	840	899.5	1093	678	427.5	508	633	628	549
LOC100159053	mRNA	transcription factor HES-1 isoform X2', 'transcription factor HES-1-A isoform X1'	FBgn0032741	Sidpn	CG10446	similar to Deadpan	779	787	826	971.33	173	870	638	875.33	577	954.5	1012.5	613	693	677.5	713.5	551.5	552	933.5	701	1164	702	230	117	727.67	650	499	521	961	806	865.5	649.33	332	431.5	613.83	668.5	658
LOC100159055	mRNA	alpha-tocopherol transfer protein	FBgn0037323	CG2663	CG2663	no_fullname	9145	12976	5916	7335	1910	9381	993	1212	6480	7822	8147	5203	14693	24487.33	23750.67	6079.5	5983	4693	8401	6715	2477	2600	665	3281	6282	1338	7221	3633	1842	4595	13131	6716	12055	9295	11550.5	14141
LOC100159056	mRNA	WD repeat-containing protein 91	FBgn0038672	CG6005	CG6005	no_fullname	233	206	264	289	82	210	191	296	202	474	478	296	314	337	336	226	257	490	396	349	258	168	43	301	219	146	178	480	434	560	351	251	224	303	354	321
LOC100159057	mRNA	sprT-like domain-containing protein Spartan	FBgn0267977	mh	CG9203	maternal haploid	24	64.5	59	63	11	34	44	36	25	113	109	91	66	89	118	77	53	76	69	67	99	46	3	65.5	26	14	44	146	110	137	72	73	62	81.5	74	79
LOC100159060	mRNA	U6 snRNA-associated Sm-like protein	FBgn0032240	CG17768	CG17768	no_fullname	238	220	247.83	233	47.5	209	273.5	190	130	258.5	220	208	143	131.5	235.83	120	125.17	145	317.5	325	264.5	186.5	51	270	239	181	205	243.5	204.67	243	152.33	144.17	104.5	148.67	132.5	102
LOC100159061	mRNA	protein bark beetle	FBgn0031571	bark	CG3921	bark beetle	983	729	824.5	893	171	753	660	984	624	1206	1438	676	762	1007	796	700	765	1212	1060	1047	969	423	178	780	643	584	616	1171	1345	1571	939	514	589	904	899	920
LOC100159063	mRNA	uncharacterized protein LOC100159063 precursor	NA	NA	NA	NA	5429	10587	4793	3368	1179	6066	15154	4798.5	9510.5	12547.33	8887.5	8768	1745	15491.33	3344	13853.83	31740.83	9691	3190	10832	4683	13667	971	4323	9902	7356	16398.5	18156.5	2576	3921.5	21482.17	16204.5	6426	26406.5	2437	5467.33
LOC100159064	mRNA	uncharacterized protein LOC100159064 precursor	FBgn0037288	CG14661	CG14661	no_fullname	26	60	36	28	10	57	57	35	48	145	101	90	382.5	109	738.83	187	67	52	69	74	38	75	5	64	47	44	434	72	51	62	105.5	121	86	115	98	114
LOC100159065	mRNA	heat shock 70 kDa protein cognate 4	FBgn0266599	Hsc70-4	CG4264	Heat shock protein cognate 4	34820.75	41447.67	33119.83	37263.67	8467.33	50769.5	27759.83	33281.5	34716.25	48418.75	54398.33	27902.5	28005	36240.25	24198.25	26869	26821.5	40098.5	41861.25	50265.5	31765	28512.58	6020	39164.33	24864.48	24951.33	27606	55280.75	47789.58	64275.5	41017.17	22674.5	30326	34481	36542	33308
LOC100159066	mRNA	spondin-1 isoform X1', 'spondin-1 isoform X2'	FBgn0033710	CG17739	CG17739	no_fullname	646	633	738.5	723	159	827.5	710.5	1004	729.5	660.5	800.5	517	512	634	554	496.5	589	821	713.5	931	718.5	329	113	617.5	593	522.5	618	579	676	821.83	652	310.5	371.5	596.5	637	647.5
LOC100159067	mRNA	guanine nucleotide-binding protein G(s) subunit alpha	FBgn0001123	Galphas	CG2835	G protein alpha s subunit	1373.5	1336	1350	1456	298	1450	1055	1498	996	1625	1762	1030.5	1140.5	1325	1361	1064	1369.5	1740	1444.5	2116.5	1252	725.5	213	1319.5	1134	1091	1103.75	1696.5	1525.5	1729.5	1513.5	789.5	1024.83	1482.5	1538	1467.5
LOC100159068	mRNA	geranylgeranyl transferase type-2 subunit alpha	FBgn0037293	CG12007	CG12007	no_fullname	132	129	158	179	31	166	152	146	126	252	258	182	251	218	268	201	203	277	161	280	161	74	34	165	158	149	135	286	274	316	250	159	191	260	265	234
LOC100159070	mRNA	protein yellow	FBgn0041711	yellow-e	CG9792	yellow-e	1487	1639	1211	1444	242	1910	938	1176	1370	3426	1608	1007	3672	2851	6815	2421	1548	2119	1201	1201	849	1377	232	1442	1268	1293	6609	1413	1234	1425	1729	1292	1968	2218.5	3272	3075
LOC100159071	mRNA	E3 ubiquitin-protein ligase CBL-B	FBgn0020224	Cbl	CG7037	Cbl proto-oncogene	104	167	235	189	44	216	101	177	144	202	218	110	215	215	189	186	215	236	185	283	164	50	12	227	132	142	152	214	218	280	202	113	129	175	238	191
LOC100159074	mRNA	U-scoloptoxin(05)-Sm1a	FBgn0261284	bou	CG14430	boudin	266.5	270	325	259	44	264	153	275	223	323.5	437	212	336	352	420.5	311	291	422	304.5	376.5	329	124	41	331	264	149	264	411	386.5	500.5	378	269	215	360.5	318	338.5
LOC100159075	mRNA	major facilitator superfamily domain-containing protein 6-like protein B isoform X1', 'major facilitator superfamily domain-containing protein 6-like protein B isoform X2'	FBgn0036191	Sugb	CG7334	Sugar baby	28	45.5	30.33	31.53	7	35.5	4	10	10.33	48.28	22.25	19	31	62.87	25.53	35.4	58.53	28.7	41.83	55.5	25	26.58	2	21.33	9.93	13.33	39.5	67.67	23.5	35.33	86.83	25.17	18.5	59	33.17	33.33
LOC100159077	mRNA	uncharacterized peptidase C1-like protein F26E4.3 isoform X1', 'uncharacterized peptidase C1-like protein F26E4.3 isoform X2', 'uncharacterized peptidase C1-like protein F26E4.3 isoform X3'	FBgn0034709	Swim	CG3074	Secreted Wg-interacting molecule	238.17	365.33	302.5	296.67	65.83	484.08	146.5	235.5	397.5	254	325.83	171	307.33	653.67	349.83	553.92	595.5	522.33	248.5	325	221	438	69.5	526.33	324.33	306.83	621	446.5	214.17	361.17	616	454.33	393.83	913.42	1036.53	970.67
LOC100159080	mRNA	N6-adenosine-methyltransferase catalytic subunit	FBgn0039139	Mettl3	CG5933	Methyltransferase like 3	216	118	117	168	58	154	120	141	97	193	220	139	113	138	113	106	125	178	184	260	163	107	26	154	89	74	109	225.5	212	260	162	88	99	170	134	132
LOC100159081	mRNA	electron transfer flavoprotein beta subunit lysine methyltransferase	NA	NA	NA	NA	42.5	49.5	60	62	13	81	40	59.5	34	96	137.5	50	60	83.5	74	69.5	66.5	104	56.5	107	60.5	31.5	6	53.5	36	39.5	61.5	104	89	123	96	64.5	62.5	95	78.5	95.5
LOC100159083	mRNA	regulator of telomere elongation helicase 1 homolog	FBgn0029798	CG4078	CG4078	no_fullname	32	65	47.5	51	6	38	12	31	17	97	72	52.5	65	65	85	62	57	95	95	63	50.5	33	11	43	29	23	38	84	84	122	89	52	54	56	59	62
LOC100159087	mRNA	uncharacterized protein LOC100159087 precursor	NA	NA	NA	NA	5089	10042	4499.5	2951	1047	6454	15333	5826	13866.5	21075	15036	14341	3881.33	26347	6146	16256.5	48090.5	12462	3192	8542	4295	13458	920	5093	10042	7144	18592.83	32106	4392	6101	33736	50312.5	12898	34759.33	4437	8242
LOC100159088	mRNA	DHFR-coamplified protein-like precursor	FBgn0031968	CG7231	CG7231	no_fullname	131	122.5	145	91	25	108	154	147	72	125.5	147.5	67	46	68	54	39	91	59	131	126	84	69	23	70	97	97	81	132	85	132	54	54	35	37.5	61	30
LOC100159092	mRNA	mpv17-like protein 2	FBgn0039930	CG11077	CG11077	no_fullname	128	91	116	102	18	149	105	102	86	178	204	123	124	147	206	121	147	154	131	139	121	63	11	114	62	104	123	239.5	226	225	158	164	110	178	147	120.5
LOC100159093	mRNA	protein ROP isoform X1', 'protein ROP isoform X2'	FBgn0004574	Rop	CG15811	Ras opposite	1656	1418	1693	1594.5	299	1773	1308	1676	1099.5	2018.5	2066	1158	1704.5	1647	1609.5	1189	1332	2223.5	2009	2358	1472	826.5	281	1550	1299.5	1274	1260	2312	1871	2251	1846.5	978	1075	1714	1846	1751.5
LOC100159095	mRNA	basic-leucine zipper transcription factor A	FBgn0024184	unc-4	CG6269	unc-4	217	193	193	162	45	151	115	203	145	245	293	150	201	216	212	176	206	266	207	270	238	126	21	222	136	183	220	361	272	306	295	206	197	224	229	256
LOC100159096	mRNA	progestin and adipoQ receptor family member 3	FBgn0038256	CG7530	CG7530	no_fullname	2692	1710	831	971.5	251.5	1733	497	580	901	1477.5	1485.5	1079	4039.17	6731.67	6678.33	806.5	920.5	978	1373.5	1220.5	900	1006	132	767	1261	521	767	1456	1148	1234.5	1640	1136	1189.5	1099.5	1419	1199.5
LOC100159099	mRNA	RNA polymerase II-associated protein 3	NA	NA	NA	NA	185	161.5	151	163.83	39	167	145	138.5	129	351	377.5	274	317	268	367	224	237	335	230	333	254	85	29	184	142	112	162	368.67	442	554.33	340.5	250	195	305.33	314	278
LOC100159100	mRNA	LIM/homeobox protein Lhx9	FBgn0267978	ap	CG8376	apterous	337	322	296	322	61	420.5	313	367	347	447	624.5	336	369	390	397	339	321	510	375	480	256	200	71	386	309	330	355.5	674	522	489.5	553	359	415	417	590.5	471.5
LOC100159102	mRNA	inositol-tetrakisphosphate 1-kinase	NA	NA	NA	NA	351	332	403.5	413.5	84	345	361	348.83	243	549	582.83	415.5	436	460.83	578.5	399.92	407	512.33	558	525	453.5	216	54	424	311	277.5	294.5	516	577	675.5	457.83	324	295.83	508.83	443.17	474.5
LOC100159103	mRNA	membralin	FBgn0034071	CG8405	CG8405	no_fullname	2083	1950.5	1714.33	1962.5	439	2002	2250	2619.5	2054.67	2385.5	2794	1696	1505	1950.5	1728	1669	1949.5	2279	2203	2289	1723.5	1549	369.5	1703.17	1738.5	1628	1921	2642	2002.5	2217.5	1870.5	1313	1470	2116.67	2441.5	2206.5
LOC100159104	mRNA	rRNA-processing protein FCF1 homolog	FBgn0010520	Bka	CG4539	Bekka	219	117	119	122	24	164	77	96	61	230.5	297.5	217.5	165.5	173.5	246	149	130	168	218	227.5	155	128	21	137	77	78	61	271.5	241.5	254	207	210	150	160	125	131.5
LOC100159106	mRNA	solute carrier family 12 member 4 isoform X1', 'solute carrier family 12 member 6 isoform X2', 'solute carrier family 12 member 6 isoform X3', 'solute carrier family 12 member 6 isoform X4'	FBgn0261794	kcc	CG5594	kazachoc	1584	1731	2282	1776.33	433	2251.5	989.5	2008	1605	2124	2322.5	1153.5	1629	2011.5	1559	1408.5	1691	2383.5	1590	2889	1521.5	640	232.5	2116.33	1199.5	1311	1444.5	2490	1943.5	2355.33	2254	1051	1318.5	1877.5	2151	2100.67
LOC100159107	mRNA	translocation protein SEC63 homolog isoform X1', 'translocation protein SEC63 homolog isoform X2'	FBgn0035771	Sec63	CG8583	Secretory 63	1699	1537.67	1857.33	1628	319.5	1728.5	1378	1890.17	1174.5	2166.25	2244.5	1252	1295.5	1546.5	1484.5	1309.33	1458	1900.5	2629.5	2321.5	1745	901	234	1621	1499.5	1246	1275.5	2488.83	2288.5	3050.5	1959	1001	1090	1843.5	1721.5	1435
LOC100159108	mRNA	U2 small nuclear ribonucleoprotein A-like', 'U2 small nuclear ribonucleoprotein A-like isoform X1', 'U2 small nuclear ribonucleoprotein A-like isoform X2'	FBgn0033210	U2A	CG1406	U2A	913.5	815.5	758.5	1054.5	207	828.5	790	888	621	1454	1598	1032	942.5	875.5	1032.67	736	861	1218.33	1268	1218.5	938.33	448	169	891.5	746	588	587	1359.5	1616	1671.5	997	694.5	705.5	1023.5	792.5	807
LOC100159110	mRNA	uncharacterized protein LOC100159110 precursor	NA	NA	NA	NA	750	571	423	530	124	566	220	328	431	395	457	341	523	767	1032	277	264	419	582	594	259	192	65	371	392	311	361	360	336	388	360	214	239	305	378	348
LOC100159114	mRNA	geranylgeranyl transferase type-2 subunit beta	FBgn0028970	betaggt-II	CG18627	beta subunit of type II geranylgeranyl transferase	389	402	301	482	84	434	291	457	261	549	584.33	365	428	447	584.33	321	405.33	560	422	582.33	406	144	63	448	345	250	362	537.33	495	622	474	272	289	488	423	376
LOC100159117	mRNA	protein Wnt-16	FBgn0004360	Wnt2	CG1916	Wnt oncogene analog 2	492	463.5	569	536.17	110	579	431	537	460	632	745	440	467	544.67	441	398.5	349.67	716	661	715	602	251	85	584.5	361	355	384	692	645	734	449	295	350.5	498	536	492.5
LOC100159118	mRNA	putative RNA polymerase II subunit B1 CTD phosphatase RPAP2 homolog	FBgn0085212	CG34183	CG34183	no_fullname	77	63	71	71	8	66	44	94	58	111	92	80	83	90	106	79	65	97	68	85	67	47	11	67	69	50	62	86	83	144	71	82.5	41	81	86	55
LOC100159119	mRNA	RRP15-like protein	NA	NA	NA	NA	216	158	188.5	164	42	196.5	172	140	140	308.5	355.5	279.5	251	247	340	161	197.5	221	314.5	318.5	236	173	50	234	126	93	183.5	324.5	284.5	399	324.5	267	189	268.5	246.33	199
LOC100159120	mRNA	cAMP-dependent protein kinase catalytic subunit 1	FBgn0000273	Pka-C1	CG4379	Protein kinase, cAMP-dependent, catalytic subunit 1	1838	2008	2277	2262	386	2177	1511	2305	1728	2600	2542	1548	1741	2021	2199	1545	1707	2655	2038	3157	2416	929	269	2351	1510	1503	1656	2531	2365	2799	2182	1348	1346	2259	2243	2076
LOC100159122	mRNA	myrosinase 1	FBgn0036659	CG9701	CG9701	no_fullname	137	130	118	163	25	124	136	127	132	246.5	267	152	238	214.5	194	172.5	209	295.5	241	271.5	168	101	48	172.5	150	146	192	264	212	310.5	248.5	143	139.5	258	232.5	204.5
LOC100159124	mRNA	bifunctional heparan sulfate N-deacetylase/N-sulfotransferase, partial	FBgn0020251	sfl	CG8339	sulfateless	468.5	404.5	443.5	401.5	76	440	262	388.5	380.5	387	465.5	215	248.5	285.5	263.5	214	219	357.5	504.5	685	361	300.5	86	444	389	352.5	345	436	330.5	436.5	276	189	239	323.83	371.5	390
LOC100159128	mRNA	alkylglycerol monooxygenase-like isoform X1', 'alkylglycerol monooxygenase-like isoform X2'	NA	NA	NA	NA	202	190	230	164	19	149	95	138	127	269	357	175	189	175	151	92	87	225	274	306	207	97	29	219	92	85	130	359	445	464	149	77	169.5	145	232.5	183
LOC100159129	mRNA	putative uncharacterized protein DDB_G0282133	NA	NA	NA	NA	118	83	96.5	117	19.5	85	69.5	68.5	61	239	245	138.5	201	185.5	207.5	182	189.5	291.5	87	118	111.5	59.5	40.5	96.5	75	71.5	87.5	225	302.5	326	253	135.5	152	186	192	187
LOC100159131	mRNA	uncharacterized protein LOC100159131	FBgn0261647	Axud1	CG4272	AXIN1 up-regulated 1	679	594	719	805	128	818	517	755	560	1238	1506	746	1045	933	820	773	779	1399	753	974.5	786	246	92	712	486	474	565	1443.5	1375	1709.33	1125	499	717	978	1030	896.5
LOC100159133	mRNA	SET and MYND domain-containing protein 4	FBgn0033633	Smyd4-3	CG7759	SET and MYND domain containing, class 4, member 3	196	190	177	184	33	245	175	251	132	353	307	197	110	175	200	89	137	159	291	371	228	181	51	242	174	233	204	477	330	390	244	184	154	198	165	158
LOC100159134	mRNA	monocarboxylate transporter 12	FBgn0033028	hrm	CG11665	hermes	984	1157.5	1285	1434	273	1484	954	1775	1166	1524	1915.5	889	1253	1348.5	1337	1130	1124	2004	1324	2080	1236	542	195	1251	1370	1055	1366	2014	1855	1635	1483	732	955	1388	1675	1648
LOC100159135	mRNA	E3 ubiquitin-protein ligase Su(dx)	FBgn0003557	Su(dx)	CG4244	Suppressor of deltex	387	440	576.5	582	127.5	569	309	627	383	728	737	390.5	607	620	583.5	530	631.5	849	569.5	843	606	204.5	75	483	443.5	351	403.5	722.5	679.5	826	702	324	409	716.5	654	604.5
LOC100159136	mRNA	recQ-mediated genome instability protein 1	NA	NA	NA	NA	69	46	82	58	20	73	55	71	35	90	88	68	86	79.5	69	56	62	118	72	90	83	30	7	51	46	24	34	95	112	108	106	52	74.5	110	56	69
LOC100159138	mRNA	amino acid transporter', 'amino acid transporter isoform X1'	FBgn0033760	CG8785	CG8785	no_fullname	16	16	5	26	2	26	6	13	21	34	13	6	18	18	6	18	53	32	28	26	8	13	0	8	17	3	26	34	10	13	69	68	9	18	12	8
LOC100159139	mRNA	high affinity cationic amino acid transporter 1	FBgn0037203	slif	CG11128	slimfast	1	3	1	14	1	12	6	11	3	18	7	5	6	9	2	4	26	7	2	13	2	20	1	4	15	16	4	25	2	2	38.33	33	7	7.5	6	3
LOC100159140	mRNA	pumilio homolog 2	FBgn0003165	pum	CG9755	pumilio	2149	1686.5	2459.25	2614.5	390	2041	994	1872	1169	2298.5	2629	1638	1714.33	1852	1685	1564	1639	2341.5	2097	3664.5	2505	810	360	2370.5	1558	1288	1435	2337	2876.67	3311	2203.5	1257.83	1259.5	1815.5	1898.83	1759.5
LOC100159141	mRNA	macoilin-1	FBgn0050389	CG30389	CG30389	no_fullname	534	411	466	456	81	429	253	393	258	611	615	371	437	452.5	436.5	332	369.5	524	537	759	402	234	79	427	330	287	384	626	593	689	435	304	267	479.5	461	418
LOC100159142	mRNA	probable low-specificity L-threonine aldolase 2	FBgn0039094	CG10184	CG10184	no_fullname	420	371	235.5	257.5	67	228	181	210.5	166	369	343	225	200	199	207	169	147	228.83	332	417	268	126	60	265.5	193	207	229	367	258	284.5	262	116.5	173	207	229	232
LOC100159143	mRNA	beta-1,4-galactosyltransferase 7	FBgn0039258	beta4GalT7	CG11780	beta-4-galactosyltransferase 7	60	43	116	67	4	76	24	59	71	117	107	73	90	105	80	82	89	123	84	90	77	18	4	43	47	41	22	77	97	100	84	61	52	78	96	68
LOC100159144	mRNA	probable elongator complex protein 2 isoform X1', 'probable elongator complex protein 2 isoform X2', 'probable elongator complex protein 2 isoform X3'	FBgn0033540	Elp2	CG11887	Elongator complex protein 2	171	202	191.5	166	23	168	178	140	100	357	382	200	250	243	211	182	243	284	250	254	174	120	38	150	81	125	132	384	306	431	337	196	183	279	234	188
LOC100159145	mRNA	uncharacterized protein LOC100159145', 'uncharacterized protein LOC100159145 isoform X1'	FBgn0011361	ND-ACP	CG9160	NADH dehydrogenase (ubiquinone) acyl carrier protein	2544.5	2146.17	1964	2025.67	423.5	2775.5	2827.17	2361	2493.67	2725.83	2855.5	2153.33	2094.5	2051	2613.58	1489	1618	1947.33	2798	2779	2043.33	2153	383.5	2231	2281.5	1939.5	2710.5	3059.5	2237.5	2695	2556.67	2030.33	2069.58	2080	1866.17	1848.83
LOC100159149	mRNA	uncharacterized protein LOC100159149	NA	NA	NA	NA	26	32	34	53	18	52	32	42	45	68	59.5	49	63	69	39	42	58.5	94	34	46	29	7	1	35	57	34.5	18	57	44	73	66.5	23	39	73.5	60.67	72.83
LOC100159150	mRNA	DNA replication complex GINS protein PSF2	FBgn0261976	Psf2	CG18013	Partner of Sld Five 2	69	117	95	74	22	91	39	44	37	149.5	97	93	94	77	121	61	62	71	139	108	85	64	9	67	45	10	80	111	112	124	103	64	77	90	71	56
LOC100159151	mRNA	WD repeat-containing protein 46	FBgn0030000	CG2260	CG2260	no_fullname	264.5	245	275.5	245	52.5	249.5	157	211.5	141	409.5	464.5	283.5	279.5	323.5	293.5	205.5	255	341.5	302.5	294	211	113	38	206.5	114	139	180	618	396	542	372.5	228	224	341	292	265.5
LOC100159152	mRNA	uncharacterized protein LOC100159152', 'uncharacterized protein LOC100159152 isoform X1', 'uncharacterized protein LOC100159152 isoform X2'	FBgn0036116	CG7888	CG7888	no_fullname	2376	2462.5	2754.5	3702	638	4047.5	2182	2720	2608	3522.5	4275.33	2139	2890	3682.67	3676	2868.5	3525	3817.5	3100	4494.5	3347	2101.5	586	3997.83	2960	2436	4045	4633.5	3527.5	3922	4937.33	2402.5	2404.5	3622	2913	3280.5
LOC100159153	mRNA	26S proteasome non-ATPase regulatory subunit 1	FBgn0028692	Rpn2	CG11888	Regulatory particle non-ATPase 2	50	22	61	29	15	61	20	42	23	72	79.5	34	34	43	33	15	27	48	85	89	36	24	13	54	28	23	37	69	72	70	48	30	30	48	32	42
LOC100159154	mRNA	LOW QUALITY PROTEIN: puratrophin-1	FBgn0035802	Pura	CG33275	Puratrophin-1-like	249	383.5	546	421	71.5	423	145.5	335	270.5	425	525.5	254.5	377.5	476	353.5	291.5	316.5	455	376	666.5	341	139	58.5	478.5	233	255	286	508	511.5	695	443.5	240	335	380	476	359
LOC100159159	mRNA	histone-lysine N-methyltransferase SETD1B-A	FBgn0040022	Set1	CG40351	SET domain containing 1	653.5	580.5	638.5	710.5	148.5	569.5	413	677	455.5	728.5	862	456.5	601	603.5	568	503.5	521.5	789.5	798	912	710	293	70	598	467.5	439.5	480	767.5	755	957.5	678	371	424	595.5	681.5	643
LOC100159160	mRNA	probable cyclin-dependent serine/threonine-protein kinase DDB_G0292550	NA	NA	NA	NA	150.5	306.67	131.83	103.5	43	192.5	257.33	189.33	137	498.67	355	387.83	70	565.83	38	181.83	603.17	185.67	340	869.33	268.33	607	44	306.33	421	285.33	537.17	974.67	241.33	521.5	1016.83	766.67	313	1025.67	14	82.5
LOC100159162	mRNA	uncharacterized protein LOC100159162	NA	NA	NA	NA	40	29	43	102	1	30	468	536	407	298	35	20	17	23	22	34	14	68	622	45	19	33	11	64	500	784	776	55	64	108	24	24	11	29	105	17
LOC100159163	mRNA	kynurenine/alpha-aminoadipate aminotransferase, mitochondrial isoform X1', 'kynurenine/alpha-aminoadipate aminotransferase, mitochondrial isoform X2'	NA	NA	NA	NA	3	10	0.5	4	0	6	0	2	4	12.5	8	2	3	4	6	3.5	1	1	5.5	3.5	0	0.5	1.5	7.5	0	0	3	10	7	3.5	39.5	6	11	10.5	0	3
LOC100159165	mRNA	UBX domain-containing protein 1-like	FBgn0035830	CG8209	CG8209	no_fullname	401	373	498.5	403.5	106	397.5	286	358	302	630	646.5	577	536	492.5	642	350.5	446	517.5	566.5	640.5	402	319	52	460.5	290.5	210	378	686.5	571	805	573.5	462	403	492	500	443.33
LOC100159166	mRNA	serine/threonine-protein phosphatase 4 catalytic subunit isoform X1', 'serine/threonine-protein phosphatase 4 catalytic subunit isoform X2', 'serine/threonine-protein phosphatase 4 catalytic subunit isoform X3'	FBgn0023177	Pp4-19C	CG32505	Protein phosphatase 19C	8	4	11	7	0	16	27	8	5	15	14	8	2	10	10	8	6	4	11	2	3	3	0	7	5	24	8	2	2	8	7	2	1	9	4	6
LOC100159168	mRNA	metaxin 2-like', 'metaxin 2-like isoform X1'	FBgn0036920	CG8004	CG8004	no_fullname	210	213.5	227	175	64	242.5	206.5	237	182	325.5	357.5	256.5	255	284.5	267.5	219.5	294	319.5	332.5	326	182.5	115	18	218.5	147	179.5	215	396	346.5	408	365	175	194	357.5	297.5	251
LOC100159169	mRNA	vascular endothelial growth factor receptor 1 isoform X1', 'vascular endothelial growth factor receptor 1 isoform X2', 'vascular endothelial growth factor receptor 1 isoform X3'	FBgn0032006	Pvr	CG8222	PDGF- and VEGF-receptor related	280	204	279	325	54	318	122	295	175	492	461	301	375	440	393	346	468	580	320	422	291	86	36	310	160	237	255	532	476	663	524	247	266	531	444	443
LOC100159170	mRNA	nuclear distribution protein nudE homolog 1	NA	NA	NA	NA	622.5	573.5	621.5	614	121	550	417	687	436	702.5	671.5	533.5	513.5	569	640	441	461	634	645.5	813	490	340	65	554	494	480	509	583.5	614	722	477	434	358	535.5	591.5	523.5
LOC100159171	lncRNA	NA	NA	NA	NA	NA	304	264	278	293	66	272	241	362	223	430	411	310	380	346	548	270	333	387	465	356	254	152	41	273	284	238	268	370	423	407	362	283.5	233	333	318	292
LOC100159172	mRNA	zinc finger protein OZF-like	FBgn0025874	Meics	CG8474	Meiotic central spindle	118	117	71.5	108	21	93	64	121.5	82.5	185	158	109	131	148	128	98	96	183	104.5	115	90.33	34	13	57	91	39	38	116	119	154	103.5	52	78	81	77.5	88
LOC100159173	mRNA	nuclear pore complex protein Nup93	FBgn0027537	Nup93-1	CG11092	Nucleoporin 93kD-1	120	99	117	118	20	73	47	87	88	224	222	204	152	168	217	137	161.5	202	115	128	137	90	23	144	59	60	96	278	270	347	192	160	114	202.5	137	154
LOC100159176	mRNA	splicing factor 3A subunit 2', 'splicing factor 3A subunit 2 isoform X1'	FBgn0036314	Sf3a2	CG10754	Splicing factor 3a subunit 2	2092	2099	1533	1328	349	1676	1410	1342	1383	1695	1941	1662	1505	1330	1401	1169	1322	1398	2017	1803.5	1489	1791	257	1388	1102	1131	1361	1709	1420	1682	1150	1654	1490	1132	1640	1359
LOC100159177	mRNA	putative uncharacterized protein DDB_G0289263	NA	NA	NA	NA	812	862	831	767	111	819	560	658	548	772	827	637	445	542	586	679	636	693	889	1183	855	702	181	831	652	549	640	1149	917	1077	900	693	506	773	783	652
LOC100159178	mRNA	lactase-phlorizin hydrolase isoform X1', 'lactase-phlorizin hydrolase isoform X2'	FBgn0036659	CG9701	CG9701	no_fullname	541	919.28	562.58	396.42	91.5	678.92	260.67	199.33	280.67	440.83	512.83	215.5	215.5	337.33	367	247.17	286	228.33	115.08	139.5	51.17	101.5	7	47.08	69.67	47.33	69.5	158.83	61.5	75.67	81.25	36	38.5	90.5	38.17	27
LOC100159179	mRNA	T-complex protein 1 subunit zeta	FBgn0027329	CCT6	CG8231	Chaperonin containing TCP1 subunit 6	2311	1909	2146	1797	316	1907	1429	1576.5	1070	2946	2924	2439.83	1974	2099	2327	1324	1881	2018	2839	2806	1854	1364	297	1930	1426	1152	1407	3151.5	2634	3553.5	2523.5	2316	1531	2112.5	1973	1837
LOC100159180	mRNA	proprotein convertase subtilisin/kexin type 6-like	NA	NA	NA	NA	0	2	8	1	1	3	0	2	2	8	11	8	14	9	6	2	3	6	1	5	4	0	0	10	4	5	2	10	4	6	15	7	16	8	11	11
LOC100159183	mRNA	N-alpha-acetyltransferase 30	FBgn0024362	Naa30A	CG11412	N(alpha)-acetyltransferase 30 A	563	430.17	422.33	408.67	70	474.17	449.67	414.83	313.5	555.83	573.67	468.17	404.83	411.5	545.5	308	377.17	470	481.67	526.17	400.67	264.5	38.67	339.83	352	310.17	351.67	510.17	523.83	548.83	408	369.42	270	373.5	375.17	382.42
LOC100159184	mRNA	neprilysin-2	FBgn0027570	Nep2	CG9761	Neprilysin 2	2139	1797.5	2321.5	2654	388	2633	5136.5	5556.25	4621	2410.5	2708	1525	2030	1479	1877.5	1473	1780.5	1757	2931.5	2276.5	1380.5	1923.5	344	2319	4631.5	4889	4638	2594.5	2142.5	3004	1202.5	1323.5	1171.5	1260.5	3488.5	1397
LOC100159186	mRNA	probable transaldolase isoform X1', 'probable transaldolase isoform X2'	FBgn0023477	Taldo	CG2827	Transaldolase	741	807	936.83	860.67	167.17	1110	815.83	725.5	625.17	1986.67	1640.83	1374.33	1436	1360.17	2401.5	1082.33	1649.83	1326.33	1230.33	1053.67	880.33	498.33	122	806.5	923.33	766.83	1196	1717.67	1444	1778.5	2072	2005.67	1066.83	1405	1207	1086
LOC100159187	mRNA	protein obstructor-E	FBgn0031737	obst-E	CG11142	obstructor-E	2385.5	3431	2062.67	1423.5	461.5	2117	352	293.5	1689.5	2349	2340.5	2866.5	3578.5	3937	3561	3920.5	3131.5	2412	1883.5	1541	1095.5	1204.5	196	926	835	417	1307.5	1477.5	1032.5	1204.5	2645.5	2921	3703.5	2569.5	3663.5	3720
LOC100159188	mRNA	uncharacterized protein LOC100159188	FBgn0037203	slif	CG11128	slimfast	29.67	20	17.67	28.67	4.67	10	12.17	15	2.67	55.17	20.33	7.33	19.17	20.5	14	2.67	44.33	16	23	63.5	23.17	33.5	4.83	30.17	20.67	29.5	3.67	66.5	10.33	20.67	87.83	32.17	14.83	26.17	29.5	10.33
LOC100159189	mRNA	corepressor interacting with RBPJ 1	FBgn0036827	CG6843	CG6843	no_fullname	178.5	190	209	204.5	38	169.5	117	168	131	265.5	265	154	224	179.5	221.5	155	168	250.5	299.5	296	163	117	44	229.5	158	146	187	233.5	254	329.5	217	120	147	208.5	206	208
LOC100159190	mRNA	helix-loop-helix protein 2 isoform X1', 'helix-loop-helix protein 2 isoform X2'	NA	NA	NA	NA	127	114	110	100	23	90	57	46	48	91	120	106	99.5	69.5	127	28	66	43	122	156	140	77	8	76	33	21	35	108	123	117	86	133	97	48	73	58
LOC100159192	mRNA	T-complex protein 1 subunit beta	FBgn0030086	CCT2	CG7033	Chaperonin containing TCP1 subunit 2	2731	2730	2531	2102	480	2459	1889	2217.33	1654	2892	2909	1856	1729	2146	1837	1310	1630	2350	2993	3410	2142	1801	427	2355	1949	1789	1952	3271	2580	3224	2368	1560	1457	2189	2064	1901
LOC100159193	mRNA	cyclophilin-10-like	FBgn0033527	CG11777	CG11777	no_fullname	173	168	121	111.5	23	103	95	101.5	97	185.5	262.5	188	186.5	153	229	117	127	157	247	180	155	115	20	106	79	96.5	115	245.5	181	216.5	151.5	170	120	144.5	137.5	123
LOC100159195	mRNA	conserved hypothetical protein-like	FBgn0039135	CG13603	CG13603	no_fullname	112.5	74.5	83.5	87	16	57	51	78	44	63	78.5	52.5	58	49.5	85.5	48	57.5	90.5	91	110	67.5	42.5	11	59.5	70	68.5	80	73.5	71.5	108.5	58.5	54.5	43.5	65.75	64.5	54.5
LOC100159197	mRNA	cystathionine gamma-lyase isoform 1', 'cystathionine gamma-lyase isoform 2'	FBgn0000566	Eip55E	CG5345	Ecdysone-induced protein 55E	154.5	133	84	83.5	21.5	104.5	164.5	98.5	69	242	176	151.5	113.5	147	136.5	94	127	80.5	137.5	128.5	107.5	231.5	21.5	119	159.5	192	213	231.5	122	100.5	187	228.5	87.5	115	118	63.5
LOC100159200	mRNA	uncharacterized protein LOC100159200	NA	NA	NA	NA	431	396	393	429	78	438	308	343	259	553	664	391	471	483	494	428	455	584	514	456.5	374	259	76	406	241	231	314	669	575	752	553	321	363	569	525	495
LOC100159202	mRNA	histidine triad protein 4-like', 'histidine triad protein 4-like isoform X1'	FBgn0054015	CG34015	CG34015	no_fullname	31	36	48	63	9	46	42	65	33	90	115	75	90	97	134	84	98	104	65	44	37	24	4	62	46	35	34	115	134	156	99	68	37	96	114	86
LOC100159203	mRNA	zinc finger X-linked protein ZXDB isoform X1', 'zinc finger X-linked protein ZXDB isoform X2'	FBgn0266450	Kr-h1	CG45074	Kruppel homolog 1	451.5	425.5	562	450	80	466	112.5	266	134	428	536	299	296.25	322	301	5	14	63	495	831	546	147	56	534.5	185	190	110	833	888	803.5	310.5	211	205	11	78	6
LOC100159205	mRNA	NADH-cytochrome b5 reductase-like', 'NADH-cytochrome b5 reductase-like isoform X1'	FBgn0036211	CG5946	CG5946	no_fullname	2719	2468.67	2094	1873.5	531	2409	1582	1744	1728	3396.08	4013.07	2699	2944.17	3075.9	2740	2873.75	2642	3389.33	3370	2346	2021	2009	296	1878.5	1640	1345	1710	4212.5	3368.5	3888.83	3624.4	2063.75	2669.08	3315.83	3315.85	2950.33
LOC100159207	mRNA	probable peroxisomal acyl-coenzyme A oxidase 1	FBgn0027572	CG5009	CG5009	no_fullname	433	450	464.5	477	89	448	426	584	345	739	720	391.5	569	488	726	453	476	717	665	668	445	252	65	506	445.5	406	604	701	753	860	664	362	358	635	555.5	516
LOC100159210	mRNA	uncharacterized protein LOC100159210	NA	NA	NA	NA	16	11	17	44	1	13	254	246	102	47	28	4	1	7	4	5	2	6	522	11	23	21	1	34	277	665	153	19	21	35	8	7	4	10	40	1
LOC100159211	mRNA	glycerophosphocholine phosphodiesterase GPCPD1	FBgn0031566	CG2818	CG2818	no_fullname	234.5	278.5	320.5	337.5	35	264.5	251.5	314	210	523.33	519	333.5	379.5	400	434.5	334	404	495.83	339.5	370.33	320	150	54	341.5	220	186.5	250	523.17	566	649.83	437	275.5	227	482.5	397.5	337
LOC100159213	mRNA	nose resistant to fluoxetine protein 6	FBgn0031034	CG14205	CG14205	no_fullname	685	255	277	245	50	244	334	209	175	268	452	342	296	427	551	187	129	203	506	290	313	294	52	385	191	226	213	466	483	622	312	187	236	242	290	366
LOC100159214	mRNA	uncharacterized protein LOC100159214	NA	NA	NA	NA	73	48	90	54	12	52	35	56	44	156	116	110	134	95	155	67	98	122	120	104	72	63	11	103	66	23	50	133	129.5	173	94	107	88	87	99	76
LOC100159215	mRNA	cytochrome P450 4C1-like	FBgn0015032	Cyp4c3	CG1438	Cytochrome P450-4c3	1	4	0	2	0	7	28	0.5	10	3	4	1	7	0	4	6	7.5	2	2	10	0	5.5	0	5	3	1	2	2	0	6	2	1	2	6.5	0	3.5
LOC100159216	mRNA	A disintegrin and metalloproteinase with thrombospondin motifs adt-1-like	FBgn0086408	stl	CG3622	stall	26	8	41	15	4	8	10	4	7	27	47	70	17	18	38	16	6	17	20	25	39	11	4	39	5	8	4	24	23	48	24	10	21	15	8	29
LOC100159217	mRNA	signal recognition particle 54 kDa protein	FBgn0010747	Srp54k	CG4659	Signal recognition particle 54k	1381	1577	1280	1294	353	1412	1293	1622	1128	1317	1411	735	906	1033	952	731	923	1085	1833	2069	1282	1215	230	1544	1328	1330.67	1552	1398	1247	1538	1114	653	711	1067	1156	961
LOC100159218	mRNA	ferredoxin-like	FBgn0011769	Fdx1	CG4205	Ferredoxin 1	945	1053	833	801	210	850	973	969	868	1227	1367	722	836	1000	859	720	790.5	935	1101	1290	828	851.5	150	941	849	728	809	1413	973	1224	936	907.5	882	1000.5	1102	985
LOC100159219	mRNA	EARP-interacting protein homolog isoform X1', 'EARP-interacting protein homolog isoform X2'	FBgn0036292	CG10646	CG10646	no_fullname	54	44	46	51	8	33.5	48	59	32	81	122	85	65	70	73	50	60	99	62.5	41	35	39	8	46	38	23	44.5	105.5	78	92	80	32	57	80.83	68	58
LOC100159220	mRNA	polyadenylate-binding protein 2-B isoform X1', 'polyadenylate-binding protein 2-B isoform X2', 'polyadenylate-binding protein 2-B isoform X3'	FBgn0005648	Pabp2	CG2163	Pabp2	1046	1200	1390.5	1024	202.5	1061	464.5	910.5	610.5	1243.5	1214.5	926.5	814	903	1106	737.5	759.5	945	1261.5	1778	914	480.67	144	1079.5	688.5	615.5	705	1282	1431	1585	1045	841.5	752.5	910.5	971	797
LOC100159221	mRNA	syntaxin	FBgn0013343	Syx1A	CG31136	Syntaxin 1A	138	91	63	101.5	25	123	53	70	123.5	109	130	73	128	138	126	87	86	110	146	119	62	61	15	100	90	81	136	92	86	96	139	97	126	148	137.5	175
LOC100159222	mRNA	choline O-acetyltransferase	FBgn0000303	ChAT	CG12345	Choline acetyltransferase	373	353	631	452	73	542	244	490	401	681.5	752	364	628	648	536	474	535	941	401	755	441	125	73	525	298	350	343	839	684	805	678	376	494	575.33	816.5	721
LOC100159225	mRNA	5-hydroxytryptamine receptor 2A-like	FBgn0004168	5-HT1A	CG16720	5-hydroxytryptamine (serotonin) receptor 1A	253	186	223.5	259	34	235.5	98	184.5	138	267.5	321	167.5	146	176	186	127	160.5	289.5	250.5	363	264	106.5	17	231.5	124	160	114	411	325	359	247	91.5	170.5	198	240.5	224.5
LOC100159226	mRNA	probable cytochrome P450 6a13 isoform X1', 'probable cytochrome P450 6a13 isoform X2'	FBgn0033304	Cyp6a13	CG2397	Cyp6a13	1.4	0.33	0	0	0	0	0	0	0	11.83	3	5	0	1	0	0	13.42	1	8.58	2.92	0	1.67	0	0	0	0	0	27.58	0	0	11.58	6.58	0	0.33	0	0
LOC100159228	mRNA	protein arginine N-methyltransferase 5	FBgn0015925	csul	CG3730	capsuleen	120	145	141	152	9	154	109	94	64	253	270	193	204	216	277	166	183	240	163	144	163	63	19	144	101	79	131	283	260	342	247	170	116	213	200	229
LOC100159229	mRNA	ATP synthase subunit alpha, mitochondrial	FBgn0011211	blw	CG3612	bellwether	38036	36959.5	34767	34622	7800	45214	40989	45303	39430	47138	52011.5	35625	34708	43618	42108	29512	36569.5	44932.5	42824	44512.33	27273	27102	5667	34017.5	32965.5	30084	36831	51073.17	40926	47362.5	45299.5	34516	29774	38222	37606.83	36710
LOC100159230	mRNA	uncharacterized protein LOC100159230', 'uncharacterized protein LOC100159230 isoform X1'	FBgn0035085	CG3770	CG3770	no_fullname	877	1005	690	835	157	1061	996	1057	1230	1033	969.5	549	692	740	776	676	844	857.5	968	1039	715	953	140	831.17	815	728.5	1009	1155	925	1024.5	953	918.33	706.5	759.5	888	655
LOC100159231	mRNA	Krueppel-like factor 4 isoform X1', 'Krueppel-like factor 4 isoform X2'	FBgn0263239	dar1	CG12029	dendritic arbor reduction 1	261	224	336.5	317	59	314	222	339	204.5	296	423	232	199	311	248	177	227	325	307	422.5	382.67	159	62	362	261	233	277.5	469.5	426.5	537	341.5	198	167.5	303	315	241
LOC100159232	mRNA	eukaryotic translation initiation factor 4 gamma 3 isoform X1', 'eukaryotic translation initiation factor 4 gamma 3 isoform X2', 'eukaryotic translation initiation factor 4 gamma 3 isoform X3', 'eukaryotic translation initiation factor 4 gamma 3 isoform X4', 'eukaryotic translation initiation factor 4 gamma 3 isoform X5', 'eukaryotic translation initiation factor 4 gamma 3 isoform X6', 'eukaryoti…	FBgn0023213	eIF4G1	CG10811	eukaryotic translation initiation factor 4G1	2491.78	2377.75	2959.5	2777.67	547.08	2839.62	2185.18	2934.97	1875.72	3952.72	4174.02	2594.5	2272.97	2904.67	2767.63	2318.78	2964.63	3296.92	3495.6	3995.67	3008.87	1681.47	484.52	2991.18	2130.13	2056.18	2559.55	4235.7	3809	5351.53	3615.5	2362.65	1955	3511.28	3040.03	2735.67
LOC100159234	mRNA	RNA-binding protein fusilli isoform X1', 'RNA-binding protein fusilli isoform X2', 'RNA-binding protein fusilli isoform X3'	FBgn0023441	fus	CG8205	fusilli	754	847	978.5	1060.5	181	1074.5	633	1096.83	783.83	1227	1475.5	811.5	1005.5	1261.67	1000.5	971.83	960.5	1548.5	929	1399	1096	514.5	143.5	1232.5	885.83	766.5	946	1726	1751.5	2077.33	1481.33	793	852	1463	1599.5	1351
LOC100159235	mRNA	putative sodium-coupled neutral amino acid transporter 10	FBgn0050394	CG30394	CG30394	no_fullname	204	189	188	331	39	280	206	301	180	541	553	381	346	307	376	308	387	541	365	327	331	146	39	272	245	186	259	543	646	742	405	238	260	418	387	331.5
LOC100159237	mRNA	G1/S-specific cyclin-E	FBgn0010382	CycE	CG3938	Cyclin E	201	250	374	313	51.5	421	153	242.67	153.5	389.5	490.83	301	355.5	386	375	260.5	315.17	401	340.33	437	247	147	38	306	110	156	176	453.83	427.5	516.17	381	229.83	242	359.33	297	283
LOC100159238	mRNA	thioredoxin domain-containing protein 17-like', 'thioredoxin domain-containing protein 17-like isoform X1'	FBgn0000318	cl	CG11024	clot	752.67	640.17	554.17	491.17	105.67	633.92	509.33	561	429.25	682	709.5	465.75	565.17	506.83	524	410.75	449.75	598.17	746	841.08	633.33	442.33	105.33	618	545.67	425.17	623.17	766.67	602.08	783.17	679.17	447.83	477.83	527.5	519.17	465.92
LOC100159241	mRNA	paired box protein Pax-5 isoform X1', 'paired box protein Pax-5 isoform X2', 'paired box protein Pax-5 isoform X4', 'paired box protein Pax-5 isoform X5', 'paired box protein Pax-5 isoform X6', 'paired box protein Pax-8 isoform X3'	FBgn0005561	sv	CG11049	shaven	297	220	278	183	43	269	92	187	116	326	411	260.5	277	233	279	168	177	333.5	225	384.5	312	70	33	276	124	95	185	343.5	385	432	265	154	252	237	305	280
LOC100159243	mRNA	feline leukemia virus subgroup C receptor-related protein 2	FBgn0033196	CG1358	CG1358	no_fullname	1845	2211	1461	1256	275	1458	1200	1314	1558	1666	1869.5	1188	1516	1298	1243	1399	1149	1761	1751.5	1964	1350	1192	251	1113	1011	942	1204	1971	1387	1534.5	1263	1211	1348	1310	1946.5	1593
LOC100159244	mRNA	leucine-rich repeats and immunoglobulin-like domains protein 2	FBgn0033250	CG14762	CG14762	no_fullname	767	989	1438	1028	235	1268	502	1142	781	1465.5	1481.5	709	1062.5	1289.33	1014	927	1029.5	1663.5	1086	2109	1080	298	115	1299	700	858	806	1899.33	1385	1571.5	1388	794.33	911	1222	1527.83	1413.5
LOC100159245	mRNA	golgin subfamily A member 4 isoform X1', 'golgin subfamily A member 4 isoform X2', 'golgin subfamily A member 4 isoform X3'	FBgn0034854	Golgin245	CG3493	Golgin-245	231	176	256	248	52.5	216	136	272.5	163	340	362.5	298	269	248.5	316.5	238.5	304.5	356	305	349.5	248	95.5	31	225.5	161	148	142	347	377.5	487.5	283.5	156	157	320.5	307	207
LOC100159248	mRNA	cytochrome P450 protein	FBgn0033304	Cyp6a13	CG2397	Cyp6a13	58.5	67	66	45	4	31	16	19	15	66	61.5	40.5	22	30	17	9	39.5	19	44	87	48.5	62	1	54.5	10	8	10	145	49	53	45.5	28	23.5	36.5	11.5	15.5
LOC100159249	mRNA	brefeldin A-inhibited guanine nucleotide-exchange protein 3 isoform X1', 'brefeldin A-inhibited guanine nucleotide-exchange protein 3 isoform X2', 'brefeldin A-inhibited guanine nucleotide-exchange protein 3 isoform X3'	FBgn0029834	CG5937	CG5937	no_fullname	415	411	516	520	113	498	315	604	242	780	831.5	450	531	579	535	467	538	852	718	732	524	171	81	471	384	327	339	781.33	847	944	654	342	391	682	659	527.5
LOC100159250	mRNA	GPI ethanolamine phosphate transferase 2 isoform X1', 'GPI ethanolamine phosphate transferase 2 isoform X2', 'GPI ethanolamine phosphate transferase 2 isoform X3', 'GPI ethanolamine phosphate transferase 2 isoform X4'	FBgn0033187	PIG-G	CG2144	Phosphatidylinositol glycan anchor biosynthesis class G	225	253	274	293	63	296.5	184	313	182	513	560	355	270	326	333	279	367	493	314	381.5	319	171	43	303.5	195	199	232.17	653	619.83	616	427	234	234	418	378	329
LOC100159251	mRNA	jouberin isoform X1', 'jouberin isoform X2'	NA	NA	NA	NA	7	1.5	3	8	1	4.83	3	7	9	10.83	13	8.2	17.33	6	12	0	7	18.25	7.5	11	7	0	1	7.83	9	12.5	8	7.33	2	17.33	8.5	4	3	13	10	12
LOC100159252	mRNA	putative glucose-6-phosphate 1-epimerase	FBgn0028540	CG9008	CG9008	no_fullname	269	280	309	299.5	58	234	149	266	222	283	317.5	208	276	270	307	211	201.5	352.5	274.5	376	249	89	41	230.5	162	152	175	314.5	281	318.33	309	186	180	273.33	261.83	246
LOC100159253	mRNA	RNA-binding protein with serine-rich domain 1 isoform X1', 'RNA-binding protein with serine-rich domain 1 isoform X2'	FBgn0037707	RnpS1	CG16788	RNA-binding protein S1	2001	1949	1773	1348	301	1685	1307.5	1406	1091	1467.5	1709	1113.5	1118.5	1247	1104	1110	1074	1404	1998	2458	1668	1249	362	1771	1357	1335	1459	1806	1391	1835.5	1335	947	1020	1269	1356	1209
LOC100159254	mRNA	RNA-binding protein NOB1-like	FBgn0030177	CG2972	CG2972	no_fullname	970	1087	859	632	204	1117	665	632	679	1290	1070	829	868	939	626	751	653	879	1199	1126	809	725	155	754	551	574	679	1318	951	1122	1141	648	793	662	785	706
LOC100159255	mRNA	ubiquitin carboxyl-terminal hydrolase isozyme L5	FBgn0011327	Uch-L5	CG3431	Ubiquitin carboxy-terminal hydrolase L5	882	892	863	664.5	146	785	586	629	575	1305.5	1481	936.5	1088	950	1075	833.5	839	1048	1170.5	1096.17	923	599	145	836.5	560.5	467.5	704	1455	1219	1498.5	1075.5	801	897.5	1040.5	1190.33	988
LOC100159256	mRNA	uncharacterized protein LOC100159256	FBgn0027609	morgue	CG15437	modifier of rpr and grim, ubiquitously expressed	328	259	241	268	51	193	202	241	226	341	446.5	275	305	272	331	244	251	405	260	330	243	136	55	247	219	157	219	415	432	450	338	184	205	313	328	284
LOC100159257	mRNA	uncharacterized protein LOC100159257 isoform X1', 'uncharacterized protein LOC100159257 isoform X2'	FBgn0033538	CG11883	CG11883	no_fullname	777	664	774	809	148	718	549	816.5	596	1074.5	1168.83	699	916.5	841.5	840.5	693.5	753.5	1203.5	986.67	1143.5	707.5	370	145	689.5	560	521.5	537.5	1195	1118	1159	926.5	483.5	563.5	1017	910	942
LOC100159258	mRNA	ribosome biogenesis protein WDR12 homolog	FBgn0032298	CG6724	CG6724	no_fullname	918	947	734	585	152	598	482.5	580.5	380.5	923.5	988.5	531.5	550	663	427.5	442.5	415	550	986	906	749.5	637	100	615	412	406.5	591	1028	780	964.5	814	388	534.5	655.5	611	513.5
LOC100159259	mRNA	phospholipase A1 1-like	FBgn0032289	CG6431	CG6431	no_fullname	14	8.5	4	9	3	20.5	9	13.5	7	19.5	18	10	5	11.33	9	8	6	16.5	19	26.17	12	4	1	25.5	14	11	9	11.5	32	17	4	6.5	11	3.5	10.67	7
LOC100159260	mRNA	arrestin domain-containing protein 3	FBgn0037465	CG1105	CG1105	no_fullname	394	426	456	380	108	494	358	519	344	425	459	332	254	410	293	308	312	458	494	558	353	264	55	385	316	344	239	522	422	596	443	256	289	446	431	380
LOC100159261	mRNA	protein arginine N-methyltransferase 1 isoform X1', 'protein arginine N-methyltransferase 3 isoform X2'	FBgn0038306	Art3	CG6563	Arginine methyltransferase 3	234	166.5	202	155	31	175	88	103	131	330	313	212	213	241	227.5	162	167	257.5	239	264	183	112	15	183	89	81	89	388	316	402	303	144	139	242	207	172
LOC100159263	mRNA	flocculation protein FLO11	FBgn0034974	CG16786	CG16786	no_fullname	2751	2693	2202	2358	518	2649	2473	2643	2387	3257	3533	2724	3777	2922	4296	2888	2881	3270	2482	2508	1610	1876	347	2031	1876	1880	2197	3307	2820	2925	2436	2857	3318	2145	3740	3126
LOC100159265	mRNA	phosphatidylinositide phosphatase SAC1	FBgn0283500	Sac1	CG9128	Sac1 phosphatase	446.5	329.5	394.5	425.5	81	417	387.5	408	305.5	920	1084	671	784	714	775	573	646.5	990.5	610	569.5	507.5	254	55	482	282	200	381.5	1132.5	976.5	1148.5	788.5	522	554	894	804	773
LOC100159268	mRNA	neuferricin	FBgn0030099	CG12056	CG12056	no_fullname	162	106	151	144	20	175	76	124	123	392	419	280	283	268	311	223	219	327	168	166	161	98	33	130	104	80	117	419	443	473	322	235	178	275	277	195
LOC100159271	mRNA	autophagy-related protein 9A	FBgn0034110	Atg9	CG3615	Autophagy-related 9	67	55.5	31.5	77	18.5	59.5	55.5	68	68	127	128.5	59.5	82.5	120	67	90	90	130.5	95	86.5	74	47.5	4	71	64	23.5	55.5	110.5	112	151.5	103	43	60.5	103	82	124.5
LOC100159273	mRNA	zinc finger protein 706	FBgn0036537	CG18081	CG18081	no_fullname	1833	2045	1434	1151	281	1696.5	1334.5	1439	1716.5	1780.83	1752.33	1352	1428.5	1148	1403.5	1168.5	972	1191	1708.5	1800	1180	1318.17	267	1231.17	995	1160	1282	1624	1283	1619.33	1120.5	1167	1225	958	1234.5	906
LOC100159274	mRNA	ribosome-releasing factor 2, mitochondrial	FBgn0051159	mRRF2	CG31159	mitochondrial ribosome recycling factor 2	176	131	124	189	24	123	144	208	88	292	272	201	190	182	200	150	193	261	284	211	187	102	29	166	142	99	125	259	268	314	198	128	123	224	196	153
LOC100159275	mRNA	probable ribonuclease ZC3H12C isoform X2', 'ribonuclease ZC3H12A isoform X1'	FBgn0038769	Regnase-1	CG10889	Regnase 1	1370	1239	933	1021	243	1127	1636	1238	1425	1490.33	2392	1238	1642	1257	1419.5	1275	1189	1586	1858	1277	904	1104	172	1011	1235	1347.5	1366	2341.5	1640.5	1876	1233	1092.5	1286	1147.5	1670.5	1358
LOC100159277	mRNA	delta-1-pyrroline-5-carboxylate synthase	FBgn0037146	CG7470	CG7470	no_fullname	2356.5	3648.5	2468.5	2435.67	490.33	3890.5	4142	3169.5	4417	3124	3486.17	1936	3171	3736.5	2728.5	3212.5	4668.5	3529	3130.5	3786.5	2118	3453	445.5	2434	3952.5	3052	6147	5634	3029.5	2862	4759	4357	2893.5	3733.5	4200.5	3401.5
LOC100159278	mRNA	serine/threonine-protein phosphatase 2A 56 kDa regulatory subunit epsilon isoform	FBgn0027492	wdb	CG5643	widerborst	1461	1315.5	1701	1553	309	1501.5	1033	1486.5	1091	1892	2116	1258	1320.5	1572	1439	1230.5	1347.5	1956.5	1558	2187.5	1460	809	226	1542	1024.5	1121	1183	2062.5	1952	2257	1822.5	1045.33	1061.5	1606.5	1619	1471
LOC100159279	mRNA	alpha-actinin, sarcomeric isoform X1', 'alpha-actinin, sarcomeric isoform X2', 'alpha-actinin, sarcomeric isoform X3'	FBgn0000667	Actn	CG4376	alpha actinin	19489.33	18113.33	18619.25	17878.03	3883.25	20967.67	21464.83	24474.17	17181	19756.4	18669.33	10103	9178.92	17247.98	10681.53	10513.67	13310.5	17308.08	18224.67	29022.33	15760.25	13595.5	3666.33	20631.5	18133.08	17953.08	19660.33	19913.83	13797.03	18701.75	18916.17	9664.17	11110.67	17263.83	13940.57	16339.83
LOC100159280	mRNA	resistance to inhibitors of cholinesterase protein 3 isoform X3', 'uncharacterized protein LOC100159280 isoform X1', 'uncharacterized protein LOC100159280 isoform X2'	FBgn0050296	RIC-3	CG30296	RIC3 acetylcholine receptor chaperone	2583.67	2437	2319	2527	575	2643.5	2367.5	2784	2333	3026.17	3465.33	1993	1995	2482.5	2235	1777.83	1849.33	3071.5	2910.5	3510	2710	1432.5	384	2450	2269.5	1754.5	2155	3361	2923	3252.5	2691.5	1530.5	1800.5	2563	2377.83	2498.08
LOC100159282	mRNA	cuticle protein 7	NA	NA	NA	NA	261	175	177	152	44	282	218	243	321	317	527	369	1130.5	242	543	589	239	629	254	154	153	247	29	185	129	131	258	458	632	564	213	316	480	310	740	433
LOC100159283	mRNA	G-protein coupled receptor-like', 'G-protein coupled receptor-like isoform X1'	FBgn0052547	CG32547	CG32547	no_fullname	100	155	139	92.5	27.5	134.5	65.5	98	82.5	191.5	199.5	87	112	138.5	109	114	120	169	98	167	102.5	47	19	107.5	72	100.5	99	259	122.5	148	195	110	78.5	147.5	150.5	139.5
LOC100159285	mRNA	transcription factor Dp-1-like	FBgn0011763	Dp	CG4654	DP transcription factor	100	90	95	82	28.5	77.5	48	70.5	61.5	116	148	70.5	96.5	92.5	110	85.5	80.5	110	120.5	113.5	97	46.5	3	77	31	40	68	140.5	119.5	154	130	71	82.5	109	106	103.5
LOC100159286	mRNA	organic cation transporter protein isoform X1', 'organic cation transporter protein isoform X2'	FBgn0063649	CG6006	CG6006	no_fullname	327	260	444	422	77	428	246	280	271	529	591	403	681	552	740	419	499	526	363	431	329	154	60	345	237	219	374	470	440	514	443	355	317	491	570	580
LOC100159287	mRNA	uncharacterized protein LOC100159287	FBgn0037680	pasi2	CG8121	pasiflora 2	280	267	332.5	336	46	306	250	325	188	382	527.5	301	332	300	473	277.5	341	491	327	410	448	154	59	333	241	208	247	510	585.75	679.5	362	246.5	232	387	377	314.83
LOC100159289	mRNA	neuropeptide FF receptor 2-like	FBgn0038880	SIFaR	CG10823	SIFamide receptor	11	20	48.5	28	2.5	39.5	10	15.5	24.5	40	38.5	31.5	35	26.5	34	22	33.5	47	16	26.5	25	9.5	4	18	14.5	12	26	46	47	41.5	20.5	24.5	29.5	29	45.5	43
LOC100159293	mRNA	uncharacterized protein LOC100159293', 'uncharacterized protein LOC100159293 isoform X1'	FBgn0035140	BORCS6	CG17180	BLOC-1 related complex subunit 6	126	111	97	158	21	167	95	122	94	205	230	151	161	150	197	120	129	184	187	216	151	76	12	181	134	122	86	284	203	220	202	105	139	142	152	127
LOC100159296	mRNA	cleavage stimulation factor subunit 2	FBgn0027841	CstF64	CG7697	Cleavage stimulation factor 64 kD subunit	532.5	518	498	426	99	371	341	509	365	425	466	275	253	275	266	244	236	390	536	757	450	272	67	432.5	368	331	346	451.5	411.5	426.5	279	189	199	307.5	308.5	305
LOC100159297	mRNA	cAMP-responsive element-binding protein-like	FBgn0032202	REPTOR-BP	CG18619	REPTOR-binding partner	612	565	406	422	129	558	638	569	591	486	539	424	500	362	392	338	412	434	625	689	518.5	585	94	468	602	497	573	547	402	410	408	526	414	417	431	446
LOC100159298	mRNA	N-acetylglucosamine-6-phosphate deacetylase	FBgn0031099	CG17065	CG17065	no_fullname	23	35	25	57	15	80	36	44	40	63	66	54	65	70	71	40	79	71	61	102	34	27	8	39	56	33	58	82	61	101	111	60	59	91	60	56
LOC100159299	mRNA	IST1 homolog	FBgn0035715	Ist1	CG10103	no_fullname	450.5	553.5	458	342	78.5	477.5	475.5	499	422.5	521	581.5	396	533	442.5	412.5	444	384.5	542	619.5	555.5	471.5	424	50.5	411.5	405.5	381	460	637.5	424	627	443	355	426	447	612.5	554.5
LOC100159302	mRNA	PDZ domain-containing protein GIPC1	FBgn0010504	kermit	CG11546	kermit	420	613.5	396	466.5	128	666	691	557.5	648.5	369.5	478	219	347	421.5	247	275	347.5	372.5	607	694	486.5	686	132	561.5	765	668	1000.5	538	397	445	489.5	306	278	419	389.5	403.5
LOC100159303	mRNA	transmembrane protein 192-like	NA	NA	NA	NA	315	242	228	261	48	234	221	251	206	373	354	280	253	298	343	249	273	351	306	387	233	201	51	246	266	201	201	457	409	373.5	340	199	155	300	271	303
LOC100159304	mRNA	uncharacterized protein LOC100159304	FBgn0038868	CG5862	CG5862	no_fullname	761.5	832.5	783	832.5	163	810.5	689.5	772	538	883	895	812	758	705	991	532.5	749	763.5	1095	1278.5	1012	437.5	121	830.5	896	645	859.5	1000	943	1142.5	881	712.5	559	731.5	729	648.5
LOC100159306	mRNA	transcriptional regulator ATRX homolog	FBgn0039338	XNP	CG4548	XNP	416	322	437	417	67	341	196	337	215	939	927	628.5	652	709	724.5	569	622.5	908	556	499	462	216	57	338	272	206	250	813	917.33	1193.5	741	492	406.5	750.5	680	594
LOC100159307	mRNA	methyltransferase-like protein 23	FBgn0038396	CG5013	CG5013	no_fullname	278	288	263	240	57	219	255	209	259	316	354	239	265	181	230	206	212	274	377	385	333	192	41	234	202	176	205	332	351	378	232	176	196	228	291	261
LOC100159310	mRNA	carnitine O-palmitoyltransferase 2, mitochondrial	FBgn0035383	CPT2	CG2107	Carnitine palmitoyltransferase 2	197	183	221	244	47	247	225	230	149	325	382	197	293	268	337	236	266	407.95	249	327	266	157	23	203	181	153	200	395	368	514	332	193	171	333	298	279
LOC100159311	mRNA	F-actin-capping protein subunit beta	FBgn0011570	cpb	CG17158	capping protein beta	671	744	715	582	127	598	564	725	579	717	768	419	561	635	608	487	440	727	888	915	508	487	91	701	642	591	594	942	751	955	667	389	404	734	784	596
LOC100159313	mRNA	beta-1,4-N-acetylgalactosaminyltransferase bre-4	FBgn0027538	beta4GalNAcTA	CG8536	beta1,4-N-acetylgalactosaminyltransferase A	607	676	658	632	116	700	418	843	580	948	1140	570	658	714	650	565	582	1064	593	1054	643	334	94	730	525	444	552	1279	1000	1015	872	357	536	790	939	800
LOC100159314	mRNA	arginine-hydroxylase NDUFAF5, mitochondrial	FBgn0033891	CG8067	CG8067	no_fullname	221	255	209	203	50	230	230	250	186	294	327	183	257	255	284	183	173	332	249	320	226	141	37	246	195	154	215	295	271	332	296	150	193	254	282	242
LOC100159315	mRNA	troponin C	FBgn0031692	TpnC25D	CG6514	Troponin C at 25D	3355	2533	2766.5	3698	943.5	3994.33	5494.5	4843.5	3123	3459	3138.5	2781.33	2617.5	3073	4704.5	1972.5	3470.33	2990.5	3735	3163.5	2026.5	1922	528	2858	3181.83	2546.67	2626	3056	2336	2775.5	3639.83	3323.5	2051.5	2170.5	1752.83	2032.5
LOC100159316	mRNA	uncharacterized protein LOC100159316	FBgn0036377	CG10710	CG10710	no_fullname	174	242	282	209	53	214	142	265	177	251	258	108	174	269	162	179	224	210	199	292	147	75	26	147	155	153	151	251	112	198	220	103	124	168	130	172
LOC100159317	mRNA	influenza virus NS1A-binding protein isoform X1', 'influenza virus NS1A-binding protein isoform X2', 'influenza virus NS1A-binding protein isoform X3', 'influenza virus NS1A-binding protein isoform X4'	FBgn0037978	KLHL18	CG3571	Kelch like family member 18	1482	1678	1952	1783.5	388	1923.5	1102	1839	1275	2617.33	2818	1683	2025	1967.67	1910.5	1493	1610	2614	2221	2790.5	2002	834	280	1936.67	1105	1091	1107	2578	2746	3326	2181	1213	1381	1896	1940	1748.5
LOC100159320	mRNA	ribosome biogenesis protein TSR3 homolog', 'ribosome biogenesis protein TSR3 homolog isoform X1'	FBgn0038313	CG4338	CG4338	no_fullname	132	134	183	168	50	158	139	174.37	83	236	262	179	175	166	203.5	152	165	196.5	298	212	132	84	37	134	144	110	98.5	277.5	197.5	256.5	226.5	171	102	182.5	156.5	175
LOC100159321	mRNA	neither inactivation nor afterpotential protein C	FBgn0002938	ninaC	CG5125	neither inactivation nor afterpotential C	3951.5	4306	4529.5	3548.5	822.5	4520.5	2452	4050	4328	4042	6416.5	2799.5	5134.5	4263.67	4467.5	3410	2676.17	6333.67	4027	5302.17	3492.5	2248.33	515	4288	2912	3027.5	3663.5	4559.83	5502.83	6060.5	3484	2403.5	4602.5	3477.5	6921.5	5573.5
LOC100159323	mRNA	glycine receptor subunit alpha-2-like	FBgn0024963	GluClalpha	CG7535	GluClalpha	13	18	65	32	5	49	8	42	46	82	68	27	65	90	40	47	53	104	22	65	55	17	10	48	27	21	44	96	39.5	57.5	81	25	51	74.5	83	63.5
LOC100159324	mRNA	myosin-J heavy chain	FBgn0031251	CG4213	CG4213	no_fullname	658	624	685.5	675.5	176.5	872	691.67	1137	737.33	813	688.5	352.5	398	698	415	419	579	688	785.5	945.5	598.5	398	122	748	683	620.5	803	568	521	683.5	777.5	324	387	655.5	464.5	550
LOC100159326	mRNA	FH1/FH2 domain-containing protein 1 isoform X1', 'FH1/FH2 domain-containing protein 1 isoform X2', 'FH1/FH2 domain-containing protein 3 isoform X3', 'FH1/FH2 domain-containing protein 3 isoform X4'	FBgn0266084	Fhos	CG42610	Formin homology 2 domain containing	1836.5	1717.5	2046.17	1745.5	394.17	1798.5	1175.83	2168	1305.5	1659	1811	993.5	899	1331.5	950	939	1187.33	1476	1693.5	2468.5	1244.5	678	226	1570.17	1081	1279	1183	1229	1269	1536.5	1216	606.5	755.5	1124	1099	1114
LOC100159327	mRNA	uncharacterized protein LOC100159327	NA	NA	NA	NA	13	11	0	5	1	8	31	7	20	12	6	3	11	15	6	19	46	12	8	5	11	9	3	14	29	20	65	17	6	11	32.5	16	5	41	37	33
LOC100159328	mRNA	membrane-associated ring finger (C3HC4) 5-like	FBgn0037242	CG9855	CG9855	no_fullname	285	240	331	306	57	348	253	295.5	260	528	613	369	438	473.5	473	351	354	509	380	378	282	133.5	43	262	149	184	184	525	498	573	455.5	290	234	329	357	404
LOC100159330	mRNA	gastric triacylglycerol lipase	FBgn0036996	mag	CG5932	magro	87.5	110	99	74	19	131	48	26	66.5	157.5	147	193	242.5	296	358	203	333.5	192	86	102.5	90	62	9	74.5	87	26	124	148.5	98.5	152.5	343.5	415.5	235.5	336.5	273.5	344.5
LOC100159331	mRNA	titin isoform X1', 'titin isoform X2', 'titin isoform X3', 'titin isoform X4'	FBgn0265045	Strn-Mlck	CG44162	Stretchin-Mlck	6428	5316.4	5651.17	6007.83	1386.83	7687.33	8164	9844	7637	8035.83	8876.67	5245.67	4517.17	6812.67	4913.58	5111.83	6345	8115	5373.17	7786.33	4471.17	4078.5	991	6053.17	4655.67	5472.33	6297.17	7988.17	6117.67	7051.92	7809	4314.67	4671.17	5922.33	6417.83	6271.67
LOC100159332	mRNA	bifunctional lycopene cyclase/phytoene synthase	NA	NA	NA	NA	0	5	5	0	0	0	4	0	0	7	8	0	1	5	4	36	0	0	8	0	8	1	0	2	0	1	0	6	2	2	2	2	2	0	2	2
LOC100159333	mRNA	cytochrome P450 307a1-like	FBgn0086917	spok	CG41624	spookier	35	8	16	20	2	27	8	15	9	26	30	12	18	59	6	15	49	12	15	18	19	26	0	16	19	4	16	30	15	18	38	26	1	40	10	18
LOC100159334	mRNA	retinal rod rhodopsin-sensitive cGMP 3',5'-cyclic phosphodiesterase subunit delta-like	FBgn0032059	PrBP	CG9296	Prenyl-binding protein	777.5	686	665.5	757	138	820	634	694	637	741	879	557	590	618	612	462	413	748.33	948	1013	731	509	160	736	671	571	623	934.5	767	879	622	369	513	630	632.83	667
LOC100159338	mRNA	GILT-like protein 1	FBgn0085638	CG41378	CG41378	no_fullname	378.5	332.5	308	336	77	438.5	376	443	315	505	649.5	441.5	400.5	378.5	449.5	339.5	369	503.5	502	430	382.5	348	65	406	321	273	369	671.5	612	706	396	303	255	468	486	407
LOC100159339	mRNA	probable malonyl-CoA-acyl carrier protein transacylase, mitochondrial	FBgn0036691	beg	CG7842	bad egg	381	354	201	211.5	57.5	199.5	254	245	196	302	321	302	201	203.5	212.5	196.5	220	240	287.5	365	197.5	194	43	188.5	235.5	189.5	251	298.5	253	331.5	245.5	202.5	192	218.5	213.5	203.5
LOC100159342	mRNA	NA	NA	NA	NA	NA	157.67	167	179.17	145.17	48.83	230.17	150.67	144.67	110.5	282	309.67	150	278.67	306.67	190.17	184.5	202.33	268.17	302.5	209.33	109.5	138.33	16.5	151	150	117.83	143	403.5	258.83	340	356.67	199.33	230	243.33	249.67	252.17
LOC100159344	mRNA	uncharacterized protein LOC100159344	FBgn0039113	udt	CG10217	undicht	334	392	460	469	79	328	198	368	251	504	557	354	536	441	537	432	380	598	552	593	532	143	56	500	277	234	295	538	570	782	541	357	357	532	577	526
LOC100159345	mRNA	copper-transporting ATPase 1 isoform X1', 'copper-transporting ATPase 1 isoform X2', 'copper-transporting ATPase 1 isoform X3'	FBgn0030343	ATP7	CG1886	ATP7	740	670	736	911	174	878	598	961	538	1137.5	1180.5	697	709	758	833	621.5	793	1083	1122	1207	845	367	116	731	688	693	767	1078	1150	1311.5	939	460	458	883	802	799
LOC100159346	mRNA	15-hydroxyprostaglandin dehydrogenase NAD(+)	FBgn0011693	Pdh	CG4899	Photoreceptor dehydrogenase	601.67	583.67	451.33	580	84.33	503.5	369.5	489.67	410.5	714	726.67	437.5	407.17	387	411.17	321	351.5	628.83	628.83	865.83	460.5	223.83	71	468.67	402.33	387.5	388.67	887.33	657.33	685	536.67	291.33	376.67	538	558.67	485.67
LOC100159347	mRNA	uncharacterized protein LOC100159347 isoform X2', 'zinc finger protein 120 isoform X1'	FBgn0265276	l(3)neo38	CG6930	lethal (3) neo38	89	91.67	86	65	17.67	89.5	52.5	95.67	67.67	120.67	122.17	64.5	84.83	95	103.67	72.17	92.33	141.17	90.17	144.67	72.17	33.67	5	79.67	77.67	52.33	52.5	112.33	102.67	160.67	111.67	55	56.17	118.5	107.17	102.5
LOC100159348	mRNA	protein Hook homolog 3	FBgn0001202	hook	CG10653	hook	107	109.5	188	169	27	136.5	90	165.5	104.5	304.5	290.5	165	211.5	292.5	262.5	238.5	254.5	390.5	178.5	204.5	253.5	69	20	168	93	106.5	118	282	377	417	250.5	171	147.5	300.5	287.5	237
LOC100159349	mRNA	G-protein coupled receptor Mth2	FBgn0035132	mthl10	CG17061	methuselah-like 10	59	42	59	65	12	38	37	60	65	70	63	49	48	80	76	80	69	81	42	54	31	42	13	61	34	25	35	62	65	74	110	57	48	95	58	49
LOC100159350	mRNA	LON peptidase N-terminal domain and RING finger protein 1 isoform X3', 'probable E3 ubiquitin-protein ligase makorin-2 isoform X1', 'probable E3 ubiquitin-protein ligase makorin-2 isoform X2'	NA	NA	NA	NA	1083	1057.5	1120.5	1225.5	194.5	1063	796.5	993	853.5	1127.5	1335.5	801.5	808	911	951	700.5	788.5	1110.33	1100.83	1628	1017.5	663	149	1092.5	777.5	732.5	860	1289.83	1196.5	1394.5	1022.5	650	724	906	987	861
LOC100159351	mRNA	plant intracellular Ras-group-related LRR protein 6	FBgn0039728	CG7896	CG7896	no_fullname	3255	2902	3543	3232	582	3453	2174	2948	2418	4912	5807	3720	4925	4698	5033	3652	3857	5984	4064	4517	3517	1742	495	3341	2452	2101	2797	5559	5064	5803	5179	3139	3613	5043	5446	5127
LOC100159352	mRNA	maltase 2-like isoform X1', 'maltase 2-like isoform X2'	FBgn0032382	Mal-B2	CG14935	Maltase B2	3	12	0	3.5	0	0	3	1	0	13.5	8.5	4.5	0	0	0	1	20.5	0	0	0	0	0	0	0	0	0	0	0	0	0	0	0	0	0	0	0
LOC100159353	mRNA	angiotensin-converting enzyme, partial	FBgn0012037	Ance	CG8827	Angiotensin converting enzyme	796.33	1315	1227	722.5	275.33	950.5	970.67	583.5	582.5	1724.67	2343.5	1605.33	819.33	2727.5	1517.67	1285	2166.33	710.5	1606	1352.33	1337	1473	115	800.5	1189.17	650	1195	1728.5	876.5	1617.5	2426	2490.33	1515.5	2621.5	1390.5	1098
LOC100159355	mRNA	pyrokinin-1 receptor isoform X1', 'pyrokinin-1 receptor isoform X2'	FBgn0038201	PK1-R	CG9918	Pyrokinin 1 receptor	18	31	29	31	5	63	39	53	38	63	60.25	42	51	48	61	44	42	56	56	85	41	53	10	62	38	75	60	87	77	113	79	30	45	102	80	84.25
LOC100159356	mRNA	uncharacterized protein LOC100159356	FBgn0050010	CG30010	CG30010	no_fullname	97	73	70	120	23	88	107	86	81	156	152	100	96	100	119	75	100.5	128	118	160	84	111	20	81	137	78	95	136	105	137	128	79	67	105	82	99
LOC100159357	mRNA	1,5-anhydro-D-fructose reductase	FBgn0037537	CG2767	CG2767	no_fullname	3639	3599	2954	2294	608.5	2979	2312	2538	2917.5	3055	3852	3886	5023.17	3322.5	4089.5	2512	2161	2838	3750	3111	2982.5	2602.83	528	2565	2072.5	2005	2116	3166.5	2921	3689	2266	3877.5	3540.5	2420	3702.5	2731
LOC100159359	mRNA	pre-mRNA-processing-splicing factor 8	FBgn0033688	Prp8	CG8877	pre-mRNA processing factor 8	3405	3005	3475	3265	727	2791	1968	2749	1920	3900	4413	2749	2526	3277	2583	2111	2388	3388	3989	4226	3148	1794	436	2952	2136	1829	1888	4381	4007	4983	3414	2348	1985	3063.5	3230	2898
LOC100159360	mRNA	uncharacterized protein LOC100159360	NA	NA	NA	NA	4	7	4	7	0	8	11	10	7	10	7	6	1	8	5	3	3	5	17	8	13	6	0	8	6	1	1	8	11	7	10	6	8	8	17	7
LOC100159361	mRNA	LOW QUALITY PROTEIN: rho guanine nucleotide exchange factor 17	FBgn0262562	CG43102	CG43102	no_fullname	1005.5	945	1181.5	1025	212.67	1077.83	837	1161	811	1256.5	1323.5	748.5	720	1008	856	642.5	822.5	1080	1061	1554	979	456.5	159.5	1088	759.5	756	737.33	1442.67	1194.17	1274.33	1087	588.5	641.5	856.83	922.5	1049.33
LOC100159364	mRNA	AT-rich interactive domain-containing protein 4B isoform X1', 'AT-rich interactive domain-containing protein 4B isoform X2'	NA	NA	NA	NA	457	431.25	558.5	548.5	121.5	440	251	486.5	257	515.5	516	321.33	414	439	418	360.5	368	552	575	656	515	164	57	512	321	283.33	242.83	471	481.7	593	380.17	237.5	221	365	448.5	321.83
LOC100159366	mRNA	protein angel	FBgn0016762	angel	CG12273	angel	95.5	90.5	74.5	54.5	15.5	67	44.5	88.5	68.5	205	206.25	131	134.5	145.25	132	122.25	94	140.5	113.5	76.4	79	46.5	26.5	92.5	46	44.5	76.5	241.75	213.5	219.5	146.5	96.5	149.75	128.25	143.45	167
LOC100159367	mRNA	junctional adhesion molecule A	FBgn0085414	dpr12	CG34385	defective proboscis extension response 12	212	265	275	283	44	224	118	232	205	272	320.5	181	248	224	208	195	211	322	285	569	293	148	46	329	197	185	242.5	352.5	298	340	300	170	212	254	316	285.5
LOC100159368	mRNA	SPARC-related modular calcium-binding protein 2 isoform X1', 'SPARC-related modular calcium-binding protein 2 isoform X2', 'SPARC-related modular calcium-binding protein 2 isoform X3'	FBgn0262169	magu	CG2264	magu	216.5	262	270.5	404.5	61	411	355	441	230	288.5	277	132.5	197	337	308	416.5	496.5	669.5	287.5	383	229.5	283	69	372	351	371	412	340.5	249.5	317.5	430.33	219.5	180.5	511	563.5	418.5
LOC100159369	mRNA	immunoglobulin superfamily containing leucine-rich repeat protein 2	NA	NA	NA	NA	747	927	749.5	607.5	124	772	628.5	722	805	1160.5	1266	1067.5	988.5	889	1281.5	895	925.5	1005	869.5	999.5	696	469.5	101	785	655	569	691.5	1214.5	1208	1306.5	798	1035.5	916	920.5	1159	1019
LOC100159370	mRNA	NADH dehydrogenase ubiquinone iron-sulfur protein 6, mitochondrial	FBgn0031684	ND-13A	CG8680	NADH dehydrogenase (ubiquinone) 13 kDa A subunit	4188	4393	3066	3197.5	771	4170	4930	4146	4692	3495.5	3346.5	2645.5	2858	2617	2719	2483	2612.5	2881.5	4104	3896	2791	3642	704	3007	3479	3594	4377	3003	2404	2576.5	2316	2522	2433	2335	3033	2312.5
LOC100159371	mRNA	uncharacterized protein LOC100159371 isoform X1', 'uncharacterized protein LOC100159371 isoform X2', 'uncharacterized protein LOC100159371 isoform X3', 'uncharacterized protein LOC100159371 isoform X4', 'uncharacterized protein LOC100159371 isoform X5'	FBgn0031752	CG9044	CG9044	no_fullname	367	263.5	385	456.5	86	383.5	322	458.33	306.5	669.17	708.5	486	491	485.5	496.5	383	431	753	584.5	546	454.85	167	63	349.5	350	290	258	628.83	707.5	767.33	539.33	326.5	331.5	532.75	498.17	447.83
LOC100159372	mRNA	protein 60A	FBgn0024234	gbb	CG5562	glass bottom boat	155	176	226	191	34	181.5	125	182	147	246	264	188	219	228	211.5	205	182	316	235	343	250	108	25	308	141	122	189	254.5	293	430.5	268	188	152	256	244.5	219.5
LOC100159373	mRNA	beta-1,4-glucuronyltransferase 1	FBgn0031738	CG9171	CG9171	no_fullname	1172	1117.67	1416.5	1593	228	1434.5	1301.5	2123.5	1625	1682	2017.5	965	1773	1821	1496.5	1277	1289	1819.5	1261.5	1914.5	1265	699	207	1458	1471	1237.5	1513	2047.67	1728	2155.25	1680	864.33	1093.83	1629.5	2007.75	1651.17
LOC100159375	mRNA	glucose-6-phosphate 1-dehydrogenase isoform X1', 'glucose-6-phosphate 1-dehydrogenase isoform X2'	FBgn0004057	Zw	CG12529	Zwischenferment	806	1040	817	694	158	899	561	602	523	1080	855	474	2278	913	1793	767	643	631	1111	1175	669	769	111	742	601	529	754	1085	755	1059	802	508	551	805	752	628
LOC100159379	mRNA	putative ATPase N2B	FBgn0033734	CG8520	CG8520	no_fullname	37	112	146	137	19	154	88	138	104	255	236	155	164	187.5	207	162	162	260	118	172	118	82	10	122	74	80	112	244	248	245	212.5	154.5	120	197	183	207
LOC100159380	mRNA	facilitated trehalose transporter Tret1	FBgn0029932	CG4607	CG4607	no_fullname	0	0	1	0	0	0	0	0	0	9	0	0	0	2	0	0	0	0	27	0	0	0	0	0	0	0	0	12	0	0	10	26	0	1	0	0
LOC100159381	mRNA	eukaryotic translation initiation factor 3 subunit D	FBgn0040227	eIF3d1	CG10161	eukaryotic translation initiation factor 3 subunit d1	840.67	906	1183.5	854.5	176	890.5	619.5	806.5	509.83	1194	1166	1077.25	828.75	839.33	1161.67	673	837	909	1515.5	1551.5	975	616.5	144	1058.5	858.5	649.5	692	1755.83	1459.67	1955	1354.5	1248.5	737	1182	1083	948.5
LOC100159382	mRNA	Golgi phosphoprotein 3 homolog sauron	FBgn0267378	sau	CG7085	sauron	145.67	200.17	236	214.33	55.83	196	108.5	160.83	139.67	346.67	388.67	237.67	277.83	313	308	236	301.5	380.17	277.83	235	173.5	140.67	29.5	222	149.67	131.33	177.83	393.17	387.33	485.17	412.83	251.5	248	346.17	387	288.83
LOC100159383	mRNA	cadherin-23 isoform X1', 'cadherin-23 isoform X2'	FBgn0038247	Cad88C	CG3389	Cadherin 88C	288	233	454	394	71	334	417	546	422	368	460	274	317	279	262	159	165	357	464	417	329	113	42	373.5	362	490	332	443	502.5	689.5	229	106	213	257	357	249
LOC100159384	mRNA	palmitoyltransferase ZDHHC18	FBgn0260941	app	CG42318	approximated	526	456	592	600	89	452	314	571	343	685	647.5	339	426	516	461	381	410	627.5	557	748	637	229	41	496	379	402	446	588	650	770.5	567	314	311	587	519.5	548.5
LOC100159385	mRNA	ADP-ribose pyrophosphatase, mitochondrial	FBgn0036648	CG4098	CG4098	no_fullname	171	182	231	183	37	149	120	201	82	231	220	165	160	154	157	139	175	210	273	304	232	72	40	262	124	141	176	207	212	269	158	117	122	202.5	164	143
LOC100159386	mRNA	protein canopy homolog 4-like precursor	FBgn0036847	CNPYb	CG11577	Canopy b	325	370	443	367	76	335	299	370	227	561	589	435	487	414	744	339	436	519	555	491	483	218	50	383	288	232	307	569	535	665	437	454	335	515	468	354
LOC100159387	mRNA	probable cytochrome P450 6a13 isoform X1', 'probable cytochrome P450 6a18 isoform X2'	FBgn0015714	Cyp6a17	CG10241	Cytochrome P450-6a17	4.33	10.08	2.25	3.5	2	11.67	7	25	7.33	46.83	6.42	5.17	5.17	12.67	9.33	7.75	78.67	6.67	8.08	2.17	0.67	4.67	0	0.67	0	0.33	0.5	19.67	0.67	3.5	16.75	5	0.33	3.08	0.83	1.33
LOC100159388	mRNA	RYamide receptor-like	FBgn0035610	Lkr	CG10626	Leucokinin receptor	41	52	50	53	5	62	23	39	35	62	86	43	46.5	53	40	31	32	55	43	83	30	9	4	44	27	37	34	76	63	69.5	45	26	35	30	50	63
LOC100159389	mRNA	barrier-to-autointegration factor	FBgn0031977	baf	CG7380	barrier to autointegration factor	397	317	315	319	65	311	314	327	239	439	355	418	309	245	651	243	341	300	425	527	475	284	51	356	314	319	354	385.5	459	507	323	639	223	253	263	205
LOC100159390	mRNA	transcription factor E2F5	FBgn0011766	E2f1	CG6376	E2F transcription factor 1	452	406	316.5	344	71	367.5	386.5	338	297	432.5	559	296.5	371.5	417.5	322	320	303	438.5	464	487.5	316	305	71	331	324	278.5	363	410	357	486	352.5	215.5	315	354.5	395	399.5
LOC100159391	mRNA	programmed cell death 6-interacting protein	FBgn0086346	ALiX	CG12876	ALG-2 interacting protein X	1062	1076	998	951	203	993	836	1023	695	1094.5	1218	754	932	967	791	738	771	1100	1266	1588	1109	693	189	936	842	828	782	1280	1242	1483	1016	595	706	948	1014.5	966
LOC100159393	mRNA	syntaxin-binding protein 5 isoform X1', 'syntaxin-binding protein 5 isoform X2', 'syntaxin-binding protein 5 isoform X3', 'syntaxin-binding protein 5 isoform X4'	FBgn0030412	Tomosyn	CG17762	Tomosyn	360	595.5	870.5	585.33	121	838	296.5	706.5	615	1107.5	1067.5	528	883.5	1130	747.5	716	821.5	1323	515	1102.5	510	197	91	939.5	367	518	585	1587.5	1078	1100	1358	576	866.5	984.5	1425	1386.5
LOC100159394	mRNA	maltase A1 isoform X1', 'maltase A1 isoform X2'	FBgn0032382	Mal-B2	CG14935	Maltase B2	300	340	263	275	62	442	550	434	432	375	331	207	297	394	268	338	476	350	300	290	209	409	31	213	412	274	546	474	216	297	567	408	251	372	276	282
LOC100159395	mRNA	LOW QUALITY PROTEIN: serine/threonine-protein phosphatase 2A 56 kDa regulatory subunit gamma isoform	FBgn0042693	wrd	CG7913	well-rounded	516	367	514.5	482.5	94	495.5	352	528.5	366	1039.5	1134.5	655	820.83	830.5	789	713.17	773.5	1173.83	706.5	725.5	588	227.5	61	510.5	304.5	264	395.5	1087	1159.33	1303.5	908	504.5	552	886.17	972.83	797
LOC100159396	mRNA	dual specificity mitogen-activated protein kinase kinase dSOR1	FBgn0010269	Dsor1	CG15793	Downstream of raf1	762	783	704	674	128	675	533	735	571	817.5	913	646	648.5	606	778	620	696	961.67	770	1001	637	592	125	706	573	505	579	952	828	939	573	473	487	635.5	746	675
LOC100159398	mRNA	uncharacterized protein LOC100159398	NA	NA	NA	NA	98	128	146	132	26	132	68	160	104	218	247	166	198	158	302	177	177	161	199	205	138	58	21	139	121	88	84	285	266.5	314	236	206	148	171	186	163
LOC100159399	mRNA	MPA13 allergen-like	FBgn0037913	fabp	CG6783	fatty acid binding protein	61	131	76	63	10	75	135	98	117	91	107	104	137	99	88	163	159	117	113	70	49	134	11	104	135	106	194	79	90	84	108	145	126	102	142	142
LOC100159400	lncRNA	NA	NA	NA	NA	NA	2149.58	1998.63	1887.36	1949.53	548.8	2160.56	3018.68	2305.5	1681.66	2037.7	2015.25	2000.98	1572.78	1312.45	2534.83	1051.81	1525.5	1320.61	2589.48	2760.06	1677.68	1856.43	443.98	1727.72	2601.81	2201.05	2325.76	1975.65	1447.4	1626.6	1624.81	2390.38	1130.73	1320.91	1137.18	1067.3
LOC100159402	mRNA	ubiquitin-like protein ATG12	FBgn0036255	Atg12	CG10861	Autophagy-related 12	131	99	111	101	15	82	102	58	66	184	152	169	162	109	222	80	167	148	122	89	87	66	12	72	69	56	70	146	131	139	112	179	93	93	101	103
LOC100159403	mRNA	K-ras-like', 'K-ras-like isoform X1'	FBgn0003205	Ras85D	CG9375	Ras oncogene at 85D	1763	1671	1685.5	1973.5	366	1567	1426	2060	1253	2196.83	2555.67	1913.33	1779.33	1734.33	2891.33	1456.5	1880	2496	1983.33	2556.67	1825	1120	332	1715	1540	1240.5	1350.5	2414	2586.33	2842	1926.83	1853.5	1224	1864.5	1880.83	1719
LOC100159404	mRNA	kelch-like protein 2 isoform X3', 'kelch-like protein 3 isoform X1', 'kelch-like protein 3 isoform X2'	FBgn0001301	kel	CG7210	kelch	563	566.5	596	702	154	664	502	762.5	586.5	969	1307.5	713.5	753.5	842	769.5	653	749	1140	747	833.5	772	302	92	621.5	469	360	503.5	1073	1112	1085	906	477	530.5	934	856	882
LOC100159407	mRNA	WD repeat-containing protein 73	NA	NA	NA	NA	49	53	65	70	8	27	24	57	33	88	96	81	87	62	90	68	62	102	88	82	92	45	11	44	54	26	76	114	135.25	152	129	78	75	92	73	94
LOC100159409	mRNA	synapse-associated protein of 47 kDa isoform X1', 'synapse-associated protein of 47 kDa isoform X2', 'synapse-associated protein of 47 kDa isoform X3', 'synapse-associated protein of 47 kDa isoform X4'	FBgn0013334	Sap47	CG8884	Synapse-associated protein 47kD	4298.5	4097	3937	3744	799	3747.17	3082	3625	3057	4750.5	5307	3063.5	3364.5	3736.83	3553.33	3042.5	2917.5	4941.33	4568	6158.5	3763.5	2311	672.5	3820.5	3237.5	2813	3231.5	5616.33	4305.5	4933.17	3831.33	2090	2741.5	4381	4478.5	3921.33
LOC100159410	mRNA	40S ribosomal protein S9	FBgn0010408	RpS9	CG3395	Ribosomal protein S9	32313	36079.83	26126.67	18432.33	5405	32923.83	25469.5	22347.67	23978	32191	33035.5	22292	22146	25817	16248.17	16047.83	15019	18970	31370.17	32054.5	21492.5	23939.83	4300.67	20646.67	17371.33	19004.67	20705.5	33480.5	24431.5	28731.83	22879.33	13500.5	19890	16599	18202	14929.5
LOC100159411	mRNA	ADP/ATP translocase 3-like	FBgn0003360	sesB	CG16944	stress-sensitive B	61880	82542	54111	62028	12860	79015	64981	69182.5	64311.5	71343.5	72175.83	52777	59610.83	53512	57275	51280.5	57865	64453.5	68472.5	86847.5	55464.25	51765	10532.5	55375	54870	53665.5	56665.5	69148	60249	67121	58862.5	51109	49153	50115	57760.67	48237
LOC100159412	mRNA	protein-lysine methyltransferase METTL21D	NA	NA	NA	NA	70	88	80	67	11	64	59	57	68	105	148	58	63	58	68	50	55	92	121	106	79	61	20	88	87	49	63	94	110	116	92	55	58	72	68	61
LOC100159413	mRNA	uncharacterized protein LOC100159413 isoform X1', 'uncharacterized protein LOC100159413 isoform X2'	NA	NA	NA	NA	202	216	230	244	47	166	199	251	136	296	294	199	186	208.5	240	185	212	318	357	329	219	134	29	219	164	153	120	280	345	414	243	149	151.5	250	261	238
LOC100159416	mRNA	uncharacterized protein C6orf136 homolog	FBgn0034940	CG16787	CG16787	no_fullname	1010	1106	1029	1018	235	1159	1000	1120	1027	1572	1726	1010	1196	1395	1426	1057	1192	1600	1216	1246	808	686	128	914	831	664	830	1585.5	1324	1495	1430	1005	919	1278	1158	1137
LOC100159417	mRNA	uncharacterized protein LOC100159417	NA	NA	NA	NA	0	0	0	0	0	0	0	0	0	7	1	0	1	0	0	1	18	0	4	5	0	0	0	2	0	0	0	15	0	1	11	3	1	2	1	0
LOC100159418	mRNA	ATP-dependent RNA helicase vasa	FBgn0283442	vas	CG46283	vasa	618	590	756	619	139	661	414	698	461	836	943	496	627	622	651	542	627	845.5	853	1077	800	321	116	811	522	570	566	990.5	939	1259.5	811	436	449	774	719	704
LOC100159419	mRNA	transmembrane protein 50A-like', 'transmembrane protein 50A-like isoform X1'	FBgn0035528	CG15012	CG15012	no_fullname	884	751	864	805	135	755	574	851.5	617	890.5	877	663	799.5	677.5	1171	638	714	946	953	1066	910	525	131	818	705	565	707	940.5	999	1139	751	672	472	799	758	646
LOC100159421	mRNA	glutathione S-transferase-like', 'glutathione S-transferase-like isoform X1'	FBgn0010226	GstS1	CG8938	Glutathione S transferase S1	31	69.5	71	54	5.5	77	104.5	97.5	33	160	38.5	49.5	46.5	55.5	96	51	57.5	78.5	149.5	75.5	60.5	84.5	1	87	112	113	153	61	72.5	117	82	54.5	44.5	77	51.5	58
LOC100159422	mRNA	zinc finger protein 2-like	FBgn0020309	crol	CG14938	crooked legs	7	14	13	34	3	24	21	14	19	80	94	55	58	64	89	58	71	100	35	25	59	24	2	31	29	11	16	69	103	65	57	61	28	60	70	60
LOC100159423	mRNA	uncharacterized protein LOC100159423	FBgn0037429	Osi19	CG15189	Osiris 19	22	10	10	8	1	4	370	122	33	3531	15	13	29	23	558	21	16	17	706	4	9	7	0	11	125	2364	8455	25	9	15	5	13	7	10	18	8
LOC100159424	mRNA	uncharacterized protein LOC100159424 isoform X1', 'zinc finger CCCH domain-containing protein 14 isoform X2'	NA	NA	NA	NA	85	97	63	99	21	111	60	67	51	154	145	90	138	120	123	110	96	153.5	110	103	91	59	25	104	94	47	81	140.5	147	189	157.5	59	90	100	126	125
LOC100159425	mRNA	eukaryotic translation initiation factor 3 subunit 2 beta-like	FBgn0015834	eIF3i	CG8882	eukaryotic translation initiation factor 3 subunit i	2529	2568	2047	1892	460	2510	1933	1985	1758	2959	3075	1931	1952.5	2204	1728	1452	1737	2151	3126.33	2986	1948	1846	379	1953	1907	1736	1735	3151	2419	2955	2333.33	1637	1745	1819	2075	1805
LOC100159427	mRNA	probable RNA helicase armi	FBgn0041164	armi	CG11513	armitage	405	362	347	285	73	310	124	251	213	511	558	306	317	388	305	279	277	370	490	419	396	159	56	303	292	176	205	567	506	635	404	280	273	359	330	299
LOC100159428	mRNA	neural cell adhesion molecule 1 isoform X2', 'neurotrimin isoform X1'	FBgn0085382	CG34353	CG34353	no_fullname	183	221	523	353.5	79	422.5	155.5	308.5	267	416.5	417	193	379	386.5	283	264	304	558	331.5	553	433.5	76.5	36.5	378.5	130.5	249	187	388	367.5	516	376	188.5	206.5	316	474	368
LOC100159429	mRNA	uncharacterized protein LOC100159429 isoform X1', 'uncharacterized protein LOC100159429 isoform X2', 'uncharacterized protein LOC100159429 isoform X3'	NA	NA	NA	NA	168	43	54	69	15	103	79	34	69	188	150	79	189	432.5	327	125.5	304.5	134	23	73	27	51	3	49	66	48	79	125	55	98	231.5	104.5	70	246	91	119
LOC100159430	mRNA	mediator of RNA polymerase II transcription subunit 28-like	FBgn0039337	MED28	CG5121	Mediator complex subunit 28	686	822	568	516	124	589	543	557	579	535	701	438	530	471	471	445	454	498	601	737	514	499	108	466	472	444	450	680	461	537	390	415	450	467	561	467
LOC100159431	mRNA	trinucleotide repeat-containing gene 18 protein isoform X1', 'uncharacterized protein DDB_G0271670 isoform X2'	NA	NA	NA	NA	888	780	889	1211	205	1070	632	1120	807	1232	1437	881	1089	1071	1224	958	1132	1553	763	1314	1187	349	139	972.5	725	600	1048	1263	1299	1508	1443	775	949	1237	1221	1346
LOC100159432	mRNA	twist-related protein 2	NA	NA	NA	NA	22	78	43	21	11	50	60	20	35	94	109	89	20	150	34	61	153	29	26	83	52	102	4	36	54	30	56	199	38	55	156	117	68	162	26	37
LOC100159434	mRNA	dnaJ homolog subfamily C member 11	FBgn0033918	CG8531	CG8531	no_fullname	655	535	496	466	128	525	421	546.5	460	762	800	494	462	534	483.5	480	485.5	653.5	629	708.5	443.5	453	102	509	447	407	428	753	660	846	567.5	352	399.5	612	659	530.5
LOC100159435	mRNA	facilitated trehalose transporter Tret1	FBgn0034045	CG8249	CG8249	no_fullname	1009.5	1088	833.5	638.5	233	952.5	387	274	689	1049.5	1003.5	814	2020	1518.33	1706	1383	1472	1170.5	836	1001.5	437.5	815.5	126	594.33	639	356	848	848.5	482.17	529.5	1618	1445.5	1643.83	1447	2070	2139.67
LOC100159439	mRNA	uncharacterized protein LOC100159439', 'uncharacterized protein LOC100159439 isoform X1'	FBgn0032001	CG8360	CG8360	no_fullname	316	297.5	290	317.25	71	252.25	294.33	356	282.33	457.5	496	341.5	329.25	303.5	463.5	298.5	374	404.75	364.5	465.5	293	240.83	53	312.5	344.5	301	346	521	414.83	453.33	333.67	372.5	257.17	381.83	326	274.25
LOC100159441	mRNA	facilitated trehalose transporter Tret1 isoform X1', 'facilitated trehalose transporter Tret1 isoform X2', 'facilitated trehalose transporter Tret1 isoform X3'	FBgn0033644	Tret1-2	CG8234	Trehalose transporter 1-2	1352	1188	1444	1520	230	1661.5	992.33	1537	1207	1557	1678	898	1841.5	1851	1468	1094	1298	1903.5	1380.5	2240.5	1548	791	242	1764	1312	1267	1486	2057	1841.5	1982	2038	889	1063	1743.5	1769.5	1494
LOC100159443	mRNA	vesicular glutamate transporter 1	FBgn0031424	VGlut	CG9887	Vesicular glutamate transporter	237.5	288.5	577	343.5	57.5	455	190	350	309	808	822.5	435.5	598	798.5	566.5	494.5	556	1027	346	573.5	335.5	130	47	489	238	199.5	272.5	907.5	617	793	819	422	460.5	671.5	848	713.5
LOC100159444	mRNA	uncharacterized protein LOC100159444 isoform X1', 'uncharacterized protein LOC100159444 isoform X2'	FBgn0083978	CG17672	CG17672	no_fullname	380	438	695	472	71	434	446	822.5	613	304	440	264	111	124	131	99	75	180	668	674	654	158	67	604	602	766	334	685	821	1199	129	102	70	112	368	43
LOC100159446	mRNA	polycomb group RING finger protein 3	FBgn0002283	l(3)73Ah	CG4195	lethal (3) 73Ah	143	110	168	142	29	132	92	140	74	238	266	183	181	188	273	131	190	233	192	240	111	70	20	157	139	81	92	237	228	345	191	165	138	165	175	179
LOC100159447	mRNA	peroxidase	FBgn0004577	Pxd	CG3477	Peroxidase	0.5	1.5	2	2	0	0	1.5	0	0	22.83	4.5	2.5	0	1.5	0	0	52.42	3	45.33	23	0	0.5	0	0.33	5	0	0	119.5	0	3	27.17	26.33	0.5	9.5	0	0
LOC100159449	mRNA	40S ribosomal protein S23-like	FBgn0033912	RpS23	CG8415	Ribosomal protein S23	36734.83	41274.17	27229	19098	6212	38215.67	29510.5	24797.33	28226.17	37601.33	35007.5	26057.5	27031	25420	18420	17465.5	17554	17614.5	35506.33	31906	27558	34758.5	5899	24351	20548.5	23239.67	30515	34414	22547.5	31315	23765	17823.5	21577.33	18645.5	21364.5	16267
LOC100159451	mRNA	arfaptin-2	FBgn0037884	Arfip	CG17184	Arfaptin	153	156	177	202	40	186	165	183	136	399.5	443	289	335	254	435	241	264	373	287	272	264	124	29	211	145	160	181	429.5	392.5	466	355.5	264.5	191	320.17	319	266.5
LOC100159452	mRNA	cleft lip and palate transmembrane protein 1-like protein isoform X1', 'cleft lip and palate transmembrane protein 1-like protein isoform X2'	FBgn0030456	CG4332	CG4332	no_fullname	153.5	137	159	200.5	25.5	180.5	160.5	194.5	84	352	359	296.5	220.5	277	257	224	262	362	215.5	148	207	135.5	22	202	140	96.5	142.5	424.5	360	475.5	310	179	197.5	355	339	222.5
LOC100159454	mRNA	uncharacterized protein LOC100159454	FBgn0051216	Naam	CG31216	Nicotinamide amidase	75.33	82.5	121.83	105.67	13	60	42.83	98.5	52	94	105.33	67.67	89.83	76.5	86	51	52.33	93.83	114.83	78.5	82	24	20.67	106.5	68.17	82.33	70.5	82.33	103.5	106.67	75.17	43.67	58.17	74	114.83	86.17
LOC100159455	mRNA	leucine-rich repeat-containing protein 55	FBgn0032235	CG5096	CG5096	no_fullname	12	10	8	8	3	2	1	7	2	37	17	1	19	8	21	5	70	6	80	48	7	16	4	11	1	19	14	84	4	8	110	75	2	6	5	5
LOC100159456	mRNA	tripeptidyl-peptidase 2	FBgn0020370	TppII	CG3991	tripeptidyl-peptidase II	645	597	722	733	136	657	645	678	439	1156.5	1114.67	839	720.5	841.5	893.5	645	769.5	1031	958	918	761	380	112	670	651	470.5	549	1109	1059	1396	945	733	564	854	755	737
LOC100159458	mRNA	DNA repair protein REV1	FBgn0035150	Rev1	CG12189	Rev1 DNA directed polymerase	81	59	97.5	106	17	57	47.5	43	46	137.5	156	91	83	113	75	64	81.5	144	110	109	144	53	22	80	53	50	43	120	152.5	196	118	77	67	101	83	68
LOC100159459	mRNA	RNA cytidine acetyltransferase isoform X1', 'RNA cytidine acetyltransferase isoform X2'	FBgn0027330	l(1)G0020	CG1994	lethal (1) G0020	602	526	524.5	431	120	408	282.5	323.5	209	767	842.5	539	426	490	437	318.5	406.5	479	751	737.5	497	307	106	518.5	255.5	236.5	309	953	797.5	973	650	448.5	373.5	518.5	513	443
LOC100159460	mRNA	regulator of nonsense transcripts 3B	FBgn0034923	Upf3	CG11184	Upf3	280	213	232	317	76	252	174	247	146	361	387	221	275	225	300	210	217	378	341	369	283	157	52	280	267	156	183	369	360	414	275	155	185	271	279	272.5
LOC100159461	mRNA	MFS-type transporter SLC18B1	NA	NA	NA	NA	977	1099	828.5	1058.5	215	1545.5	977	764	802	1540	1619	686	793	1527	1150	1085	1672.5	1470	869	1511	850.5	1084	179	933.5	808	641	1000.5	2347.5	956	1176.5	2319	1202.5	790.5	1423	1059	1002.5
LOC100159463	mRNA	UDP-glucuronosyltransferase 2B28	FBgn0040256	Ugt35C1	CG6633	UDP-glycosyltransferase family 35 member C1	60	68	66	55	14	81	21	22	38	73	75	36	58	81	45	40	49	43	186	116	89	58	20	105	71	36	94	133	101	124	211	67	150	174	152	216
LOC100159465	mRNA	uncharacterized protein LOC100159465	NA	NA	NA	NA	80.5	62	75	92	13	85	47	63	48	129	131	84	122	92.5	149	105	104	163	94	69	73	32	8	76	78	73	49	145	147	160	118	101	69	107	116.5	107.5
LOC100159466	mRNA	signal recognition particle 14 kDa protein-like	NA	NA	NA	NA	90	69	73	78	2	54	82	60	31	270	266	313	224	152	412	143	227	193.5	107	115	67	76	8	105	57	77	91	271.5	244	388	235	354.33	123	196	205	144.5
LOC100159469	mRNA	protein strawberry notch isoform X1', 'protein strawberry notch isoform X2'	FBgn0265630	sno	CG44436	strawberry notch	1512	1346.5	2264	1870	396	1693	836.5	1521	1122	2057	2450.5	1241	1593	1786.5	1608	1391	1446.5	2254	2068	2822.75	1783	695	209	1812.5	1076.5	1065	1082	2209.33	1989.5	2499	1912.17	1126	1240	1931.83	2146.67	1878.5
LOC100159470	mRNA	vacuolar protein sorting-associated protein 54	FBgn0011232	scat	CG3766	scattered	248	194.5	298	277	44	260	269.5	387	156	514	565.5	361.5	374.5	399	423.5	378	373	553	409.5	410	342.5	137	32	258.5	201	208	253.5	547.83	569	673	451	254	259	487	448.5	402.5
LOC100159471	mRNA	LOW QUALITY PROTEIN: formin-2	FBgn0000256	capu	CG3399	cappuccino	908.5	779.5	975	1079.5	242.5	992.5	572	1073.25	763.5	1337	1455.5	913	925	1110.17	1112	896	1096.5	1457.5	1101	1425	1099.5	352	158	1025.5	637.5	661	747	1283.5	1342	1458	1281	639.5	793.5	1271.17	1325.5	1203.5
LOC100159472	mRNA	osiris 6-like precursor	NA	NA	NA	NA	175	144	438	2349	15	262	13041	15788.5	10315	1966	42	35	28	41	104	27	24	64	21934.5	87	69	55	28	489	13694	30135	18357	85	134	461	8	8	14	19	974	13
LOC100159476	mRNA	E3 ubiquitin-protein ligase Ubr3 isoform X1', 'E3 ubiquitin-protein ligase Ubr3 isoform X2', 'E3 ubiquitin-protein ligase Ubr3 isoform X3'	FBgn0260970	Ubr3	CG42593	Ubr3 ubiquitin ligase	1016	990	1130	1107	218	1056	646	1242	716	1413	1445	780	776	1107	856	659	893	1287	1053	1385	838	567	125	901	597	645	746	1306	1135	1424	1179	697	738	912	1010	1001
LOC100159477	mRNA	protein scabrous	FBgn0003326	sca	CG17579	scabrous	115	92	115	86	14	54	27	41	23	117	115	82	83	90	100	45	69	56	140	127	159	53	11	107	36	30	73	127	168	148	116	84	74	70	76	75
LOC100159478	mRNA	filamentous growth regulator 23	FBgn0037487	thw	CG14608	thawb	186	214	229	218	55	217	185	251	173	670	240	119	334	212	458	287.5	218	398	248	279	201	68	34	258	168	200	729	202	258	357.5	154	82	157	235	322	282
LOC100159479	mRNA	ER membrane protein complex subunit 1 isoform X1', 'ER membrane protein complex subunit 1 isoform X2'	FBgn0037530	EMC1	CG2943	ER membrane protein complex subunit 1	847	964	998	937	177	742	704	918	643	1381.5	1424	893	1061	1186	1248	903	972.5	1396	1168	1268	952	528	133	880	717	620	770	1626	1328	1655	1185.5	723	666	1240	1280.5	1071.5
LOC100159480	mRNA	pterin-4-alpha-carbinolamine dehydratase	FBgn0024841	Pcd	CG1963	pterin-4a-carbinolamine dehydratase	968	838	693	625	147	732	583.5	594	505	1142.5	1134	1107	958.5	855	1616.5	588.5	707	821.33	923.5	931	700	613	119	622	559	518	608	1149	1103.5	1074.33	854	1051	735	728	719	729
LOC100159481	mRNA	exonuclease 1	FBgn0015553	tos	CG10387	tosca	73	70	51	99	12	52	43.5	55	15	105	90	72	77	61	89	45	58	74	130	70	65	49	8	73	46	34	24	102	92	136	72	49	54	80	67	72
LOC100159482	mRNA	PR domain zinc finger protein 1	FBgn0035625	Blimp-1	CG5249	Blimp-1	2512	2207	2877	1791	295	1757	2099	3337	1793.17	1478	2231.5	1219	341	473	470	610	628	1256	2088.5	3767.67	2323	992	405	2141	1870	2075.5	985	2733	3131.33	4331	400	334	213	691	1457	659
LOC100159483	mRNA	rac GTPase-activating protein 1	FBgn0086356	tum	CG13345	tumbleweed	237	326.5	321.5	256	40	201	56	129	93.5	298.5	336	230	171.5	181.5	163.5	107.5	165	156	427.5	505	369	168	51	287.5	77	89	108	401.5	371	507.5	192	144.5	137	164	151.5	149.5
LOC100159484	mRNA	bifunctional coenzyme A synthase	FBgn0035632	Ppat-Dpck	CG10575	Bifunctional Phosphopantetheine adenylyltransferase - Dephospho-CoA kinase	129	130	130	140	24	139	82	141	105	388	416	264	317	245	328	238.5	274	326	231	180	147	99	14	143	79	58	80	354	332	383	340	303	212	246	266	232
LOC100159485	mRNA	uncharacterized protein LOC100159485 precursor	NA	NA	NA	NA	8	17	6	6	1	4	24	8.5	4	20	18	22.5	1.5	24.5	1.5	14.5	27.5	4.5	9.5	30	4	24	1	8.5	11	6	2.5	21	7	24	23.5	23.5	7.5	16	0	9.5
LOC100159487	mRNA	homeobox protein SIX6	FBgn0025360	Optix	CG18455	Optix	156	176	175	160	22	174	99	132	126	235	357	171	197	181	201	146	140	283	127	273	177	83	13	185	101	108	112.5	338	347	344	206	118	196	159	263.5	247.5
LOC100159488	mRNA	DNA topoisomerase I, mitochondrial	FBgn0004924	Top1	CG6146	Topoisomerase 1	2770.42	2754.32	3095.5	2909.78	554.7	2923.92	1923.67	2817.83	1740.03	3377.92	3853.53	2101.25	1993.6	2292.38	1977.57	1833.62	1978.97	2927.5	3419.05	4315.47	3228.23	1583.17	498.5	3222.83	2006.97	2030.97	1982.92	3752.1	3746.5	4861.05	2813.62	1578.53	1763.83	2418.62	2568.53	2308.75
LOC100159489	mRNA	TNF receptor-associated factor 4	FBgn0026319	Traf4	CG3048	TNF-receptor-associated factor 4	128	183	190	229	44	174	126	203	105	216	248	148	140	166	186	89	126	197	213	271	218	118	33	199	134	129	167	234	252	245	175	106	110	136	135	145
LOC100159491	mRNA	cytoplasmic FMR1-interacting protein	FBgn0038320	Sra-1	CG4931	specifically Rac1-associated protein 1	654	691	849	812	124	793	513	754	477	872	1039	502	806	727	718	513	630	1030	1030	991	743	376	108	725	576	433	487	916	958	1220	730	427	432	732	822	781
LOC100159492	mRNA	uncharacterized protein LOC100159492 isoform X1', 'uncharacterized protein LOC100159492 isoform X2', 'uncharacterized protein LOC100159492 isoform X3'	FBgn0010441	pll	CG5974	pelle	65	83	66.5	84.5	18	88	52.5	86	56.67	88	136.5	46	83.25	87.33	128.83	85.5	83.5	112.33	131.33	121.33	134.5	48	22	123	110.5	81.67	121	88.33	152.5	182.33	128.5	66	104.33	144.33	127	125.42
LOC100159493	mRNA	uncharacterized protein LOC100159493	NA	NA	NA	NA	27	38	36	28	9	37	21	18	12	104	104	80	76	75	129	45	73	95	56	33	25	19.5	4	47	22	26	15	125	104	138	79	84	63	92	85	59
LOC100159494	mRNA	zinc finger protein 678	FBgn0037120	CG11247	CG11247	no_fullname	135	149	168	138	31	120	64	149	97	135	172	83	118	107	117	99	106	190	149	225	149	52	14	130	98	97	100	163	206	249	123	60	82	126	147	98
LOC100159495	mRNA	mitochondrial thiamine pyrophosphate carrier-like', 'mitochondrial thiamine pyrophosphate carrier-like isoform X1', 'mitochondrial thiamine pyrophosphate carrier-like isoform X2'	FBgn0037852	Tpc1	CG6608	Thiamine pyrophosphate carrier protein 1	766.5	764.33	480	572.5	124	629	546	603	623.83	772	849	514	593.5	747	580	577.5	554.5	728	740	841	608	425	102.5	556.5	572.5	516	545	830.5	718	799.5	776.5	472.5	527	667	738.5	675
LOC100159498	mRNA	SWI/SNF-related matrix-associated actin-dependent regulator of chromatin subfamily A-like protein 1	FBgn0031655	Marcal1	CG3753	Marcal1	98	59	81	103	13	58	79	102	52	192	150	74	129	135	133	91	98	129	140	193	86	39	4	79	92	84	67	163	154	195	120	77	77	94	101	103
LOC100159499	mRNA	brain-specific homeobox protein homolog	FBgn0000529	bsh	CG10604	brain-specific homeobox	88	135	126	151	32	114	128	177	155	107	136	63	106	97	101	75	65	178	169	195	120	64	27	139	114	136	132	105	107	128	75	63	78	82	127	119
LOC100159501	mRNA	kelch-like protein 2 isoform X1', 'kelch-like protein 2 isoform X2'	FBgn0001301	kel	CG7210	kelch	182	152	108.5	121	37	115	97	166	126	151.5	191.5	102	135	150	135	94	152	151	222	201.5	123	88	24	155	191	170	172	188	164	163.5	196	152	146	208	162.5	181.5
LOC100159502	mRNA	uncharacterized protein LOC100159502	FBgn0030887	CG6867	CG6867	no_fullname	690	670.5	655	742.5	123.5	709	476.5	757.5	575.33	929	977.5	625.5	785.5	722	834	707.75	748.25	1193.5	842.5	1106.67	650.5	365	125.5	693.5	648.25	633.75	615	1097.17	967	1072.33	827	530	609.5	863	1023	936.5
LOC100159503	mRNA	delta(14)-sterol reductase	NA	NA	NA	NA	504	553	662	535	57	449	226	212	142	750	841	507	513	491	857	348	311	460	623	829	766	240	84	619	202	151	268	885	796	1091	592	591	435	527	439	418
LOC100159505	mRNA	sin3 histone deacetylase corepressor complex component SDS3	FBgn0031036	CG14220	CG14220	no_fullname	662	568	537.5	539.5	137	558	447.5	499	531.5	546	584.5	401.5	460	442.5	416	380	335.5	519.5	766	804	588.5	521.5	96	554.5	554	476.5	490	649	517	634	549	303	391.5	489.5	532.5	492
LOC100159506	mRNA	cytochrome P450 4C1 isoform X1', 'cytochrome P450 4C1 isoform X2', 'cytochrome P450 4C1 isoform X3'	FBgn0015032	Cyp4c3	CG1438	Cytochrome P450-4c3	40	41	18	26	6	28	4	10	20	50	58	22	107	159	124.5	40	53	62	45	50	14	26	5	28	24	2	21	62	50	49	146	75	58	95	80	69
LOC100159507	mRNA	ATP-dependent RNA helicase Ddx1	FBgn0015075	Ddx1	CG9054	Dead-box-1	170	150	170	119	26	173	112	139	120	208	189	156	154	177	153	134	144	182	214	241	187	93	32	156	116	109	121	223	168	282	197	115	118	209	161	157
LOC100159508	mRNA	ABC transporter G family member 23 isoform X1', 'ABC transporter G family member 23 isoform X2'	FBgn0039594	snu	CG9990	snustorr	96	82.67	68.5	112.5	16	119	103	118.5	103	94	94.83	49.33	249.45	191	257.83	132.33	132.5	172.67	113.5	146.5	76	93.5	14	94.5	164	141.83	168.67	135	88.67	120	155.83	79.83	117.83	207.5	166.17	175.67
LOC100159509	mRNA	LOW QUALITY PROTEIN: DNA repair endonuclease XPF	FBgn0002707	mei-9	CG3697	meiotic 9	806	548	704.5	849.67	140.5	641.5	585.5	717.3	511	1364	1430.25	980.5	989	994	1006	844.5	989.5	1449.5	866	1018	880.5	278	88.5	700.67	477.5	459	475	1205.42	1312.5	1600.17	1061.5	592	628.5	1026	875.5	829.5
LOC100159510	mRNA	ATP-dependent (S)-NAD(P)H-hydrate dehydratase	FBgn0036848	Naxd	CG10424	NAD(P)HX dehydratase	149	120	117	105	13	135	133	134	76	142	124	84	96	106	101	96	120	125	179	175	133	75	26	112	96	115	120	140	132	118	101	100	65	106	111	86
LOC100159513	mRNA	xaa-Pro aminopeptidase ApepP	FBgn0026150	ApepP	CG6291	Aminopeptidase P	529	420	586	527	105	478.5	514	563	413	1133.5	1174	815.5	817	793	897	695.5	888	946	824	669	547	358	95	513.5	415	385	465	1189	1087	1272.5	1093	762	632	881.5	862	708.5
LOC100159514	mRNA	protein SERAC1	FBgn0032699	CG10383	CG10383	no_fullname	509	412	525.5	559	127.5	546	441	546.5	478.5	715.5	775.33	423	496.5	561.5	504.5	441	461.5	824.5	742	846.75	531	332.5	80.5	527.17	423.5	436	436	756	646	835.5	551	300.5	396.5	678	661.5	563.5
LOC100159515	mRNA	uncharacterized protein LOC100159515	FBgn0052206	CG32206	CG32206	no_fullname	233	181	227	219.5	36	212	159	209	208.5	315	476	181	238	281	214	214	169	372	202	346	222	76	29	219	137	158	143	467	320.5	348	303	157	260	260	317	321.5
LOC100159518	mRNA	alpha-tocopherol transfer protein-like	FBgn0035636	Cralbp	CG10546	Cellular retinaldehyde binding protein	134	111	93	101	22.5	90	113	175	120	146	104	89	132	76	201.5	126	83	127	126	190	84	51	10	140	137	108	172.5	95	107	133	110	64	94	134	114.5	123
LOC100159519	mRNA	alpha-protein kinase 1	FBgn0003499	sr	CG7847	stripe	591	788	959	840	165	1117	374	773	525	1388.5	1519	835	922	1323	1035	655.5	858	1036	829	1328	820	353	127	861	597	579	719	1785	1289.5	1732	1469	651	731	1061	1038	1055
LOC100159520	mRNA	high mobility group protein A-like	NA	NA	NA	NA	4437	5113.5	3656	3367	745	3339	2505	2534.5	2111	3019	3390.17	2250	2491.5	1921	2714	1845	1870	2504.5	4364.83	5891	4029	2899	795	4129.33	2954	2108	2337	3420	3183	3378.5	2230	1809	2115	1944.5	2261.17	1950
LOC100159521	mRNA	WW domain-binding protein 4', 'WW domain-binding protein 4 isoform X1', 'WW domain-binding protein 4 isoform X2'	FBgn0032857	CG10947	CG10947	no_fullname	663	850	652	495	102	635	413	599.5	707	698	823.5	444	519.5	533	381	466	415.5	708	674	855	656	521	125	570	443	406	515	763.5	717	695.5	564.5	305	472	511	599	535
LOC100159522	mRNA	septin-7 isoform X1', 'septin-7 isoform X2', 'septin-7 isoform X3', 'septin-7 isoform X4', 'septin-7 isoform X5'	FBgn0013726	pnut	CG8705	peanut	944	941	1080.33	949	168	924	485	759	626.5	1270	1438.5	818	907.5	981	945	691	853	1282	1283	1508.5	989.33	492	128	1008.5	629	561	679	1411.5	1274	1505	1085.5	661	679	1062.5	1107	974
LOC100159523	mRNA	cAMP-dependent protein kinase type I regulatory subunit isoform X1', 'cAMP-dependent protein kinase type I regulatory subunit isoform X2'	FBgn0259243	Pka-R1	CG42341	Protein kinase, cAMP-dependent, regulatory subunit type 1	2664	2651.83	2150	2438.5	444	2777.5	2674.5	3130.5	2833.5	2819	3090.5	1710.33	1812.25	2507	2187	2142.5	2122	3091.5	2177.5	2983	1632.5	1658	420.5	2499.83	2112	2316.5	2797.83	3159.67	2507.83	2616.83	2980.5	1615	1997.2	2822.5	2899	2674.83
LOC100159524	mRNA	nuclear protein 1	NA	NA	NA	NA	12533	13831.5	9577	8992	2548	11853	8455	7156	9854.5	8561	9013	8363	10226	8181	6752	7299	6795	7894	12366	12567	10009	13637	2292	10133	9197	7440	11827	8445	6531	7553	7326	6216	9282	7191	9930	8644
LOC100159525	mRNA	U3 small nucleolar RNA-associated protein 14 homolog C	FBgn0036514	CG12301	CG12301	no_fullname	256	302	239	205	40	190	174	176	112	295	318	203	180	221	185	191	171	260	314	282	219	124	31	279	214	136	154	306	290	347	280	127	150	257	194	206
LOC100159527	mRNA	pupal cuticle protein 27	FBgn0039481	Cpr97Eb	CG15884	Cuticular protein 97Eb	43307	37540	35349.5	24230	7671	39310.5	20481.5	20024	39588	40556.5	66596.83	61524.83	72853	46861.83	44105	59006.67	45345.5	58159	32999.5	26211.5	28816	31588	5354	30976.83	16668	15009	30113	50635	52844	59610	40130.5	57872.17	78993.97	49691.5	92542	75102.33
LOC100159528	mRNA	39S ribosomal protein L9, mitochondrial	FBgn0038319	mRpL9	CG31478	mitochondrial ribosomal protein L9	291	157	231	192	43	175	181	238	183	412	367	338	297	262	352	205	242	295	304	254	262	158	48	216	218	186	230	420	338	448.5	299	296	213	288	251	270
LOC100159530	mRNA	UV-stimulated scaffold protein A	NA	NA	NA	NA	471	408	491	585	140	481.5	370	546	444	592	547	401	322	312	336	303	306	559	587	717	486	300	73	492	395	424	361	535	584	609	368	184	256	405	431	334
LOC100159531	mRNA	myosin-IIIb isoform X1', 'myosin-IIIb isoform X2', 'myosin-IIIb isoform X3'	FBgn0002938	ninaC	CG5125	neither inactivation nor afterpotential C	271	323.67	415.17	323.5	47	331.83	219.6	402.03	338.17	405.83	450.75	223.67	330.67	342.83	256.33	287.83	236.83	470.83	433.37	556.03	333.83	167.5	68	376	337.58	328	275.33	351.5	448.33	558.7	325.67	145.67	205.2	296.5	388.42	332.58
LOC100159535	mRNA	GTP-binding protein Di-Ras2	FBgn0037754	CG8500	CG8500	no_fullname	282	328	428	442	65	393.5	278	414	304	752.5	605	408	641	630	669	448	617	839	345.5	624	347	105	56	412	268	248	282	764	690	665	692	432	445.5	593	639.5	663
LOC100159536	mRNA	ribosomal protein L44e-like', 'ribosomal protein L44e-like isoform X1'	FBgn0031980	RpL36A	CG7424	Ribosomal protein L36A	18133	16550.5	13788	11249	3157	17863	15539.5	12835	11757	13772	12838	11450	9317	8910	12943	5692	6815	6651	19994.5	19914.5	12412	14641	2834	12737	14677	12749	13262	14339.5	11041	11570.5	10673	10473.67	7198.83	6571	6427	5459
LOC100159537	mRNA	queuosine salvage protein	FBgn0034614	CG9752	CG9752	no_fullname	172	131	102	116	26	94	160.5	136	93	168.5	157	90	124.5	135	131	105.5	108.5	133	180	156	121.5	105	20	124.5	115.5	102	135	192	192	227	156.5	81	79	133	122.5	109.33
LOC100159540	mRNA	ras-related protein Rab-7L1	FBgn0002567	Rab32	CG8024	Rab32	743	1010	665	692	126	736	379	412.5	457	818	749.5	745	649	582	788.5	623	659	634	880	946	654	578	95	665	430	382	747	697	642	679	719	600	515	718	709	673
LOC100159541	mRNA	acyl-CoA synthetase short-chain family member 3, mitochondrial	FBgn0039184	CG6432	CG6432	no_fullname	39	78	51	44	10	51	29	27	15	104	116	74	74	95	60	36	64	28	87	181	94.67	67	4	61	40	17	72	151.5	49	125	204.5	152	44	116	18	30
LOC100159542	mRNA	serine/threonine-protein kinase unc-51	FBgn0260945	Atg1	CG10967	Autophagy-related 1	410	283	391.5	451.5	79.5	345	284	416.5	202.5	674	674	451	457	497.5	550.5	361	488	614.5	534.17	565.5	427	164	39	407.5	298	304.5	245	619	652	768.5	603	416.5	348.5	528.5	496.5	472
LOC100159543	mRNA	NA	NA	NA	NA	NA	195.33	210.82	176.13	1405.7	278.93	1412.53	1059.15	743.33	2423.97	712.33	876.9	472.43	692.4	369.23	388.23	330.17	220.27	274.23	101.43	89.9	72.93	67.73	26.4	121.8	239.43	184.27	582.93	620.47	346.17	660.77	1539.63	1145.08	2830.32	476.23	714.83	648.93
LOC100159545	mRNA	disks large-associated protein 5	NA	NA	NA	NA	182	193	180	194	47	174	108	164	93	262	275	172	206	215	295	173	158	199	239	257	196	84	31	189	117	107	162	253	269	394	187	166	154	170	207	176
LOC100159546	mRNA	centromere/kinetochore protein zw10 homolog	FBgn0004643	Zw10	CG9900	Zeste-white 10	420	398	328	355	80	282	270	427	179	509	556	338	280	316	336	243	310	451	428	562	366	183	71	366	209	233	231	469	498	597	377	232	173	328	249	250
LOC100159547	mRNA	ectopic P granules protein 5 homolog isoform X1', 'ectopic P granules protein 5 homolog isoform X2'	FBgn0038651	Epg5	CG14299	ectopic P-granules autophagy protein 5	713	474	682	767	157	615	561	715	554	1169	1148	722	883	904	815	779	922	1252	924	946	680	295	90	632	560	409	432	1003	1076	1265	1017	593	658	871	871	848
LOC100159550	mRNA	exonuclease 3'-5' domain-containing protein 2 isoform X1, exonuclease 3'-5' domain-containing protein 2 isoform X2, exonuclease 3'-5' domain-containing protein 2 isoform X3, exonuclease 3'-5' domain-containing protein 2 isoform X4	FBgn0037901	Exd2	CG6744	Exonuclease 3'-5' domain-containing 2	85	102	96	106	10	92	72	95	53	322	322	210	182	206	255	146	180	240	164	93	128	63	6	118	82	74	95	267	296.5	351	261	147	162	170	209	172
LOC100159551	mRNA	E3 ubiquitin-protein ligase rnf146	FBgn0036897	Rnf146	CG8786	Ring finger protein 146	376	451	410	397	66	431	288	365	308	462	486	323	363	315	381	260	354.5	465	538	619	395	249	75	494	316	319	336	520	412	489	401	280	268	415	409	355
LOC100159552	mRNA	RING finger protein 181-like	NA	NA	NA	NA	214	138	192	200	38	209	183	161	156	446	425	452	413	405	790	338	447	436	298	225	230	148	18	217	182	168	181	469	483	576.5	417	582	275	396	346	286
LOC100159553	mRNA	uncharacterized protein LOC100159553	NA	NA	NA	NA	320	339	348	294	61	290	169	255	188	455	472	292	334	376	292	195	214	357	504	524	392	239	55	326	166	159	190	495	436	571	377	238	245	333	332	317
LOC100159555	mRNA	T-cell immunomodulatory protein	FBgn0036509	CG7739	CG7739	no_fullname	653	517	766	761	140	664	435	641	454	1028	1043	644	890	968.5	861	741	778	1072	845	931	697.5	316	106	707	494	572	544	1245	1056	1470	1067.5	546	610	975	1037	904
LOC100159556	mRNA	leukocyte elastase inhibitor	NA	NA	NA	NA	29	18	20.5	22	7.5	43	19	14	26	55	13	14.5	125	92	194	79.5	55.5	53	24.5	32	11.5	40	5	31	40	23	256	15.5	22	24	62	70.5	53	99	107.5	97
LOC100159557	mRNA	histidine decarboxylase	FBgn0005619	Hdc	CG3454	Histidine decarboxylase	36	48	40	31	4	26	20	19	9	44	64	33	54	43	49	21	22.5	51	62	83.5	52	25	2	56	19	11	19	68	64	77	35	35	42	34	76	34.5
LOC100159558	mRNA	UDP-glucuronosyltransferase 2B2-like	FBgn0032684	Ugt301D1	CG10178	UDP-glycosyltransferase family 301 member D1	10	8	1	17	1	14	18	1	8	12	20	8	3	15	5	3	8	4	14	3	10	7	1	4	7	3	13	14	12	11	7	6	8	3	15	11
LOC100159559	mRNA	lysosomal alpha-mannosidase isoform X1', 'lysosomal alpha-mannosidase isoform X2', 'lysosomal alpha-mannosidase isoform X3'	FBgn0027611	LManII	CG6206	Lysosomal alpha-mannosidase II	2404	2048	1921	1855	429	2129	1551	1657	1862	2054	2284.5	1481	1627	2159	1710	1232	1263	1390.5	2827	3126.67	2012	1728	395	2236	2515	2288	2386	2575.83	2173.33	2555.5	2032.5	1438	1537	1838	2064.5	1667
LOC100159560-2	mRNA	NA	NA	NA	NA	NA	153	285	149	197	31	288	144	145.5	128	335	247	136	240	263	186	132	137	108	521	512	211	394.5	62	362	352	417	473	539	323	542	664	364	491	396	323	220
LOC100159561	mRNA	GRIP and coiled-coil domain-containing protein 1 isoform X1', 'GRIP and coiled-coil domain-containing protein 1 isoform X2'	FBgn0037881	GCC88	CG10703	GRIP and coiled-coil domain containing 88 kDa	177	236	239	213	51	191	181	303	158	362	365	272	280	319	363	276	327	401	385	342	298	109	57	293	216	187	208	368	419	473	372	263	216	371	313	264
LOC100159562	mRNA	galactosylgalactosylxylosylprotein 3-beta-glucuronosyltransferase I isoform X1', 'galactosylgalactosylxylosylprotein 3-beta-glucuronosyltransferase I isoform X2'	FBgn0066114	GlcAT-I	CG32775	Glucuronyltransferase I	70	84	138	114	28	98	72	99	74	129	155.5	84	140	145	101	74	124	179.5	145	148	143	38	16	112	87	62	115	118	163	199	118	70	86	171	123	124
LOC100159564	mRNA	glycogen debranching enzyme isoform X1', 'glycogen debranching enzyme isoform X2', 'glycogen debranching enzyme isoform X3', 'glycogen debranching enzyme isoform X4'	FBgn0034618	CG9485	CG9485	no_fullname	135	183.33	235	279.5	53	307.58	160.67	258.67	177.33	379.67	322.67	124	237.67	390.33	242.33	226.33	385.67	285.33	423.83	558	268.33	227	49.67	273.33	278	283.83	381.17	578.83	389.83	493.83	807	430.17	243.5	551.33	338.83	336.17
LOC100159565	mRNA	uncharacterized protein LOC100159565	FBgn0035266	Gk2	CG7995	Glycerol kinase 2	79	74	78	88	18	79	91	84	50	105	122	70	135	112	109	94	116	98	127	127	95	51	15	77	43	70	80	140	141	250	171	98	95	135	117	127
LOC100159566	mRNA	talin-1	FBgn0260442	rhea	CG6831	rhea	240	305	403	411	54	314	209	328	230	553	567	351	410	525	461	356	377	483	488	478	352	130	45	395	229	200	256	576	553	758	528	408	298	471	496	463
LOC100159567	mRNA	uncharacterized protein LOC100159567	NA	NA	NA	NA	63	53	81	61	7	74	61	66	49	130	134	74	132	89	175	96	92	113	95	103	87	54	1	94	50	20	89	194	170	189	126	114	72	127	109	101
LOC100159568	mRNA	mediator of RNA polymerase II transcription subunit 24 isoform X1', 'mediator of RNA polymerase II transcription subunit 24 isoform X2'	FBgn0035851	MED24	CG7999	Mediator complex subunit 24	636	584	583.5	499.5	132.5	617.5	373.5	572.5	356	831	953.5	536	513.5	674	563.5	471	495	765	754	623	517	291	64.5	477.5	366.5	314	314.5	870	849.5	1033	684	376	443	725	705.5	608
LOC100159569	mRNA	inter-alpha-trypsin inhibitor heavy chain H4	NA	NA	NA	NA	221	379	365	401	103.5	665.5	416.83	376.33	410.5	574.83	470.33	252.33	415.5	680	650.5	669	926.58	764.5	471	471	263	312.5	56	370	527.5	317.67	423	718	455.5	572	886.83	428.83	319	848	496	579
LOC100159570	mRNA	rhomboid-related protein 2	FBgn0020248	stet	CG33166	stem cell tumor	422	313	346	340	59	310	274	335	187	405	519	327	281	271	321.5	206	269.5	402	445	547	459	157	42	334	222	218	286	430	529	531	279	213	266	318	312	338
LOC100159571	mRNA	ribosomal protein S15A-like	FBgn0010198	RpS15Aa	CG2033	Ribosomal protein S15Aa	26508	29148.67	19077.5	13897.5	4641.83	23605.5	21494.5	18562.83	19659.83	21531.5	21371.17	15848	14807	16585	10703	10988.5	9817.67	12616.5	26840	24148.17	17339.5	21094.5	3888	15707.5	17028.67	17498.5	18247.5	20578.83	17649.5	18101.33	14617	9073.5	12967	11124.5	12462	10159.5
LOC100159572	mRNA	uncharacterized protein LOC100159572	NA	NA	NA	NA	15	4	6	3	0	0	31	19	28	21	0	0	0	0	13	0	0	1	12	7	3	3	0	3	29	22	42	2	9	3	0	0	1	0	5	0
LOC100159573	mRNA	protein kintoun	FBgn0033224	Nop17l	CG1553	Nop17 like	99	125	164	127	18	167	80	116	76	242	239	160	231	257	196	190	183	272	159	153	129	56	20	126	99	88	102	312	222	356	292	148	210	245	268	230
LOC100159574	mRNA	26S proteasome non-ATPase regulatory subunit 11	FBgn0028689	Rpn6	CG10149	Regulatory particle non-ATPase 6	988	908	1130	1040.5	199	1118	738	888	750	1510	1672	1134	1225	1294	1518	1033	1052	1432	1219	1242	1011	525	161	1174	818	658	1071	1637	1567	1988	1407	1051	1037	1375	1462	1298
LOC100159575	mRNA	protein YIF1B	FBgn0039450	Yif1	CG5484	Yip1d-interacting factor 1	362	416.5	497	463	98	424	375	440	288	527	544	425	382	362.5	489	350	390	475	544	673	456	229	58	477	315	372	363	584.5	572	634	444	290	254	470	423.5	356
LOC100159576	mRNA	inositol oxygenase	FBgn0036262	CG6910	CG6910	no_fullname	381	505	412	367	69	552	551	623.5	569	577.5	561.5	305	425	434.5	394	563	558	547	467	699	386.5	290	97	458	684	432	796	792	654	769.5	909	375	369.5	572.5	423	457
LOC100159578	mRNA	dynein heavy chain 12, axonemal-like isoform X1', 'dynein heavy chain 12, axonemal-like isoform X2'	FBgn0013810	Dhc36C	CG5526	Dynein heavy chain at 36C	3	4	1	3	1	0	3	3	4	7	17	4	3	4	5	4	3	4	3	2	11	0	2	1	3	5	5	9	6	8	3	0	3	6	12	17
LOC100159579	mRNA	protein son of sevenless-like	FBgn0001965	Sos	CG7793	Son of sevenless	98	104	163	152	21	174	81	135	124	247	297	143	206	248	187	232	201	306	201	215	186	69	18	159	108	99	127	272	261	360	289	122	149	249	299	258
LOC100159580	mRNA	UDP-glucuronosyltransferase 2C1	FBgn0038886	Ugt49B2	CG6475	UDP-glycosyltransferase family 49 member B2	143	224	233	204	47	241	185	267	190	235	268	146	198	236	205.5	137	200	225	315	348	289	170	34	296	251	249	278	294	294	351	244	145	167	251.5	243	211
LOC100159582	mRNA	uncharacterized protein LOC100159582 isoform X1', 'uncharacterized protein LOC100159582 isoform X2'	FBgn0261859	CG42788	CG42788	no_fullname	505.5	568.5	734	613	118	737.5	370	587	518	794.5	961.5	469	656	658.5	683.5	424.5	474	845	472	779	358	152	59	561	407	411	424	877.5	822	845	668	357.5	483	556	735	685.5
LOC100159583	mRNA	Golgi-specific brefeldin A-resistance guanine nucleotide exchange factor 1	FBgn0264560	garz	CG8487	gartenzwerg	715.5	641	766.5	763	167	742	609	927.33	568	1255.5	1162	812	755	907.5	806.5	642	800	1281.33	1133.5	997	677.5	426	112	783	658.5	565	614	1245	1122	1550	1042	586	629	984	913.33	881.5
LOC100159584	mRNA	larval cuticle protein A2B, partial	FBgn0038714	Cpr92A	CG6240	Cuticular protein 92A	187.33	211.17	131.33	97.67	26.67	147.33	105	127.33	228.5	187.83	268.17	251	3841.5	359	960.33	490	173.33	315.67	137	93.83	106.17	142.83	14.67	89.33	72.33	159.67	126.5	229	291.33	240.17	136.83	223.17	320.67	169.5	438.33	245.5
LOC100159585	mRNA	polyadenylate-binding protein 4-like	FBgn0265297	pAbp	CG5119	poly(A) binding protein	19176.75	19317.5	18625.75	18639.5	3682.5	22134	16914	21651.5	16420.5	21838.75	22583	11845.25	11846	17633	11888	11661	13360	18575.5	20479.5	25216	16517	12477	3232.5	18971.5	15723	15352	16158	22209	19616	24370.5	19191.83	9081.5	11618	16916.75	15946	15214.17
LOC100159587	mRNA	histone acetyltransferase-like	FBgn0263757	Rpb4	CG43662	RNA polymerase II subunit Rpb4	41.5	56	47	42	11	41.5	43	46	29.5	50.5	26	40.5	39.5	40.5	63	30	26	35.5	90.5	108.5	91	63	13	81	76	68	73.5	96.5	77.5	112.5	77.5	54	62	80	62	56
LOC100159588	mRNA	uncharacterized protein LOC100159588	FBgn0024897	b6	CG3100	b6	220	184	246	439	31	209	915	1373	648	2586	184	96	255	131	353	121	139	164	908	287	256	154	59	423	1089	1198	1631	385	311	561	181	138	154	248	388	233
LOC100159589	mRNA	metal transporter CNNM4 isoform X1', 'metal transporter CNNM4 isoform X2', 'metal transporter CNNM4 isoform X3'	FBgn0262124	uex	CG42595	unextended	1500.33	1368	1926.67	1676	308.5	1715	1017.5	1807.5	1139	2397	2317.58	1399.33	1777.5	1897.5	1719.33	1455	1573.5	2477	1576.5	2491	1580.5	541	209	1698	1053.5	1211.5	1172	2486.5	2296.67	2596	1966.83	1075.5	1244	1875	1933.5	1837.5
LOC100159593	mRNA	wee1-like protein kinase	FBgn0011737	Wee1	CG4488	Wee1 kinase	262	228	315	257.5	59	207.5	159	145	163	357	449	241	381	335.5	346	196	276	368	320	390	256	126	49	271	154	134	193	478	469	538	398	236	281	343	376	350
LOC100159594	mRNA	hydroxysteroid dehydrogenase-like protein 2 isoform X1', 'hydroxysteroid dehydrogenase-like protein 2 isoform X2'	FBgn0039537	CG5590	CG5590	no_fullname	5	11	6	22	8	15	41	33	87	22	26	23	98	36	92	78	71	78	4	3	2	5	3	19	34	27	34	4	6	11	20	36	39	14	42	24
LOC100159595	mRNA	EARP-interacting protein homolog	FBgn0036292	CG10646	CG10646	no_fullname	152.5	86	120.67	146	43.17	101.5	89.83	145.17	111	193.5	226.5	138.5	140.17	157.67	204.17	96	122.33	164.17	222.92	150.83	131.17	88.5	16.83	103.5	96	114.67	76.5	207.33	212.33	234.83	133.33	133.5	129	153.83	148.67	134.17
LOC100159596	mRNA	synaptobrevin homolog YKT6	FBgn0260858	Ykt6	CG1515	YKT6 v-SNARE	598	480	439	585	112	486	458	589	364	582	672	355	393	459	531	409	412	674	517	710	523	269	98	519	447	417	475	586	551	763.5	439	275	354	536	509	478
LOC100159597	mRNA	neuroplastin isoform X1', 'neuroplastin isoform X2', 'neuroplastin isoform X3'	FBgn0261822	Bsg	CG31605	Basigin	10169.5	9257	9187	8921.5	1798.5	9197.5	7255	9554.5	7352	11746	13082	7476.5	7829.33	9442	8589.5	7100.5	7834	12367	10296	14048	9544	5233	1656.83	9446.17	6841	6766.33	7874.5	14640.5	12476.83	12700.17	11112.5	5831	6704.5	9894.67	9861	9781.67
LOC100159599	mRNA	guanine nucleotide exchange factor for Rab-3A isoform X1', 'rab-3A-interacting protein isoform X2'	NA	NA	NA	NA	514	515	589.5	530	128	627	364	578	413	727	901.5	469	569	746	575.5	525.5	573	784	731	785.5	490	306	66.5	560	389	437	526	828.5	841	989.5	778.5	382	478	731.5	752	796.5
LOC100159604	mRNA	larval cuticle protein A2B	FBgn0038714	Cpr92A	CG6240	Cuticular protein 92A	263	212.83	162.67	93.5	28.67	184.33	82.67	124	244.33	176.17	290.67	341	3723.08	292.17	811.83	487.33	190.75	357	177	125.67	149.67	189.17	30	101.67	67.67	141	154.83	185.5	310.83	280	136.17	249.5	438	142.67	421.67	295.33
LOC100159605	mRNA	heparan-alpha-glucosaminide N-acetyltransferase isoform X1', 'heparan-alpha-glucosaminide N-acetyltransferase isoform X2', 'heparan-alpha-glucosaminide N-acetyltransferase isoform X3', 'heparan-alpha-glucosaminide N-acetyltransferase isoform X4'	FBgn0029737	CG6903	CG6903	no_fullname	604	593	620	686.5	151	743.5	684	742	542	952	1175.5	645	731	833	869.5	647.5	755.5	1031.5	797	922	755	429	105	737	683	573	639	1144	1126	1280	895	515	534	909	908	812.5
LOC100159606	mRNA	retinal homeobox protein Rx1	FBgn0020617	Rx	CG10052	Retinal Homeobox	46	53	55	40	11	46	45	56	65	57	104	66	52	41	55	36	41	87	61	99	58	30	10	58	23	36	26	85	85	94	54	35	54	47	64	97
LOC100159607	mRNA	FAST kinase domain-containing protein 4	FBgn0038961	CG13850	CG13850	no_fullname	764	684	619	620	106	707	689	734	590	1131	1170.33	813.5	791.5	886	925	691.5	712.5	1037.5	909	861	527	421	145	574.5	616.5	471	500	1196.33	1116	1289.5	1021.67	753.5	638.83	918.17	886	854
LOC100159608	mRNA	ATP-dependent DNA helicase Q4	FBgn0040290	RecQ4	CG7487	RecQ4 helicase	96	109	172	126	28	110	51	94	72	246.5	275	177	147	145	159	133	135	183	173	224	206	62	23	133	74	34	71	303	212	308	151	140	91	216	191	145
LOC100159609	mRNA	male-specific lethal 3 homolog	FBgn0002775	msl-3	CG8631	male-specific lethal 3	241.5	280	262.5	296.5	49.5	214.5	205	232	177	393	470	260.5	372	365.5	337	260	327.5	504.5	368.5	370	303	118.5	30	291.5	190	177.33	162	502	516.5	513	335	184	250	384	366.5	338.5
LOC100159610	mRNA	acyl-CoA dehydrogenase family member 9, mitochondrial	FBgn0086712	Egm	CG9006	Enigma	522	449	568	468	89	556	454	474	334	710	746	430	462	598	475	416	466	665	637	638	386	364	88	488	397	424	486	789	606	741	640	392	333	611	645	531
LOC100159612	mRNA	tropomyosin-1	FBgn0004117	Tm2	CG4843	Tropomyosin 2	80414.42	72653.22	57910.75	63092.5	16123.75	83388.83	99124.03	90580.42	75984.18	57087	54925.78	34202.5	31450.25	48086	35788.67	29501.25	39027.42	44514.08	68332.67	94596.08	50005.25	65908.58	17255.67	70073.67	84689.5	81587.51	88260.78	55038.33	37582.67	46834.75	57001.83	34717.92	34380.17	47349.67	36571.75	43451
LOC100159613	mRNA	uncharacterized protein LOC100159613	FBgn0038395	CG10407	CG10407	no_fullname	4549	3859.5	3965	5393	1268.5	5622.5	1562	1536.5	3904	5391.33	7823	6884	7909.33	8808.83	10190.5	8379.5	9462	9480	6365	4890.5	4477.5	2832.5	795	4307.5	3255.5	1437	5075	5142.5	3825.5	4490.17	9775	6410.33	7325.83	9803	8302.33	11501
LOC100159614	mRNA	Protein FRG1 homolog-like	FBgn0036964	FRG1	CG6480	FSHD region gene 1	198	208	253	178	51	225.5	174	235	170	339	354	250	302	279.17	350.5	200	241	299.5	331.5	397	344	219.5	43	285	233.5	194.5	215	389	362	463.5	364	268	205	316.5	369	295.5
LOC100159616	mRNA	cytochrome P450 315a1, mitochondrial	FBgn0003312	sad	CG14728	shadow	72	39	42	69	13	61	71	71	59	145	116	79	81	99	114	102	116.5	169	81	97	62	47	15	74	46	71	68	152	158	202	147	93	81	151	129	125
LOC100159618	mRNA	calumenin-A	FBgn0031673	CG31650	CG31650	no_fullname	80	139	163	195	19	159	95	168	120	207	225	149	168	206	232	180	229	273	171	210	158	63	17	161	118	131	135	218	175	249	247	153	144	242	190	178
LOC100159619	mRNA	phosphatidylethanolamine-binding protein-like isoform X1', 'phosphatidylethanolamine-binding protein-like precursor'	FBgn0032453	CG6180	CG6180	no_fullname	1368	1418.5	1186	1528	335	2120.5	2078	1628.5	2359	1166.33	1608	926.5	1698	1819	1671	2385	2141.5	3072.33	1897	1768.5	1323.5	1742	263.83	1483	2477	1795.17	2932	1454	1323.5	1602	2237	1253.5	1638	2790.5	2079	2316.5
LOC100159621	mRNA	5'-3' exoribonuclease 2 homolog	FBgn0031868	Rat1	CG10354	Rat1 5'-3' exoribonuclease	875	866	930	879.5	212	897	617	807	575	1007	1041	692.5	688.5	704	663	500	680	878.5	1258	1411.5	824	543	124	953.5	669.5	612	652.5	1131	1025.5	1335.5	834	582.5	567.5	702	776	765.5
LOC100159623	mRNA	ATP-dependent RNA helicase DDX19A	FBgn0024804	Dbp80	CG17023	Dead box protein 80	8	0	5	14	1	20	3	3	4	13	12	7	8	6	5	3	14	5	4	2	5	7	0	3	1	4	3	10	6	12	10	17	6	13	8	8
LOC100159625	mRNA	RYamide receptor-like	FBgn0004842	RYa-R	CG5811	RYamide receptor	109	79	91	105	15	80	56	94	56	159	192	114	140	110	89	97	85	149	116	152	128	50	10	53	80	62	48	207	146	150	117	62	85	115	126	115.5
LOC100159626	mRNA	electron transfer flavoprotein-ubiquinone oxidoreductase, mitochondrial	FBgn0286783	Etf-QO	CG12140	Electron transfer flavoprotein-ubiquinone oxidoreductase	1038.67	1189.33	940.5	1054.5	263.33	1087.5	1116.83	1473.17	1208.33	1202.17	1402.83	747.17	1046.83	1140.5	1052	986.17	1095.83	1400.33	1298	1215.83	827.17	809.17	179	1036	1046.67	1055.5	1229	1413	1038.17	1232.17	1310.83	791.83	873.83	1273.5	1316	1358.67
LOC100159627	mRNA	uncharacterized protein LOC100159627 isoform X1', 'uncharacterized protein LOC100159627 isoform X2'	FBgn0032694	MESR3	CG15162	Misexpression suppressor of ras 3	418	445	426	392	92	482	284	462.5	378	521	626	350.5	353.5	349.5	444.5	350.5	354	467	440	668	480	290	72	480	348.5	431	470	720	682.5	717	397	286	274	393.5	453	332
LOC100159630	mRNA	vesicular glutamate transporter 1 isoform X1', 'vesicular glutamate transporter 1 isoform X2'	NA	NA	NA	NA	10	21	7	31	7	28	111	78	68	16	17	10	17	38	26	54	116	118	11	13	10	12	5	26	75.5	48	95	33	25	25	73	43	22	72	48	33.5
LOC100159631	mRNA	ubiquitin conjugation factor E4 A	FBgn0028467	CG11070	CG11070	no_fullname	237.5	227.5	375	300	54	235	194	311	227	537	561.5	341.5	483.5	556	470.5	357	412	603	378.5	388.5	329	141	41	298.5	196.5	175	321	578.5	491	699	565	295	311	529	561	470.5
LOC100159632	mRNA	uncharacterized protein LOC100159632	FBgn0030598	CG9503	CG9503	no_fullname	1347	3009	1312	833	436	1846	4222	1833	2110	5443	3353	3001	846	7347	1	1770	7467.5	1826	1377	5014	949	4070	364	2129	4187	2487	4394	9991	1095	2028	13417.33	5175	2297	12743	13	2104
LOC100159633	mRNA	cytoplasmic dynein 1 intermediate chain isoform X1', 'cytoplasmic dynein 1 intermediate chain isoform X2', 'cytoplasmic dynein 1 intermediate chain isoform X3', 'cytoplasmic dynein 1 intermediate chain isoform X4', 'cytoplasmic dynein 1 intermediate chain isoform X5', 'cytoplasmic dynein 1 intermediate chain isoform X6', 'cytoplasmic dynein 1 intermediate chain isoform X7', 'cytoplasmic dynein 1 …	FBgn0003654	sw	CG18000	short wing	1351.5	1154	1218.83	1335.83	309	1071	1102.5	1554	958.67	1717	1667.5	1053	1059	1118	1045.5	870	1038	1436	1879	1780.83	1204	719	177	1181.5	1131	1045	869	1640.33	1686.5	1931	1232.5	774	778.5	1177.5	1188.5	1009.5
LOC100159637	mRNA	fatty acyl-CoA reductase wat	FBgn0039620	wat	CG1443	waterproof	666.23	663.87	539.92	462.75	111.83	752.78	239.83	306.58	446.95	562	716.82	497.83	750.17	1234.42	1003.33	399.25	508.67	423.25	1235.95	682.83	598.25	555.9	109.17	854.32	632.75	399.95	552.33	1004.62	569.83	1044.98	996.08	669.08	785.67	954.12	693.92	817.7
LOC100159638	mRNA	palmitoyltransferase ZDHHC15 isoform X1', 'palmitoyltransferase ZDHHC15 isoform X2', 'palmitoyltransferase ZDHHC15 isoform X3', 'palmitoyltransferase ZDHHC15 isoform X4', 'palmitoyltransferase ZDHHC15 isoform X5', 'palmitoyltransferase ZDHHC15 isoform X6', 'palmitoyltransferase ZDHHC15 isoform X7'	FBgn0033474	CG1407	CG1407	no_fullname	576	524	533	488	125	486	394	522.5	409	652	595	462	484	462	474	371	426	569	720	791	487	316	78	523	415	430	392	714	596	784	535	323	335	538	564	543
LOC100159639	mRNA	uncharacterized protein LOC100159639	FBgn0033019	CG10395	CG10395	no_fullname	21.5	16.5	28	19	3	21	10.5	29.5	16.5	22.5	24.5	12	14.5	25	9.5	16.5	18.5	31	30.5	38	23.5	13.5	0	20.5	17.5	12.5	13.5	50.5	53.5	37.5	33.5	17.5	17.5	70	42.5	38
LOC100159640	mRNA	tyrosine-protein kinase transmembrane receptor Ror2	FBgn0020391	Nrk	CG4007	Neurospecific receptor kinase	174	213	272	184	48	231	139	167	138	297	375	235	219	245	252	211	273	322	276	303	226	135	32	219	156	137	161	385	347	426	266	148	196	284	301	249
LOC100159641	mRNA	endoplasmic reticulum resident protein 29 precursor	FBgn0004003	wbl	CG7225	windbeutel	524	489	512	479	72	515	513	742	450	633	572	369	294	501	441	318	435	441	826	644.5	517	367	115	546	701	580	529	658	557	756	452	284	269	420	410	318
LOC100159642	mRNA	uncharacterized protein LOC100159642	NA	NA	NA	NA	134	121	104	146	13	138	108	128	76	222	244	143	163	162.5	154	148	135	173	123	164	173.5	57	14	100	76	59	84	182	201	275	201	121.5	127	157	137	130
LOC100159643	mRNA	short stature homeobox protein 2-like isoform X1', 'short stature homeobox protein 2-like isoform X2'	FBgn0085396	CG34367	CG34367	no_fullname	21	17	21	11	8	18	17	17	16	37	31	17	15	29	11	15	27	20	16	36	6	7	1	13	7	10	0	37	21	25	42	9	13	33	19	21
LOC100159644	mRNA	vacuolar protein sorting-associated protein 53 homolog	FBgn0031598	Vps53	CG3338	Vacuolar protein sorting 53	273	192	238	249.5	43	200	198	296	197	524	588.33	422	425.5	405	462	338.5	382	590	376	313	285	124	42	270	211	197	280	577	573	677.5	462.5	300	314	475.5	484	409.5
LOC100159645	mRNA	mitochondrial ribosomal protein S7-like	FBgn0032236	mRpS7	CG5108	mitochondrial ribosomal protein S7	312	280	278	242	60	321	275	270	221	529	513	338	386	390	484	319	316	424	516.5	356	229	276	51	269	271	173	235	583	414	536	444	327	283	313	337	299
LOC100159646	mRNA	steroid dehydrogenase-like	NA	NA	NA	NA	25	50	42	37	2	46	21	28	31	111	95	21	64	88	65	66	81	65	25	83	22	20	2	39	34	50	101	149	70	103	218	91	45	117	57	78
LOC100159647	mRNA	paramyosin, long form	FBgn0003149	Prm	CG5939	Paramyosin	110807.5	111551	89451.83	94839	23411	111579	118381	133179.17	105072	101490.03	91434.33	56752.5	48585	84137.5	54166.5	58266.83	67632.33	90119	95452.67	132992.5	76336	67874.5	18811.5	96343.5	94186	94960.17	94392.5	82873.83	69057.5	85142	90411.5	40428	52039	82573	66365	75809.33
LOC100159649	mRNA	ethanolaminephosphotransferase 1	FBgn0053116	CG33116	CG33116	no_fullname	182	163	257	266	45	275	153	247	167	446	433	267.5	404	380	440	318.5	339	489.5	340	320	284	107	34	269	216	163	186	511	492	592	460	304	230	433	409	344
LOC100159650	mRNA	proteasome 25 kDa subunit	FBgn0086134	Prosalpha2	CG5266	Proteasome alpha2 subunit	1285	1085.5	1327.5	1051	222.5	1294.5	909	1084.17	786	1640	1536.5	1434	1197	1085.33	1607	891.83	1144	1248	1655	1474.5	1140	616	175	1019.5	742	774	886	1628.5	1561.5	1921	1322	1216.5	833.5	1179.5	1099	975
LOC100159651	mRNA	alpha-1,6-mannosyl-glycoprotein 2-beta-N-acetylglucosaminyltransferase isoform X1', 'alpha-1,6-mannosyl-glycoprotein 2-beta-N-acetylglucosaminyltransferase isoform X2', 'alpha-1,6-mannosyl-glycoprotein 2-beta-N-acetylglucosaminyltransferase isoform X3'	FBgn0039738	Mgat2	CG7921	Mannosyl (alpha-1,6-)-glycoprotein beta-1,2-N-acetylglucosaminyltransferase	100.5	113.5	190	151.5	43	202	119.5	150.5	130	235	239.5	132	150	199	164.5	223	212	283	147.5	269.5	184	75	17.5	175	126.5	149	140.5	317	229.5	284	255	141	125	243	226.5	197
LOC100159652	mRNA	LOW QUALITY PROTEIN: baculoviral IAP repeat-containing protein 2	FBgn0260635	Diap1	CG12284	Death-associated inhibitor of apoptosis 1	57	51.83	83.5	76.67	17	88	41	44.5	58.83	96.17	103.5	56.83	56.5	71	51.67	45.5	42.83	63	35.83	58	51.33	43	5.5	44.67	34	28	38.17	77.33	69.33	65	76.33	28.5	41	49.5	67.33	57
LOC100159653	mRNA	opsin, ultraviolet-sensitive	FBgn0036260	Rh7	CG5638	Rhodopsin 7	39	27	16	49	9	11	19	49	54	18	39	27	36	27	27	35	22	38	39	53	28	20	1	30	26	36	50	23	31	28	22	15	23	19	25	39
LOC100159654	mRNA	tubulin beta chain	FBgn0003888	betaTub60D	CG3401	beta-Tubulin at 60D	2303	2046	2119	1926	323	1651	2978	3162	2392.5	2332	2155	1402	1836	1314	1649.5	1373	1210	2250	2625	2671	2028	1749	476	2186	3098	3097	2476	2577	2478	3145	1193	1540	1230	1278	2571	1339
LOC100159655	mRNA	venom serine carboxypeptidase	FBgn0038738	CG4572	CG4572	no_fullname	1257	1245	1027	1074	200	1432	1135	1300	1442	2483	2912	1845	2428.5	2051	2339	1950	2127	2524	1478	1432	1156	1067	229	1181	945	909	1185	3614	2636	2429	2187	2563	2481	2109	3113	2475
LOC100159656	mRNA	otoferlin isoform X1', 'otoferlin isoform X2', 'otoferlin isoform X3', 'otoferlin isoform X4', 'otoferlin isoform X5'	FBgn0266757	mfr	CG5747	misfire	349	344	581	592	100	510	201	598	400	545	607	331	362	416	369	384	342	697	581	678	400	142	52	493	302	446	288	504	559	568	394	201	323	397	576	452
LOC100159657	mRNA	polypeptide N-acetylgalactosaminyltransferase 5 isoform X1', 'polypeptide N-acetylgalactosaminyltransferase 5 isoform X2'	FBgn0031681	Pgant5	CG31651	Polypeptide N-Acetylgalactosaminyltransferase 5	405	523	865	641	104	754	315	620	426	800.5	750	382.5	493	673	523.5	495	551	720	697	978	676	191	117	817.5	437	471.5	506	939	840.5	1269.5	672	363	408	669	754.5	549.5
LOC100159658	mRNA	GPI transamidase component PIG-T	FBgn0030035	PIG-T	CG11190	Phosphatidylinositol glycan anchor biosynthesis class T	96	104	179	114	17	101	65	104	81	215	224	137	159	249	230	139	190	264	152	147	109	31	25	127	87	69	145	280	250	348	242	186	128	252	238	209
LOC100159660	mRNA	zinc finger protein 624	FBgn0051224	CG31224	CG31224	no_fullname	558	580	814	787	171	705	420	718	466	1033	1099	622	954	804	823	731	719	1221	893	1057	738	335	86	773	470	431	548	1110	1086	1331	988	609	629	967	925.5	944
LOC100159662	mRNA	uncharacterized protein LOC100159662	FBgn0287234	slf	CG3244	schlaff	1513	1564	1035	723	229	1081	534	500	1179	1485	1659	1901	7888	2003	5443	1692	1147	1494	646	467	478	1089	86	378	418	556	1352	516	489	528	653	1119	1405	714	1097	1179
LOC100159663	mRNA	endothelin-converting enzyme 2 isoform X1', 'neprilysin-2 isoform X2', 'neprilysin-2 isoform X3'	FBgn0039478	Nep5	CG6265	Neprilysin 5	94	82	146	130	29	166	67.5	128.5	80	147.5	180.5	100	173	174.5	148.5	159	175	226	143.5	155.5	112	50	12	186.5	68	76	122	177.5	140.5	274.5	232.5	111	112	216.5	211.5	201.5
LOC100159664	mRNA	mitochondrial 2-oxoglutarate/malate carrier protein	FBgn0039674	CG1907	CG1907	no_fullname	1358	1446	1152	1094	252	1294	981	1194	1097	1705	1851	1076	1405	1516	1422	1177	1419	1404	1374	1591	1023	1020	227	1195	973	831	1164	1919.5	1313	1563	2000	1533	1177	1422	1407	1340
LOC100159666	mRNA	trimethylguanosine synthase	FBgn0266195	Tgs1	CG44890	Trimethylguanosine synthase 1	36	46	71	45	15	57	38	66	33	67	79	52	51	45	66	36	68	63	40	95	57	38	7	60	54	44	24	72	100	92	70	42.5	30	47	57	45.33
LOC100159667	mRNA	uncharacterized protein LOC100159667', 'uncharacterized protein LOC100159667 isoform X1', 'uncharacterized protein LOC100159667 isoform X2', 'uncharacterized protein LOC100159667 isoform X3', 'uncharacterized protein LOC100159667 isoform X4'	FBgn0263776	CG43693	CG43693	no_fullname	1914.5	2009	2332.5	1998.5	425.5	2224	1340	2323.5	1735	2377	2634	1367.5	2010	2381.5	1933.33	1928.5	2190.83	3073	2412	3206.33	2051	1192	313	2168	1716	1698	1828.5	2974.33	2545	2929.83	2868.17	1636.5	1927.5	2634.5	2977.5	2884.17
LOC100159668	mRNA	mucin-5AC	FBgn0038492	Mur89F	CG4090	Mucin related 89F	1292	1259	1728	2175.5	285	1464	3078	5661	2981	945	1354	693.5	642	901	642	524	734	793	3842.5	2179.83	1370	631	234	1936	5677.5	4071	3656.5	1466	1309	2301	1099	637	727	1103	1172	902
LOC100159669	mRNA	protein unc-80 homolog	FBgn0039536	unc80	CG18437	uncoordinated 80	473	337	800	593.5	102	567	227	719.5	434	886.5	885	488	664	753	606	595	663	1183	484	808	514	137	51	654	333	393	339	773.5	687	947	866	378.5	441	648	787	757
LOC100159670	mRNA	uncharacterized protein LOC100159670', 'uncharacterized protein LOC100159670 isoform X1'	FBgn0286027	Rnmt	CG3688	RNA guanine-7 methyltransferase	455	376.5	439.5	542.5	142	417	423.5	733.5	328	680.5	666.5	480	467	482	491	370	404	668	572	693	412.5	201	64	480	479	388	354	539	625	661	477	340	293	458	455	435.5
LOC100159671	mRNA	E3 ubiquitin-protein ligase NEDD4 isoform X1', 'E3 ubiquitin-protein ligase NEDD4 isoform X2', 'E3 ubiquitin-protein ligase NEDD4 isoform X3'	FBgn0259174	Nedd4	CG42279	Nedd4	566.5	514	795	748	113	619.5	402.5	687	492	906	984	652	760	767	902.5	595.5	764	994	843.5	928.5	766	249	90	756.5	469.5	419	556	859	989.5	1188	857	574	568.5	838.5	827	748.5
LOC100159673	mRNA	uncharacterized protein LOC100159673	FBgn0032746	CG10470	CG10470	no_fullname	516.5	533.5	470	381.5	97	393	446.5	478	348	714.5	712.5	545.5	579	617	712	455	515.5	603	588.5	531	370	486	67	399	402	380	374	804	633.5	762.5	580	480.5	501.5	602.5	621	451
LOC100159674	mRNA	exportin-7	FBgn0053180	Ranbp16	CG33180	Ranbp16	398	427	423	423	87	348.5	261	372.5	226.5	692.75	801.5	445.5	547	533	639	425.5	472	758	595.5	538.5	417	206	69.5	430.5	252.5	189	287	739	778.5	889.5	605	380	320.5	543.5	589.5	520
LOC100159675	mRNA	presequence protease, mitochondrial	FBgn0033005	CG3107	CG3107	no_fullname	427	368	458	406	87	473	340	416	274	774	637	591	613	577	717	530	619	757	531	592	408	219	60	456	339	292	330	714	687	852	643	535	403	654	609	543
LOC100159676	mRNA	thyroid transcription factor 1	FBgn0287186	scro	CG17594	scarecrow	751.5	526.5	644	692	100.5	581	446	579.5	431.5	606.5	931	506	733.5	581	641	494	332.5	942.5	538.5	972.5	593	249.5	90	619	354.5	387	339.5	757.5	972	904.5	492	350	520	495.5	752	735.5
LOC100159678	mRNA	uncharacterized protein LOC100159678	NA	NA	NA	NA	58	52	75	85	16	63	49	76	67	93	107	70	84	54	82	65	77	126	63	78	69	13	8	82	78	48	55	109	100	109.2	53	41	42	63	68	73
LOC100159679	mRNA	uncharacterized protein LOC100159679 isoform X1', 'uncharacterized protein LOC100159679 isoform X2', 'uncharacterized protein LOC100159679 isoform X3'	FBgn0046706	Haspin	CG40080	Haspin	5.5	4.5	10	9	1	5	4	12.5	3.5	16	22.5	14.5	15	22.17	15.5	11.5	13.5	18.33	23.17	35	21	13	2	14.5	3	13	8.5	32.17	41.33	50.5	34	18	10.5	26	29.5	19.5
LOC100159680	mRNA	protein MTO1 homolog, mitochondrial	FBgn0034735	CG4610	CG4610	no_fullname	355	355	315	304	71	255	290	358	237	354.5	440	226	257	294	257	221	238	347	487	413	291	193	29	298	242	215	239	412	382	418	300	166	185	310	282	270
LOC100159681	mRNA	MOB kinase activator-like 3', 'MOB kinase activator-like 3 isoform X1'	FBgn0259482	Mob3	CG4946	MOB kinase activator 3	215	274	190	174	45	176	169	216	202	270	335	231	280	214	263	219	203	281	290	220	239	152	16	166	141	118	128	330	262	317	229	140	199	221	283	187
LOC100159682	mRNA	catalase	FBgn0000261	Cat	CG6871	Catalase	79	100	101	92	19	121	94	80	76	144	135	111	679	161	604	164	110	153	172	114	85	173	7	93	100	63	165	195	171	199	159	100	120	143	156	126
LOC100159684	mRNA	viral A-type inclusion protein, putative', 'viral A-type inclusion protein, putative isoform X1'	NA	NA	NA	NA	254	218	261	184	33	145	50	79	38	232	208	156	140	99	160	71	91	111	325	351	322	124	22	233	88	71	82	258	288	432	134	89	60	85	76	69
LOC100159685	mRNA	takeout-like precursor	FBgn0038395	CG10407	CG10407	no_fullname	4738.14	74.75	35.25	33.83	16.75	28.75	5.67	10.83	50.17	57.67	78.58	31.67	1374.74	2729.57	1269.66	79.17	32.58	29.17	17.58	15.25	6.25	187	3.5	10.67	160.41	149.41	37.42	4.58	7.67	8.5	33.92	13.5	34	41.58	44.75	58.58
LOC100159686	mRNA	mitochondrial intermediate peptidase isoform X1', 'mitochondrial intermediate peptidase isoform X2'	FBgn0033038	CG7791	CG7791	no_fullname	637	551	581	567	98	581	428	653	396	864	926	573	584	692	577	544	579	793	728	798	558	301	78	577	458	446	418	873	758	877	770	421	491	735	663	622
LOC100159687	mRNA	uncharacterized protein LOC100159687	NA	NA	NA	NA	40	83	75	55	8	34	37	41	35	129	161	114.5	70	81	112	100	91.5	111	74.5	74	28	29	5	52	27	17	35	123.5	127	169	95	72	48	115.5	98	74
LOC100159688	mRNA	uncharacterized protein LOC100159688 precursor	NA	NA	NA	NA	5691	4587	4160.5	5333.5	953	4465	10426.5	10942	11161.5	4779.5	6874.5	4022	3316	2096.5	3645.5	2103	1276	4228	8548	4789	4663.5	4516	998	5148	7797	9199.5	5709	6030.5	9226	8647	1872	2799.5	2103.5	1420.5	4803	1130
LOC100159689	mRNA	cleft lip and palate transmembrane protein 1 homolog	FBgn0031590	CG3702	CG3702	no_fullname	1308	1107.5	1358	1306	225	1143	887	1106	834	1741	2021	1188	1316	1458	1620	1138	1337.5	1922	1769	2125	1778	957	190	1583	1094	1044	1284	2332.83	2069	2632	2001	1222.5	1150	1959	2033	1751
LOC100159691	mRNA	UDP-glucuronosyltransferase 1-7C	FBgn0032713	Ugt36D1	CG17323	UDP-glycosyltransferase family 36 member D1	426	367	375	429	82	440	359	495	407	395.5	599	290	527	396.5	403	346	333	540	501	457	396	295	37	416	337	292	358	406	402	420	364	248	343	395	591	549
LOC100159692	mRNA	threonine aspartase 1 isoform X1', 'threonine aspartase 1 isoform X2'	FBgn0263602	Tasp1	CG5241	Taspase 1	205	222	174.5	217.5	38	214.5	162.5	232	145	278	277	171.5	173	192	197.5	149	187.5	288.5	212.5	273.5	193.5	126	24	201.5	124	136	153	253.33	241.5	322	217	110	137	212.5	182.5	182
LOC100159693	mRNA	histone-lysine N-methyltransferase 2C	FBgn0263667	Lpt	CG5591	Lost PHDs of trr	334.5	329	653.17	439.5	93	452.83	168.33	394.83	295.5	551	479.5	282	346	586.5	320.5	266.5	297.5	485	429.33	866.5	467.33	99.5	57	474.33	194.5	311.17	172	409	396.33	641.5	525	207.33	262	295	463.5	403.5
LOC100159694	mRNA	DNA N6-methyl adenine demethylase	FBgn0263392	Tet	CG43444	Ten-Eleven Translocation (TET) family protein	1219	983	1473	1416	229	1107	596	1156	733	1410.5	1515.5	721	1020	968	916	627	685	1072	1288	2323	1211	475	185	1308	927	693	711	1353	1538	1754.5	974.5	616	707	735	960.5	948.5
LOC100159695	mRNA	tryptophan 2,3-dioxygenase-like isoform X1', 'tryptophan 2,3-dioxygenase-like isoform X2'	FBgn0003965	v	CG2155	vermilion	294	304.5	212.5	164.5	42	181.5	116	114	83	189.5	293	134	200.5	207.5	206.5	119.5	61	246	321	348	330.5	139	28	232.5	161.5	194	178.5	258	337.5	422	178	120.5	183	186	312.5	235
LOC100159696	mRNA	ATPase family AAA domain-containing protein 2 isoform X1', 'ATPase family AAA domain-containing protein 2 isoform X2', 'ATPase family AAA domain-containing protein 2 isoform X3'	FBgn0286784	TER94	CG2331	no_fullname	746.5	694.17	1015.17	918.5	198	741.67	571.83	869.67	599.17	1309.67	1477.25	911	996	1044.5	1055.17	768.33	871	1497.83	1088.83	1346.17	949	327.67	99.67	926.83	569.33	610.5	604.83	1260.33	1374.58	1606.83	1141.67	684.92	703.92	1031.5	1053.83	1025.5
LOC100159697	mRNA	TOM1-like protein 2	FBgn0035995	CG3529	CG3529	no_fullname	634	511	685	748.5	138	683	514.5	760	437	987	1117	705	784.5	831	887.5	699.5	701	1059	810.5	1052	852.5	310	127	697	601	502	655	1120	998	1212	1074.5	604.5	523	898.5	869	777
LOC100159700	mRNA	acidic repeat-containing protein isoform X1', 'acidic repeat-containing protein isoform X2', 'acidic repeat-containing protein isoform X3', 'acidic repeat-containing protein isoform X4', 'acidic repeat-containing protein isoform X5', 'acidic repeat-containing protein isoform X6'	FBgn0000451	ect	CG6611	ectodermal	150	55	342	881	8	176	4810	4628	3742	828	52	41	22	17	31	10	16	29	5797.5	157	192	85	37	391	6077.5	8448.33	5588	173	222	543	6	7	0	11	664	9
LOC100159701	mRNA	mitoferrin-1', 'mitoferrin-1 isoform X1'	FBgn0039561	mfrn	CG4963	mitoferrin	185	255	277	239	33	313	155	336	165	408	337	202	319	412	352	251.5	331	411.5	290	432.5	258	101	27	261	236	207	265	375	303	389	416	169.5	225	411	327	382
LOC100159702	mRNA	uncharacterized protein LOC100159702', 'uncharacterized protein LOC100159702 isoform X1'	FBgn0011708	Syx5	CG4214	Syntaxin 5	178	142	163	205	28	175	136	211	144	326	339	234	305	215	461	217.5	265	318	282	305	163	121	30	184	155	132	174	305	308	424	311	202	195	238	239	234
LOC100159703	mRNA	putative sodium-dependent multivitamin transporter	FBgn0052669	CG32669	CG32669	no_fullname	27	48	37	28	9	23	69	45	35	85	55	38	28	72	28	50.5	148	63	55	66	38	74	9	44	71	41	65	152	47	45	159	164	47	176	28	48
LOC100159704	mRNA	cullin-3-B	FBgn0261268	Cul3	CG42616	Cullin 3	413	460	643	526	96	562	331	437	359	798	822	526	667	741	694	505	560	788	743	769	510	179	62	642	385	361	441	825	832	1040	793	481	463	676	706	637
LOC100159705	mRNA	ubiquitin-like protein 4A-like	FBgn0038571	CG7215	CG7215	no_fullname	884	859	791	663	196	973	762	818	726	1505	1586	1207	1225	1047	1720	823	926.5	1108	1382	1158	875	732	133	843	743	825	728	1829	1482	1844	1281	1306	1001	1062	1251	1010
LOC100159706	mRNA	protein MEMO1	FBgn0038110	CG8031	CG8031	no_fullname	479	447	453.5	402.83	104.5	357	446.5	485	242.5	585	619.5	507.5	399	405.5	568	322.5	375.5	479.5	627.83	568.5	413	286	75.5	390.5	362	356.5	303	607	592.5	682.5	420	432.5	328	436	384	364.5
LOC100159707	mRNA	mediator of RNA polymerase II transcription subunit 6	FBgn0024330	MED6	CG9473	Mediator complex subunit 6	317	274	271	261	39	270	226	188	195	313	325	212	238	231	258	183	180	242	278	354	263	166	55	269	182	199	204	310	251	322	214	114	174	237	280	213
LOC100159708	mRNA	tetratricopeptide repeat protein 8	FBgn0031255	BBS8	CG13691	Bardet-Biedl syndrome 8	140	105	91	97	26	85	73	133	63	133	182	98	95	92	117	77	101	149	169	138	86	105	27	81	87	109	69	146	204	154	91	74	69	118	102	83
LOC100159709	mRNA	E3 ubiquitin-protein ligase UBR2	FBgn0030809	Ubr1	CG9086	Ubr1 ubiquitin ligase	1315	1329	1552	1516	301	1557	1082	1621	1225	2053	1993	1150	1507	1700	1395	1388	1605	2190	1587	2164	1599	882	192	1455	1214	1040	1073	1903	1692	2198	1906	993	1099	1787	1726	1652
LOC100159711	mRNA	CTD small phosphatase-like protein	FBgn0036556	hzg	CG5830	herzog	322	349	481	427	86	451	157	329	259	653	625	334	524	508	533	421	443	710	479	522	438	112	55	350	257	296	296	663	716	775	590	320	377	541	546	509
LOC100159713	mRNA	mitogen-activated protein kinase kinase kinase 7 isoform X1', 'mitogen-activated protein kinase kinase kinase 7 isoform X2'	FBgn0026323	Tak1	CG18492	TGF-beta activated kinase 1	527	379	601	467	92	421	277	466	329	816	939	663	585.5	510.5	826	489.5	625	702	474	693	485	173	73	436	276.5	318	360.5	722.5	834	952.5	558.5	463	325	549	503	407
LOC100159715	mRNA	uncharacterized protein LOC100159715 precursor	NA	NA	NA	NA	481	723	351	195	87	479	90	52	404	786	499	472	3632	1243	1801	979	783	388	362	336	183	500	53	176	167	197	341	375	168	189	675	895	1007	597	856	724
LOC100159716	mRNA	synaptonemal complex protein 1 isoform X1', 'synaptonemal complex protein 1 isoform X2', 'synaptonemal complex protein 1 isoform X3'	NA	NA	NA	NA	37	21	39	44	8	27	67	31	20	80	75	75	61	62	79	38	55	64	31	73	70	18	6	42	26	22	28	79	73	100	60	54	21	55	46	46
LOC100159717	mRNA	transcription factor glial cells missing-like isoform X1', 'transcription factor glial cells missing-like isoform X2'	FBgn0014179	gcm	CG12245	glial cells missing	39	35	30	39	9	48	50	45	22	38	54	36	40	29	47	34	42	53	25	44	24	8	11	31	40	31	29	70	75	72	37	36	39	61	56	43
LOC100159719	mRNA	neurochondrin homolog	FBgn0037447	Neurochondrin	CG2330	Neurochondrin	1295	1190	1172	1080	217	1246	1103	1191	853	1547	1420	788	814	1529	1136	888	1020	1162	1213	1345	897	672	148	1112	863	872	999	1517	970	1347	1522	743	703	1254	942	1078
LOC100159720	mRNA	ubiquitin-like-conjugating enzyme ATG3	FBgn0036813	Atg3	CG6877	Autophagy-related 3	235	208	201	207	53.5	171	298.5	230.5	180	209.5	172.5	223.5	144	101	212.5	97	143	158	205	216.5	138	216.5	39	170.5	175	137.5	158	128.5	123.5	138	99.5	121.5	73	89	82.5	85
LOC100159721	mRNA	sodium leak channel non-selective protein	FBgn0002917	na	CG1517	narrow abdomen	640	498	721	670	128	657	442	635	408	1100	1152	825	756.5	754	826	677	712	1127	855	928	753	279	93	606	460	396	491	1169	1081	1286.5	838	518	552	915	812	788
LOC100159722	mRNA	DNA repair protein RAD51 homolog 3	FBgn0003482	spn-D	CG31069	spindle D	98	123	91	96	26	112	58	109	82	85	94	46	49	71	43	53	55	69	91	133	55	60	22	98	71	106	71	72	46	50	63	35	51	58	51	64
LOC100159723	mRNA	vacuolar protein sorting-associated protein 8 homolog isoform X1', 'vacuolar protein sorting-associated protein 8 homolog isoform X2'	FBgn0035704	Vps8	CG10144	Vacuolar protein sorting 8	329.5	232	239	362	60	232	247	327.5	148	550.5	578	345.5	385.5	384	442	291	361	580	381	352	340	91	38	261	245	158	191	488	546.5	635	378	238	233	431	376	317
LOC100159724	mRNA	zinc finger protein 391	FBgn0025874	Meics	CG8474	Meiotic central spindle	187	206	206	316	59	266	115	156	147	311	372	202	232	215	325	202	171	309	276	322	286	151	45	220	159	158	146	399	349	359	301	208	184	243	225	229
LOC100159725	mRNA	alpha-ketoglutarate-dependent dioxygenase alkB homolog 4 isoform X1', 'alpha-ketoglutarate-dependent dioxygenase alkB homolog 4 isoform X2'	FBgn0032149	CG4036	CG4036	no_fullname	107	82	99	110	25	94	109	123	92	246	243	257	198	174.5	254	150	197	196	186	152	126	54	14	120	81	82	82	265	264	366	209	157	126	175	156	199
LOC100159728	mRNA	facilitated trehalose transporter Tret1-2 homolog isoform X1', 'facilitated trehalose transporter Tret1-2 homolog isoform X2'	FBgn0036316	CG10960	CG10960	no_fullname	1503	1949.5	1861.5	1606	275	1792	942	1407	1302	2375.5	2601.5	1523.5	2282.83	2522	2160.5	1951.5	2473.5	2482	1693.5	2696.5	1890.5	1113	363	1975.5	1113	1197	1658	3584.33	2693.67	2863	3483	3436.5	2385.5	2758.5	3267.83	3066.5
LOC100159729	mRNA	peroxisomal membrane protein 11B isoform X1', 'peroxisomal membrane protein 11B isoform X2', 'peroxisomal membrane protein 11B isoform X3'	FBgn0034058	Pex11	CG8315	Peroxin 11	114	117	102	126	30	118	94	121	90	156	166	145	147	158	177	126	141	167	145	123	136	18	30	155	136	80	83	178	187	200	128	125	77	156	157	128
LOC100159730	mRNA	metabotropic glutamate receptor 4	FBgn0050361	mtt	CG30361	mangetout	13	19.5	13	10	3.5	27	4	13	11.5	21.5	19	9	5	21.5	19.5	12	16	13	24	30	2	9.5	4	5	16	0	13	20	7.5	20	27	8	6.5	14	20.5	25.5
LOC100159731	mRNA	uncharacterized protein LOC100159731	FBgn0066365	dyl	CG15013	dusky-like	201	176	233	148	37	159	207	173	162	285.5	217	176	304.5	196	329	217	133	228	173	147	144	70	26	129	98	189	341	131	162	214	119	129	161	110	237	181
LOC100159732	mRNA	PXMP2/4 family protein 4	FBgn0029580	CG14778	CG14778	no_fullname	112	134	81	135	30	163	205	207	184	159	140	111	135	129	116	130	171	180	146	150	90	127	19	136	129	94	199.5	131	127	130	154	145	122	154	129	150
LOC100159733	mRNA	mRNA (2'-O-methyladenosine-N(6)-)-methyltransferase	FBgn0037021	CG11399	CG11399	no_fullname	332	306	399	401	73	550	192	425	305	535	577	285	428	421	432	336	412	681	411	622	424	124	43	351	332	289	316	576	558.5	634	520	259	342	438	474	486
LOC100159736	mRNA	exosome complex component RRP41', 'exosome complex component RRP41 isoform X1'	FBgn0032487	Ski6	CG15481	Ski6	418	429	403	342	82	391	300	249	271	473	537	346	334	350	341	202	258	294	686	627	423	280	60	412	325	237	277	539	464	526	401	329	340	353	322	317
LOC100159738	mRNA	glutamate receptor 1	FBgn0004619	GluRIA	CG8442	Glutamate receptor IA	605	533	550.5	526	108	518	346	492.5	437	611	797.5	366.5	407	473	383	363	392	650	569	846	573	200	80	571	388	399	368	825	651.5	689.5	601	301	398	545	595.5	559
LOC100159739	mRNA	protein zer-1 homolog	FBgn0043458	CG12084	CG12084	no_fullname	374	367	570	467	85	538	292	483	343	682	685	402	503	625	572	413.5	533	682	504	655	392	176	48	424	274	340	408	742	632	851	686	353.5	405	627	646	623
LOC100159740	mRNA	structural maintenance of chromosomes protein 5	FBgn0052438	SMC5	CG32438	Structural maintenance of chromosomes 5	160.5	188	229.5	190.5	29.5	211.5	104	162.5	93.5	393.5	387	264.5	291	309.5	291	188	232.5	287	263.5	259	194	85	37	172	115	83.5	135.5	334	390	432	271.5	200	143.5	282	247	218
LOC100159741	mRNA	NADPH--cytochrome P450 reductase	FBgn0015623	Cpr	CG11567	Cytochrome P450 reductase	19	27.5	12	31	4	40.5	34	18.5	18.5	96	44.5	28.5	32	35	37.5	22.5	179	35.5	100.5	74.5	39	21.5	3.5	20.5	20.5	21	33.5	158	19	51	210	100.5	39	36.5	17.5	19
LOC100159742	mRNA	uncharacterized protein LOC100159742	FBgn0020521	pio	CG3541	piopio	1718	1514	1773	1870	361	1944	1145	1498	1294	2521	2931	1925	2495	2675	3463	2196	2384	2854	1881	1948	1516	1041	211	1810	1364	919	1569	2721	2452	3308	2847	1858	1790	2906	2634.5	2569
LOC100159743	mRNA	aminopeptidase N isoform X1', 'aminopeptidase N isoform X2'	FBgn0039656	CG11951	CG11951	no_fullname	40.5	117.67	95.67	76.67	20.83	80	48.75	51.5	48.5	165.5	228.33	173.67	67.33	290.33	236	140.83	218.17	102.17	118.67	108.17	87.83	37.83	4	65.17	75.5	29.83	97.5	151.17	93.67	207.67	202.33	171.67	114.17	231.33	106	90
LOC100159744	mRNA	short coiled-coil protein A	FBgn0039505	CG5934	CG5934	no_fullname	317	380	380	365	50	401	262	350	326	577	605	423	559.33	463	678	447	479	699	486.67	586	445	218	59	339	330	297	304	635.17	577	581	443	368	330	481	568	424
LOC100159745	mRNA	alpha-protein kinase 1	NA	NA	NA	NA	9	5	6	15	0	13	8	9	14	64	33	21	15	90	14	27	204	28	18	24	11	19	16	5	25	15	17	56	20	15	315	1049	21	70	18	13
LOC100159747	mRNA	C2 domain-containing protein 5 isoform X1', 'C2 domain-containing protein 5 isoform X2', 'C2 domain-containing protein 5 isoform X3', 'C2 domain-containing protein 5 isoform X4'	FBgn0039187	CG6454	CG6454	no_fullname	1017.5	858.5	1097.5	1382	276	1066.5	744	1568.33	845	1545	1567	1029	1088	1063.5	1021	901.5	1090.5	1647.5	1380	1570	1138.5	351	149	1146.5	851.17	830	683	1302.5	1558.5	1767.5	1102.83	568	681	1126.83	1027.17	1016.5
LOC100159748	mRNA	coiled-coil domain-containing protein 149	FBgn0038330	CG14868	CG14868	no_fullname	348	235	213	247	51	207	287	283	155	332	375	239	263	239	219	209	198	352	305	333	314	177	39	240	263	173	194	348	348	404.5	250	160	220	289	268	239
LOC100159749	mRNA	elongin C-like	FBgn0266711	EloC	CG9291	Elongin C	467	427	443	431	75	425	401	466	348	563	495	472	426	367	537	349	411	433	614	693	382	368	60	411	343	377	357	583	486	570	468	419	435	421	450	372
LOC100159750	mRNA	uncharacterized protein LOC100159750 isoform X1', 'uncharacterized protein LOC100159750 isoform X2', 'uncharacterized protein LOC100159750 isoform X3', 'uncharacterized protein LOC100159750 precursor'	NA	NA	NA	NA	112	293	210.5	70.5	23	128.5	63.5	18	38	1187.2	1103.83	1046.5	127	1004.17	430	276	563.5	114.5	0	0	0	0	0	0	0	0	0	0	0	0	0	0	0	0	0	0
LOC100159751	mRNA	fatty-acid amide hydrolase 2-A	FBgn0039341	CG5112	CG5112	no_fullname	564	468	500	467	106	517	431	510	402	504	551	348	420	490	482	389	453	548	720	624	452	397	85	519	456	389	477	667	558	697	736	397	458	588	597	562
LOC100159752	mRNA	uncharacterized protein LOC100159752', 'uncharacterized protein LOC100159752 isoform X1'	NA	NA	NA	NA	87	68	63	121	29	143	179	75	108	189.5	173	198.5	212	147	374	147	245	149	129	158	82	64	13	118	124	98	172	182	123	160	282	483	108	137	126	105
LOC100159754	mRNA	tachykinin-like peptides receptor 86C isoform X1', 'tachykinin-like peptides receptor 86C isoform X2', 'tachykinin-like peptides receptor 86C isoform X3'	FBgn0004841	TkR86C	CG6515	Tachykinin-like receptor at 86C	54	44	57	33	6	45.5	18	43	27	62	63	31	41	57	35	26	29	50	74	69	49	34	0	49.5	40	40	12	66	61	70.5	54	31	33	64	48	58
LOC100159755	mRNA	uncharacterized protein LOC100159755 isoform X1', 'uncharacterized protein LOC100159755 isoform X2'	NA	NA	NA	NA	597	631	622	662	125	649	401	619	452	786.5	837	500	540	596	499	513	535	779.5	678	1040	556	337	86	647	418	478	499	858	787	911	642	381	440	652.5	636	527.5
LOC100159756	mRNA	uncharacterized protein LOC100159756	FBgn0038632	CG14301	CG14301	no_fullname	497	494	485	491	73	668	326	534	368	766	722	458	728	989	982	546	438	791	595	665	455	270	79	606	441	438	740	843	798	821.5	693	380	481	695	764	682
LOC100159757	mRNA	inorganic pyrophosphatase, partial	FBgn0016687	Nurf-38	CG4634	Nucleosome remodeling factor - 38kD	975.5	1003	1059	981.33	223	1041.5	974	883.33	575	1558.67	1468.33	1517.5	914.33	1027.5	1584.17	723	1131.5	995	1639.67	1224	966	748	179.5	917	973.67	787	900.33	1615	1281.83	1540.5	1394.17	1576.67	765	1048	915.5	743
LOC100159758	mRNA	uncharacterized protein LOC100159758 isoform X1', 'uncharacterized protein LOC100159758 isoform X2', 'uncharacterized protein LOC100159758 isoform X3'	FBgn0033987	ckn	CG12424	caskin	1063.5	945.5	1089	1080.5	216.5	1156	845	1152.5	635.5	1440	1625	839.5	1087	1228.5	1118.5	945	1056.5	1476	1283	1531.5	1073	651	152	1132	896	757.5	1012.5	1509.5	1394	1629	1436	734.5	793	1386.5	1271	1244.5
LOC100159759	mRNA	uncharacterized protein LOC100159759 isoform X1', 'uncharacterized protein LOC100159759 isoform X2'	FBgn0050380	CG30380	CG30380	no_fullname	463	427	285	266	65	284	184	196	252	260	299	244	418	277	452	318	243	299	300	332	327	282	40	273	215	157	324	255	219	274	204	241	267	224	303	313
LOC100159760	mRNA	23 kDa integral membrane protein	NA	NA	NA	NA	1139	1127	1431	1276	226	1107	757	1112	846	1841	2276	1416	2053	1763	2251	1520	1430	2320	1863	1412	1199	641	158	1120	857	667	876	2328	2284	2748	1839	1399	1459	1914	2224	1972.5
LOC100159761	mRNA	arf-GAP domain and FG repeat-containing protein 1 isoform X1', 'arf-GAP domain and FG repeat-containing protein 1 isoform X2', 'arf-GAP domain and FG repeat-containing protein 1 isoform X3'	FBgn0020304	drongo	CG3365	drongo	141	128	191	182	34	195	120	251	143	326	368	189	294	297	285	258	320	422	201	243	125	67	30	253	139	133	123	387	353	426	367	220	176	333	263	302
LOC100159762	mRNA	ubiquitin-conjugating enyzme E2r-like	FBgn0036516	CG7656	CG7656	no_fullname	589.33	603.75	681.83	669.67	144	785.67	459	720	522	824.67	931.33	447	690	755.08	726.33	611.17	567.33	835.5	762.92	967	647.33	291	101.33	710.75	504.83	530	631.33	897.58	782.67	1133	871.17	458	492	669.5	707.25	746.75
LOC100159764	mRNA	probable medium-chain specific acyl-CoA dehydrogenase, mitochondrial	FBgn0035811	Mcad	CG12262	Medium-chain acyl-CoA dehydrogenase	1459	1482	1458	1511.5	326	1608.5	1711.5	2105	1560.5	1632	1755	892.5	1380	1691	1319	1229.5	1401	1683	1976	1999.5	1301	1062.5	240	1566	1634	1680.5	1756	1766.5	1305.5	1823.5	1661	984	1185	1851	1601	1690.5
LOC100159766	mRNA	uncharacterized protein LOC100159766	FBgn0035334	CG8993	CG8993	no_fullname	265	172	227	245.5	37	287	309.5	267	173.5	466.5	467.75	367.5	358	374	536.33	273.5	296.5	354	402	341.83	311	219.5	39	278.83	275.33	185.5	313.5	568	414.5	617.33	500	385.5	310.33	396.33	378	373.75
LOC100159768	mRNA	protein HEXIM	NA	NA	NA	NA	577.5	412.5	452	541.5	123.5	502.5	422	505	362.5	628.5	742.5	450	476	497	666.5	392.5	469.5	680.5	810	841	538.5	351.5	89.5	613.5	554	420	435.5	840.83	697.5	759	727	441.5	444	586.5	733	642
LOC100159769	mRNA	LOW QUALITY PROTEIN: laminin subunit beta-1	FBgn0261800	LanB1	CG7123	LanB1	613	584	798	805	128	730	473	684	414	1435.5	972	789	758	1105	1352	755	1096	890	1053	1114	862	295	114	863	635	489	770	1567	1162.5	1758	1397	1290	649.5	1232	1015	871
LOC100159770	mRNA	tetratricopeptide repeat protein 21B	NA	NA	NA	NA	400	383	459	511	95	402	447	541	324	1064	1047	598	659	845	704	647	940.5	1083	556	558	501	320	64	443.5	432	348	439	997	924	1044	955	600	509	1061.5	766	708
LOC100159771	mRNA	DNA polymerase delta catalytic subunit	FBgn0263600	DNApol-delta	CG5949	DNA polymerase delta	180	255	332	259	47	256	121	200	150	468	498	362	358	398	366	281	261	380	318	315	254	121	23	262	126	105	183	488	445	585	417	289	260	323	334	318
LOC100159773	mRNA	pleckstrin homology domain-containing family M member 1 isoform X1', 'uncharacterized protein LOC100159773 isoform X2'	FBgn0034694	Plekhm1	CG6613	Pleckstrin homology and RUN domain containing M1	105	125	170	156	29	183	98	165	120	281	376	188	271	257	261	248	277	372	219	150	132	67	19	116	124	112	116	320.5	299	387.5	294	154	168	277	290	252
LOC100159774	mRNA	H/ACA ribonucleoprotein complex subunit 2-like	FBgn0029148	NHP2	CG5258	NHP2	720	728	638	525	122	668	421	432	419	770	696	640	458	440	739	312	417	318	971	989	601	639	86	698	377	472	410	874	620	806	504	691	337	363	378	294
LOC100159775	mRNA	putative uncharacterized protein DDB_G0277255	NA	NA	NA	NA	138	100	111	76	22	81	32	68	45	127	151	81	99	86	117	63	53	101	104	135	71	35	24	96	57	31	56	127	110	156	80	74	83	92	100	85
LOC100159776	mRNA	PCI domain-containing protein 2	FBgn0036184	PCID2	CG7351	PCI domain-containing protein 2	191	156	167	178	22	154	174	161	113	340	392	265	297	277	287	239	225	378	268	177	167	132	24	138	89	131	121	388	347	406	278	201	164	257	249	233.5
LOC100159777	mRNA	calcium uptake protein 3, mitochondrial isoform X1', 'calcium uptake protein 3, mitochondrial isoform X2', 'calcium uptake protein 3, mitochondrial isoform X3', 'calcium uptake protein 3, mitochondrial isoform X4'	FBgn0038735	MICU3	CG4662	Mitochondrial calcium uptake 3	984	805.5	819	994.5	208	946	717	1164	770	919.5	947	581	670.5	826.5	650.5	613	662	986.5	1109	1380	1071	440	147	930	844	686	738.5	1092	1039	1150	859	437	519.5	917	823	727
LOC100159778	mRNA	glycogen phosphorylase isoform X1', 'glycogen phosphorylase isoform X2'	FBgn0004507	GlyP	CG7254	Glycogen phosphorylase	4811	5338	4022.5	4294.5	993.5	5576.17	6273.5	6492	5653.33	5014	5527	2768	3138	5330.5	3351.5	3399	3972.5	4211	4674.17	5975.33	3623	3480	887	4838.67	4672	5345.5	6772	6193.33	3650	4936	6115	3248.5	3612	5330	4347.58	4284.5
LOC100159782	mRNA	splicing factor U2AF 50 kDa subunit	FBgn0005411	U2af50	CG9998	U2 small nuclear riboprotein auxiliary factor 50	2709.83	2358.5	2420.67	2481.5	540.5	2237.5	1947.83	2943.83	1680.5	2582.33	2822.33	1779	1645.33	1589.33	1663.5	1286.87	1381.67	2250	3287.83	3759.83	2682.33	1472.5	393	2143.67	2062.33	1915.17	1544.5	2496.17	2417.83	2792.08	1930.83	1168.5	1285.5	1796.5	1779.67	1623.17
LOC100159783	mRNA	sorbitol dehydrogenase	FBgn0024289	Sodh-1	CG1982	Sorbitol dehydrogenase 1	138	165.67	174.5	198	60	286	149	204	184	232	266	126	207.5	217	188.5	162.5	220	258.5	277	306	136	172	35	250.33	190.5	196.5	205	339	292.5	282.33	357.5	153	178	245	235	255
LOC100159785	mRNA	VPS35 endosomal protein sorting factor-like	FBgn0037622	CG8202	CG8202	no_fullname	501	506	503.5	464.5	103	459	403	674.5	430	604	628.5	361	312	435	365	367.5	402	531	566	616	489	391	51	549	380	382	345	601.5	592	730.5	401	261	276.5	445	493.5	422
LOC100159787	mRNA	myotrophin-like', 'myotrophin-like isoform X1'	FBgn0051715	CG31715	CG31715	no_fullname	209	239.5	269.5	301	46	261	218.5	266.5	192	376.5	394.5	255.5	304	298	450	292	267	433.5	298	461.5	258	144	43	335.5	231	194	261.5	422.17	411	499	323.5	305.5	255.5	400.5	412.5	278.33
LOC100159788	mRNA	enoyl-acyl-carrier-protein reductase, mitochondrial	FBgn0033883	CG16935	CG16935	no_fullname	238	268	246	274	52	275	293	309	231	384	443	282	263	363	372	235	317	388	337	371	293	235	46	302	272	184	290	505	383	416	430	306	220	360	317	295
LOC100159789	mRNA	uncharacterized protein LOC100159789	NA	NA	NA	NA	55	99	77	74	13	77	92	119	56	128	174	108	122	128	132	91	114	162	88	98	92	71	17	106	105	62	83	160	130	168	123	85	99	156	116	114
LOC100159790	mRNA	ATP-binding cassette sub-family A member 3	FBgn0031170	ABCA	CG1718	ATP binding cassette subfamily A	697.5	887.5	957.5	867	168	1024.5	580.5	966	683	1384	1284	672.5	1057.5	912	1027.5	587.5	830	855	884	1267	730	365.5	103.5	878	714	705	716	1321	1072	1328.5	918.5	632	705	824.5	925	817.5
LOC100159791	mRNA	uncharacterized protein LOC100159791	NA	NA	NA	NA	5222	5207	5338	4147	1116	6344.83	4242	4874.5	6895	6697.5	10366	13152	10224	5877	8049	8390	10508.5	10576	4427	4919	5396	3748	942	5189	2930	3090	3570	8895	9804.5	8444	6037	9162	8932	5383	9767	8036
LOC100159795	mRNA	protein phosphatase 1 regulatory subunit 3B isoform X1', 'protein phosphatase 1 regulatory subunit 3B isoform X2'	FBgn0036428	Gbs-70E	CG9238	Glycogen binding subunit 70E	342.17	444	571.33	721	154.33	836.83	587.67	1050	631.67	1280.7	1237.5	554.67	524.83	979.33	747.67	712.17	1117.33	1097.17	416.33	1004.25	550.33	186.33	103.83	696.5	543.83	596.17	664.17	1410.4	1082.33	1159	1492.17	640.33	624.83	1042	824.33	763.33
LOC100159796	mRNA	uncharacterized protein LOC100159796	NA	NA	NA	NA	0	0	0	10	0	8	0	0	1	3	3	5	2	3	5	5	5	15	9	11	2	7	0	3	9	2	0	22	9	6	18	3	3	8	21	11
LOC100159797	mRNA	fatty acyl-CoA reductase wat	FBgn0039620	wat	CG1443	waterproof	2083	1123	433	521	167	1347	82	82	483	1031	657	454	5487	8811	12934	667	796	429	1039	362	144	683	45	230	906	211	393	462	212	317	1304	754	748	758	1235	860
LOC100159798	mRNA	probable phenylalanine--tRNA ligase, mitochondrial	FBgn0275436	PheRS-m	CG13348	Phenylalanyl-tRNA synthetase, mitochondrial	89.33	102.33	114.83	112.5	10.33	93.67	49.33	117	74.5	265.5	227.17	147.67	184	177.33	228.67	156	169.67	219.83	185.33	152	100.67	67	12.83	105.67	67.33	75.67	59.67	228.17	215.33	268	184.17	176.5	104.67	180.67	164.5	156.33
LOC100159799	mRNA	replication factor C subunit 3	FBgn0028700	RfC38	CG6258	Replication factor C 38kD subunit	84	100	69	74	11	64	28	48	28	136	142	104	121	106	121	100	82	125	110	88	72	35	2	78	42	44	37	148	120	155	94	94	79	121	125	126
LOC100159800	mRNA	uncharacterized protein LOC100159800 precursor	NA	NA	NA	NA	110	95	185.5	169.5	52	140	181.5	136	157	171.33	158.5	190.5	257.5	221	400.5	209.5	223	223.5	198.5	138	121	138	21	200.5	200.5	137	211.5	177	185	229.5	254.17	252	193.5	246.5	224.5	238.5
LOC100159803	mRNA	peroxidase	FBgn0004577	Pxd	CG3477	Peroxidase	163	191	189	200	35	249	116	99	137	270	276	238	211.83	247	185	205	150	286	299	310	216	174	33	288	138	142	202	363	315	408	345	148	289	237	351	297
LOC100159804	mRNA	uncharacterized protein LOC100159804	NA	NA	NA	NA	97	50	36	63	7	49	44	51	21	116	137	116	93	106	204	86	94	139	86	94	117	74	7	96	48	40	50	169	193	212	85	163.5	77	124	79	89
LOC100159805	mRNA	uncharacterized protein LOC100159805 isoform X1', 'uncharacterized protein LOC100159805 isoform X2'	NA	NA	NA	NA	9358	9580	8389.5	8994	1883	10610.5	8897	9258	9950.5	10671.83	12021	6616.5	10560	10704.5	8550	8595	9508	11614	10561	13826	8455	6913	1875	11194	9683	9081.5	11226	14783.5	10381.5	11242.5	12628	7942	9855	11900	12528	11306.5
LOC100159806	mRNA	succinyl-CoA:3-ketoacid-coenzyme A transferase, mitochondrial	FBgn0035298	SCOT	CG1140	Succinyl-CoA:3-ketoacid CoA transferase	1084	976.5	984.5	838.5	234	1215.33	1078	1155	816.83	1404.75	1425	824	906	1097.5	974	654.5	921	1202	1622.17	1279	787.5	778.5	160.5	870.67	1038	844.5	992.5	1520	1210.5	1483	1241.5	768.5	738	1091.5	1020.5	959
LOC100159807	mRNA	uncharacterized protein LOC100159807	NA	NA	NA	NA	0	5	20	3	1	13	1	5	5	16	21	8	7	10	6	1	9	4	19	4	15	4	0	4	0	5	0	14	5	16	10	3	5	2	5	11
LOC100159811	mRNA	neuroligin-4, Y-linked-like	FBgn0083975	Nlg4	CG34139	Neuroligin 4	94	155	240	165	19	200	89	199	159	342	393	126	283	309	215	223	233	419	101	297	133	62	17	225	139	85	117	477.5	399	333	385	180	222	244	429	392
LOC100159812	mRNA	tetratricopeptide repeat protein 39C-like isoform X1', 'tetratricopeptide repeat protein 39C-like isoform X2'	NA	NA	NA	NA	67	71.5	151	92	14	84.5	36	129.5	87.5	154.5	191.5	97.5	121.5	124.5	161	142.5	101.5	209	100.5	160.5	139.5	45.5	17.5	124	62	78.5	100.5	172.5	134	222	151.5	76	98.5	112	209.5	193
LOC100159814	mRNA	sodium-independent sulfate anion transporter isoform X1', 'sodium-independent sulfate anion transporter isoform X2'	FBgn0013953	Esp	CG7005	Epidermal stripes and patches	1205	1163	1075	1027	225	1047	735	1016	943	1121	1239	686	954	881	941	925	894	1294	1253	1647	979	836	207	1130	951	923	851	1451	1152	1283	1150	648	895	1206	1342	1163
LOC100159815	mRNA	acetylcholinesterase 1	FBgn0001987	Gli	CG3903	Gliotactin	242	223	351	306	79	308	162	346	205	371	415	229	338	358	365	295	314	477	292	380	255	90	24	270	173	159	153	348	340	433	285	166	156	253	266	250
LOC100159817	mRNA	probable RNA-binding protein 19 isoform X1', 'probable RNA-binding protein 19 isoform X2'	FBgn0036018	CG3335	CG3335	no_fullname	268	282	289	292	71	228	226	264	157	482.5	451	270.5	341	306	326.5	193	261	321	303	328	171.5	97	22	199	121	102	146	375	297	369	268	164	144	218	219	197
LOC100159818	mRNA	dystroglycan	FBgn0034072	Dg	CG18250	Dystroglycan	1271	1264	1367	1150	258	1337	835	1309	844	1549	1699	892	1048	1173	995	950	1062	1595	1418	1987	1315	721	200	1312	1134	1040	1008	1761	1541	1987	1261	774	820	1332	1429	1102
LOC100159821	mRNA	long-chain-fatty-acid--CoA ligase 5	FBgn0036821	CG3961	CG3961	no_fullname	3318	3297	2603	2382.5	646	3437	3163	3586	3406	3246	3214	1976	1636	2961	1716	2177	2309	2754	2279	2750.5	1916	2130	518	2513	1959	2278	3140.5	2702	1738.5	2403	2742	1510.5	1932	2319	2050	2434
LOC100159822	mRNA	ATP-dependent RNA helicase DHX30 isoform X1', 'ATP-dependent RNA helicase DHX30 isoform X2'	FBgn0032883	Rhau	CG9323	RHAU helicase	180	164	239	177	27	181	175	172	138	389.5	387.5	291	271	267	361	260	282	349	209	283	157	92	20	198	117	128	152	407.5	382	554.5	313.5	276	201	317	300	263
LOC100159824	mRNA	cullin-associated NEDD8-dissociated protein 1	FBgn0027568	Cand1	CG5366	Cullin-associated and neddylation-dissociated 1	1055	1143	1355	1084	229	1144	890	1111	830	1789	1983.5	1100	1349	1421	1365	979	1167	1652	1806	1608	1180	792	180	1204	790	692	849	2027.5	1805	2319	1495	1026	920	1447	1514	1276
LOC100159827	mRNA	uncharacterized protein LOC100159827 isoform X1', 'uncharacterized protein LOC100159827 isoform X2', 'uncharacterized protein LOC100159827 isoform X3', 'uncharacterized protein LOC100159827 isoform X4', 'uncharacterized protein LOC100159827 isoform X5', 'uncharacterized protein LOC100159827 isoform X6'	FBgn0085412	kmr	CG34383	kramer	1190.5	1068.5	1445.83	1418.5	315	1212	936.5	1593.33	971.5	1616.67	1794	983	965	1199	1061	922	1098.5	1652	1538.67	1940.33	1462	558	202	1416	1184.5	1018	924	1563.5	1627.67	1996	1211.17	684.5	805	1267	1327	1245.5
LOC100159828	mRNA	glucose dehydrogenase FAD, quinone	FBgn0030590	CG9518	CG9518	no_fullname	2159.5	1733	2690	1993	216	1879	1730	2565.5	1707	1430.5	2221.5	1481	794.5	757.5	976	539.33	588	764.5	1892	2405	1893	923	395	2250	1837	1695	1316	2455.5	2545	3896.33	785	788.5	637.5	825	1436	782.83
LOC100159829	mRNA	ubiquitin carboxyl-terminal hydrolase 5 isoform X1', 'ubiquitin carboxyl-terminal hydrolase 5 isoform X2'	FBgn0035402	Usp5	CG12082	Ubiquitin specific protease 5	972	969	911	929.5	214	814	714	912	619.5	1120	1200	773	747	768	772	623	577.5	979	1235	1287	919	554	133	893	662	506	575	1283.5	1143.5	1433	856	525	527	837.5	808	752.5
LOC100159832	mRNA	transferrin isoform X1', 'transferrin isoform X2'	FBgn0034094	Tsf3	CG3666	Transferrin 3	169	130.5	152	225	41	182	101	102	113	180	221	194	220	267	273	252	218	225	238	179	195	70	23	198	127	78	190	156	188	195.5	253	158	227	308	262	332.5
LOC100159835	mRNA	solute carrier family 26 member 10 isoform X1', 'solute carrier family 26 member 10 isoform X2', 'solute carrier family 26 member 10 isoform X3'	FBgn0036770	Prestin	CG5485	Prestin	197	176	206	280	44	271	133	187	202	356	400	150	297	429	362	333	425	417	260	300	215	166	22	254	150	156	319	573	375	426.5	754	315	288	501	515	473
LOC100159836	mRNA	sentrin-specific protease 2	NA	NA	NA	NA	147	153	192	207.5	35	201.5	162	190	140	348	400	227.5	312	310	314	270	254.5	369.5	169.5	279	197	82	23	178.5	153	119	180	413	409.5	419.5	307.5	193	183.5	403.83	370.5	323
LOC100159839	mRNA	esterase E4	FBgn0029690	CG6414	CG6414	no_fullname	13	10	3.5	4	0	2	0	1	0.67	49.5	17	5	0	7	3	3.25	113.67	3	25	125.25	9	70	3	17	0	6	25	231.75	3	2	224.75	108	7.5	34.5	10.5	6
LOC100159840	mRNA	protein phosphatase 1L	FBgn0027515	CG7115	CG7115	no_fullname	323	258	258	290	66	270	189	227	203	527	563	394	483	432	490	332	377	503	383	407	311	141	49	269	251	192	247	520	487	595	480	350	265	459	431	405
LOC100159841	mRNA	4-coumarate--CoA ligase	FBgn0027601	pdgy	CG9009	pudgy	1154	1200	903	735	187	1033	1019	909	1103.5	1300	1543.5	1000	1441.5	1062	1611	888	983	1127	890	950.5	632.5	809	163	774	652	743	922.5	1397	1028.5	991.5	955	1080.5	881	799	1113	1009
LOC100159842	mRNA	DNA polymerase epsilon subunit 2	FBgn0035644	DNApol-epsilon58	CG10489	DNA polymerase epsilon 58kD subunit	41.5	34.68	39.53	17.85	11.92	34.53	20.75	36.2	13.9	66.77	63.63	37.7	47.25	41.42	38.37	38.98	49.82	37.35	48.93	46.85	28.9	10.32	2.83	33.48	26.53	13.25	27.82	45.5	76.72	66.15	56.77	34.88	55.07	35.53	34.57	36.57
LOC100159843	mRNA	28S ribosomal protein S29, mitochondrial	FBgn0034727	mRpS29	CG3633	mitochondrial ribosomal protein S29	1024	1018	873.5	809.5	215	942	817.5	872.5	781	1134.5	1184	692.5	761.5	889	667	618.5	610	850	1202	982.5	815.5	763.83	173.5	905	673.5	615.5	770	1241.5	936.5	1143	977.5	600	659	760.5	795.5	780
LOC100159845	mRNA	26S proteasome non-ATPase regulatory subunit 14	FBgn0028694	Rpn11	CG18174	Regulatory particle non-ATPase 11	1532	1686	1537	1352	297	1527	1178	1522	1267	1960.33	1983.5	1233	1304.5	1538	1653.5	1196	1251	1601	2156	1936.5	1412	1121	214	1595	1316	1126	1284	2292	1906.5	2423	1673	1201	1062	1496	1561	1444
LOC100159847	mRNA	soluble nsf attachment protein (snap)-like	FBgn0250791	alphaSnap	CG6625	alpha Soluble NSF attachment protein	573	678	770	617	114	666	435	710	569	859	848	431	702	696	636	597	610	843	772	950	450	312	70	637	486	441	413	1011	779	941	721	392	540	757	856	722
LOC100159848	mRNA	zinc finger protein 569 isoform X1', 'zinc finger protein 569 isoform X2'	FBgn0036146	nkt	CG14141	noktochor	792	589.5	689	769.5	188	678.5	747	710.5	542	919	951.5	696	791.5	650.5	965	628	716	961.5	1234.5	1263	772	565	147	866	872	599	548.33	1053.67	1150.5	1059	911	707.5	618	946	851.5	747
LOC100159849	mRNA	co-chaperone protein daf-41	NA	NA	NA	NA	7088	7031	5883	5276	1146	6730.5	4830.5	4929	4176	6533	6988	4746	4424	4741.5	5096.5	3345	3858	4667	7007	8703	6063	5378	1209	5984	4750	4541	5161	7027	5753.5	7413.83	5165.5	4525	3593.5	4328.5	4637	4039.5
LOC100159852	mRNA	kinase D-interacting substrate of 220 kDa B isoform X1', 'kinase D-interacting substrate of 220 kDa B isoform X2', 'kinase D-interacting substrate of 220 kDa B isoform X3', 'kinase D-interacting substrate of 220 kDa B isoform X4'	FBgn0261554	CG42672	CG42672	no_fullname	362	304	574.5	463	99	475.5	265	372	305	847.5	813	409	707.5	752.5	654.5	572.5	811	892.5	636.5	672	464	136	46	533	298	267	338	854	745.5	1120	890	422	422.5	737	731.5	699
LOC100159853	mRNA	vacuolar protein sorting-associated protein 4B	FBgn0283469	Vps4	CG6842	Vacuolar protein sorting 4	943	1039	855	891	187	869	871	997	796	1073	1244	773	805.5	843	907	714	669	1085	1384	1183.67	811	763	116	884	961	793	855	1171	1075	1207	891	558	691	888	919.5	834
LOC100159855	mRNA	fork head domain-containing protein FD4	FBgn0004897	fd96Ca	CG11921	forkhead domain 96Ca	148	105	112	155	40	112	71	119	139	136	288	148	162	157	167	114	133	241	150	193	121	98	34	191	98	91	97	253	275	256	177	85	134	166	214	169
LOC100159856	mRNA	E3 ubiquitin-protein ligase RFWD3	FBgn0036660	CG13025	CG13025	no_fullname	996	764	847.5	942.5	184	859	576	855.5	690	1210.5	1311	830	954	966	927	657	762	1108	1173.33	1159	939	526	121	919	650	510.33	659	1277	1235	1411	1061	659	724	843	946	896
LOC100159857	mRNA	transcriptional repressor scratch 2	FBgn0035144	Kah	CG17181	Kahuli	226	205	195	149	33	163	107	141	161	247	254	155	97	208	141.5	104	131	178	219	219	155	135	20	136	129	112.33	99	247	185.5	214	178	120	120	141	124	146
LOC100159859	mRNA	zinc finger protein 300	FBgn0004618	gl	CG7672	glass	786	739	838	974	153	886	505	793	681	1045	1150	643	732	783	741	664	688	1192	828	1247	957	393	119	845	604	513	574	1142	1216	1313	949	506	507	921.5	942	856
LOC100159860	mRNA	high mobility group protein 20A isoform X1', 'high mobility group protein 20A isoform X2', 'high mobility group protein 20A isoform X3', 'high mobility group protein 20A isoform X4'	NA	NA	NA	NA	451.17	424.5	402.33	490.33	94.67	463.5	427.9	438.5	349	657.17	755.7	573.33	519.5	499.67	597.2	468.17	451.33	671	578.37	661.17	499.5	407.5	56	463.83	402	404	391.5	824.17	785.83	837.67	593	398	460	575	587.5	592.33
LOC100159861	mRNA	neurobeachin-like protein 1 isoform X1', 'neurobeachin-like protein 1 isoform X2', 'neurobeachin-like protein 1 isoform X3', 'neurobeachin-like protein 1 isoform X4'	FBgn0263110	CG43367	CG43367	no_fullname	54	38	37	35	11	37	9	30	41	125	117	51	110	127	68	89	99	182	68	70	61	11	10	56	31	21	36	156	122	128	137	51	73	117	130	135
LOC100159862	mRNA	aminopeptidase N isoform X1', 'aminopeptidase N isoform X2'	FBgn0039656	CG11951	CG11951	no_fullname	0	23	6	0	1	3	0	2	0	11	5	1	5	3	5	3	27	9	19	17	3	17	0	12	0	1	10	9	6	10	13	28	2	6	3	3
LOC100159863	mRNA	protein Wnt-1	FBgn0004360	Wnt2	CG1916	Wnt oncogene analog 2	144	120	152	157	23	131	47	73	91	173	206	136	139	138	135	96	106	166	194	261	171	80	17	119	106	73	56	212	222	274	177	87	99	151	128	118
LOC100159864	mRNA	CTL-like protein 1	FBgn0035523	Ctl1	CG1311	Choline transporter-like 1	142	181	219	183	56	203	183	161	180	394	467	231	289	304	288	234	264	477	256	295	234	154	46	260	167	166	209	637	588	755	472	282	270	502	426	419
LOC100159865	mRNA	katanin p60 ATPase-containing subunit A-like 1	FBgn0040208	Kat60	CG10229	Katanin 60	448	424	425	458	73	411	296	411	264	486	564.5	280	338	343	343	275	305	402	494	678	415	291	79	511	283	260	299	523	450.5	582	412	200	254	369	324	381
LOC100159868	mRNA	carbonic anhydrase-related protein 10 isoform X1', 'carbonic anhydrase-related protein 10 isoform X2', 'carbonic anhydrase-related protein 10 isoform X3'	FBgn0029962	CARPA	CG1402	Carbonic anhydrase-related protein A	470	566	434.5	387	90	451	401.5	418	366.5	622.5	612	307	289	417.33	296.5	269	384.5	524	485.5	723	416.5	240	78	385.33	299.5	310.5	365.5	750.83	430.5	416.5	561.33	295.83	285	518	423	401
LOC100159869	mRNA	protein phosphatase 1 regulatory subunit 16A	FBgn0036801	MYPT-75D	CG6896	Myosin phosphatase targeting subunit 75D	230	221	295	279	52	238	281	368.33	246	219	246	129	120	127.5	132	97.5	134.5	221	320	311.5	221	164	56	279	296	282	239	254.5	226	292	135	69	81	150	192	160
LOC100159870	mRNA	cytochrome c oxidase assembly protein COX15 homolog	FBgn0034938	CG3803	CG3803	no_fullname	408	338	366	374	92	382	506	468	420	480	516	318	357	406	395	244	330	390	498	508	421	314	77	431	449	413	426	555	440	544	404	306	324	379	427	400
LOC100159871	mRNA	menin	FBgn0031885	Mnn1	CG13778	Menin 1	28	75	99	80	16	93	19	88	52	129	92	60	102	99	85	98	77	153	90	93	100	28	7	83	34	46	77	97	77	131	130	69	77	88	137	116
LOC100159872	mRNA	uncharacterized protein LOC100159872	NA	NA	NA	NA	0	11	1	0	2	3	0	0	0	5	0	1	2	1	1	1	66	1	30	0	0	0	0	0	0	0	26	2	0	4	31	29	5	4	0	0
LOC100159875	mRNA	apoptosis inhibitor 5	FBgn0286781	cass	CG6582	cassowary	578	628	595	459	83	450	426	511	335	637	728	413	376	456	423	325	316	534	705	780.83	655	405	82	519	534	370	429	681	586.5	685	521	291	328	410	494	448
LOC100159876	mRNA	U1 small nuclear ribonucleoprotein C	FBgn0261792	snRNP-U1-C	CG5454	small ribonucleoprotein particle U1 subunit C	1416	1405	1033	869	206	1181	1149	1034	1174	1402	1395	1221	1311	1016	1003	1002	970	1075	1113	1167	913	1121	182	1060	802	916	1025	1522.5	1148	1294	806	1144	1038	919	1300	948
LOC100159877	mRNA	alpha-mannosidase 2	FBgn0026616	alpha-Man-IIb	CG4606	alpha-Mannosidase class II b	328	346	427	360	54	402.5	171.5	372.5	320	462.5	697	324	390	415	625.5	411	489.5	588	347	470	358	173.5	44	438.5	313	298	331.5	668	485.5	671	524	408.5	391	504.5	740	619
LOC100159878	mRNA	actin-related protein 2/3 complex subunit 3	FBgn0038369	Arpc3A	CG4560	Actin-related protein 2/3 complex, subunit 3A	304	264	375	348	78	293	396	494	256	673	482.5	870	814	358	1263	490	709	547	654	417	310	221	44	313	385	278	284	550	580	661.5	446	1203.33	451	418	432	344
LOC100159880	mRNA	serine/threonine-protein kinase Genghis Khan isoform X1', 'serine/threonine-protein kinase Genghis Khan isoform X2', 'serine/threonine-protein kinase Genghis Khan isoform X3', 'serine/threonine-protein kinase Genghis Khan isoform X4', 'serine/threonine-protein kinase Genghis Khan isoform X5'	FBgn0023081	gek	CG4012	genghis khan	255.03	172	475.82	323.73	72	321	146	306.58	178.78	613.42	497.93	272.83	421.95	541.83	378.3	343.9	433.07	624.33	286	364.75	245.67	45	37	326.52	166.67	183.67	210.83	395.32	405	622.63	442.43	214.53	242.12	337.73	462.03	367.75
LOC100159884	mRNA	probable methylthioribulose-1-phosphate dehydratase isoform X1', 'probable methylthioribulose-1-phosphate dehydratase isoform X2', 'probable methylthioribulose-1-phosphate dehydratase isoform X3'	FBgn0030518	CG11134	CG11134	no_fullname	1438	1974.5	1480	1227	337	1639	1467.5	1228	1320.5	1391.5	1614	1046.5	1030.5	1274	1140	977.5	1065.33	1155.5	1805	2074	1301	1406	222	1374	1428.5	1376	1553	1778.5	1155.5	1471	1660.5	1081.5	910.5	1163.5	1151.5	975
LOC100159885	mRNA	suppressor of hairless protein-like	FBgn0004837	Su(H)	CG3497	Suppressor of Hairless	128	217	286	288	40	213	110	223	158	282	414	240	279	282	244	181	177	323	285	384	316	68	22	347	147	136	145	363	428	471	289	140	200	227	263	252
LOC100159886	mRNA	venom protease isoform X1', 'venom protease isoform X2'	FBgn0039628	CG11841	CG11841	no_fullname	1289	1120	1035	1408	289.5	1626.5	1711	1652	1543	1175.5	1729.5	1066	1292	1486.5	1201.5	1491.5	1629	2102	1442	1536	1194.5	1385	325	1575.17	1486	1274.5	1480.5	1666.5	1293	1453	1781	1218	1227	2082.5	2398	1948
LOC100159887	mRNA	H(+)/Cl(-) exchange transporter 7-like isoform X1', 'H(+)/Cl(-) exchange transporter 7-like isoform X2'	FBgn0033755	ClC-b	CG8594	Chloride channel-b	10	7	2	18	1	21	11	17	27.5	17	18	10	13	12	12	17	13	23.5	6	7	13	7	1	8	15	25	18	4	10	10	12	4	6	18	15	19
LOC100159888	mRNA	AP-1 complex subunit gamma-1 isoform X1', 'AP-1 complex subunit gamma-1 isoform X2', 'AP-1 complex subunit gamma-1 isoform X3', 'AP-1 complex subunit gamma-1 isoform X4'	FBgn0030089	AP-1gamma	CG9113	Adaptor Protein complex 1, gamma subunit	704	630.5	879	798.33	168.17	714.67	517	761.17	504	1211.67	1188	796.5	897	918.42	916.5	744.33	806.5	1199.5	1007.83	1078.33	817.83	388.33	110	753.67	565.33	543	583.33	1260	1182.17	1514	1011.67	609.17	579	1009.58	938.67	836.33
LOC100159889	mRNA	protein prickle isoform X1', 'protein prickle isoform X2', 'protein prickle isoform X3'	FBgn0003090	pk	CG11084	prickle	443	381.5	424.5	374	85	410	303	364	451.5	588	999	678	871.5	598.5	838	601.5	673	820	433	514	510	264	68	404	289	302	334	1055	961	831	583	799	711.5	482.5	936	677.5
LOC100159892	mRNA	small glutamine-rich tetratricopeptide repeat-containing protein alpha	FBgn0032640	Sgt	CG5094	small glutamine-rich tetratricopeptide containing protein	2006	1740	1469	1573	313	1637	1716	1817	1148	1636	1697	1494	1152	1206	1427	958	1216	1481	2051	2167	1567	1386	348	1555	1502	1328	1282	1681	1422	1737	1233	932	874	1312	1226	1066
LOC100159893	mRNA	GATOR complex protein NPRL3	FBgn0036397	Nprl3	CG8783	Nitrogen permease regulator-like 3	234	235	230	277	59	243	174	253	164	383	441	220	258	238	267	198	262	452.5	311	394	319	114	60	265	235	214	197	425	400	549	304	191	204	312	295	262
LOC100159894	mRNA	GPI mannosyltransferase 3 isoform X1', 'GPI mannosyltransferase 3 isoform X2'	FBgn0035464	PIG-B	CG12006	Phosphatidylinositol glycan anchor biosynthesis class B	50.83	46.33	40	44	4.83	59.5	31.83	36.83	28	79.67	89.5	61.67	83.67	79	109.17	65.33	80.83	99.5	49.83	52	47.33	54	7.33	50	25.33	25.83	44.67	101.5	110.5	133	95.83	62.83	44.83	96.33	88	60.5
LOC100159895	mRNA	uncharacterized protein LOC100159895 isoform X1', 'uncharacterized protein LOC100159895 isoform X2', 'uncharacterized protein LOC100159895 isoform X3', 'uncharacterized protein LOC100159895 isoform X4'	NA	NA	NA	NA	179	326	118	78	26	143	243	89	106	385	343	250	36	347	67	124	414	113	108	301	112	223	15	95	220	109	287	620	151	132	493.5	307	130	498.5	40	105
LOC100159897	mRNA	LOW QUALITY PROTEIN: uncharacterized protein LOC100159897	FBgn0040256	Ugt35C1	CG6633	UDP-glycosyltransferase family 35 member C1	9	18.5	18	22.5	0	32	13	11.5	10	18.5	25	8	11.5	12	13	3	20	13.5	8	13	0	15	0	7	6	9	8	11.5	6	8	12.5	5	3	13.5	7	11.5
LOC100159898	mRNA	LOW QUALITY PROTEIN: carboxypeptidase E, partial	FBgn0004648	svr	CG4122	silver	167.65	249.5	257.3	185.76	35.5	289	155.65	182.2	204.48	215	290.33	144.3	236.66	266.33	225.88	200.36	157.7	295	236.31	371.43	158.31	143.88	29.82	273.33	182.66	180.11	228.88	355.83	196.7	298.03	276.81	154.6	219.95	285.15	352.91	302.33
LOC100159899	mRNA	uncharacterized protein LOC100159899	NA	NA	NA	NA	586	576	618	539	111	535	382	489	458	1049	998	670	772	712	688	704	805	993	638	671	548	335	63	459	405	346	407	942	998	1189	786	488	660	708	872	672
LOC100159900	mRNA	LOW QUALITY PROTEIN: unconventional myosin-Va	FBgn0262029	d	CG42840	dachs	1352.5	1361.83	1557.17	1392	213	1273.83	931.67	1412.5	988.83	1041	1629	876.5	650	756	788.17	632	641.83	973	1405.33	1814	1445.83	775	247.33	1422.33	890	1079.5	877.5	1633	1666.17	2021.33	753	577.5	623.5	754.5	999.17	698.33
LOC100159901	mRNA	LMBR1 domain-containing protein 2 homolog	FBgn0037689	CG8135	CG8135	no_fullname	732	642	614.5	662	116	712.67	569	539	467.5	905	1074.33	637.5	693	784.5	715.5	556.5	708	884	684	721.5	632.5	280	98	532.5	427.5	366	436	968	935.5	1056	797.5	415.5	486	692	643.5	611.5
LOC100159902	mRNA	neural proliferation differentiation and control protein 1 isoform X2', 'uncharacterized protein LOC100159902 isoform X1'	FBgn0265182	CG44247	CG44247	no_fullname	1730.67	1680.67	1592.83	1707.33	307.83	1873.17	1606.5	2057.83	1622.83	2499.5	2909.83	1693.5	1985.33	2137.67	1755.5	2079	1945.33	3258.83	1888.33	2317.83	1841	1062.5	278.83	1718.17	1435.5	1341.67	1581	2927	2628.83	2776	2220.33	1276.5	1848.33	2472.83	3033	2588.83
LOC100159903	mRNA	proton-associated sugar transporter A	FBgn0267429	lovit	CG45782	loss of visual transmission	336	301	414	292	61	367	193	337	359	326	505	207	355	312	334	227	197	515	374	464	331	202	77	323	251	276	332	354	561	525	298	180	340	311	437	380
LOC100159904	mRNA	protein PTCD3 homolog, mitochondrial	FBgn0033816	CG4679	CG4679	no_fullname	250	176	250.5	205	49	255.5	264.5	257.5	197	529.5	642	312.5	434	533	426.5	343.5	403.5	536	292	269.5	183	159	36	248.5	172	131.5	212	623	463.5	694.5	542.5	253	277.5	492	448	402
LOC100159905	mRNA	protein takeout	FBgn0039203	CG13618	CG13618	no_fullname	79	43	20	48	7	52	17	23	53	77	90	79	349.5	248	577	100	74	66	40	18	14	43	4	37	43	16	69	36	27	45.5	79	80	110	106	98	129.5
LOC100159906	mRNA	probable 28S rRNA (cytosine(4447)-C(5))-methyltransferase	FBgn0033741	CG8545	CG8545	no_fullname	770.5	765	701.5	496	118	606	384	475.5	359	1089.5	1104	763.5	623	779	709.5	510	578	735	1105.5	964.5	763	438.5	99.5	732	399.5	375	460.5	1280.83	1042.5	1373.5	1037.5	616	593.5	774	752	713
LOC100159910	mRNA	WASH complex subunit 4	FBgn0030739	SWIP	CG13957	Strumpellin and WASH-interacting protein	100	98	119	151.33	13	115	92	156	60	318.33	347.33	210	279.33	191	274	180	232	353	108	154	175	67	9	118	116	70	102	323	345	413.67	289.33	171	154.33	250.67	207	218
LOC100159911	mRNA	peroxidase-like	FBgn0004577	Pxd	CG3477	Peroxidase	15.83	3.5	21.5	14.5	4	16	9.67	15	18	14	16.5	6.83	4	7	2	1.5	7.33	14	12.83	22.5	9.5	2	7.83	13	14.33	18	7.67	11	12.67	13	4.5	5	11.17	5.33	8	2.5
LOC100159914	mRNA	cuticular protein-like precursor	NA	NA	NA	NA	0	0	0	1	0	0	0	3	0	1159	0	0	2	4	140	6	0	0	6	0	0	0	0	0	0	53	4051	0	0	0	1	0	3	0	0	1
LOC100159915	mRNA	transcription initiation factor TFIID subunit 4 isoform X1', 'transcription initiation factor TFIID subunit 4 isoform X2', 'transcription initiation factor TFIID subunit 4 isoform X3'	FBgn0010280	Taf4	CG5444	TBP-associated factor 4	1108	1121	1160	1265	240	1273.5	718	1071	771	1301	1467.33	799	840.5	831.5	914	667	786	1016	1396.5	1854.5	1206	671.5	187	1323.5	896	941	957	1507	1475	1593.5	1094.83	625	736	893	975	880
LOC100159916	mRNA	muscarinic acetylcholine receptor M2	FBgn0037546	mAChR-B	CG7918	muscarinic Acetylcholine Receptor, B-type	671	594.5	757	789	152	777	490.5	714	723.5	693.5	1025.5	589	747	493	723	477	463.5	927	611	1094	691	231	92	658	470	486	528	944	1104	878.5	647.5	419	636	629	952.5	926
LOC100159918	mRNA	protein timeless homolog	FBgn0038118	timeout	CG7855	timeout	141	88	120	113	27	105	39	73	70	198	165	112	121	138	121	93	103	108	161.5	175	120	48	23	106	90	63	79	133.5	156	229	153	122	93	131	140	107
LOC100159919	mRNA	inositol polyphosphate 5-phosphatase OCRL-1	FBgn0023508	Ocrl	CG3573	Oculocerebrorenal syndrome of Lowe	209	229	284	283	41	291	159	256	160	478.33	457.33	259	375.67	378	403	326	302.67	525	295	376	334	78	38	244	158	139	179	452.67	456	614	426.33	268	213	342	387.67	340.67
LOC100159921	mRNA	trypsin-3	FBgn0036436	CG4914	CG4914	no_fullname	99	115.5	77	73.5	16	90	53	30	51.5	128.5	127	108.5	665.5	162	243	143	90.5	86	93	115	58	87	19.5	61	56	85	100.5	80	73.5	63.5	71	82	157.5	102.5	128.5	176
LOC100159922	mRNA	acetyl-coenzyme A transporter 1	FBgn0036662	CG9706	CG9706	no_fullname	138.5	99	108.5	120	20.5	165	107.5	71.5	70	190.5	187	190	219	208	263.5	190	248.5	185	129.5	140	98	143.5	19.5	85.5	85.5	72.5	158.5	227.5	156.5	202.5	257	282	161	213.5	173.5	155
LOC100159923	mRNA	cuticle protein 1	NA	NA	NA	NA	21	17	11	12	1	16	1	6	11	12	12	15	28	11	27	12	4	5	18	6	11	16	6	16	2	8	8	24	25	19	9	16	15	9	27	5
LOC100159924	mRNA	cyclin-dependent kinases regulatory subunit	FBgn0010314	Cks30A	CG3738	Cyclin-dependent kinase subunit 30A	532	614	450	408	102	419	174	247	181	336	486	343	314	341	338	252	267	296	557	686	456	324	74	397	263.25	193	284	532	441.5	575	329	326	311	286	344	259
LOC100159925	mRNA	bifunctional glutamate/proline--tRNA ligase-like, partial	FBgn0005674	GluProRS	CG5394	Glutamyl-prolyl-tRNA synthetase	76	65.5	52.5	54	12	47	62.5	53.5	33	63.5	50	45.5	40	55.5	35.5	11	27	35	26	21.5	6	3.5	6	17.5	4	8	12.5	12	6.5	11.5	7.5	4	5	13	11.5	2
LOC100159927	mRNA	hormone-sensitive lipase	FBgn0034491	Hsl	CG11055	Hormone-sensitive lipase	437.33	402	480	520.5	90	500	413	526	388	807	877.5	681	600.5	584	693	473	553.5	814	694.5	709	599	257	69	487	450	362	394	941	966.5	1074.5	745	491.5	443	696	664	652.5
LOC100159929	mRNA	protein 4.1 homolog isoform X1', 'protein 4.1 homolog isoform X2', 'protein 4.1 homolog isoform X3', 'protein 4.1 homolog isoform X4'	FBgn0010434	cora	CG11949	coracle	1072	897.33	1343.33	1286.5	262	1185	776.5	1426.17	845.17	1308	1351.67	847.5	1038	1020.83	1170.5	815	964.83	1488.17	1691.83	1873.33	1319	455	130	1300	1173	1085	1065	1214.67	1423.33	2018.17	1073	611.5	663	1002.33	1116	914.83
LOC100159930	mRNA	hillarin	NA	NA	NA	NA	19	28	57	24	6	33	7	29	32	19	31	6	28	26	8	12	10	34	36	67	45	12	10	50	18	34	57	22	24	35	27	9	12	21	33	33
LOC100159931	mRNA	trafficking protein particle complex subunit 8	FBgn0260655	l(3)76BDm	CG8793	lethal (3) 76BDm	409	383	429	431.5	93	383	334	532.5	293.5	716	728.5	409.5	579	465	438.5	405	489	698	581.5	632	403	237.5	51	339	329.5	356	299	649	718.5	774.5	548.5	358.5	379	575	539.5	509.5
LOC100159932	mRNA	uncharacterized protein LOC100159932 isoform X1', 'uncharacterized protein LOC100159932 precursor'	NA	NA	NA	NA	757.83	1400	1087.5	635.5	223.5	909	1520.83	732.5	945.83	3709.5	2380.67	2998.67	527.5	3388.5	1822	2172.33	6754.67	1952.33	741.5	2006	948	1007.5	111	781.5	1254.5	825	1850.67	4552.67	947.17	1732.67	6437.33	5448.83	1231.67	5772.37	490.5	1041.5
LOC100159933	mRNA	isocitrate dehydrogenase NADP cytoplasmic isoform X1', 'isocitrate dehydrogenase NADP cytoplasmic isoform X2'	FBgn0001248	Idh	CG7176	Isocitrate dehydrogenase	2098	2035	2081	2010	336	1956	2357	2741	1550	2390	2226	1656	1557	1960	2375	1342	1747	1970	2865	3209	1906	1462	427	2138	2617	2024	2329	3021	2397	3075	2299	1895	1284	2272	2102	1758
LOC100159934	mRNA	molybdenum cofactor sulfurase-like', 'molybdenum cofactor sulfurase-like isoform X1'	FBgn0002641	mal	CG1692	maroon-like	714.33	960.17	637.17	876.17	171	928.5	1097.33	930.83	729.5	876.5	866.5	445	654	831.83	780.5	668	878.67	847	912.83	1184.33	667.17	693.5	144.5	790.83	915.83	799.17	1047.17	927.33	662	757	1181.33	704.5	523.92	821.83	666.83	540.67
LOC100159935	mRNA	excitatory amino acid transporter 1 isoform X1', 'excitatory amino acid transporter 1 isoform X2'	FBgn0026439	Eaat1	CG3747	Excitatory amino acid transporter 1	7578	8660.5	9247	7523	1530.5	8462	5002	7251	5380.5	8503.5	9189.5	5078	6569.5	7666.5	6063.5	5114.5	5993	7723.5	9538.5	12665	7733	4225	1185	7542.5	5769.33	5264	6172.5	9652	8496.5	10043	7943	4433.17	4904.5	7239	7180	6660.5
LOC100159936	mRNA	GATA-binding factor C isoform X1', 'GATA-binding factor C isoform X2'	FBgn0001138	grn	CG9656	grain	130	170	195	165	33	145	98	180.5	139	255	268	176	202	200	233	173	156	270	151	291	204	86	24	209	150	140	136	359	291	304	241	165	175	208	251	220.5
LOC100159937	mRNA	collagen alpha-1(IX) chain	NA	NA	NA	NA	443	388.25	329.5	227.08	60	247.5	398.5	288.75	326.83	386.5	341.25	257.75	326.5	267.83	271	225.5	240.5	297	373.5	486.5	314	279.5	41	305	317.33	337.5	408	421.25	359	355	396.5	280	287	308.5	322.33	305.25
LOC100159938	mRNA	DNA-directed RNA polymerase III subunit RPC1	FBgn0030687	RpIIIC160	CG17209	RNA polymerase III subunit C160	244	178	311	260	40	262	112	283.67	120	392	361	265	233.5	265	240	184	223	282.5	316	360.5	265	86	36	207	129	124	142	368.33	344	423	319	191	160	259.5	211	195
LOC100159939	mRNA	helicase SRCAP	NA	NA	NA	NA	7126.47	5001.6	6857.99	3087.32	1980.7	8522.78	1423.33	2050.83	3739.28	7093.52	11534.42	11459.81	28376.9	17533.17	13868.85	19500.9	10579.99	12453.79	9691.13	4282.35	5298.02	6878.16	1521.2	6234.32	1767.99	2563.49	6802.24	13829.93	12780.41	15468.61	14973.49	19522.97	29616.95	19226.78	35683.17	28828.18
LOC100159941	mRNA	nuclear pore complex protein Nup98-Nup96 isoform X1', 'nuclear pore complex protein Nup98-Nup96 isoform X2'	FBgn0039120	Nup98-96	CG10198	Nucleoporin 98-96kD	445	484	632	537	102	507	335	470	273	941	994	655	659	775	745	542	619	919	744	835	583	223	68	561	333	287	409	1054	994.5	1294	837	626	481	752	826	741
LOC100159942	mRNA	39S ribosomal protein L44, mitochondrial	FBgn0037330	mRpL44	CG2109	mitochondrial ribosomal protein L44	491	380	387	332	79	376	356	322.5	309	667.5	738	450	539	543	530.5	354.5	417.5	468	502	546.5	345	377	54	328	300	262.5	273	784	547	737.5	606.5	401	391.5	493.5	505	421
LOC100159944	mRNA	uncharacterized protein LOC100159944	NA	NA	NA	NA	243	155	188	183	39	200	226	181	155	330	338	306	263	211	353	191	274	279	257.5	165	156	144	25	171	175	138.5	214	352	395	352	257	274	182	243	187	205
LOC100159947	mRNA	uncharacterized protein LOC100159947', 'uncharacterized protein LOC100159947 isoform X1'	FBgn0037543	CG10903	CG10903	no_fullname	287	342	265	167	65	225	184	247	193	285	297	171	239	221	218	190	197	238	396	386	313	296	58	230	190	225	237	395	263	348	266	192	196	230	290	217
LOC100159948	mRNA	formin-J	FBgn0263102	psq	CG2368	pipsqueak	414	359	330	366	72	281	258	379	262	392	530	263	251	238	222	217	199	342	538	532	384	163	45	351	280	195	217	395	481	447	255	152	219	249	263	262
LOC100159949	mRNA	deaminated glutathione amidase	FBgn0024945	NitFhit	CG7067	Nitrilase and fragile histidine triad fusion protein	17.17	27.83	35.83	30.83	8.83	21.67	33.83	40.83	15	61.5	63.67	42.83	43.17	38	44.5	32.83	35.5	62.33	68.17	69.33	49.5	36.67	7	43	22.33	38.33	51	86.83	101.5	118	94	55.33	48.17	78.33	82.83	61.67
LOC100159951	mRNA	etoposide-induced protein 2.4 homolog	FBgn0031635	tank	CG15626	tank	180	121	165	177.5	27	134	175.5	117.5	104	258.5	309.5	221.5	249.5	216.5	317.5	189.5	198	247.5	261.5	161	154.5	89.5	18	154.5	113.5	103	115	271.83	326	318.5	232	170.5	159.5	249.5	179.5	178.5
LOC100159953	mRNA	holotricin-3	NA	NA	NA	NA	41236.93	33612.03	37120.75	30185.08	6571.67	40831.87	50700.07	43543.53	37077.41	22819.42	32033.45	26615.17	23993.25	29054.17	19571.83	17193.58	26628.92	20639.08	52347.5	50853.33	41317.02	41147.5	9618	41381.68	63198.92	54375.63	57578.48	36016.45	24541.62	35798.37	38863.25	28690.92	29201.17	35334.5	30835.33	33721.37
LOC100159954	mRNA	enoyl-CoA hydratase, mitochondrial	FBgn0033879	Echs1	CG6543	Enoyl-CoA hydratase, short chain 1	1010	1390	1043	944	270	1376	987	951	957	1504	1437	1060	1267	1471	1423	1042	1260	1099	1698	1679	1101	1146	254	1139	1421	1237	1595.5	1776	1313	1664	1860	1484	1105	1323	1234	1137
LOC100159955	mRNA	regulator of microtubule dynamics protein 1 isoform X1', 'regulator of microtubule dynamics protein 1 isoform X2'	NA	NA	NA	NA	572	510	558	736	138	471	454	616	398	609	663	369	490.5	478	503	365.5	389	580	731	952.5	613	378	124	661	512	390	526	616.5	613	707.5	532	303	336	509.5	499	407
LOC100159957	mRNA	uncharacterized protein LOC100159957	FBgn0035692	Sf3b6	CG13298	Splicing factor 3b subunit 6	185	178	203	204	48	168	207	172	135	365	418	390	339	250	514	265	262	308	347	349	245	187	42	214	152	129	200	447	393	482	324	350	230	270	249	204
LOC100159958	mRNA	spermine oxidase	FBgn0037606	CG8032	CG8032	no_fullname	470	418.5	485	553	128	559	424	663	400	558	686	366	403	536	450	370	401.33	633.5	564	684	548	256	86	461	516	481	424	622	556	531	524	332	333	556	471	492.5
LOC100159959	mRNA	C-Maf-inducing protein isoform X1', 'C-Maf-inducing protein isoform X2', 'C-Maf-inducing protein isoform X3', 'C-Maf-inducing protein isoform X4'	NA	NA	NA	NA	641	706.5	708.5	682	156	837	510	916.5	589	929.5	1082	462.33	599	717.5	659	546.5	605	1013	766.5	1088.5	724	386	129	764.5	533.5	546.5	612	1068.33	968	936	825.75	476	574	745	791	791.33
LOC100159960	mRNA	protein Peter pan	FBgn0010770	ppan	CG5786	peter pan	410	316	301	237	42	235	200	200	119	333	363	295	216	275	265	174	200	226	386	377	330	178	58	314	204	146	186	450	367	475	317	227	164	257	254	188
LOC100159962	mRNA	ubiquitin-conjugating enzyme E2 g-like	FBgn0267384	Ubc7	CG4443	Ubiquitin conjugating enzyme 7	1014	1126.5	806	882.5	225	1091	1155	1154.5	1004	979.5	1071	700.5	631	754.5	736	611	642	820	1282	1249	1012	831	153	935.5	1055	1003	1036.5	1162	952	1164	831.33	573	542	726.5	734.5	631.5
LOC100159965	mRNA	alpha-N-acetylgalactosaminidase	FBgn0034117	CG7997	CG7997	no_fullname	576	713	675.5	655	90	602	851	996.5	881.5	610.5	713	299.5	375.5	504.5	545.5	452	492	438	824	712.5	416	495	118	654	954.5	1055	899	758	609.5	734	403	474.5	360.5	561.5	966.5	354.83
LOC100159966	mRNA	3-phosphoinositide-dependent protein kinase 1 isoform X1', '3-phosphoinositide-dependent protein kinase 1 isoform X2'	FBgn0020386	Pdk1	CG1210	Phosphoinositide-dependent kinase 1	1806	1653	1780	1450	313	1616	1016.5	1560	1014	1763.5	2119	1119	1480	1120	1007	839	792	1565	2132	3236	2023	959	373	2153	1245	1227	1179	2745.33	2388	3382.5	1454	726	1037	1100	1270	1123
LOC100159967	mRNA	proteasome subunit beta type 7,10-like	FBgn0023174	Prosbeta2	CG3329	Proteasome beta2 subunit	450	439	435	413	90	425	325	450	308	489	618	431	402	439	450	326	416	405	582.5	538	460	305	73	356	314	311	374	569	527	686	459	398	292	421	398	348
LOC100159968	mRNA	AT-rich interactive domain-containing protein 1A	NA	NA	NA	NA	27123	18713	25803	22396	3990	23677	52774	47704	32599	10380	18798	14167	5396	4523	5751	5828	4870	9666	26005	23837	24137	20005.2	5480	29313	42949	42059	24963	20405	21897	27148	4142	3958	2943	4836	17475	3035
LOC100159970	mRNA	amyloid protein-binding protein 2 isoform X1', 'amyloid protein-binding protein 2 isoform X2'	FBgn0029878	Pat1	CG10695	Protein interacting with APP tail-1	218	191	305	240.5	42	242.5	161	243	138	437.5	466	298	308	363.5	345	265.5	315	470.5	321.5	290	259	85	30	180.5	174	186.5	211	497	415.5	510.5	393	180	246	366.5	438.5	360
LOC100159972	mRNA	uncharacterized protein LOC100159972	FBgn0032726	CG10621	CG10621	no_fullname	68	49	72	118	18	60	65	94	51	121	123	99	101	63	114	67	108	117	80	48	48	32	22	66	57	36	82	118	93	128	90	47	47	98	82	69
LOC100159973	mRNA	gamma-aminobutyric acid receptor subunit alpha-6-like	FBgn0003011	ort	CG7411	ora transientless	0	7	13	7	3	29	4	12	20	12	9	5	11	4	4	2	7	30	7	13	9	5	0	5	8	8	7	6	9	7	4	6	8	9	6	13
LOC100159974	mRNA	F-box/SPRY domain-containing protein 1	FBgn0043010	Fsn	CG4643	F-box synaptic protein	526	409.5	398	478.5	60	323	320	397.5	256	400.5	507	301	258.5	304.5	325.5	249.5	221	417	416	611.5	556.5	264.5	59.5	454	364.5	249	320	464	494	552	336.5	187.5	262	357.5	348	279.5
LOC100159976	mRNA	ankyrin repeat domain-containing protein 50	FBgn0039590	CG10011	CG10011	no_fullname	424	385	550	543	114	546	307	479	318	738	863	442	529	569	518	457.5	444	741	534.5	801	595	245	73	514.5	350	347.5	349	758.5	808	963.5	676	331	386	540.5	518.5	508
LOC100159977	mRNA	chromatin-remodeling complex ATPase chain Iswi-like, partial	FBgn0011604	Iswi	CG8625	Imitation SWI	3	1	8	9	2	9	1	4	4	11.5	14	10.5	8.5	8	7.5	10.5	10.5	9.5	15	15.5	10	0	0.5	5.5	4	5	5.5	21.5	18	21	26.5	15.5	7.5	14	20	12.5
LOC100159979	mRNA	cyclin C-like	FBgn0004597	CycC	CG7281	Cyclin C	54	47	93	80	15	48	38	63	46	143	158	171	136	149	218	77	114	132	68	96	112	34	7	77	50	57	38	182	204	193	130	117	61	117	118	110
LOC100159980	mRNA	uncharacterized protein LOC100159980	NA	NA	NA	NA	7	3	6.5	8	2	5	13.5	8	14.5	10.5	12.33	2	4	12.5	12.5	14.5	18	18.67	6	7.33	7.5	4.5	1	11.33	6	27.5	13.5	12	7.5	9.83	26.5	10.33	7	19.5	21.83	7.5
LOC100159982	mRNA	uncharacterized protein LOC100159982	NA	NA	NA	NA	162	140	191	176	46	220	84	192	155	262	320	109	268	202	190	165	185	318	239	276	171	31	36	257	148	136	113	336.5	277	365	283	115	135	247	302	250
LOC100159984	mRNA	COP9 signalosome complex subunit 7-like	FBgn0028836	CSN7	CG2038	COP9 signalosome subunit 7	104.33	105.67	98.17	97	16.67	96.5	85.83	79.83	102	117.33	155.33	123	82.33	104.83	137.17	84.33	103.17	124.17	113.17	132.67	111.17	90	18.33	88.67	102.17	74	96	124.67	126.5	152.17	106.17	93.5	85.83	113.33	110.17	88.83
LOC100159985	mRNA	myrosinase 1	FBgn0036659	CG9701	CG9701	no_fullname	0	0	0	0	0	0	0	0	0	0	1	31	0	0	0	12	0	0	0	0	1	0	0	0	3	0	0	0	0.67	0	8	1	1	4	0	2
LOC100159987	mRNA	formin-J isoform X1', 'formin-J isoform X2'	FBgn0053556	form3	CG33556	formin 3	227	278	426	321.5	89	345	173	338	209	442	436	175	428	391.5	351.5	276	273	424	342	415.5	327	142	50	367	197	191	255	357	314	474	397.5	182	276	386.5	338	355.5
LOC100159988	mRNA	uncharacterized protein LOC100159988	NA	NA	NA	NA	3578	3575.5	2902.5	2947.5	731.5	3409	3987.5	3511	3094.5	3077	3223.33	2716.5	2888	2457.17	3449	2174.5	2408.33	2570	3926.83	4130	2749.83	3007	663	3053.5	3779	3224.5	3468.5	3083.5	2552.5	2798	2217.25	2048.5	2298	2301	2530	2161.25
LOC100159989	mRNA	alpha-protein kinase 1	FBgn0000964	tj	CG10034	traffic jam	52	91	60	84	11	83	130	145	127	58	114	46	66	79	97	94	77	135	46	87	54	53	15	63	113	106	179	83	93	77	89	40	30	128	131	98
LOC100159990	mRNA	uncharacterized protein LOC100159990	FBgn0034579	mRpL54	CG9353	mitochondrial ribosomal protein L54	120	89	115	170	29	106	149	117	79.5	281	258	292	230	155	512	159	241	215	210	154.5	159	56	25	138	133	105.5	131	296	267	293	269	388	158	202	200	148
LOC100159992	mRNA	thioredoxin-related transmembrane protein 2 homolog	FBgn0034455	CG11007	CG11007	no_fullname	122	99	142	146	23	114	83	158	89	353	410	321	377	307	553	242	329	425	142	192	163	69	23	135	96	74	127	414	430	435.5	340	277	218	310	288	253
LOC100159993	mRNA	CXXC motif containing zinc binding protein isoform X1', 'CXXC motif containing zinc binding protein isoform X2', 'CXXC motif containing zinc binding protein isoform X3'	FBgn0033810	CG4646	CG4646	no_fullname	122	135	138	113	27	181	117.5	123	87	196	200	223	163	121	232	128	152	171	168	203.5	129	86.5	24.5	145.5	110	118	110.5	227.5	222	217	162.17	127.5	136.5	168	157	139.33
LOC100159994	mRNA	bystin	FBgn0010292	bys	CG1430	by S6	235.5	235	242.5	238	54	240	143	146	123	573	468	475	418	368	471.5	280	377	380.5	450	420	283.5	174	40	301	186.5	136	166	559.5	535	613.5	451	470	274	353.5	301	304
LOC100159995	mRNA	DDB1- and CUL4-associated factor 13	FBgn0036500	CG7275	CG7275	no_fullname	349	344	305	328	61	335	151	291	171	537	505	364	424	416	425.5	272	320	433	544	434	284	119	56	348	178	187	226	579	562	721	522	403	307	377	383	338
LOC100159996	mRNA	testicular acid phosphatase homolog	FBgn0000032	Acph-1	CG7899	Acid phosphatase 1	38	21	45	51	9	51	31	45	44	81	82	38	48	51	62	63	99	59	59	59	23	42	7	38	63	39	72	116	46	63	123	68	16	63	40	39
LOC100159997	mRNA	E3 ubiquitin-protein ligase Topors isoform X1', 'E3 ubiquitin-protein ligase Topors isoform X2'	FBgn0267351	Topors	CG15104	Topoisomerase I-interacting protein	474	603	619.5	571.5	134	646	448	617	394	839.5	1003	575.5	648	601.5	557	539	526	798.5	740.5	765	541.5	374	69	493.5	445	368	389	872	881	1040.5	672.5	413	468.5	597.5	653	649.5
LOC100160001	mRNA	phosphatidylinositol 4,5-bisphosphate 3-kinase catalytic subunit delta isoform	FBgn0015279	Pi3K92E	CG4141	Phosphatidylinositol 3-kinase 92E	676	552	768.33	710.17	150	646.5	530.33	694	434.5	954.83	1026.67	621.17	671	824.5	690.67	549.67	615.83	919.67	904.5	920.5	687.67	343	109	660.83	528.5	470	495.33	1005.17	894.5	1196	774	479	515.83	771.5	746.83	737.5
LOC100160002	mRNA	glucose dehydrogenase FAD, quinone	FBgn0030590	CG9518	CG9518	no_fullname	76	118.5	76	75.5	17	64.5	90	104.5	114.5	1268	153.5	76	185.5	87	496.5	123.5	62.5	87	95	79.5	51	42	6	54	68	123	1031	49.5	58	67.5	45	52	66	50	86	71.5
LOC100160004	mRNA	protein Skeletor, isoforms B/C	FBgn0085384	CG34355	CG34355	no_fullname	210	147	236	184.33	39	225.33	145	260	259	368.33	383	204.33	282	236	302	173	213	329	215	237	170	113	20	186.5	175	258	330	299	270	302.67	239	199	183.67	198	353.33	254.33
LOC100160005	mRNA	splicing factor U2af 38 kDa subunit', 'splicing factor U2af 38 kDa subunit isoform X1'	FBgn0017457	U2af38	CG3582	U2 small nuclear riboprotein auxiliary factor 38	1202.83	1108	1093.5	1062.5	229.83	992.5	711	1085	705	1052.33	1318.83	839.67	673.5	778.5	850.5	678	684.5	915.33	1285.83	1469.83	1091.5	788.5	196	1092	800.5	719.5	701.5	1361.7	1200.5	1356.42	738.7	773	629	814.37	940.83	787.33
LOC100160007	mRNA	transcription termination factor 4, mitochondrial	FBgn0031419	CG15390	CG15390	no_fullname	47	37	41	46	2	36	40	38	24	132	109	131	105	87	247	112	114	134	55	53	35	21	13	56	29	28	34	136	119	200	140	138	70	97	94	90
LOC100160010	mRNA	ragulator complex protein LAMTOR4 homolog isoform X1', 'ragulator complex protein LAMTOR4 isoform X2'	NA	NA	NA	NA	564	504	466	429	80	375	461	548.5	374	436	449	369.5	331	321	471	251	304	408.5	616	691	505	414	75	514	573	448.5	470	498	374.5	504	352	302	222	361	315	279
LOC100160011	mRNA	uncharacterized protein LOC100160011	NA	NA	NA	NA	429	465	310	273	56	368	269	200	329	648	650	468	539	521	562	469	762	388	320	498	230	342	50	247	215	224	295	1026	533	681	709	1006	607	567	583	390
LOC100160012	mRNA	NA	NA	NA	NA	NA	0	1	4	3	0	4	1	0	3	4	3	1	2	1	0	0	7	2	2	3	3	5	0	8	3	0	8	24	6	6	25	5	0	12	2	2
LOC100160013	mRNA	uncharacterized protein LOC100160013	FBgn0032033	CG13392	CG13392	no_fullname	241	227	243	266	47	294	202	246	191	452	517	379	367	357	479	268	277	371	311	335	272	90	51	229	152	162	182	563	447	563	374	351	219	373	309	304
LOC100160014	mRNA	E3 ubiquitin-protein ligase SH3RF3 isoform X1', 'E3 ubiquitin-protein ligase SH3RF3 isoform X2'	FBgn0040294	POSH	CG4909	Plenty of SH3s	178	180	289	257	71	212	129	216	191	408	410	237	297.5	367.5	289	226.5	302	430.5	271	363	275	114	20	261	142	161	220	348	335.5	471.5	391	203	223.5	319	338	301.5
LOC100160016	mRNA	phosphatidylinositol glycan, class P-like	NA	NA	NA	NA	1181	1109	855	877	185	939	913	974	810	1415	1588	1170	1009	1035	1123.5	791	883	1103	1510	1241	909	938	158	838	875	694	782	1404	1270	1374	1034	818	860	1092	913	975
LOC100160017	mRNA	leucine-rich repeat-containing protein 59	NA	NA	NA	NA	1698	1789	2149	1690	334	1934	1715	1939	1447	3298	2931	2310	2060	2033	2840.5	1789	2157	2261	2730	2715	1737	1187	305	1897.5	1904	1796	1620	3371	3050.5	4071	2263	1975	1520	2124	2261	1658
LOC100160018	mRNA	charged multivesicular body protein 5	FBgn0036740	Vps60	CG6259	Vacuolar protein sorting 60	530	435	463	411	122	387	404	458	364	452	540	311	395	360	480	265	314	423	731	719	440	434	66	531	490	424	517	542	450	501	394	338	258	390	398	339
LOC100160019	mRNA	teneurin-m isoform X1', 'teneurin-m isoform X2', 'teneurin-m isoform X3', 'teneurin-m isoform X4', 'teneurin-m isoform X5', 'teneurin-m isoform X6'	FBgn0004449	Ten-m	CG5723	Tenascin major	2327	1982	2888.5	2516.5	476	2573.5	1424	2660	1930	2765	3094	1657	2068	2381	1947	1854	2007	3203.5	2473	3953	2501.5	821	395	2466	1512	1655.5	1524	2880.5	2908	3343.5	2440.5	1315.5	1597.5	2146	2833	2367
LOC100160020	mRNA	probable protein phosphatase 2C 6	FBgn0033021	CG10417	CG10417	no_fullname	1474.5	1374.5	1653	1243.33	262.5	1406	658	1058	755.5	1714.33	2243	1458	1464.5	1240.5	1534.5	954	993	1497.5	1885.5	1916	1485	967.5	192	1516.33	765	697.5	745.5	2181.5	1914	2524.67	1468	1306.5	1116.5	1287	1586.33	1238
LOC100160021	mRNA	malate dehydrogenase, cytoplasmic	FBgn0262782	Mdh1	CG5362	Malate dehydrogenase 1	170.5	109.5	127.5	149	24	174	187.5	171.5	134.5	191	222.5	131.5	118	131.5	107	109	136.5	171.5	129.5	126.5	158	77.5	21.5	137.5	125	121.5	177.5	212.5	228	300.5	153	92	112	167.5	161	119.5
LOC100160022	mRNA	kinesin-like protein KIF18A isoform X1', 'kinesin-like protein KIF18A isoform X2'	FBgn0004379	Klp67A	CG10923	Kinesin-like protein at 67A	248	256	251.5	184	34	145	72	98	58	278.5	292.5	188.5	144	174	190.5	93.5	122	118	267.5	305.5	288	78	30	162.5	60	87	94	295	278	408	154	142	99	133	98	105
LOC100160026	mRNA	Sparc-like precursor', 'sparc-like isoform X1'	FBgn0026562	SPARC	CG6378	Secreted protein, acidic, cysteine-rich	1456	1519	1676	1635	346	2019.5	1860	1710	1393	1882	1421	1326	1807	2026	2996	1779	3252.2	2137	2041	2199	1557	1403	290	1569	2548	1516	3020	2177	1483.5	1784	3015	2783	1387	2732	1924	1861
LOC100160027	mRNA	cytochrome c oxidase assembly protein COX11, mitochondrial	FBgn0051648	CG31648	CG31648	no_fullname	523	539	452	493.5	114	445	607	517.5	482	800	848	584	618	601	648	504	588.5	717	558.5	547	410	336	68	456	409	259	364	705.5	709	735.5	685.5	386	438	576	626	539
LOC100160028	mRNA	calcitonin gene-related peptide type 1 receptor	FBgn0052843	Dh31-R	CG32843	Diuretic hormone 31 Receptor	98	153.5	146	135	23	127	84	136	118	137	156	77	135.5	101	128	88	111	155.5	178	210.5	153.5	73	17	173	95	101.5	81	221	159	205.5	157	108	132	159	246	202
LOC100160029	mRNA	ring canal kelch homolog isoform X1', 'ring canal kelch protein isoform X2'	FBgn0001301	kel	CG7210	kelch	259	171.83	232	287	46.83	204.33	152.37	320.5	174.5	318.2	349.75	225.17	230.83	187.33	230.33	212.17	225.83	356.67	333.63	302.5	265.33	102.17	17.33	214	158.97	155.5	131.33	275.5	345.17	336.5	276.17	150.67	161.83	269.83	237	202.17
LOC100160030	mRNA	uncharacterized protein LOC100160030 isoform X1', 'uncharacterized protein LOC100160030 isoform X2'	FBgn0031538	CG3246	CG3246	no_fullname	16	47	36	34	10	33	23	34	31	56	58	33	26	38	78	38	63	58	44	60	59	43	4	57	36	28	62	88	68	73	102	66	37	79	46	35
LOC100160031	mRNA	protein FAM3C-like	NA	NA	NA	NA	33.5	40	51.5	59.5	9.33	53.67	24.5	58.67	30.5	66.17	61.67	24.83	41.67	38	35	40.67	58	69.33	49	53.33	47.17	17.33	7.67	43.67	39.33	27.17	30.83	76.83	48.83	58.17	55	22.5	27.5	47.5	38.17	58.17
LOC100160033	mRNA	proton-coupled amino acid transporter 2-like', 'proton-coupled amino acid transporter 2-like isoform X1'	FBgn0030816	CG16700	CG16700	no_fullname	400	574	497.5	519.5	86	626.5	276	256	272	674	632.5	303	359	570.5	405	209	364.5	295	530	845.5	385	326	79	449	347	306	316	752	400.5	467	825	392	302.5	437	275	280
LOC100160034	mRNA	phenoloxidase 1	FBgn0033367	PPO2	CG8193	Prophenoloxidase 2	378	794	598	981	210	1024	2388	2146	1194	752	552	301	337	719	580	1016	1357	843	661	1219	618	1051	181	978	2801.5	1778	3117	642	461	652.5	1035	736.5	412	1290	750	794.5
LOC100160035	mRNA	putative glutathione-specific gamma-glutamylcyclotransferase 2	FBgn0039109	CG10365	CG10365	no_fullname	248.5	220.5	200	300	40	407.5	278	276.5	253.5	553	613	370	329.5	468.5	595.5	278	458.5	528	206	339	242	159	59	246	264.5	243	320	590	491.5	429.5	572	433	267.5	272	263	286.5
LOC100160037	mRNA	zinc finger protein 182 isoform X3', 'zinc finger protein 32 isoform X1', 'zinc finger protein 32 isoform X2'	FBgn0032295	CG12299	CG12299	no_fullname	149	149	167	211	35	145	68	111	115	257	258	171	177	178	171	148	157	249	187	195	125	96	14	122	132	63	86	271	270	284	202	117	107	212	211	164
LOC100160038	mRNA	galectin-9 isoform X1', 'galectin-9 isoform X2'	NA	NA	NA	NA	646.43	703.33	733.25	627.37	125.5	661.75	661.5	804.75	606.75	672.42	816.53	428.33	954.37	595.58	564.67	527.5	646.25	817.92	967.65	905.17	610	568.17	118.5	1158.25	793.17	582.23	842.08	960.92	762.17	1746.67	721.08	449.25	580.18	801.12	750.92	967.42
LOC100160039	mRNA	transforming protein Rho-like	FBgn0014020	Rho1	CG8416	Rho1	1698.33	1863	1392	1451	271	1479	1328	1634	1285	1555	1685	1125	1190	1202	1341	1163	1138	1623	1821	2033	1386	1028	232	1570	1416	1265	1526	1652	1551	1771	1350	933	1036	1348	1389	1270
LOC100160040	mRNA	beta-galactosidase	FBgn0260746	Ect3	CG3132	Ectoderm-expressed 3	64	83	60	41	11	47	34	27	39	64	61	30	48	55	52	23	23	29	93	93	50	39	6	70	26	44	41	89	69	59	34	27	46	32	44.5	37
LOC100160041	mRNA	dihydrolipoyllysine-residue acetyltransferase component of pyruvate dehydrogenase complex, mitochondrial	FBgn0283658	muc	CG5261	midline uncoordinated	2925	3020	2783	2813	631	3568	3227	3607	2806	3383	3503	2016	2317	3039	2450	1931	2163	2920.5	3585	4348.5	2452	2377	506	3116	2900	2757	2976	3513	2859	3602	3538	1973	2233	2807	2619	2700
LOC100160043	mRNA	nuclear export mediator factor NEMF homolog	FBgn0259152	Clbn	CG11847	Caliban	325	298	301	350	61	322	380	337.5	199	515.5	519	326	320.5	374.5	352	302	402.5	499	477	489	357	200	61	330	356.5	233	304	495.5	476.5	629	468.5	273	249	417	410.5	368.5
LOC100160044	mRNA	small nuclear ribonucleoprotein Sm D-like protein	NA	NA	NA	NA	231	216.5	146	160	32	152	240.5	215	272	171.5	189.5	90	135	125	89	114	89	153.5	279	300	148	165	55	178	184	183	184	214	203	207	138	85	106	127	149.5	120
LOC100160045	mRNA	uncharacterized protein LOC100160045', 'uncharacterized protein LOC100160045 isoform X1'	FBgn0025469	slv	CG8717	saliva	571.83	428.67	451.17	610.5	79	495.33	415.83	514	407.33	1046.83	1119.33	960.83	959.83	875	1837	775.5	874.08	1093.25	624.5	684.58	661.5	310.67	86	585.17	464.5	389.17	468	1226.5	1108.67	1348.5	1047.5	1110.5	639.5	1007.83	956.13	892.5
LOC100160046	mRNA	b(0,+)-type amino acid transporter 1	FBgn0030574	sbm	CG9413	sobremesa	3069	4793	4781	5339.17	1185.5	6645	5649	6561	3836.5	5877.5	5748.5	2495.5	2659	4511.33	3095	3086.5	5088.83	5545.83	5512	9391	4834	3204.5	779	4434	5682.5	4825	5248.5	7309.5	4726.5	5034.5	8365.75	3277	2435	5560	4203.75	3404.33
LOC100160047	mRNA	CUGBP Elav-like family member 1 isoform X1', 'CUGBP Elav-like family member 1 isoform X10', 'CUGBP Elav-like family member 1 isoform X11', 'CUGBP Elav-like family member 1 isoform X12', 'CUGBP Elav-like family member 1 isoform X13', 'CUGBP Elav-like family member 1 isoform X14', 'CUGBP Elav-like family member 1 isoform X15', 'CUGBP Elav-like family member 1 isoform X16', 'CUGBP Elav-like family m…	FBgn0000114	bru1	CG31762	bruno 1	331.17	340	343.5	361.5	62	351	315	526.33	267.33	473.83	518	242.5	236	315.5	268.33	249.5	325	434	347	663.67	297	154	72	366	288.5	351.83	348.67	671.83	434.33	507.67	504.83	263.83	245.67	444.33	342.17	333.83
LOC100160048	mRNA	neuronal acetylcholine receptor subunit beta-4	FBgn0029147	NtR	CG6698	NtR	81	138	111	183.5	37	244	215	225	180	154	141	41	85	153	134	150	181	189	151	150	89	115	25	133	205	150	308	170	115	120	184.5	97	81	187	155	125
LOC100160050	mRNA	tumor suppressor candidate 3	FBgn0032015	Ostgamma	CG7830	Oligosaccharide transferase gamma subunit	513	492	516	547	131	532	584	639	313	909	937	698	588	687	1012	626	736.5	825	658	738	684	397	91	640	618	550	460	1126	1024	1356	802	680	412	801	837.5	527
LOC100160052	mRNA	attractin-like protein 1	FBgn0039528	dsd	CG5634	distracted	1006	832	1044	1078	196	1036.83	820	1573	814	1120.5	1304	674	733	973.5	786	687	791	1187	1266	1415	1045	520	145	1087.5	1012	814	774	1382	1313	1468.5	970	488.5	600	1025	1028	874.5
LOC100160053	mRNA	mitotic spindle assembly checkpoint protein MAD1	FBgn0026326	Mad1	CG2072	Mitotic arrest-deficient 1	201	216	231	243	34	190	127	182	159	603	586	524	427	341	567	298	389	541	358	385	263	97	26	219	147	112	149	538	555	650	507	418	293	366	376	333
LOC100160055	mRNA	uncharacterized protein LOC100160055	FBgn0033184	mEFTu2	CG12736	mitochondrial translation elongation factor Tu 2	179	163	163	142	16	124	129	187	107	184	169	140	133	142	133	112	117	152	303	243	174	137	29	188	162	145	170	199	152	267	225	139	106	178	178.5	154
LOC100160056	mRNA	lysosome membrane protein 2	FBgn0010435	emp	CG2727	epithelial membrane protein	374	380	430	332	85	534	522	319	431	441	365	248	365	511	525	485	638	443	451	484	356	448	67	422	521	465	690	541	339	498	868	521	383	631	445	449
LOC100160057	mRNA	glutamyl aminopeptidase	FBgn0052473	CG32473	CG32473	no_fullname	46	32	30	28	18	25	29	45	27	100.5	67	46	42	87	44	22	50	41	109	84	34	16	9	53	42	36	74	134	93	130	160.67	63	47	94	85	68
LOC100160059	mRNA	uncharacterized protein LOC100160059	NA	NA	NA	NA	114	170	189	196	22	150	99	135	111	327	358	208	248	229	292	238	208	337	182	226	181	82	13	183.5	118	101.5	91	291	363	534.5	292	170	189	302.5	290	247
LOC100160060	mRNA	protein gustavus isoform X2', 'protein gustavus isoform X3', 'protein gustavus isoform X4', 'protein gustavus isoform X5', 'uncharacterized protein LOC100160060 isoform X1'	FBgn0026238	gus	CG2944	gustavus	1366	1454	1235.5	1190	262	1306	529	996	1010	1429	1718.67	965.5	1942.5	2138	2300.08	942	1096	1404	1284	1913	1078	637	178	1229	884	670	870	1528.5	1492	1538	1385	856.25	1172.75	1237.58	1516.75	1333.67
LOC100160061	mRNA	vacuolar fusion protein CCZ1 homolog	FBgn0035470	Ccz1	CG14980	Caffeine, calcium, zinc sensitivity 1	172	170	162	162.5	41	198.5	159	208.5	125	397	385	289	293.5	271.5	367.5	233.5	234	394.5	268.5	266	241.5	58.5	16	195	115	112	121	408	361.5	377.5	320.5	182	165	332	253.5	225.5
LOC100160062	mRNA	thaumatin-like protein 1b	NA	NA	NA	NA	154	103	102	46	18	99	10	16	42	70	188	171	105	62	73	63	61	47	119	66	75	38	11	59	14	30	28	66	65	101	79	53	124	71	66	111
LOC100160065	mRNA	flocculation protein FLO11 isoform X1', 'flocculation protein FLO11 isoform X2', 'mucin-5AC isoform X3'	FBgn0263132	Cht6	CG43374	Chitinase 6	2909	2090.5	2037	1750	509	2369	1436	1489	2326	4324	4320	3611	3623.5	2706	3092	2843	2787	3464.5	2058.5	1691.5	1755	1519	299	1897.5	1005	1266	2596.5	2601.5	2634	2926	1970	2628.5	2926	2541	3511.33	3296.5
LOC100160066	mRNA	uncharacterized protein LOC100160066	NA	NA	NA	NA	275	164	247	262	46	306	183	241	180	442	425	263	395	350	378	263	334	499	456	361	285	165	52	279	200	172	272	472	428	550	386	219	244	391	378	340
LOC100160072	mRNA	homeobox protein six1	FBgn0003460	so	CG11121	sine oculis	7	40	55	22	6	37	7	14	37	66	65	35	73	70	60	42	34	73	27	51	16	17	0	67	21	13	33	77	100	88	61	39	50	51	75	49
LOC100160073	mRNA	MFS-type transporter SLC18B1 isoform X1', 'MFS-type transporter SLC18B1 isoform X2'	NA	NA	NA	NA	15	18	17.5	9.5	1	38	14	6	10.5	44	35.5	9	31	46	25.5	21.5	37.5	19	24	24	8	18	4	21	17	7	28.5	76.5	22	52.5	141	38	36	45	14	26
LOC100160074	mRNA	S-phase kinase-associated protein 2	FBgn0037236	Skp2	CG9772	S-phase kinase-associated protein 2	119	94	160.33	133	40	132	60	63	48	178	203	160	142	151	193	120	141	142.5	147	166	110	54	11	78	48	41	39	175	191	211	162	158	105	178	129	120
LOC100160075	mRNA	vacuolar protein sorting-associated protein 13B	FBgn0039727	Vps13B	CG15523	Vacuolar protein sorting 13B	541	400	571	631	117	558	398	646	379	1034	960	649	615	780	664	593	811	1048	621	641	666	251	95	550	498	425	297	846	1049	1232	820	411	374	718	673	557
LOC100160076	mRNA	armadillo repeat-containing protein gudu-like	FBgn0031905	gudu	CG5155	gudu	7	8	3	2	0	4	5	0	4	12	4	2	0	18	0	4	13	7	3	4	6	0	0	0	0	5	1	15	6	5	11	4	0	13	4	4
LOC100160077	mRNA	serine/threonine-protein kinase PAK 2 isoform X1', 'serine/threonine-protein kinase PAK 2 isoform X2', 'serine/threonine-protein kinase PAK 2 isoform X3'	FBgn0267698	Pak	CG10295	p21-activated kinase	578	552	557	629	113	579	463	598	425	584	638	427	393	455	492	387	403	604	640	812.5	547	349	79	591	416	465	428	680	637	728	535	366	347	525	502	456
LOC100160078	mRNA	dual specificity protein phosphatase 12	FBgn0031044	MKP-4	CG14211	MAPK Phosphatase 4	236	281	277	244	55	326	238	276.5	163	436.5	427.17	276	298.5	305	377	274	281.5	387.5	395	317	257	162.5	39	227.5	200	205	233	404.5	400	435	328	221.33	226.5	335.5	319.5	301.5
LOC100160079	mRNA	tubulointerstitial nephritis antigen-like isoform X1', 'tubulointerstitial nephritis antigen-like isoform X2'	FBgn0034709	Swim	CG3074	Secreted Wg-interacting molecule	1542	1719	1491	1638	360	2004	1903	2107	2056	1814	1761	1099	1612	1769.5	1513.5	1595.5	1963	2140.5	1546	2004	1355	1204	325	1569	1834	1873	2105	1906	1314	1659	1802.5	1571	1394.5	2040.5	2120	1796
LOC100160080	mRNA	long-chain-fatty-acid--CoA ligase 4 isoform X1', 'long-chain-fatty-acid--CoA ligase 4 isoform X2'	FBgn0263120	Acsl	CG8732	Acyl-CoA synthetase long-chain	1144	1070	1109	1136	233	1166	973	1244.5	852	1416	1626.5	897	1141	1239	1305.5	1028	1152	1559.5	1391	1648	1180	642	221	1166	1099	937	1053	1545	1453	1667	1562	863	790	1303.5	1272	1199
LOC100160081	mRNA	battenin	FBgn0036756	Cln3	CG5582	Cln3	119	131	115	115	27	128	107	114	103	249	244	164	206	206	188	169	207	179	226	157	109	67	20	119	137	81	103	329	198	224	288	171	121	243	144	153
LOC100160082	mRNA	uncharacterized protein LOC100160082	NA	NA	NA	NA	332.66	305.5	310.16	415.9	57	331.2	289	354.86	247.5	418.33	470.33	290.33	216.17	278.36	272.17	164.83	239.33	266	483.83	591.33	352.83	262.83	60.83	371.86	274.83	237.5	273.83	410.33	375.08	427.33	394.66	229.83	179.17	300.83	238.67	233.83
LOC100160083	mRNA	nucleolar protein 10	FBgn0261535	l(2)34Fd	CG7516	lethal (2) 34Fd	156	150	170	149.5	32	149	77	113	82	384.5	344	257	227	259	265	149.5	183	269.5	253.5	218	159.5	88	25	182	83.5	68	141	416	341	474.5	391	208	215	240	225.83	218
LOC100160084	mRNA	neogenin isoform X1', 'neogenin isoform X2', 'neogenin isoform X3'	FBgn0011592	fra	CG8581	frazzled	272	298	502.5	381	84	400	180	363	248	561.33	604.5	276	401	464.5	339	360	355.5	578	439.33	583	428	107.67	39	437	224	206	256	503.5	549.67	666	444	254.5	334.33	397	519	473.5
LOC100160086	mRNA	THAP domain-containing protein 1 isoform X1', 'uncharacterized protein LOC100160086 isoform X2'	NA	NA	NA	NA	135	155	184.5	165.5	33	185	113	98.5	123	234.5	275	198.42	211	163	243.5	184.5	162	206	181.5	185	137	70	28	154.5	104.5	112	117.5	244.33	216	261	170.5	137.5	124	158	163	127
LOC100160087	mRNA	alpha-tocopherol transfer protein-like	FBgn0023525	CG3191	CG3191	no_fullname	175	200.5	205	216	35	276	367	221	241	184.33	193	148	214	263	558	198	399	249	245	365	229	243	28.5	229	470.5	191	511	318	206	248	421	506	177	429	258	264
LOC100160088	mRNA	peroxidase isoform X1', 'peroxidase isoform X2'	FBgn0038511	cysu	CG5873	Curly Su	2425	2392	3043.5	2133.67	505	3024	1311	1770.5	1752.5	2361.5	3102.5	1324	2031.5	2412	1658	1857	1776.5	2270	2217	3614.5	2066	2011	469	3348	1268.5	1367	1651	4363	2611	4247.5	2651.5	1595.5	1625	2536	2867.5	2170.33
LOC100160089	mRNA	AT-rich interactive domain-containing protein 1A	FBgn0013764	Chi	CG3924	Chip	1435	1141	1360	1254	206	1520	861	1194	1034	1620	2037	975	1393	1262	1367	912	1076	1483	1318	1702.5	1148	800	162	1293	789	727	1000	2050	1480	1840	1473	1138	1119.5	1160	1694	1437
LOC100160092	mRNA	sushi, von Willebrand factor type A, EGF and pentraxin domain-containing protein 1	FBgn0030617	CG9095	CG9095	no_fullname	54	49	105	169.5	3	59.5	221	438	256	171	89	42	61	55.5	69.5	33	34	77	387	130.5	115.5	25	11	132	389.5	530	414	81.5	127	210.5	53	21	40	57	119.5	46
LOC100160094	mRNA	peroxisomal biogenesis factor 6 isoform X1', 'peroxisomal biogenesis factor 6 isoform X2'	FBgn0033564	Pex6	CG11919	Peroxin 6	176	117	119	144	16	107	67	161	84	211	255.5	132	101	146	197	155	151	181	194	176	161	49	16	149	109	112	84	191	223	228	170	77	87	176	135	127
LOC100160095	mRNA	protein N-terminal asparagine amidohydrolase isoform X1', 'protein N-terminal asparagine amidohydrolase isoform X2'	FBgn0034371	Ntan1	CG5473	N-terminal amidohydrolase 1	825.9	923.5	685.42	881.25	135	793.5	1099.5	1359.33	879.8	914	918.9	612.03	524	555.83	680	602	623.5	786.75	785	871.17	666.33	485.5	143.5	642.17	864.83	843.83	667	816	787.75	842.33	535	413	351.83	579.17	618.53	442
LOC100160096	mRNA	ionotropic receptor 93a	FBgn0036937	Ir76b	CG7385	Ionotropic receptor 76b	6	7	7	6	4	5	10	10	1	9	3	7	7	4	8	10	3	9	15	14	8	1	0	3	0	5	2	12	14	16	6	8	9	4	2	8
LOC100160097	mRNA	alpha-tocopherol transfer protein-like isoform X1', 'alpha-tocopherol transfer protein-like isoform X2', 'alpha-tocopherol transfer protein-like isoform X3'	FBgn0032783	CG10237	CG10237	no_fullname	914	1117	889.5	934	158	1095	954	939.5	950	850	1108	591	2484	1330	1786.5	1138	807	1237.5	1171	1282	845	989.5	200	1146	1154	1093.5	1532	1078.5	1098	1135	903	609	857	1142	1403	1008
LOC100160104	mRNA	importin subunit alpha-1	FBgn0027338	Kap-alpha3	CG9423	karyopherin alpha3	3	1	3	7	0	8	9	2	3	25	7	3	3	3	4	4	8	3	13	2	2	0	0	1	1	2	1	9	4	7	6	9	14	7	3	8
LOC100160105	mRNA	extended synaptotagmin-2-like	FBgn0266758	Esyt2	CG6643	Extended synaptotagmin-like protein 2	172.17	170.5	117	152	33.5	128.5	156.5	180.33	163.67	96.5	117	74.83	98	110	98	92	52.5	131.5	186.5	181	126	120.5	38.2	149.83	170	163.5	172.5	138.5	86	101.5	102	70	81.5	88	135.5	93
LOC100160106	mRNA	protein ALP1-like isoform X2', 'protein ALP1-like isoform X3', 'ubiquitin carboxyl-terminal hydrolase 22 isoform X1'	FBgn0013717	not	CG4166	non-stop	245	249	299	342	80	285	224	268	201	467	569	328	351	409	392.5	323	322	495	381	399	308	246	43	289	231	185	221	559	487	627	413	255	269	391	386	370
LOC100160108	mRNA	thiamine transporter 2 isoform X1', 'thiamine transporter 2 isoform X2'	FBgn0032449	CG17036	CG17036	no_fullname	54	71	67	52	5	80	46	42	30	99	80	44	30	74	56	34	56	45	64	112	49	23	9	50	35	54	64	128	62	70	131	62	27	81	43	40
LOC100160109	mRNA	probable ATP-dependent RNA helicase DDX10	FBgn0030855	CG5800	CG5800	no_fullname	490	497.5	514	391.5	86	419.5	352	414	262.5	487	560.5	338.5	314	360.5	367	270	295	402.5	660	784.5	460.5	245	71	476	330	327.5	313	526.5	511.5	673	458	292.5	239	407	376.5	334
LOC100160110	mRNA	uncharacterized protein LOC100160110 isoform X1', 'uncharacterized protein LOC100160110 isoform X2', 'uncharacterized protein LOC100160110 precursor'	NA	NA	NA	NA	402.5	745.5	458.83	376.5	62.03	492.37	273.67	173.5	286	553.5	464.67	236.17	524.67	549.67	405.7	309.53	347.17	295.33	792.2	1057.45	746.5	616.17	102.17	565.83	619.83	452.12	1041.87	757.17	471	644.33	757.07	547.17	559.75	634.03	555	508.33
LOC100160111	mRNA	maltase 2	FBgn0032382	Mal-B2	CG14935	Maltase B2	249	246.5	11	67	2	13	7	9	21	1254	285	167	0	49	0	43	1744.5	26	262	1041	8	331	4	59	1	17	85	1553	14	26	970.5	542	61	205	1	0
LOC100160112	mRNA	cysteine protease ATG4B	FBgn0031298	Atg4a	CG4428	Autophagy-related 4a	363.9	363.57	300.97	465.95	92.22	430.97	470.17	567.95	440.33	450.45	554.4	321.63	403.77	480.1	536.62	332.2	458.6	541.53	502.93	606.63	433.47	325.33	58.25	445.08	477.83	462.25	415	515.87	501.17	535.57	523.22	315.25	274.93	508.35	478.85	458.65
LOC100160116	mRNA	NADH:ubiquinone oxidoreductase NDUFB5/SGDH subunit-like', 'NADH:ubiquinone oxidoreductase NDUFB5/SGDH subunit-like isoform X1'	FBgn0011455	ND-SGDH	CG9762	NADH dehydrogenase (ubiquinone) SGDH subunit	3788.5	3748.83	2959	3273.5	718	3451	3961	3756	3461.5	3617.5	3762	2476	2576.5	2920.5	3291.5	2464.5	2541	3135.5	3880.5	4507	3062	2518.5	589	3354.33	3312	3196	3633	3767.5	3179.5	3399	3181	2324.5	2346.5	3004.5	2801.5	2585
LOC100160119	mRNA	fibroblast growth factor receptor substrate 3	NA	NA	NA	NA	401	398	455	540	103	502	370	589	395	459	517	317	349	441	508	356	415	483	573	767	429	205	77	563	437	514	414	445	458	555	472	383	285	518	450	405
LOC100160120	mRNA	putative uncharacterized protein DDB_G0282499	NA	NA	NA	NA	22	37	73	44	6	60	23	50	33	93.5	117	58	125	118	96	87	99	126	46	84	44	7	4	50	11	26	36	115	87	150	133	79	45	106	97	97
LOC100160121	mRNA	sarcalumenin isoform X1', 'sarcalumenin isoform X2', 'sarcalumenin isoform X3'	FBgn0038181	CG9297	CG9297	no_fullname	14534	13133	16097.33	15453.5	3515	17716	15645.5	21254.5	14895	20519	18483	12281.83	10444.83	17384.5	13582.83	12346.5	15175.33	18976.5	13903.5	19131.5	12816	7315.5	2204	15898.33	12110.83	12846.5	12702.5	13267.5	13613.5	17788	15568	9637	9882.42	15455.5	13135.5	14050.5
LOC100160123	mRNA	twist-like	FBgn0003900	twi	CG2956	twist	83	87	61	78	16	91	73	69	95	154	129	81	61	66	59	45	67	41	103	100	43	83	11	60	41	62	74	131	68	64	68	66	39	56	59	49
LOC100160125	mRNA	putative mediator of RNA polymerase II transcription subunit 26	FBgn0264753	Rgk1	CG44011	Rad, Gem/Kir family member 1	927	998.5	1648.5	1383	192	1383	654.5	1307	944	1520	1919	1001	1393	1307	1226	1017	948	2045	1046.5	1905.5	1148	396.5	147	1381	799.5	785.5	869.5	1694.5	1711	1976	1260	722	966	1108.5	1663	1530
LOC100160127	mRNA	leucine-rich repeat extensin-like protein 3	FBgn0031957	TwdlE	CG14534	TweedleE	12	4	4	7	3	7	47	47	22	713.5	18	6	25	28	701.5	163	12	21	34	6	10	3	0	15	33	84	816.5	7	10	14	10	11	11	20	11	8
LOC100160129	mRNA	dnaJ homolog shv	FBgn0031256	shv	CG4164	shriveled	1290	1373	1216	1120	282	1341	1275	1437.83	1225	1655	1722.5	984	926	1362	1031	1052	1053	1292	1810	1489	1094	1047	217	1217	1283.5	1081	1150	1908	1347	1833	1354	757	790	1396.5	1301	987
LOC100160130	mRNA	histone acetyltransferase KAT7	FBgn0028387	chm	CG5229	chameau	226	186	242.5	255	39	244	182	216	209	255	335.5	177	173	209.5	172	170	179	265	302	379	270	134	24	296	208	176	188	349	311	334	261	118.5	179	206	227	202
LOC100160131	mRNA	apoptosis regulatory protein Siva-like	NA	NA	NA	NA	49	36	47	38	6	49	23	23	21	45	34	51	30	22	59.5	15	35	25	37	81	68	31	7	52	36	40	27	70	27	49	56	33	27	44	23	22
LOC100160133	mRNA	Fanconi anemia group I protein homolog	FBgn0033354	FANCI	CG13745	Fanconi anemia complementation group I	129	122	150	100	22	111	32	85	71	162	210	111	150	162	121	101	110	159	201	187	127	73	16	130	85	91	76	186	172	225	164	99	107	130	135	126
LOC100160135	mRNA	uncharacterized protein LOC100160135	FBgn0027951	MTA1-like	CG2244	Metastasis associated 1-like	456	560	808	505	114	637	238	537	443	484	638	313	424	530	340	273	357	555.5	597.25	957	598	302	104	694	350	360	440	700	514	713	467	276	342	387	556	470
LOC100160136	mRNA	small subunit processome component 20 homolog	FBgn0034734	CG4554	CG4554	no_fullname	381	321	483	371	77	396	183	275	212	828	831	511	400	571.5	428.5	379	425	629	556	660	434	194	53	388	221	223	238	793	644	873	632.5	355	397	559	473	443
LOC100160137	mRNA	tRNA-splicing ligase RtcB homolog	FBgn0032781	RtcB	CG9987	RtcB RNA ligase	400.67	286.33	299.83	300.83	54.17	334.5	308.67	355.33	245.5	348.5	345.67	245.83	219.67	245.83	303.67	189.5	234.33	377.67	386.67	495.83	311.33	208.83	45.67	302.83	344.33	289.33	305.17	354.67	298.33	362.67	279.33	190.17	166.83	284.67	266.83	219
LOC100160141	mRNA	U2 snRNP-associated SURP motif-containing protein isoform X1', 'U2 snRNP-associated SURP motif-containing protein isoform X2'	FBgn0034572	CG9346	CG9346	no_fullname	1428	1188	1324.5	1405	307	1158	1153	1443	960	1359	1496.5	919	937	993	876	814.5	891	1378	2024.5	2179	1499	803	236	1381	1365	1364	1028	1462.5	1533	1594	1244.5	587	798	1154	1188	1078.5
LOC100160142	mRNA	uncharacterized protein LOC100160142	FBgn0034605	Ugt49C1	CG15661	UDP-glycosyltransferase family 49 member C1	616	536	629	699	115	594	979	1323	819	548	619	343	447	497	546	468	444	739	760	688	612	249	99	533	965	866	686	679	790	916	501	265	315	504	695	510
LOC100160143	mRNA	sphingomyelin synthase-related 1	FBgn0052380	SMSr	CG32380	SMSr	633	681	674	599	118	586	569	835	598	622	777	465	452	561	450	475	470	654	738	797	652	336	117	630	603	486	548	840	725	914	595	331	390	584	697	586
LOC100160144	mRNA	uncharacterized protein LOC100160144', 'uncharacterized protein LOC100160144 isoform X1', 'uncharacterized protein LOC100160144 isoform X2', 'uncharacterized protein LOC100160144 isoform X3'	NA	NA	NA	NA	6627.5	8176	5379.5	4725	1056.33	5976.83	5936.75	5656.5	5477.5	4703	4954.5	3663	4138	4040.5	3457.5	3165.5	2749.5	3942.5	7373.75	7593.67	5557.5	5611	1168.5	5272.45	5375	5325	5647	5488.5	5117.5	5600.5	3603.5	2424.83	4244.33	3662.5	4794.5	3851.33
LOC100160145	mRNA	enoyl-CoA hydratase domain-containing protein 3, mitochondrial isoform X1', 'enoyl-CoA hydratase domain-containing protein 3, mitochondrial isoform X2'	FBgn0034191	CG6984	CG6984	no_fullname	151	101	97	145	26	120	103	114	127	269.5	290.5	170	208.5	188.5	192	125	213	232	192.5	146	97	74	13	133.5	129	144	125	282	222	267.5	301	188	170	242	182.5	196
LOC100160146	mRNA	pre-rRNA-processing protein TSR1 homolog	FBgn0037073	Tsr1	CG7338	Tsr1 ribosome assembly factor	218	186	272	193	59	238	152	161	134	407	541	349	344	397	306	196	220	303	352	331	231	127	30	193	87	130	160	577	431	658	484.5	285	310	413	305	277
LOC100160147	mRNA	transformation/transcription domain-associated protein-like	FBgn0053554	Nipped-A	CG33554	Nipped-A	42	12	21	27	2	34	5	4	11	57	64	20	44	33	24	22	37	51	27	15	28	5	7	25	1	4	11	31	30	43	58	23	29	39	37	41
LOC100160148	mRNA	transient receptor potential cation channel subfamily V member 5	FBgn0036414	nan	CG5842	nanchung	129	131	92	150	41	116	103	120	108	134	179.5	170.5	116.5	109.5	122	69	87	147	156	175	158.5	64	44	101.5	99	67	109	155.5	149	160.5	121	98	78	89.5	92	84.5
LOC100160149	mRNA	acyl-CoA-binding protein homolog	FBgn0010387	Acbp2	CG8627	Acyl-CoA binding protein 2	1706	2332.5	1531.33	814.5	295	1623.5	664	569.5	1145.5	1713	1551.5	2060.5	2840	2248.83	2080	1592	1344.5	925	1999	1315.5	1130.5	1640.5	249	1095	998.5	854	1853	1201	1208	1455.5	1618.5	1903	2894.5	1227.5	1918.5	1858.5
LOC100160150	mRNA	dynein regulatory complex protein 1	FBgn0030004	CG10958	CG10958	no_fullname	2	3	3	6	1	7	10	8	9	10	15	5	5	7	9	1	4	10	126.5	159	114	41	13	86	54	41	51	82	120	151.5	99	69	47	85	103	90
LOC100160151	mRNA	dipeptidase 1	FBgn0039420	CG6154	CG6154	no_fullname	365.5	345.5	344	348.5	74	344	249	364	297	382.5	459.5	257.5	302	309	262.5	231	252	422.5	372.5	523	363	165	53	315.5	248	285	245	485.5	398.5	494	336.5	189	229	277	387	342.5
LOC100160152	mRNA	uncharacterized protein LOC100160152	NA	NA	NA	NA	16	13	9.5	2	0	11	8	7	11	7582.83	12	10	204.5	26	2892	142.5	19	9	28	9	7	21	1	5	17	86	10865.58	7	6	13	8	6	9	7	21	9
LOC100160153	mRNA	glycerol-3-phosphate dehydrogenase, mitochondrial isoform X1', 'glycerol-3-phosphate dehydrogenase, mitochondrial isoform X2'	FBgn0022160	Gpo1	CG8256	Glycerophosphate oxidase 1	12391.67	11206.33	10467.17	10218.5	2785.5	12940.08	10575.7	12975	10150.7	11500.42	12462.33	7085	6362.67	10092.83	7117.28	5963	7218.5	9296.33	12199.25	13784.33	8418.5	7363	1688	9968	8383	8548	9446.08	10570	8302.5	10325.25	10939	5665.87	6476.5	9125.75	7659.42	8769.5
LOC100160154	mRNA	deoxynucleoside triphosphate triphosphohydrolase SAMHD1	FBgn0028380	fal	CG9670	falten	84	56	86	103	9	111	49	93	66	166	145.5	89	146	144	159	122	141.5	163	130	100	106	34	15	91	84	69	93	145	182	165	163	127	72	138	135	112
LOC100160157	mRNA	SPRY domain-containing SOCS box protein 3	FBgn0036549	CG10516	CG10516	no_fullname	226	166.5	204	298	50	245	106	197	159	346	349.5	198	236	213	284	189	202	328	187	311	262	75	36	234	161	146	230	404	446.5	467	331.5	168	256	278.5	250	238
LOC100160158	mRNA	lipase member H-B	FBgn0031976	CG7367	CG7367	no_fullname	168	209	129.5	169	56.5	254.5	145	130	163	152	168.5	151	293	219	224	176.5	148.33	164	219.5	210.33	139.5	235.33	20.33	184	228.5	142	191	189.5	183.5	236	188	153	275.33	143	256.5	206.5
LOC100160159	mRNA	protein polybromo-1 isoform X1', 'protein polybromo-1 isoform X2', 'protein polybromo-1 isoform X3'	FBgn0039227	polybromo	CG11375	polybromo	1084.17	997.5	1157.5	1145.5	234.33	974.5	691	1173.5	702	1498	1703.67	1042	1061.33	1096	1083.5	929.33	974	1544.17	1566.67	1523.83	1230.5	581.17	151	1081.5	757.5	684	628.17	1592	1522.17	1824.83	1226.5	746.5	768.67	1132.83	1218.5	1061
LOC100160160	mRNA	trafficking protein particle complex subunit 5-like	FBgn0266723	Trs31	CG10153	TRAPP subunit 31	110	98	109	129	19	107	98	123	90	192	189	164	158.5	119.5	249.5	110	144	166.5	144	128	148.5	34	23	98	112	55	80	193	158	210	170.5	159	77	119.5	135	97
LOC100160161	mRNA	uncharacterized protein LOC100160161 isoform X1', 'uncharacterized protein LOC100160161 isoform X2'	NA	NA	NA	NA	74	47	78	75	10	76	67	103	55	87	79	48	44	73	66	44	76	58	85	83	76	90	9	91	111	105	115	99	86	129	109	91	46	85	74	82
LOC100160162	mRNA	echinoderm microtubule-associated protein-like 2 isoform X1', 'echinoderm microtubule-associated protein-like 2 isoform X2', 'echinoderm microtubule-associated protein-like 2 isoform X3'	FBgn0259099	DCX-EMAP	CG42247	Doublecortin-domain-containing echinoderm-microtubule-associated protein	2826	2860.5	2595	2792.5	584	2724.5	3091.67	3437	2948.5	2662.33	3111.5	1931.83	2304	2066.5	2356.5	2199	2250	3239	3001.5	3650	2617	1803.5	501	2737.83	2747	2573	2751	2871	2793	2925	1965.5	1669.5	1742	2283.5	2755	2314.5
LOC100160163	mRNA	cytosolic Fe-S cluster assembly factor NUBP2-like	FBgn0037011	CG4858	CG4858	no_fullname	117	127	138	112	25	141	154	143	94	193	239	120	150	156	125	132	117	167	210	159	101	139	11	125	96	98	108	191	137	221	156	108	124	166	189	168
LOC100160164	mRNA	neuroglobin-like	NA	NA	NA	NA	327	287	240	244	58	202	253	265	249	221	229	145	158	119	174	158	134	183	311	384	286	198	50	214	201	170	203	181	253	207	111	117	128	154	192	191
LOC100160165	mRNA	uncharacterized protein LOC100160165	NA	NA	NA	NA	19	26	45	31	6	24	32	29	41	91	116	46	76	94	84	56	70	112	58	53	35	50	3	48	48	42	21	85	80	97	100	74	45	87	86	69
LOC100160168	mRNA	sortilin-related receptor isoform X1', 'sortilin-related receptor isoform X2'	FBgn0261260	mgl	CG42611	Megalin	990	926	1530.5	1324	289.5	1376.5	606.5	1321	969	2232.5	2169.83	1169.83	1947	2174	1625.5	1548.83	1835	2634	1439	1813.5	1314	450	145.5	1351.5	764	813	984	2272	2080	2909.5	2331.5	1087	1294.33	2021.5	2292	2149.83
LOC100160169	mRNA	cubilin isoform X1', 'cubilin isoform X2', 'cubilin isoform X3', 'cubilin isoform X4'	FBgn0052702	Cubn	CG32702	Cubilin	150	157	145	229.33	55.33	204.5	186	228.5	200	226.33	208.5	161.5	162	310.33	223.5	186.5	259.83	278	239	255	223	99	25	121	236.5	199	238	143	216.5	273	184.17	125	134	248.33	196	206
LOC100160172	mRNA	clathrin coat assembly protein ap17-like	FBgn0043012	AP-2sigma	CG6056	Adaptor Protein complex 2, sigma subunit	686	493	528	592	106	516	558	559	423	666	695	498	512	508	668	396	450	574	691	712	485	389	71	576	510	476	462	723	658	694	520	425	354	512	523	433
LOC100160173	mRNA	dedicator of cytokinesis protein 3	FBgn0264324	spg	CG31048	sponge	485.67	517.5	603.5	661	110	631.5	356.83	759.5	423	760	742.5	427	498	532	490.5	479.5	508.5	727	534	933.33	703	248	76	610	384.17	438	428	709	770.5	852.5	620	373	359	535.5	595	551.5
LOC100160174	mRNA	ring canal kelch homolog isoform X1', 'ring canal kelch homolog isoform X2'	FBgn0001301	kel	CG7210	kelch	24.5	4	9	41.5	12	19	57	62.5	33	28	23	12	19	39.5	27.5	52	72.5	103	85	62	62	55	12	101	64.5	85.5	91.5	92.5	71.5	89	102	31	26	80.5	52	38
LOC100160175	mRNA	RWD domain-containing protein 1', 'RWD domain-containing protein 1 isoform X1', 'RWD domain-containing protein 1 isoform X2'	FBgn0039163	CG5515	CG5515	no_fullname	225	196	201	251	59	174	155	181	123	333	300	280	260	277	434.5	193	218	306.5	332	244	245	83	28	240	171	184	132	338	367	439	289	272	187.5	288	299	211
LOC100160176	mRNA	multidrug resistance-associated protein 7 isoform X1', 'multidrug resistance-associated protein 7 isoform X2', 'multidrug resistance-associated protein 7 isoform X3', 'multidrug resistance-associated protein 7 isoform X4'	FBgn0032018	CG7806	CG7806	no_fullname	456.73	393	561.77	531.83	119.5	461.17	339.5	649.42	358.17	912.83	855.2	560.87	668.67	637.83	672.45	571.83	727.73	1013.4	660.23	692.17	471.5	220	55.83	451.42	391.08	321.33	297.33	813.65	840.7	960.75	737.93	427.83	390.67	693.45	712.4	549.83
LOC100160177	mRNA	DNA topoisomerase 2-binding protein 1-A	FBgn0002878	mus101	CG11156	mutagen-sensitive 101	209	187	241.67	251	56.5	188.5	125.17	234.5	141.5	359.08	502.83	247.17	290.5	276.17	236.92	223.75	232.33	392.67	373.5	335.7	240.17	150	31	266.17	166.33	117.67	135	381.25	421.17	443	287.5	179.17	233.67	294.33	308.75	281.5
LOC100160178	mRNA	uncharacterized protein PF11_0213 isoform X1', 'uncharacterized protein PF11_0213 isoform X2'	NA	NA	NA	NA	319.67	284	335.4	319.43	82.7	285.67	161.53	267.33	165.5	537.5	606.12	363.33	411.73	484.07	436.68	344.1	383.67	548.3	410.83	474.7	374.63	130	40.67	308.27	228.33	170.92	216.37	557.68	542.67	774.35	479.03	288.5	310.57	446.13	473.43	367.13
LOC100160179	mRNA	syntaxin-7	FBgn0267849	Syx7	CG5081	Syntaxin 7	163	109	140	189	21	135	149	176	116	351	415	322	338.5	318	501	272.5	317.5	407	247.5	215.5	201.5	117	20	190	173.5	127	182	394.5	418	477	356	299	196	334	337	291.5
LOC100160180	mRNA	ras-related protein Rab-43	FBgn0015793	Rab19	CG7062	Rab19	1068	936	1047.83	1341.67	218.33	1182.67	1010	1310	930.33	1299.67	1517.33	924	1123.67	1151.33	1300.33	1050	1168.67	1778.17	1182.33	1573.67	1198.67	729	244	1322.67	1055	903.67	1229	1660	1543	1611.33	1409	830	886.33	1370	1380.67	1383.67
LOC100160182	mRNA	protein CWC15 homolog	FBgn0040235	c12.1	CG12135	c12.1	765	760	695	679	175	706	655	769	569	666.5	721	424	509.5	517	575	388	394	534	913	1133	756	521	180	807	748	655	751	673	584	799	579	389	486	518	607.5	506
LOC100160183	mRNA	uncharacterized protein LOC100160183	FBgn0032420	CG6583	CG6583	no_fullname	64	70	52	64	23	83	137	83	107	71	65	39	45	41	41	63	39	51	83.5	80	43	60	17	71	70	98	74	55	33	34	42	37	44	36	46	45
LOC100160184	mRNA	N-acetylneuraminate 9-O-acetyltransferase	FBgn0029685	CG2938	CG2938	no_fullname	613	586	630.5	640.5	116	548.5	548	673.5	372	1128	1349	812.5	910.5	825	979	664.5	819	1151	809	888.5	796	336	87	603	464	412	550	1203	1217	1344.5	1061.5	631	580.5	935.5	898	855.5
LOC100160185	mRNA	inactive tyrosine-protein kinase 7	FBgn0040726	dpr1	CG13439	defective proboscis extension response 1	37.5	31	36	18	5	37	28.5	31	33	40	45	32	41	54.5	33.5	33	34.5	64	23	39	10	14	5	38	18	26	37.5	62.5	41.5	45.5	54	29	33	48	74	68
LOC100160186	mRNA	probable ATP-dependent RNA helicase kurz	FBgn0001330	kz	CG3228	kurz	198	168	201	218	52	199	110	161	87	522	537	333	368	405	353	298	334	500	394.33	455	371	177	31	318	232	162	233	699	702	727	698	378	429	644	520	572.25
LOC100160187	mRNA	uncharacterized protein ZK1073.1 isoform X1', 'uncharacterized protein ZK1073.1 isoform X2'	FBgn0027608	CG2082	CG2082	no_fullname	5078	4974	4774.17	5127.67	963.5	4603.5	4244.5	5854.67	4142	6257	6814.83	3828	4375	4924.33	4443.33	3874.17	4011	6266	5223.83	7823.67	4866	2547.83	806.5	4822	4101.5	3884.17	3711	7108.5	5984	6211	5712.17	2894	3539	5014.75	5225.67	4977
LOC100160190	mRNA	ras-related and estrogen-regulated growth inhibitor-like	FBgn0031906	CG5160	CG5160	no_fullname	181.33	215.83	130	124.5	16.5	131.5	71.67	117.33	171.17	128.67	209.5	144.83	163.5	175.5	185.67	154	119.17	174.5	102.83	90.33	76.33	67.33	14.5	63.67	88.67	76.17	86.5	85.33	74.33	119	91.17	74.33	119.17	71.33	145.33	133.17
LOC100160192	mRNA	probable multidrug resistance-associated protein lethal(2)03659	FBgn0038740	CG4562	CG4562	no_fullname	0	0	0	0	0	0	0	0	0	6	1	0	1	2	0	0	16	0	10	3	0	7	0	0	0	0	0	6	0	2	23	7	0	0	0	0
LOC100160193	mRNA	U3 small nucleolar ribonucleoprotein protein IMP3-like	FBgn0034232	CG4866	CG4866	no_fullname	226	112	148	114	36	123	97	81	53	310	324	349	206	157	281	87	146	153	275	175	150	124	32	134	87	71	136	358	281	323	235	237	166	164	143	142
LOC100160194	mRNA	pre-mRNA-splicing factor 38-like', 'pre-mRNA-splicing factor 38-like isoform X1'	FBgn0050342	Prp38	CG30342	pre-mRNA processing factor 38	731	878.5	674	633	158	662	557	580	598	699	748	422	537	501	398	395	393	528	858	901	625	636	163	689	634	446	538	851	698	785	527.5	361	466	461	614	542
LOC100160195	mRNA	guanine nucleotide exchange factor DBS	FBgn0050440	CG30440	CG30440	no_fullname	310	314	346.5	458	67	455	312	394	222	634	711	381	470	579	395	387	487	690	332	495	381	154	46	424	252	236	245	655	608	788	593	328	351	570	554	537.5
LOC100160201	mRNA	alpha-(1,6)-fucosyltransferase	FBgn0030327	FucT6	CG2448	alpha1,6-fucosyltransferase	73	119	89	83	34	82	122	106	34	126.5	168	82	34	165	92	63	125	62	93	95	94	87.5	9	55	93	36	78	114	60	97.5	143	79	72	129.5	81	81
LOC100160202	mRNA	UDP-glucuronosyltransferase 2B37 isoform X1', 'UDP-glucuronosyltransferase 2B37 isoform X2'	FBgn0027073	Ugt49B1	CG4302	UDP-glycosyltransferase family 49 member B1	200	278.5	203	243	51	274	220.5	197	207.5	239	245	142	189	216	210	152	205	186	157	213	131	185.5	36	157	133	142	153	268	172	203.5	239.5	194	168	177	190.5	165.5
LOC100160203	mRNA	tRNA-dihydrouridine(20) synthase NAD(P)+-like isoform X1', 'tRNA-dihydrouridine(20) synthase NAD(P)+-like isoform X2'	FBgn0030554	CG1434	CG1434	no_fullname	341	269	228	295	59	264	196	257	247	414	451	301	298	321	306	267	239	447	344	466	348	194	47	345	206	252	227	483	524	654	412	227	251	404	366.5	362
LOC100160204	mRNA	cytochrome P450 307a1-like	FBgn0086917	spok	CG41624	spookier	28	4	8	7	1	3	42	41	16	11	7	11	1	4	13	6	12	7	6	5	11	3	3	14	19	18	4	17	13	13	10	16	7	7	37	16
LOC100160205	mRNA	DNA-directed RNA polymerase II 15.1 kDa polypeptide-like	FBgn0004855	RpII15	CG3284	RNA polymerase II 15kD subunit	30.1	27.03	47.05	19.92	7.45	29.72	23.27	27.13	20.32	31.82	45.33	19.2	28.02	15.03	29.52	22.42	8.08	19.6	48.58	46.37	46.57	43.67	7.83	31.65	54.63	33.38	45.02	53.78	34.78	47.93	32.62	33.37	34.88	35.78	29.77	27.77
LOC100160206	mRNA	diphthine synthase-like	FBgn0024558	Dph5	CG31289	Diphthamide methyltransferase	191	172	164.5	170	36	181	145	152	151	214.5	224	148	179	151	181	106	140	173	211.5	239	224	130	28	165	204	137	127	168	183	221.5	190	179	132	147	144	128
LOC100160207	mRNA	cytoplasmic phosphatidylinositol transfer protein 1 isoform X2', 'host cell factor 1 isoform X1'	FBgn0039904	Hcf	CG1710	Host cell factor	1741	1920	2016	1809	311	2002	1139	1732	1404	2293	2664	1460.5	1590	1828	1684	1442	1531	2285	2014	2575	1906.5	1069	268	1896	1272	1128	1415	2650	2437.5	2862.5	2052	1181	1390.5	1934	2086.5	1918
LOC100160209	mRNA	myosin-8	NA	NA	NA	NA	258.67	242.92	288.25	304.33	77.67	343.57	413.13	675.62	340.63	391.17	356.92	161.08	196.58	270.12	184.08	229.5	290.58	367.4	311.2	481.62	206.62	175.37	61.78	352.8	318.37	363.88	318.32	317.12	253.9	302.33	377.03	165.45	177.17	343.67	305.75	282.65
LOC100160211	mRNA	mitochondrial import receptor subunit TOM40 homolog 2	FBgn0016041	Tom40	CG12157	Translocase of outer membrane 40	889	1114	1053	878	182	1075.5	613	892	631	1654	1512	1220	1009	1032	1314	872	909	1107	1383	1461	921	712	166	1061	757	580	830	1692	1453	1664	1342	1157	974	1107	1082	955
LOC100160212	mRNA	BTB/POZ domain-containing protein 10 isoform X1', 'BTB/POZ domain-containing protein 10 isoform X2'	FBgn0035107	mri	CG1216	mrityu	484	421	368	434	105	418	395	418	395	460	577	298	352	426	314	324	318	492	780	728	647	426	86	460	461	434	465	626	618	682.5	554	242	367	525	478.5	500.5
LOC100160213	mRNA	protein misato isoform X1', 'protein misato isoform X2'	FBgn0020272	mst	CG1424	misato	69	83	81.5	99	10	84	28	86	67	162.33	199.5	125.67	160	132.5	119.5	97.5	117.5	163	93.5	115	106	20	10	93.33	40	59.5	45	180	207.5	247	152.5	92	75.5	133.5	110.5	117.5
LOC100160214	mRNA	protocadherin-like wing polarity protein stan isoform X1', 'protocadherin-like wing polarity protein stan isoform X2', 'protocadherin-like wing polarity protein stan isoform X3'	FBgn0024836	stan	CG11895	starry night	1434	1374.5	1956	1641.5	362	1625.5	885.5	1551.5	1038	1909.5	2264.5	1214.5	1238.5	1580	1155	1106.5	1149	1780.5	1881	2306.5	1631.5	683	199	1648.5	1170.5	1080	991.5	2193	2185	2680	1572	731.5	1000	1442	1601	1362.5
LOC100160215	mRNA	40S ribosomal protein S5', '40S ribosomal protein S5 isoform X1'	FBgn0002590	RpS5a	CG8922	Ribosomal protein S5a	32025.5	34691.5	22643	16748.5	5364.5	31462	25245.5	21959	24463	29663	30537.5	22291	24573	26355	16111	15091.5	14711	18650	34475.5	30061.5	20704	27475	4555	19857.5	19166.5	20166	22468	29864.5	24081.5	27353.5	22214.5	14807	21046	15989	18519	15904.5
LOC100160216	mRNA	nucleoporin NUP53', 'nucleoporin NUP53 isoform X1'	NA	NA	NA	NA	420	373	294	265	67	279	254	280	294	501.5	656.5	423	398	394.17	443.5	379.33	380.67	469	508	457	373	285	48	350	228	205	235	593	569.5	615	381	322	362	377	500	341
LOC100160217	mRNA	28S ribosomal protein S22, mitochondrial	FBgn0039555	mRpS22	CG12261	mitochondrial ribosomal protein S22	221	168	179	239	40	196	190	182	137	372.5	414	236	302.5	295	360	242	244	364	244	239	173	112	15	179	148	90	114	443	402	445	344	242	159	283	269	251
LOC100160218	mRNA	protein kinase 3	FBgn0259680	Pkcdelta	CG42349	Protein kinase C delta	1545.5	1379	1467	1624.33	376	1868	1773	2412	1795	1868.5	2060.5	1058	960	1519	1073	941	1192	1674	1697	1877.5	1356	906	300	1595.5	1352	1484.5	1507	1808.5	1588	1782	1654.5	864	1008.5	1369	1261.5	1377
LOC100160219	mRNA	uncharacterized protein LOC100160219 isoform X1', 'uncharacterized protein LOC100160219 isoform X2', 'uncharacterized protein LOC100160219 isoform X3'	FBgn0028734	Fmr1	CG6203	Fmr1	445.92	497.5	484.17	566.92	124	526.4	483.33	790.9	405	620	566.85	330	387.75	491	404.87	358.25	483.32	633.53	552.17	722.38	389.5	217.5	63.45	385.17	415.33	384.67	356.83	443.25	497.37	529.5	502.5	233.67	211.53	399.5	423.67	327.45
LOC100160220	mRNA	carbohydrate sulfotransferase 11	FBgn0032618	CG31743	CG31743	no_fullname	0	2	5	35	2	1	47	72	75	6	1	0	1	0	12	3	2	0	63	4	3	0	0	11	86	72	71	2	1	24	1	0	0	1	14	2
LOC100160223	mRNA	regulation of nuclear pre-mRNA domain-containing protein 1B	FBgn0035318	CG9018	CG9018	no_fullname	846	1017	802	648	144	791	549	577	613	875	1084	623	603	704.5	574	558	543	788	936	973	696	644	143	720	557	494	539	1010.5	827	1036	694	418	572	709	723	712
LOC100160226	mRNA	uncharacterized protein LOC100160226	NA	NA	NA	NA	1246	2077	863	705	239	1155	3114	944	1461	1799	1587	1122	284	2146	506	1102.33	3022	1061	695	2100	923	2912	215	1185	2247	1319.33	3290	3207	473	678	3300	1973	723.5	3420.5	238	659
LOC100160227	mRNA	charged multivesicular body protein 3-like	FBgn0037231	Vps24	CG9779	Vacuolar protein sorting 24	701.17	821.5	887.5	910.5	135	903.5	553	952.67	687.83	822.83	884.5	508	658.5	687	640.5	514	618	916.17	953.5	1244	752.5	448.5	128	905	765	624.5	692	921.33	952.33	1021.33	711.5	451.33	445	837	704.5	661.5
LOC100160232	mRNA	PDZ domain-containing protein 2	FBgn0000008	a	CG6741	arc	335	237	306	369	58	367	351	537	307	299	361	201	322	292	299	216	202	313	493	513	352	171	56	400	498	334	320	315	338	431	254	151	231	303	342	321
LOC100160233	mRNA	iron-sulfur cluster assembly enzyme ISCU, mitochondrial-like	FBgn0037637	IscU	CG9836	Iron-sulfur cluster assembly enzyme	1329	1395	1128.5	1148	318	1293	1414	1571	1247.33	1471	1649	907	1289.5	1296	1097	1299	1087	1617	1714	1524	931	868	223	1025.5	1288	1192	1176.33	1541.5	1247	1374.33	1304.33	915	1066	1434	1599	1365
LOC100160234	mRNA	uncharacterized protein LOC100160234	NA	NA	NA	NA	220.83	327.33	230.67	339.33	73	357.33	377.17	273.75	231	229.83	235.83	159.5	245.5	250.83	332.5	242	306.83	259.67	405.17	533.5	310.33	378.5	80	369	407.33	376	703.58	382	340.5	301	576.83	539	324.5	467.33	331.5	323.67
LOC100160235	mRNA	uncharacterized protein LOC100160235', 'uncharacterized protein LOC100160235 isoform X1'	FBgn0031418	CG3609	CG3609	no_fullname	323.5	289	312	314	59	330	233.5	252.67	249	437.33	449.5	286	356	340	489	259.5	307	379	480.08	478.33	333	183	64	327	276	226	247	530	400.5	449.17	439.5	350	264	373	371	349
LOC100160237	mRNA	pancreatic lipase-related protein 2 isoform X1', 'pancreatic lipase-related protein 2 isoform X2', 'pancreatic lipase-related protein 2 isoform X3'	FBgn0085476	CG34447	CG34447	no_fullname	183	163	177	164	42	131	140	149	117	160	220	181	157	193	208	176	100	183	293	215	111	100	14	129	98	98	107	152	163	243	144	105	178	115	192	158
LOC100160238	mRNA	ubiquitin carboxyl-terminal hydrolase 10 isoform X1', 'ubiquitin carboxyl-terminal hydrolase 10 isoform X2'	FBgn0052479	Usp10	CG32479	Ubiquitin specific protease 10	3213	3331	3932	3568	762	3865.5	2583.5	3429.5	2274	4510.5	5007	2874.5	2799.5	3843	3151	2779	2992	4403.5	3808.5	5442	3905.5	2142	620	3952	2627	2720	3056	5779.5	4467	5883	4522	2625	2427	4481	4002.5	3686
LOC100160240	mRNA	pyruvate dehydrogenase acetyl-transferring-phosphatase 1, mitochondrial isoform X1', 'pyruvate dehydrogenase acetyl-transferring-phosphatase 1, mitochondrial isoform X2'	FBgn0029958	Pdp	CG12151	Pyruvate dehydrogenase phosphatase	261	200	206.5	206	52	213	200	204	179	374.5	424.5	239	245.5	285.5	328	231	212	342	301	286	197	151	32	225	186	138	175	392.5	321.5	429	357	209	187	324	274.33	255.5
LOC100160241	mRNA	X-ray repair cross-complementing protein 5	NA	NA	NA	NA	81	70	84	68	16	68	29	31	42	169	191	141	133	147	172	108	143.5	164	140	118	105	23	16	85	61	29	61	202	216	268	170	124	99	193.5	158	153
LOC100160246	mRNA	zinc finger protein 91-like	FBgn0020309	crol	CG14938	crooked legs	180	174	166	183	39	217	140	203	146	242	266	183	159	181	176	141	225	246	200	301	235	147	19	219	165	130	126	252	259	311	193	140	179	179	223	210
LOC100160247	mRNA	uncharacterized protein LOC100160247 isoform X1', 'uncharacterized protein LOC100160247 isoform X2'	NA	NA	NA	NA	12	10	1	1	0	0	11.5	5	5	29.67	7.33	5.5	1	0.33	4	2	38.5	2	7	9	7	6	5	2	3	1	6	28.67	0	1.5	27.83	20	3.5	6	1	2
LOC100160248	mRNA	uncharacterized protein LOC100160248 isoform X1', 'uncharacterized protein LOC100160248 isoform X2', 'uncharacterized protein LOC100160248 isoform X3'	NA	NA	NA	NA	307	293	245	211	51	190	81	167	148	191	234	117	211	188	194	137	111	179	334	336	249	87	21	178	146	169	148	186	223	251	148	90	128	153	236	215
LOC100160249	mRNA	uncharacterized protein LOC100160249', 'uncharacterized protein LOC100160249 isoform X1'	FBgn0035854	CG8005	CG8005	no_fullname	284	254	238	192	59	294	162	264	196	371	393	231	230	280	206	169	168	253	388	311	250	228	38	219	154	166	201	376	352.5	396	347	188	200	254	255	244
LOC100160250	mRNA	probable nucleoporin Nup54	FBgn0033737	Nup54	CG8831	Nucleoporin 54kD	125	113.5	137	126	26	122	55	127.5	87.5	271.5	241	176.5	154.5	176.5	209	137	162	196	181	220	160	57.5	36	156.5	72	106	98.5	280.25	269.75	318	185.5	169.5	144	174	169.5	144.5
LOC100160251	mRNA	sugar transporter ERD6-like 6 isoform X1', 'sugar transporter ERD6-like 6 isoform X2'	FBgn0036316	CG10960	CG10960	no_fullname	94	64	79	105	18	155	58	74	68	194	171	93	136	168	158	106	163	127	127	146	89	80	10	101	90	82	123	204	162	194	238	139	123	136	156	143
LOC100160252	mRNA	cuticle protein 7	NA	NA	NA	NA	4116.6	3127.61	1306.7	835.6	375.17	2219.21	190.2	191.78	1686.45	3028.03	1301.4	1084.98	35148.42	4114.08	29928.48	6752.18	705.9	548.8	1411.32	802.87	863.88	8176.64	143.67	530.27	1136.48	1973.06	14730.7	420.4	372.85	547.13	669.78	1333.78	1910.01	790.13	1834.86	1456.03
LOC100160253	mRNA	uncharacterized protein LOC100160253	FBgn0027550	CG6495	CG6495	no_fullname	632	506	537	610.5	125	538	485	606	413	781	839	582	647	565	699	533	484	833	746	879	624	285	95	614	522	481	451	890	808.5	841	625	383.5	455	681	765.5	655
LOC100160254	mRNA	sorting nexin-2	FBgn0031534	Snx1	CG2774	Sorting nexin 1	479	494	612	582	82	496	427	619	339	875.5	814	616	581	563	790	516	676	772	801	837	483	247	71	592	503	413	389	784	845	950	730	563	423	677	680.5	585
LOC100160255	mRNA	xenotropic and polytropic retrovirus receptor 1	FBgn0030890	CG7536	CG7536	no_fullname	386	392	378	502.25	83	332	259	434	228	629	649	362	349	436	434	309	390	537.5	475	529	449	127	53	399	244	286	237	614	662	691	435	310	254	473	437	380
LOC100160256	mRNA	huntingtin-interacting protein K	FBgn0038196	CG9922	CG9922	no_fullname	848	883	671	582	125	717	579	671	438	579	495	394	362	359	318	251	324	301	781	981	669	645	114	730	611	648	679	589	402	575	448	340	297	306	321	265
LOC100160259	mRNA	formin-binding protein 4 isoform X1', 'formin-binding protein 4 isoform X2'	NA	NA	NA	NA	2000.75	1577.5	1834.5	2146	455.5	1786	1376.5	2468.5	1572.5	2551	2537	1679	1705	1736	1737	1651	1690	2776	2416	3377	2009.5	626.5	259	1889	1618.5	1757	1453.5	2351.5	2660.5	2965	2031.5	1020	1334	2031	1987.5	1743
LOC100160260	mRNA	alkaline phosphatase isoform X1', 'membrane-bound alkaline phosphatase isoform X2', 'membrane-bound alkaline phosphatase isoform X3', 'membrane-bound alkaline phosphatase isoform X4'	FBgn0283479	Alp1	CG5656	Alkaline phosphatase 1	503.5	548.17	287.33	355.77	68.17	303.67	294.33	398.87	341.5	1105.07	569.67	446	386.67	501.5	330.58	367.42	1280.95	431.08	808.53	1375.26	415.83	705.33	103.08	670.67	821	843.43	927.03	1939.83	496.67	535.33	1244.33	1409	455.17	720.5	930.37	636.08
LOC100160261	mRNA	uncharacterized protein LOC100160261	FBgn0023479	teq	CG4821	Tequila	1006	1482.33	1431	1715	392	2477	1214.33	1299	1500	1904	1734	981.33	1700.67	2261	1817	1545	2410	1913	1865	2369.5	1484	1270	223	1666	1949	1317	2728	2095.83	1754	2234	4179	2053	1647	2495.67	1757	1918
LOC100160262	mRNA	SET and MYND domain-containing protein 4	FBgn0033633	Smyd4-3	CG7759	SET and MYND domain containing, class 4, member 3	0	0	1	8	0	3	2	1	5	3	3	2	7	4	6	2	6	2	7	10	5	3	0	5	9	7	7	10	7	13	17	10	4	13	6	5
LOC100160263	mRNA	phosphatidylinositol 4-kinase alpha	FBgn0267350	Pi4KIIIalpha	CG10260	Phosphatidylinositol 4-kinase III alpha	832	835.5	734.5	755	170	734	732	827.5	743.5	1048.33	1149.5	657.5	869.5	813.5	770	588.5	658	1060	909	824.75	684	429.5	92	573	566	432	470	940	973	992.5	679	362.5	527.5	655.5	683	700
LOC100160264	mRNA	serine/threonine-protein phosphatase 4 regulatory subunit 4 isoform X1', 'serine/threonine-protein phosphatase 4 regulatory subunit 4 isoform X2'	NA	NA	NA	NA	163	112	211	183	23	209	60	174	147	355	356	191	329	339.5	319	272.5	299.5	456	193	195	185	47	17	184	84	96	181	385.5	308	544	386	170	188.5	333	398	353.5
LOC100160265	mRNA	asparagine synthetase glutamine-hydrolyzing	FBgn0270926	AsnS	CG33486	Asparagine synthetase	453	354	427	339	56	369	294	352	214	520	477	283	361	246	280	188	200	237	785	778	547	326	76	419	352	262	361	924.5	793	909	814	385	347	420	321	307
LOC100160266	mRNA	40S ribosomal protein S8	FBgn0039713	RpS8	CG7808	Ribosomal protein S8	4413	4468.5	3641.5	3022.5	821.5	4798	3524	3314.25	3334.5	5137.5	4905.5	3044	2985.5	3899.5	2621.5	2099	2225	2888	5064.33	4615	3207.5	3771	540.5	3232.33	2914.92	2784.5	3200	5428	4006.33	4612.5	3895	2280	2705.5	2909.58	2798.5	2597.5
LOC100160267	mRNA	protein amalgam-like	FBgn0053512	dpr4	CG33512	defective proboscis extension response 4	233	170	201	190	28	217	106	255	170	232	251	146	166	179	172	142	169	283	207	298	189	90	41	186	153	128	140	314	228	247	229	122	173	183	224	229
LOC100160269	mRNA	THO complex subunit 1	FBgn0037382	Hpr1	CG2031	Hpr1	647	503.5	560	562	109	491	407	555	346	800.5	968	538	604	543	616	482.5	473.5	744.5	793	807	621.5	335	89	550	473	423	374	892.5	866	1076	619	403.5	384	582	599	565.5
LOC100160271	mRNA	uncharacterized protein LOC100160271	NA	NA	NA	NA	188	164	258.33	209	32	181	129	200	110	399	356.17	264	293.5	272.5	317	231	284.33	370.33	381	280	314	87	31	227	143	164	197	380.33	442.83	461.2	351.33	222	189	358.33	278.5	241.5
LOC100160273	mRNA	sialin	FBgn0010497	dmGlut	CG5304	Dietary and metabolic glutamate transporter	153	275	249.5	203	43.5	219.5	94	91.5	59.5	287.5	188.83	134	106	145	106	71	126.5	67.5	246.5	390.5	155	145.5	15.5	95.5	119.5	92	142	447	154	206	348	284	97.5	151.5	119	92
LOC100160275	mRNA	eukaryotic initiation factor 4A-III	FBgn0037573	CG7483	CG7483	no_fullname	1772	1587.5	1804.5	1422	307	1641	1035	1364	1098	2005	2118	1421	1454	1565	1724	1265	1156	1742	2106	2032	1407	963	188	1486	1122	869	1082	2138	1846	2239	1684	1189	1111	1491	1657.5	1383
LOC100160276	mRNA	UDP-glucuronosyltransferase 2B17	FBgn0040253	Ugt35E1	CG17200	UDP-glycosyltransferase family 35 member E1	196	254	186	231	42	188	202	206	189	286.5	315	163	243	227	164.5	205.5	199.5	351	288.5	322	211	127	36	227	225	177	151	393	339.5	388.5	277	153	146	302	299.5	248.5
LOC100160277	mRNA	eEF1A lysine and N-terminal methyltransferase-like	FBgn0032873	CG2614	CG2614	no_fullname	249	216	212	210	40	193	187	138	141	333	389	230	250	266	324	234	246	356	285	305	206	173	39	190	179	138	194	343	337	415	288	235	187	309	313	286
LOC100160278	mRNA	juvenile hormone acid O-methyltransferase-like	FBgn0028841	jhamt	CG17330	juvenile hormone acid methyltransferase	0	3	0	0	0	0	39	70	50	1	2	1	1	1	1	4	11	23.5	1	2	2	2	0	0	50	42.5	17.5	0	3	0	1	0	2	18	24.5	3
[truncated: 11,218 more rows]

## Sheet: Embryos
									Transcriptomic bases of sex loss in the pea aphid
[truncated: 13,988 more rows]
