# Supplementary material for: Transcriptomic basis of sex loss in the pea aphid
Source: BMC Genomics. 2024 Feb 21;25:202. doi: 10.1186/s12864-023-09776-6 (PMC10882735; doi:10.1186/s12864-023-09776-6)
Supplement: Supplementary file 5 — Supplementary Material 5. Table S3 – Unnormalized CPM values of expressed genes in heads and in embryos. [file 12864_2023_9776_MOESM5_ESM.xlsx]

## Sheet: Normalized CPM_Heads
					Transcriptomic bases of sex loss in the pea aphid
					Huguet M.D., Robin S., Hudaverdian S., Tanguy S., Leterme-Prunier N., Cloteau R., Baulande S., Legoix-Né P., Legeai F., Simon J.-C., Jaquiéry J., Tagu D. and Le Trionnaire G.*
					* Corresponding author: gael.le-trionnaire@inrae.fr
					Table S4 – Normalized and differential expression data of all genes in heads and in embryos
Gene.id (A. pisum)	Type of Gene	Description (A. pisum)	Gene.id (D. melanogaster)	Symbol (D. melanogaster)	Annotation (D. melanogaster)	Description (D. melanogaster)	CP_LD_h2	CP_LD_h3	CP_LD_h4	CP_SD_h2	CP_SD_h3	CP_SD_h4	OP_LD_h2	OP_LD_h3	OP_LD_h4	OP_SD_h2	OP_SD_h3	OP_SD_h4
14-3-3epsilon	mRNA	14-3-3 protein epsilon	FBgn0020238	14-3-3epsilon	CG31196	14-3-3epsilon	11102.8	9848.53	11068.1	8178.71	7431.71	8032.28	10659.9	11017	10560.6	8484.01	7043.92	8204.57
14-3-3zeta	mRNA	14-3-3 protein zeta', '14-3-3 protein zeta isoform X1'	FBgn0004907	14-3-3zeta	CG17870	14-3-3zeta	22400.3	20298.8	22734.6	15978.6	14356.8	13766.7	20171.9	26503.5	23334.2	15106.5	14742.8	13955.2
Aagab	mRNA	uncharacterized protein LOC100167316alpha- and gamma-adaptin-binding protein p34 homolog', 'uncharacterized protein LOC100167316alpha- and gamma-adaptin-binding protein p34 homolog isoform X1'	FBgn0030007	alpha-PheRS	CG2263	Phenylalanyl-tRNA synthetase, alpha-subunit	276.567	269.708	300.69	360.337	339.474	384.257	289.299	292.62	264.852	372.281	261.187	336.472
AANAT1	mRNA	arylalkylamine N-acetyltransferase-like', 'arylalkylamine N-acetyltransferase-like isoform X1'	FBgn0019643	AANAT1	CG3318	Arylalkylamine N-acetyltransferase 1	4958.77	8296.38	3805.42	4396.11	12473	7833.61	2863.88	4255.61	4872.09	1752.67	8019.32	9151.74
AANAT2	mRNA	arylalkylamine N-acetyltransferase-like', 'arylalkylamine N-acetyltransferase-like isoform X1', 'arylalkylamine N-acetyltransferase-like isoform X2'	FBgn0019643	AANAT1	CG3318	Arylalkylamine N-acetyltransferase 1	133.412	186.187	255.72	176.162	214.233	286.729	153.585	151.641	256.668	190.046	204.082	317.599
AANAT3	mRNA	uncharacterized protein LOC100159490', 'uncharacterized protein LOC100159490 isoform X1'	FBgn0019643	AANAT1	CG3318	Arylalkylamine N-acetyltransferase 1	545.091	461.381	294.968	514.256	470.897	335.252	600.492	564.022	399.012	430.929	461.663	355.547
Aats-asp	mRNA	aspartyl-tRNA synthetase	FBgn0002069	AspRS	CG3821	Aspartyl-tRNA synthetase	732.249	721.788	770.776	750.291	780.091	733.926	704.936	724.879	829.585	734.172	772.543	725.79
Accoas	mRNA	acetyl coenzyme A synthase	FBgn0012034	AcCoAS	CG9390	Acetyl Coenzyme A synthase	780.056	806.862	589.426	627.111	1141.63	747.056	660.992	638.819	739.926	572.806	1037.37	1077.96
Acn9	mRNA	protein ACN9 homolog, mitochondrial	FBgn0038437	Sdhaf3	CG14898	Succinate dehydrogenase assembly factor 3	114.49	127.136	159.357	231.989	340.913	280.237	145.852	164.218	167.943	230.261	260.699	233.351
Acp1	mRNA	acid phosphatase 1, soluble	FBgn0040076	primo-2	CG33747	primo-2	275.951	246.57	292.032	223.532	247.578	203.4	226.595	235.866	272.974	219.33	236.324	189.193
ACYPI005491	mRNA	uncharacterized protein LOC100575121', 'uncharacterized protein LOC100575121 isoform X1'	FBgn0265189	sud1	CG44254	sudestada1	265.861	226.488	164.779	278.718	242.524	213.991	261.679	205.494	141.262	309.864	247.518	205.517
ACYPI009260	mRNA	uncharacterized protein LOC100575117 precursor	NA	NA	NA	NA	85.9678	31.1434	8.1609	254.285	1768.87	68.1503	30.0873	290.519	1372.37	7.0826	52.8096	23.7452
ACYPI20897	mRNA	uncharacterized protein LOC100575583 precursor	FBgn0032732	EMC5	CG15168	ER membrane protein complex subunit 5	547.504	459.871	501.413	506.389	546.807	439.064	416.228	386.623	431.377	466.801	500.477	372.302
ACYPI21107	mRNA	uncharacterized protein LOC100571150	FBgn0260857	Bet1	CG14084	Blocked early in transport 1	197.314	218.206	230.118	176.865	211.018	169.432	219.322	174.621	249.181	152.185	217.23	127.583
ACYPI21111	mRNA	uncharacterized protein LOC103310715	NA	NA	NA	NA	10.2111	12.3584	27.2249	10.558	7.42215	20.3145	10.0395	28.562	43.9429	8.58415	17.1132	18.0198
ACYPI21874	mRNA	uncharacterized protein LOC100575480', 'uncharacterized protein LOC100575480 isoform X1'	NA	NA	NA	NA	217.416	275.399	323.971	223.392	256.897	290.287	226.052	260.312	310.793	184.967	268.796	294.375
ACYPI22208	mRNA	uncharacterized protein LOC100572942', 'uncharacterized protein LOC100572942 isoform X1'	NA	NA	NA	NA	463.185	403.563	460.318	425.384	394.023	409.488	429.103	521.928	453.048	439.417	418.35	413.5
ACYPI22560	mRNA	uncharacterized protein LOC100574420	NA	NA	NA	NA	53.9454	36.3562	54.736	55.4969	64.3395	53.6848	66.7092	59.6116	62.3319	57.8068	65.6613	60.1778
ACYPI23643	mRNA	cytochrome c oxidase subunit 6A2, mitochondrial-like	NA	NA	NA	NA	10723.5	10200.8	14090.9	11027.3	11099.9	8128.14	8571.73	11822	12786.1	6688.49	11054.2	6199.21
ACYPI24120	mRNA	uncharacterized protein LOC100568518 precursor	NA	NA	NA	NA	3.44265	0.338439	6.83055	5.27593	4.37061	5.70225	5.9	10.2804	4.4669	6.16805	17.814	1.51157
ACYPI24610	mRNA	uncharacterized protein LOC100571238	NA	NA	NA	NA	46.565	40.2263	35.7902	31.5185	74.2088	33.4256	78.2712	86.7574	86.362	77.5149	65.8622	73.2275
ACYPI24700	mRNA	uncharacterized protein LOC100572956	FBgn0035189	CG9119	CG9119	no_fullname	3.42596	8.94037	5.58739	2.79267	2.47347	2.67909	5.80002	2.97238	10.1985	11.0261	12.3449	4.32259
ACYPI25200	mRNA	uncharacterized protein LOC100572800', 'uncharacterized protein LOC100572800 isoform X1'	NA	NA	NA	NA	121.065	112.272	131.694	207.598	240.667	199.199	161.887	141.854	167.368	181.206	211.593	190.7
ACYPI25566	mRNA	uncharacterized protein LOC100575901 precursor	NA	NA	NA	NA	721.436	778.677	835.948	688.677	1115.58	793.886	858.757	1496.21	1351.62	1038.55	2204.73	1413.93
ACYPI25621	mRNA	uncharacterized protein LOC100573560	NA	NA	NA	NA	1382.01	1530.75	1670.68	1336.75	1388.31	1002.07	1279.23	1579.99	1743.14	938.586	1332.92	824.306
ACYPI26172	mRNA	uncharacterized protein LOC100573855	NA	NA	NA	NA	449.608	420.956	470.996	396.003	420.446	338.545	487.419	441.969	459.646	370.42	335.663	335.651
ACYPI27127	mRNA	uncharacterized protein LOC100574241	NA	NA	NA	NA	336.964	313.142	349.577	288.55	322.293	319.863	320.614	368.621	346.242	329.106	299.207	380.792
ACYPI27183	mRNA	uncharacterized protein LOC103308295	FBgn0030676	CG12379	CG12379	no_fullname	174.808	188.657	152.62	177.722	205.324	167.047	206.122	200.805	205.985	171.215	223.548	161.007
ACYPI30670	mRNA	uncharacterized protein LOC100575407	NA	NA	NA	NA	280.582	337.17	323.575	220.984	255.331	184.15	318.398	301.341	353.652	193.696	258.48	183.646
ACYPI30763	mRNA	uncharacterized protein LOC100572372', 'uncharacterized protein LOC100572372 isoform X1'	NA	NA	NA	NA	108.655	79.2773	83.6522	130.764	128.803	106.049	122.748	102.305	88.6506	125.735	125.865	103.383
ACYPI31067	mRNA	uncharacterized protein LOC103310224	NA	NA	NA	NA	186.984	139.053	134.814	137.05	158.832	148.163	114.174	204.925	109.812	113.378	190.694	137.557
ACYPI31162	mRNA	uncharacterized protein LOC100569781 precursor	NA	NA	NA	NA	246.474	301.548	522.32	181.875	214.931	347.967	154.726	344.662	579.164	140.241	256.083	194.832
ACYPI31358	mRNA	uncharacterized protein LOC100574411', 'uncharacterized protein LOC100574411 isoform X1'	NA	NA	NA	NA	363.07	325.762	380.903	293.642	283.682	268.802	217.922	337.896	296.165	263.327	199.108	216.65
ACYPI31744	mRNA	39S ribosomal protein L23, mitochondrial	FBgn0035335	mRpL23	CG1320	mitochondrial ribosomal protein L23	233.953	193.241	189.715	241.461	242.385	170.816	217.14	249.998	208.899	197.036	213.847	146.208
ACYPI32014	mRNA	uncharacterized protein LOC100571492', 'uncharacterized protein LOC100571492 isoform X1'	NA	NA	NA	NA	59.8316	59.2157	67.4658	144.069	155.405	155.575	75.911	60.9486	46.5584	145.572	150.592	127.719
ACYPI34021	mRNA	uncharacterized protein LOC103311794	NA	NA	NA	NA	135.354	146.781	147.577	152.252	142.674	137.834	143.794	173.506	140.333	127.844	137.996	135.836
ACYPI34361	mRNA	Gastric cancer antigen Zg14 homolog-like	FBgn0031764	CG9107	CG9107	no_fullname	188.519	191.63	122.481	219.987	201.58	144.067	211.541	208.546	138.103	236.401	202.826	159.033
ACYPI34668	mRNA	uncharacterized protein LOC100575352', 'uncharacterized protein LOC100575352 isoform X1'	NA	NA	NA	NA	304.852	347.176	395.187	272.061	218.616	272.203	316.266	321.07	313.666	272.447	239.365	252.453
ACYPI35400	mRNA	uncharacterized protein LOC100572680', 'uncharacterized protein LOC100572680 isoform X1'	FBgn0035944	CG5021	CG5021	no_fullname	603.736	665.278	681.335	628.759	581.354	512.05	716.73	699.662	740.955	639.14	591.47	610.186
ACYPI37007	mRNA	uncharacterized protein LOC100572660', 'uncharacterized protein LOC100572660 isoform X1'	NA	NA	NA	NA	98.6693	100.223	109.37	119.989	137.275	111.274	120.123	136.834	101.851	110.589	113.457	99.4927
ACYPI37037	mRNA	uncharacterized protein LOC100570152 precursor	NA	NA	NA	NA	80.576	71.733	45.5019	69.6947	77.4185	39.7525	67.2773	93.7585	73.266	58.1241	67.5905	44.9998
ACYPI37262	mRNA	uncharacterized protein LOC100568560	NA	NA	NA	NA	4.05324	1.99491	0.861755	1.51653	1.83858	21.4325	3.28664	1.75259	3.67001	1.10406	8.01851	1.3789
ACYPI37407	mRNA	uncharacterized protein LOC100573843 precursor	NA	NA	NA	NA	45.8358	69.4288	8.02145	195.263	127.873	110.313	182.108	61.9797	80.3664	173.444	221.119	35.1876
ACYPI38240	mRNA	uncharacterized protein LOC103310452', 'uncharacterized protein LOC103310452 isoform X1'	FBgn0035438	PHGPx	CG12013	PHGPx	2741.16	2652.08	3036.2	3009.09	3291.03	3218.65	2574.87	2908.05	3131.17	2605.62	3649.59	3074.21
ACYPI38370	mRNA	uncharacterized protein LOC100574707 precursor', 'uncharacterized protein LOC100574789 precursor'	NA	NA	NA	NA	33551	27513.8	39171.9	19412.7	24521	21593	28757.3	59869.9	41897.9	22069.5	34685.5	22843.6
ACYPI38370-2	mRNA	NA	NA	NA	NA	NA	36336.1	30720.9	44067.3	18879.8	22371.6	20603.5	28622.3	60226.5	44263.7	20858.1	29608.9	20562.6
ACYPI38480	mRNA	uncharacterized protein LOC100570671 precursor	NA	NA	NA	NA	10.7287	12.9323	18.3344	29.9455	21.5595	16.5669	16.2853	6.89621	14.9417	10.94	31.2585	21.4371
ACYPI38600	mRNA	uncharacterized protein LOC100568797	FBgn0038454	CG10324	CG10324	no_fullname	106.911	86.126	81.9548	85.1607	80.0127	71.2223	109.687	116.477	102.48	106.062	87.8782	84.1319
ACYPI38901	mRNA	uncharacterized protein LOC100574210	FBgn0010438	mtSSB	CG4337	mitochondrial single stranded DNA-binding protein	311.068	235.865	219.736	243.277	219.75	188.68	270.318	326.663	217.783	202.845	237.552	203.282
ACYPI39568	mRNA	uncharacterized protein LOC100569946 precursor	NA	NA	NA	NA	6875.92	7418.53	4452.82	11937.9	15243.8	13580.9	6707.65	7604.3	7098.06	7241.66	18184.6	15587.7
ACYPI40782	mRNA	uncharacterized protein LOC100575789', 'uncharacterized protein LOC100575789 isoform X1', 'uncharacterized protein LOC100575789 isoform X2'	FBgn0001301	kel	CG7210	kelch	158.031	178.743	145.743	287.289	312.195	257.207	129.2	135.876	108.127	237.975	236.433	213.678
ACYPI41887	mRNA	uncharacterized protein LOC100572529	NA	NA	NA	NA	103.568	111.66	111.276	165.209	181.19	153.341	149.391	117.596	128.226	203.323	192.274	132.289
ACYPI44516-2	mRNA	NA	NA	NA	NA	NA	177.142	240.778	270.505	140.352	171.263	172.807	201.955	250.552	370.622	140.441	227.356	185.906
ACYPI44554	mRNA	uncharacterized protein LOC100570074 precursor	NA	NA	NA	NA	59.8678	48.2836	92.2974	179.516	104.475	194.282	62.3231	83.6303	121.311	123.613	333.918	125.957
ACYPI44617	mRNA	uncharacterized protein LOC100575785', 'uncharacterized protein LOC100575785 isoform X1'	NA	NA	NA	NA	45.9811	28.3534	48.7026	75.2781	81.2521	63.1425	39.8709	55.2334	66.2404	52.8573	100.873	54.5531
ACYPI45001	mRNA	uncharacterized protein LOC100570716	NA	NA	NA	NA	791.179	951.266	544.871	1235.16	1697.48	1571.23	1957.89	2290.01	2200.4	2008.95	5642.39	4538.75
ACYPI45536	mRNA	uncharacterized protein LOC100568673 precursor	FBgn0052036	CG32036	CG32036	no_fullname	237.434	152.683	113.726	180.82	794.037	215.598	118.084	285.936	685.801	69.0876	192.106	210.424
ACYPI46154	mRNA	uncharacterized protein LOC100570519 precursor	NA	NA	NA	NA	13.0372	17.2647	11.864	25.7889	20.0166	34.6693	9.82497	15.437	24.8995	15.8007	53.9446	18.136
ACYPI46564	mRNA	uncharacterized protein LOC100574948	NA	NA	NA	NA	2428.23	1997.24	2677.34	1552.6	1619.56	2036.7	1724.13	2226.33	2303.21	1215.32	1752.02	1587.62
ACYPI46913	mRNA	uncharacterized protein LOC100575671', 'uncharacterized protein LOC100575671 isoform X1'	NA	NA	NA	NA	1.73668	0.338439	1.29263	2.65734	0.620782	1.42321	2.59573	0	2.81022	5.31865	7.94874	1.1846
ACYPI47916	mRNA	uncharacterized protein LOC100575320	NA	NA	NA	NA	143.07	143.321	170.818	171.663	185.493	225.261	108.827	167.889	170.229	101.366	165.344	156.117
ACYPI47960	mRNA	uncharacterized protein LOC100574281 precursor	FBgn0039800	Npc2g	CG11314	Niemann-Pick type C-2g	107.684	126.939	203.43	91.3507	116.422	118.494	101.425	148.896	247.848	77.7756	104.327	87.7887
ACYPI49991	mRNA	uncharacterized protein LOC103310467	NA	NA	NA	NA	474.534	360.966	485.105	353.398	401.548	407.912	319.387	465.503	433.315	264.511	489.63	328.122
ACYPI50196	mRNA	uncharacterized protein LOC100571908 precursor	NA	NA	NA	NA	1014.01	498.626	162.59	515.695	339.838	71.1485	1129.11	845.936	483.909	638.675	594.496	159.039
ACYPI52223	mRNA	protein FAM210A	FBgn0031188	CG14613	CG14613	no_fullname	2101.56	1666.1	1880.99	1727.85	1865.72	1592.44	882.525	1195	1036.05	768.7	1382.07	813.901
ACYPI52640	mRNA	uncharacterized protein LOC100570054	NA	NA	NA	NA	173.968	220.351	155.621	201.207	222.517	205.963	173.316	154.661	141.326	258.788	200.366	230.998
ACYPI53008	mRNA	uncharacterized protein LOC100573327	FBgn0034919	CG5569	CG5569	no_fullname	1251.9	1042.14	1480.06	1936.3	1957.97	1692.45	800.803	1238.85	1082.96	1503.27	2593.31	1680.04
ACYPI53115	mRNA	uncharacterized protein LOC103309692	NA	NA	NA	NA	122.343	147.114	124.611	244.619	272.696	236.725	131.349	128.914	116.461	232.195	253.45	229.299
ACYPI53166	mRNA	uncharacterized protein LOC100572976', 'uncharacterized protein LOC100572976 isoform X1'	NA	NA	NA	NA	6.09645	16.2767	11.4277	7.5191	6.23122	21.0567	5.61068	2.40024	19.5682	7.2739	19.9839	19.0812
ACYPI53375	mRNA	ribonuclease P protein subunit p29', 'ribonuclease P protein subunit p29 isoform X1'	FBgn0035831	Pop4	CG8038	POP4 ribonuclease P/MRP subunit	226.121	224.937	272.022	257.007	184.926	315.743	186.236	185.967	276.844	252.335	208.465	320.904
ACYPI53853	mRNA	uncharacterized protein LOC100569988 isoform X1', 'uncharacterized protein LOC100569988 precursor'	NA	NA	NA	NA	567.149	582.052	724.79	425.684	457.561	528.918	624.031	934.417	822.639	437.49	557.998	604.572
ACYPI54307	mRNA	uncharacterized protein LOC100571469', 'uncharacterized protein LOC100571469 isoform X1'	NA	NA	NA	NA	42.3963	29.0618	30.1631	62.8078	92.6748	77.8873	48.2146	37.4466	47.295	66.2312	112.004	76.9864
ACYPI55558	mRNA	uncharacterized protein LOC100570235	NA	NA	NA	NA	48.943	63.835	59.4348	47.0661	52.2983	31.6535	45.8777	62.35	30.8802	57.3836	47.8464	30.886
ACYPI56194	mRNA	uncharacterized protein LOC100575257	FBgn0260648	Rrp40	CG31938	Ribosomal RNA processing 40	187.218	197.37	160.291	255.972	269.934	195.398	189.71	181.925	175.083	225.943	255.284	213.295
ACYPI56502	mRNA	uncharacterized protein LOC100574994	NA	NA	NA	NA	708.368	724.596	371.446	1145.56	1610.8	1643.49	513.032	528.388	491.264	557.7	1377.86	1173.48
ACYPI56506	mRNA	uncharacterized protein LOC100572986	NA	NA	NA	NA	589.106	589.705	503.818	1082.27	1803.85	1444.12	815.628	1291.68	1122.42	1009.29	3477.68	2353.23
Ak2	mRNA	adenylate kinase 2, mitochondrial	FBgn0283494	Adk2	CG3140	Adenylate kinase 2	896.469	817.489	775.135	1122.01	1092.63	965.799	768.388	954.827	701.508	927.294	1250.5	781.4
Ance-like	mRNA	angiotensin converting enzyme-like isoform X1', 'angiotensin converting enzyme-like precursor'	FBgn0012037	Ance	CG8827	Angiotensin converting enzyme	243.919	243.953	714.586	153.256	225.551	232.745	354.932	323.065	995.16	231.721	286.386	309.425
Apool	mRNA	apolipoprotein O-like', 'apolipoprotein O-like isoform X1'	NA	NA	NA	NA	974.956	1058.15	1214.33	906.194	1022	966.761	981.85	1123.9	1080.4	921.632	909.585	961.101
Aqp1	mRNA	aquaporin isoform 1', 'aquaporin isoform 2'	FBgn0015872	Drip	CG9023	Drip	2106.62	1723.88	1807.05	1474.59	1587.14	1400.51	1394.52	1553.08	1585.8	995.431	1496.44	1202.4
aralar1	mRNA	calcium-binding mitochondrial carrier protein Aralar1	FBgn0028646	aralar1	CG2139	aralar1	652.487	639.577	614.784	638.082	566.432	570.724	642.393	702.893	652.641	668.519	607.171	621.427
Arfgap2	mRNA	ADP-ribosylation factor GTPase activating protein 2', 'ADP-ribosylation factor GTPase activating protein 2 isoform X1'	FBgn0037182	ArfGAP3	CG6838	ADP-ribosylation factor GTPase activating protein 3	348.653	358.382	350.198	533.2	542.305	534.914	378.891	299.796	346.203	561.727	512.412	512.281
Arl4a	mRNA	ADP-ribosylation factor-like 4A', 'ADP-ribosylation factor-like 4A isoform X1'	FBgn0039889	Arl4	CG2219	ADP ribosylation factor-like 4	799.688	794.495	806.381	614.101	528.03	610.099	841.842	835.285	892.694	665.227	527.345	587.939
Atg5	mRNA	Autophagy-specific gene 5	FBgn0029943	Atg5	CG1643	Autophagy-related 5	130.394	128.892	121.538	219.67	265.906	198.632	113.487	117.397	108.356	203.69	221.865	161.732
Atp5j	mRNA	ATP synthase-coupling factor 6, mitochondrial	NA	NA	NA	NA	8722.52	8082.23	10056.4	7242.99	7851.33	8417.62	6331.61	7435.57	8198.08	5187.67	7966.87	6958.04
Atp5l	mRNA	ATP synthase, H+ transporting, mitochondrial F0 complex, subunit G	FBgn0010612	ATPsynG	CG6105	ATP synthase, subunit G	5486.06	6076.76	7413.26	4526.03	4872.92	3615.04	5114.89	6610.45	7344.93	3718	4781.43	3410.01
Atp5o	mRNA	ATP synthase, H+ transporting, mitochondrial F1 complex, O subunit', 'ATP synthase, H+ transporting, mitochondrial F1 complex, O subunit isoform X1'	FBgn0016691	ATPsynO	CG4307	ATP synthase, oligomycin sensitivity conferring protein	7981.74	8236.06	10201.3	6129.99	6120.12	5286.2	7262.5	9158.9	9827.53	5054.06	6040.56	5324.79
Atpcl	mRNA	ATP citrate lyase', 'ATP citrate lyase isoform X1'	FBgn0020236	ATPCL	CG8322	ATP citrate lyase	5042.53	5325.02	5014.99	6252.95	6970.59	5740.78	5012.15	5617.61	6086.11	5424.1	7871.3	5908.82
Atpsyn-beta	mRNA	ATP synthase subunit beta, mitochondrial	FBgn0010217	ATPsynbeta	CG11154	ATP synthase, beta subunit	46191.9	48691.1	60167	37942.9	36770	35267.4	38847.5	49708.5	54229.7	32640.6	38786.6	34905.5
Atpsyn-d	mRNA	ATP synthase, subunit d	FBgn0016120	ATPsynD	CG6030	ATP synthase, subunit D	8791.79	8202.18	10099	7679.41	7663.71	9494.86	6891.45	8253.06	8965.49	5493.41	8322.64	7084.31
Awd1	mRNA	abnormal wing discs 1', 'abnormal wing discs 1 isoform X1'	FBgn0000150	awd	CG2210	abnormal wing discs	7910.24	10009	14183.1	6493.44	7097.68	6810.75	6888.9	9730.93	11998.1	5637.52	8077.47	6834.32
Awd2	mRNA	abnormal wing discs 2', 'abnormal wing discs 2 isoform X1', 'abnormal wing discs 2 isoform X2'	FBgn0000150	awd	CG2210	abnormal wing discs	25162.3	21803.2	26230.9	17947.9	17572.1	15671.3	18118	25301.4	21932.3	13530	17143.1	12156.2
B9d1	mRNA	B9 domain-containing protein 1	FBgn0038342	B9d1	CG14870	B9d1	156.444	154.318	151.435	133.516	99.7001	125.567	146.086	131.429	140.881	136.91	96.4578	126.405
Bic	mRNA	bicaudal	FBgn0000181	bic	CG3644	bicaudal	9375.59	8161.77	7423.1	5701.79	4787.4	4206.85	8491.32	10264.3	8234.88	5530.93	5251.52	4371.4
Bloc1s2	mRNA	biogenesis of lysosome-related organelles complex 1 subunit 2	FBgn0036118	Blos2	CG14145	Biogenesis of lysosome-related organelles complex 1, subunit 2	242.459	294.964	302.046	531.758	635.326	483.229	312.955	267.431	316.126	455.597	596.594	389.991
Blvrb	mRNA	flavin reductase	FBgn0037749	CG9471	CG9471	no_fullname	1041.89	871.195	952.907	714.954	786.757	924.081	766.024	967.454	820.545	730.21	834.313	913.284
Bola3	mRNA	bolA-like protein 3	NA	NA	NA	NA	69.7051	76.1367	89.6525	146.606	179.075	138.454	74.1873	88.1172	83.4125	111.388	174.163	92.8107
bora	mRNA	protein aurora borealis', 'protein aurora borealis isoform X1'	NA	NA	NA	NA	126.983	91.1731	34.3351	112.864	62.312	41.1519	124.808	85.5355	31.772	114.802	61.8332	47.1618
Bud13	mRNA	BUD13 homolog', 'BUD13 homolog isoform X1'	FBgn0039210	CG13625	CG13625	no_fullname	252.162	217.462	283.984	245.025	217.597	200.674	283.847	247.07	268.397	235.667	225.443	191.801
Bud31	mRNA	protein BUD31 homolog	FBgn0001491	l(1)10Bb	CG1639	lethal (1) 10Bb	331.274	338.956	236.396	370.892	338.956	262.892	371.996	356.511	300.54	288.245	417.303	237.767
Cact	mRNA	cactus', 'cactus isoform X1', 'cactus isoform X2', 'cactus isoform X3'	FBgn0000250	cact	CG5848	cactus	462.387	544.625	608.972	675.25	940.202	905.432	488.063	514.404	605.886	646.73	819.232	792.81
Cam	mRNA	calmodulin	FBgn0000253	Cam	CG8472	Calmodulin	17804.2	15141	17021.1	12221.6	13276.3	13154	14911.7	17520.7	17022.4	12309.5	13995.7	13350.2
Capa	mRNA	capability precursor	NA	NA	NA	NA	370.834	295.912	457.533	260.511	263.584	511.011	301.872	452.35	452.418	281.497	433.617	370.183
Carhsp1	mRNA	calcium-regulated heat stable protein 1	FBgn0036661	CG9705	CG9705	no_fullname	409.762	411.06	439.748	606.181	564.137	566.79	458.798	462.996	438.531	575.661	645.661	591.033
Catb-10270	mRNA	cathepsin B-10270 precursor	FBgn0030521	CtsB1	CG10992	Cathepsin B1	0	0	0	43.0905	12.1052	3.45204	0	0	0	19.9502	68.9276	0
Catb-1418	mRNA	cathepsin B-1418 precursor	FBgn0030521	CtsB1	CG10992	Cathepsin B1	0	0.676877	1.24177	69.4373	23.2983	8.72429	1.30092	0	0	37.2078	75.1142	0.298251
Catb-16a	mRNA	cathepsin B-16A isoform X1', 'cathepsin B-16A isoform X2', 'cathepsin B-16A isoform X3', 'cathepsin B-16A precursor'	FBgn0030521	CtsB1	CG10992	Cathepsin B1	11.8633	1.52297	0.861755	147.513	75.1394	11.8406	37.947	2.86308	0	28.4502	71.7924	0.596502
Catb-1852	mRNA	cathepsin B-1852	FBgn0030521	CtsB1	CG10992	Cathepsin B1	0.33398	1.69219	1.29263	5.01804	1.24156	16.4407	1.90787	0.539589	2.02634	3.17389	7.68004	0.592301
Catb-1874	mRNA	cathepsin B-1874 precursor	FBgn0030521	CtsB1	CG10992	Cathepsin B1	6.43255	5.31837	2.08657	27.1804	6.2457	3.3789	1.92162	1.61877	0.810538	7.29263	30.6854	1.79722
Catb-2744	mRNA	cathepsin B precursor	FBgn0030521	CtsB1	CG10992	Cathepsin B1	38.4999	20.3464	11.9134	53.6289	9.63933	97.9418	95.1141	85.6271	23.051	108.466	82.1965	17.0774
Catb-348	mRNA	cathepsin B-348 precursor	FBgn0030521	CtsB1	CG10992	Cathepsin B1	1689.27	1601.65	1550.24	1164.69	1375.52	1291.22	1681.49	1993.84	2292.01	1299.39	2033.96	1251.89
Catb-3483	mRNA	cathepsin B-3483 precursor	FBgn0030521	CtsB1	CG10992	Cathepsin B1	1.87431	1.00691	1.79064	5.14817	2.16878	1.33954	1.56776	2.53066	1.2425	7.12129	6.09838	1.71987
Catb-5880	mRNA	cathepsin B-5880 precursor	FBgn0030521	CtsB1	CG10992	Cathepsin B1	0	1.98022	0	10.5577	5.58704	2.41643	2.16365	0	0	6.34778	18.4968	0.322763
Catb-84	mRNA	cathepsin B-84 precursor	FBgn0030521	CtsB1	CG10992	Cathepsin B1	3.50674	1.65647	1.70655	24.3618	19.2442	7.85602	6.52682	0.66053	0.445297	4.33649	30.6593	0.592301
Catb-912	mRNA	cathepsin B-912 precursor	FBgn0030521	CtsB1	CG10992	Cathepsin B1	30.0557	4.72974	2.08657	54.508	4.69375	88.5481	80.8795	31.1734	11.9492	50.8784	97.9287	5.68708
Cathd	mRNA	cathepsin D precursor	FBgn0029093	cathD	CG1548	cathepsin D	1405.34	1456.87	1798.85	1932.46	2234.91	2525.73	1297.84	1435.54	1661.85	1291.24	2063.68	1634.61
Ccdc130	mRNA	coiled-coil domain containing 130', 'coiled-coil domain containing 130 isoform X1'	FBgn0034402	CG15084	CG15084	no_fullname	200.211	162.2	170.589	181.752	156.073	173.561	183.301	202.279	212.511	201.071	177.328	174.662
Ccdc25	mRNA	coiled-coil domain-containing protein 25 isoform 1', 'coiled-coil domain-containing protein 25 isoform 2'	FBgn0029929	CG4593	CG4593	no_fullname	479.323	454.243	383.57	403.087	393.124	315.275	408.874	480.664	371.63	413.881	391.517	314.666
Ccdc44	mRNA	translational activator of cytochrome c oxidase 1	FBgn0032205	CG4957	CG4957	no_fullname	168.625	188.111	207.169	154.334	168.812	155.506	220.012	199.452	283.499	209.002	260.222	181.106
Ccdc47	mRNA	coiled-coil domain containing 47 precursor	FBgn0031544	CG17593	CG17593	no_fullname	660.096	643.382	604.115	514.922	528.538	501.931	691.205	647.233	676.336	576.782	472.253	489.962
Ccdc53	mRNA	WASH complex subunit CCDC53 homolog	FBgn0031979	CCDC53	CG7429	Coiled-coil domain containing 53	139.289	146.07	159.725	139.541	162.633	143.571	146.155	207.591	136.158	146.975	148.944	135.999
Ccdc94	mRNA	coiled-coil domain containing 94', 'coiled-coil domain containing 94 isoform X1'	FBgn0034084	CG8435	CG8435	no_fullname	188.905	193.16	117.295	174.923	188.636	170.094	179.315	178.59	124.787	179.199	194.057	159.035
Cct5	mRNA	chaperonin containing TCP1, subunit 5 (epsilon)	FBgn0010621	CCT5	CG8439	Chaperonin containing TCP1 subunit 5	3881.3	3425.21	2834.98	4106.18	3529.78	3208.39	3449.1	3638.47	2729.5	4191	3701.4	3693.57
Cdc20	mRNA	cell division cycle 20', 'cell division cycle 20 isoform X1'	FBgn0001086	fzy	CG4274	fizzy	528.532	330.393	135.847	273.313	161.295	124.794	453.221	446.394	134.536	280.375	171.407	119.2
Cdc42	mRNA	cell division cycle 42	FBgn0010341	Cdc42	CG12530	Cdc42	1872.67	1918.08	2017.73	1483.97	1619.65	1528.42	2020.87	2027.28	2156.94	1751.45	1519.78	1557.94
cdk5	mRNA	cell division protein kinase 5	FBgn0013762	Cdk5	CG8203	Cyclin-dependent kinase 5	365.159	298.325	351.517	314.093	325.034	289.887	300.719	301.379	328.193	320.22	304.22	333.889
Chmp2a	mRNA	charged multivesicular body protein 2a', 'charged multivesicular body protein 2a isoform X1'	FBgn0039402	Vps2	CG14542	Vacuolar protein sorting 2	769.914	786.439	871.006	481.408	453.921	493.184	839.341	833.191	918.213	526.338	436.312	497.199
Cinp	mRNA	cyclin-dependent kinase 2-interacting protein	NA	NA	NA	NA	100.991	108.377	96.0428	104.877	103.409	84.0298	89.2581	96.4482	85.1245	105.366	102.964	95.9221
Ckiibeta	mRNA	casein kinase II beta subunit', 'casein kinase II beta subunit isoform X1'	FBgn0000259	CkIIbeta	CG15224	Casein kinase II beta subunit	1222.98	1327.15	1229.68	1198.59	1186.68	1081.37	1308.82	1264.19	1234.46	1311.05	1247.85	1082.23
clk	mRNA	clock', 'clock isoform X1', 'clock isoform X2', 'clock isoform X3'	FBgn0023076	Clk	CG7391	Clock	159.44	181.405	174.635	271.242	270.388	330.743	175.209	115.096	137.95	264.751	216.557	236.877
Clpp	mRNA	putative ATP-dependent Clp protease proteolytic subunit, mitochondrial	FBgn0032229	ClpP	CG5045	Clp protease proteolytic subunit	248.272	215.595	225.103	186.076	182.149	158.9	246.637	267.144	227.287	152.349	214.857	166.342
Cog6	mRNA	component of oligomeric golgi complex 6', 'component of oligomeric golgi complex 6 isoform X1'	FBgn0033401	Cog6	CG1968	Component of oligomeric golgi complex 6	211.829	268.452	287.363	327.014	302.604	298.977	267.865	256.797	232.496	325.479	288.298	321.723
Commd2	mRNA	COMM domain-containing protein 2	NA	NA	NA	NA	341.065	323.499	387.65	437.184	482.692	483.05	327.093	325.48	313.177	487.117	381.083	426.469
Commd3	mRNA	COMM domain-containing protein 3', 'COMM domain-containing protein 3 isoform X1'	NA	NA	NA	NA	46.8373	50.6759	51.4473	99.9155	117.887	98.0369	51.4179	53.0807	30.9475	101.735	130.383	106.854
Cops6	mRNA	COP9 signalosome complex subunit 6	FBgn0028837	CSN6	CG6932	COP9 signalosome subunit 6	425.091	392.793	357.727	574.147	544.149	496.297	356.065	356.793	298.421	445.615	419.599	410.097
Coq3	mRNA	hexaprenyldihydroxybenzoate methyltransferase, mitochondrial	FBgn0032922	Coq3	CG9249	Coenzyme Q3	200.952	217.861	215.797	303.929	300.309	280.538	196.83	208.217	218.056	282.386	308.811	240.474
Coq7	mRNA	ubiquinone biosynthesis protein COQ7 homolog', 'ubiquinone biosynthesis protein COQ7 homolog isoform X1'	FBgn0029502	Coq7	CG14437	Coenzyme Q7	2471.11	2500.51	3258.66	2085	2184.76	1952.5	2248.63	2738.26	2735.63	1767.11	2165.53	1820.05
Cox10	mRNA	heme A:farnesyltransferase	FBgn0032222	CG5037	CG5037	no_fullname	1027.07	1168.93	1294.55	1180.91	1206.51	1217.26	897.533	925.391	1015.2	1107.84	1162.91	1126.79
Cox7c	mRNA	cytochrome c oxidase subunit VIIc	NA	NA	NA	NA	4258.33	4783.17	6146.46	3814.49	4170.14	3345.92	4225.27	4764.69	5854.55	2989.09	3956.25	2886.27
cp1	mRNA	cuticular protein 1 precursor	NA	NA	NA	NA	10775.3	5574.31	2091.6	7198.99	74968.8	9536.17	3274.16	10381	16640	1450.91	6048.6	1932.83
cp10	mRNA	cuticular protein 10 precursor	NA	NA	NA	NA	10451.9	6336.27	3226.85	5702.98	10894.8	4819.27	5553.8	9727.79	6330.22	3466.63	8768.36	4266.21
cp11	mRNA	cuticular protein 11 precursor	NA	NA	NA	NA	62.1424	55.864	60.3218	121.931	3785.66	1009.76	35.0732	147.611	5892.44	32.5137	94.9771	70.6756
cp14	mRNA	cuticular protein 14 precursor	NA	NA	NA	NA	19.1966	10.4679	11.8712	38.9414	207.821	38.6969	8.0315	18.9828	87.6681	5.57627	14.9166	8.43159
cp15	mRNA	cuticular protein 15 precursor	NA	NA	NA	NA	6.36986	10.2881	5.06793	54.3399	327.843	76.0902	9.15519	15.0008	120.065	6.08331	11.7632	6.52923
cp16	mRNA	cuticular protein 16 precursor	NA	NA	NA	NA	11309.1	8287.9	6778.11	7164.85	72549.5	11493.7	2959.36	12329.8	17326.7	2956.54	8890.23	6775.74
cp17	mRNA	cuticular protein 17 precursor	NA	NA	NA	NA	3457.9	1230.44	1097.52	1362.83	40849	5339.93	712.983	9197.41	12709.6	252.327	1614.57	1487.32
cp18	mRNA	cuticular protein 18 precursor	NA	NA	NA	NA	173.188	160.474	75.0014	174.303	1314.29	244.686	117.36	310.115	2256.31	51.6138	197.441	92.1043
cp19	mRNA	cuticular protein 19 precursor	NA	NA	NA	NA	90.8033	54.5102	52.2906	520.1	9873.25	1870.38	49.6621	1376.18	7668.6	16.5844	142.352	141.93
cp20	mRNA	cuticular protein 20 precursor	NA	NA	NA	NA	1445.41	1260.36	1274.09	2437.07	5404.98	3098.17	1024.63	1754.08	3588.25	1383.27	3317.99	3556.08
cp21	mRNA	cuticular protein 21	NA	NA	NA	NA	218.972	159.415	82.6925	463.285	4305.45	198.179	180.396	297.436	1097.29	98.6773	434.413	336.492
cp22	mRNA	cuticular protein 22 precursor	NA	NA	NA	NA	1081.29	1070.12	1141.91	811.45	1768.27	1057.93	922.185	1126.37	1295.62	344.992	2781.67	2400.34
cp23	mRNA	cuticular protein 23 precursor	NA	NA	NA	NA	4145.84	4567.38	5502.61	4136.06	7035.61	5516.28	2844.25	4364.67	4234.93	1322.4	9571.57	11332.3
cp25	mRNA	cuticular protein 25	NA	NA	NA	NA	114.604	50.3517	28.7576	312.046	3112.31	123.749	39.4832	636.747	662.511	18.1695	131.529	46.5963
cp26	mRNA	cuticular protein 26	NA	NA	NA	NA	14.718	1.35375	2.58527	19.6151	202.631	11.565	3.30346	51.3214	49.8146	1.69879	2.67765	1.9565
cp28	mRNA	cuticular protein 28 precursor	NA	NA	NA	NA	1410.52	1198.86	1283.77	4457.57	22328.2	5024.47	739.43	4575.81	20285.9	499.338	3478.55	2990.62
cp29	mRNA	NA	NA	NA	NA	NA	6602.24	4876.99	5007.71	9400.25	38554.4	10849.5	3594.24	13117	31492.2	2947.55	12479.5	11167.6
cp30	mRNA	cuticular protein 30 precursor	NA	NA	NA	NA	10656.7	10328.2	9180.17	9822.8	33743.8	12430.5	5599.22	13064.5	21049.8	3619.1	21159.3	13514.1
cp31	mRNA	cuticular protein 31 precursor	NA	NA	NA	NA	1196.53	917.185	624.071	873.759	12601.1	1122.94	360.584	1623.93	2480.48	307.573	1093.1	568.688
cp33	mRNA	cuticular protein 33 precursor	NA	NA	NA	NA	415.812	363.693	103.038	468.839	3541.15	587.877	231.247	473.71	2100.59	187.331	556.104	171.179
cp35	mRNA	cuticular protein 35 precursor	NA	NA	NA	NA	49.6603	19.9492	12.3363	95.3026	1400.55	249.506	16.4303	83.5974	379.633	16.4226	105.67	64.2678
cp36	mRNA	cuticular protein 36 precursor	NA	NA	NA	NA	95.6768	66.8278	45.5711	163.877	2576.15	499.012	24.2641	697.403	4169.41	4.88494	56.46	63.4622
cp37	mRNA	cuticular protein 37 precursor	NA	NA	NA	NA	119.826	57.516	14.5441	167.671	1750.74	178.651	81.9885	393.544	1304.13	21.244	64.1789	15.3197
cp38	mRNA	cuticular protein 38 precursor	NA	NA	NA	NA	669.672	332.354	252.41	467.321	9922.77	1564.06	173.359	2660.54	4866.73	48.4915	458.019	417.219
cp39	mRNA	cuticular protein 39 precursor	NA	NA	NA	NA	110.568	99.4432	98.5833	149.102	1764.66	266.119	85.7388	648.772	2167.86	24.3221	199.545	176.172
cp41	mRNA	cuticular protein 41 precursor	NA	NA	NA	NA	9422.06	8810.5	4848.05	7301.57	37608.7	8888.81	3688.41	9165.97	12420.8	2415.15	8850.6	4075.63
cp43	mRNA	cuticular protein 43 precursor	NA	NA	NA	NA	1059.02	437.842	490.298	644.98	12583.6	824.466	434.037	1915.26	1900.15	213.421	1229.78	819.385
cp44	mRNA	cuticular protein 44 precursor	NA	NA	NA	NA	909.803	468.076	291	729.93	9452.48	660.724	281.173	538.671	577.105	395.584	1290.25	650.833
cp45	mRNA	cuticular protein 45 precursor	NA	NA	NA	NA	463.273	125.256	89.2228	87.0916	1017.26	96.9601	170.079	790.833	668.754	98.0899	267.497	143.943
cp47	mRNA	cuticular protein 47 precursor	NA	NA	NA	NA	118.323	141.75	3686.55	4732	204.417	94.1302	1506.65	200.129	13679.4	76.8324	193.446	257.931
cp5	mRNA	cuticular protein 5 isoform X1', 'cuticular protein 5 precursor'	NA	NA	NA	NA	698.553	746.549	702.923	697.595	13535.2	1502.15	261.777	1965.63	8076.05	119.407	720.866	676.36
cp52	mRNA	cuticular protein 52 precursor	FBgn0035280	Cpr62Bb	CG13935	Cuticular protein 62Bb	3.0559	6.32111	8.02145	28.0343	170.664	44.2971	7.07262	9.04777	147.251	0.953795	8.63921	11.5276
cp53	mRNA	cuticular protein 53 precursor	NA	NA	NA	NA	1.68928	1.67539	12.8192	22.1247	162.898	45.2832	6.24352	21.5492	149.595	2.82447	2.33603	10.506
cp54	mRNA	cuticular protein 54 precursor	NA	NA	NA	NA	4.01985	2.64029	4.11103	23.2147	94.325	8.14788	3.50503	2.2793	39.7688	2.60672	3.83844	3.27167
cp57	mRNA	cuticular protein 57 precursor	NA	NA	NA	NA	1.05202	2.32706	1.85776	7.50131	77.2098	14.7288	2.63699	0	60.9605	0.226707	0.274561	0.322763
cp58	mRNA	cuticular protein 58 precursor	FBgn0250833	CG34461	CG34461	no_fullname	105.26	68.4714	79.3263	118.384	747.121	154.823	70.0506	101.981	232.263	72.8568	101.502	147.494
cp60	mRNA	cuticular protein 60 precursor	NA	NA	NA	NA	46.0647	28.9	114.558	121.042	37.6936	16.9758	54.6833	94.394	251.029	47.6078	30.8714	37.8921
cp62	mRNA	cuticular protein 62 precursor	FBgn0035513	Cpr64Ad	CG1259	Cuticular protein 64Ad	2560.43	2376.17	3407.3	2328.46	12691.5	4836.79	1452.85	4482.73	6688.21	1521.56	3964.69	4245.96
cp68	mRNA	cuticular protein 68 isoform X1', 'cuticular protein 68 precursor'	NA	NA	NA	NA	110725	123364	155455	146512	249877	338279	59831.3	140802	106518	116894	305470	273726
cp7	mRNA	cuticular protein 7	NA	NA	NA	NA	101.169	24.4556	22.5081	72.3707	1998.72	177.068	17.8424	468.535	639.725	8.03183	35.5456	25.1828
cp70	mRNA	cuticular protein 70 isoform X1', 'cuticular protein 70 precursor'	FBgn0035281	Cpr62Bc	CG1919	Cuticular protein 62Bc	7.4057	10.7166	36.2423	29.6648	311.628	98.0273	12.6131	31.4736	97.6968	11.0406	15.9061	28.7618
cp72	mRNA	cuticular protein 72 precursor	NA	NA	NA	NA	9279.14	6551.07	5594.46	6802.77	18658.8	7862.61	4027.73	6869.89	5485.59	3218.01	9802.78	7737.52
cp76	mRNA	cuticular protein 76 precursor	NA	NA	NA	NA	1416.23	1145.76	1026.94	936.524	2195.46	1491.74	613.513	1056.53	832.927	463.756	1613.02	1426.15
cp9	mRNA	cuticular protein 9 precursor	NA	NA	NA	NA	37.3471	31.211	15.7456	65.5253	2530.61	398.056	14.125	244.813	520.455	15.8812	110.618	176.091
Cpap3-a1	mRNA	cuticular protein analogous to peritrophins 3-A1 precursor	FBgn0031097	obst-A	CG17052	obstructor-A	3854.24	3272.24	3205.67	3342.33	4888.13	4185.25	2554.36	3283.36	4464.72	2011.63	4453.54	4579.62
Cpap3-a2	mRNA	cuticular protein analogous to peritrophins 3-A2 isoform X1', 'cuticular protein analogous to peritrophins 3-A2 precursor'	FBgn0031097	obst-A	CG17052	obstructor-A	7431.48	7021.38	9123.83	8710.4	11554.1	9451.97	4597.57	7266.63	7569.19	5384.2	11768.5	9776.94
Cpap3-b	mRNA	cuticular protein analogous to peritrophins 3-B precursor	FBgn0027600	obst-B	CG4778	obstructor-B	5394.38	5449.31	6177.94	5246.42	6882.33	5896.55	3873.86	6134.77	5972.37	3902.13	6432.94	6611.93
Cpap3-c	mRNA	cuticular protein analogous to peritrophins 3-C isoform X1', 'cuticular protein analogous to peritrophins 3-C precursor'	FBgn0026077	Gasp	CG10287	Gasp	24269.8	21069.2	19561.3	20430.9	26201.2	19982.5	14193.2	16651.9	20752.2	10565.7	23687.5	26279.4
Cpap3-d1	mRNA	cuticular protein analogous to peritrophins 3-D1 precursor	FBgn0022770	Peritrophin-A	CG17058	Peritrophin A	7202	7109.11	6547.04	7754.25	20066.9	10712.2	4292.07	8947.09	9264.36	4256.69	14541.1	14423.4
Cpap3-d2	mRNA	cuticular protein analogous to peritrophins 3-D2 precursor	NA	NA	NA	NA	5320.72	5010.94	3653.6	6495.31	6305.54	6142.22	4367.54	4280.84	4750.59	4724.02	5989.37	6861.33
Cpped1	mRNA	calcineurin-like phosphoesterase domain containing 1', 'calcineurin-like phosphoesterase domain containing 1 isoform X1'	NA	NA	NA	NA	194.532	224.643	183.235	222.997	214.846	229.419	190.641	181.67	225.919	226.313	252.504	224.921
cprr1-1	mRNA	RR1 cuticle protein 1 precursor	NA	NA	NA	NA	132852	137100	112933	110558	199500	262532	56147.3	150878	109727	51757.6	206388	187697
cprr1-10	mRNA	RR1 cuticle protein 10 precursor	FBgn0050045	Cpr49Aa	CG30045	Cuticular protein 49Aa	2184.74	1471.75	969.042	1901.27	6941.51	1557.31	1304.89	2953.49	3302.15	736.634	2585.57	1966.18
cprr1-11	mRNA	RR1 cuticle protein 11 precursor	FBgn0039805	Cpr100A	CG12045	Cuticular protein 100A	259466	193849	117865	192192	348443	258958	121938	185167	131164	76560.4	420217	336226
cprr1-2	mRNA	RR1 cuticle protein 2 precursor	NA	NA	NA	NA	3794.61	4189.24	3228.13	4269.08	7648.34	5589.92	1190.06	2848.62	1667.11	2059.79	3880.19	4364.8
cprr1-4	mRNA	RR1 cuticle protein 4 precursor	NA	NA	NA	NA	9936.73	9132.95	8791.14	8163.84	15457.3	11091.1	4754.35	9671.35	6553.47	7227.64	15850.5	16607.7
cprr1-5	mRNA	RR1 cuticle protein 5	NA	NA	NA	NA	131.193	92.1718	94.0478	70.4431	82.4443	45.9246	58.4295	116.648	85.82	37.5353	45.7741	61.0417
cprr1-7	mRNA	RR1 cuticle protein 7 precursor	NA	NA	NA	NA	37394.7	35901.8	16744.7	38012.2	54294.2	27463	35888.4	64658.5	40669.9	26334.4	55555	30341.9
cprr1-8	mRNA	RR1 cuticle protein 8 isoform X1', 'RR1 cuticle protein 8 precursor'	NA	NA	NA	NA	171890	176627	209327	164346	164641	226968	122002	288700	193892	140138	219480	209830
Cpvl	mRNA	carboxypeptidase, vitellogenic-like precursor	FBgn0038738	CG4572	CG4572	no_fullname	1239.38	1031.23	1215.61	1193.15	1607.11	1737.46	1237.04	2060.44	2131.18	1685.8	3447.66	2363.16
Cpx	mRNA	complexin	FBgn0041605	cpx	CG32490	complexin	1150.08	1082.01	1200.29	664.586	670.412	743.045	1042.23	1157.12	1357.18	617.002	708.36	778.143
Crop	mRNA	cisplatin resistance-associated overexpressed protein	FBgn0029887	CG3198	CG3198	no_fullname	781.273	910.397	724.323	580.936	534.332	577.565	905.544	689.643	752.257	558.273	505.196	549.08
cry1	mRNA	chryptochrome 1	FBgn0025680	cry	CG3772	cryptochrome	169.13	164.333	202.938	140.15	158.208	141.656	185.833	176.838	216.835	149.023	138.526	163.056
Csl4	mRNA	exosomal core protein Csl4	FBgn0032346	Csl4	CG6249	Csl4	345.227	387.158	358.551	375.086	335.919	276.138	353.553	347.679	340.604	317.867	311.603	236.598
Csn5	mRNA	COP9 complex homolog subunit 5', 'COP9 complex homolog subunit 5 isoform X1'	FBgn0027053	CSN5	CG14884	COP9 signalosome subunit 5	395.787	365.41	418.938	508.873	488.254	460.262	406.478	388.543	356.249	513.36	533.671	472.292
Csp	mRNA	cysteine string protein isoform 1', 'cysteine string protein isoform 2'	FBgn0004179	Csp	CG6395	Cysteine string protein	1995.8	1752.76	1911.2	1672.47	1557.9	1663.28	1824.17	1812.69	1753.65	1574.42	1429.07	1552.54
Ctdnep1	mRNA	CTD nuclear envelope phosphatase 1', 'CTD nuclear envelope phosphatase 1 isoform X1'	FBgn0029067	Dd	CG1696	Dullard	220.437	228.225	178.613	254.97	278.592	228.377	216.104	173.04	188.799	266.535	224.96	245.864
Ctps	mRNA	CTP synthase	FBgn0266452	CTPsyn	CG45070	CTP synthase	318.633	253.905	187.621	417.374	376.022	316.913	355.941	320.425	238.704	450.468	465.803	358.942
Ctsf	mRNA	cathepsin F isoform 1 precursor', 'cathepsin F isoform 2 precursor', 'cathepsin F isoform 3 precursor'	FBgn0260462	CG12163	CG12163	no_fullname	2714.13	3147.39	3670.87	2312.6	2639.8	3037.82	3043.11	3383.22	4188.26	2364.23	3085.55	2644.72
Ctsk1	mRNA	cathepsin K-1 precursor	FBgn0250848	26-29-p	CG8947	26-29kD-proteinase	614.245	660.412	670.653	648.067	807.285	851.632	661.471	689.917	652.928	751.586	807.833	998.93
Ctsl	mRNA	cathepsin L isoform X1', 'cathepsin L precursor'	FBgn0013770	Cp1	CG6692	Cysteine proteinase-1	5320.55	5859.92	5453.16	3468.19	4779.48	4632.6	5729.87	5562.55	6146.86	3759.05	4583.33	4767.09
cyc	mRNA	cycle', 'cycle isoform X1', 'cycle isoform X2', 'cycle isoform X3', 'cycle isoform X4', 'cycle isoform X5'	FBgn0023094	cyc	CG8727	cycle	71.1659	87.5892	122.415	62.2833	64.1885	104.708	97.4234	117.87	149.604	65.5096	83.6157	94.4546
Cych	mRNA	cyclin H	FBgn0022936	CycH	CG7405	Cyclin H	114.473	76.4458	69.9244	89.3992	79.5523	66.967	85.3468	92.3283	62.8962	69.8334	89.5355	74.083
Dap	mRNA	death-associated protein', 'death-associated protein isoform X1'	NA	NA	NA	NA	2012.19	2191.9	2857.54	1927.16	1934.42	2711.89	1460.36	2476.46	2442.82	1689.36	2148.47	2501.83
Dars2	mRNA	aspartyl-tRNA synthetase, mitochondrial	FBgn0051739	AspRS-m	CG31739	Aspartyl-tRNA synthetase, mitochondrial	209.835	201.728	210.93	178.243	175.505	188.129	182.528	181.785	217.489	217.872	179.05	213.965
Dcps	mRNA	mRNA decapping enzyme	FBgn0037372	CG2091	CG2091	no_fullname	50.9299	54.7774	59.0289	110.333	130.278	110.454	53.1567	31.18	20.063	88.4244	78.5443	70.3235
Dctn6	mRNA	dynactin subunit 6	FBgn0086446	DCTN6-p27	CG17347	Dynactin 6, p27 subunit	139.614	102.075	105.424	168.223	170.553	150.145	130.846	140.905	112.574	153.499	145.622	153.172
Dcxr	mRNA	L-xylulose reductase	FBgn0030968	CG7322	CG7322	no_fullname	7843.96	7569.45	9547.54	6894.86	6551.03	6111.19	7426.64	11357.3	11082.6	6052.79	7627.52	6289.03
Denr	mRNA	density-regulated protein', 'density-regulated protein isoform X1'	FBgn0030802	DENR	CG9099	Density regulated protein	998.499	847.057	976.881	854.742	733.035	618.558	790.993	984.259	905.556	712.477	687.302	642.032
Det	mRNA	deterin isoform 1', 'deterin isoform 2'	NA	NA	NA	NA	108.893	92.3715	34.5073	70.456	55.9438	42.0307	112.568	124.008	53.919	106.05	68.0082	49.2644
Dhfr	mRNA	dihydrofolate reductase	FBgn0004087	Dhfr	CG14887	Dihydrofolate reductase	109.309	112.749	100.675	150.625	213.172	154.334	101.615	128.919	129.419	131.942	165.376	127.561
dnd	mRNA	dead end	FBgn0038916	dnd	CG6560	dead end	489.686	397.097	419.388	414.917	492.584	468.322	486.417	395.513	426.804	452.848	470.685	453.136
Dnttip2	mRNA	deoxynucleotidyltransferase terminal-interacting protein 2	FBgn0037504	CG1142	CG1142	no_fullname	271.396	239.354	215.756	240.403	220.365	183.679	262.183	253.965	210.123	226.041	285.048	167.419
Dohh	mRNA	deoxyhypusine hydroxylase	FBgn0261479	nero	CG2245	nero	271.137	216.153	255.165	389.741	339.799	293.268	291.128	300.518	232.162	360.807	359.649	299.014
Dtd1	mRNA	D-tyrosyl-tRNA(Tyr) deacylase 1', 'D-tyrosyl-tRNA(Tyr) deacylase 1 isoform X1'	FBgn0037898	Dtd	CG18643	D-aminoacyl-tRNA deacylase	106.871	119.34	135.01	185.139	170.914	145.919	142.458	152.314	133.605	170.489	175.139	141.143
Dtwd1	mRNA	DTW domain-containing protein 1	FBgn0039664	CG2006	CG2006	no_fullname	126.216	140.182	148.325	152.373	132.988	128.433	143.43	169.714	152.576	128.955	156.427	145.61
E(r)	mRNA	enhancer of rudimentary	FBgn0011586	e(r)	CG1871	enhancer of rudimentary	688.034	606.134	711.595	1231.31	1485.49	1124.22	660.753	688.322	632.853	1025.91	1436.7	898.282
Eas	mRNA	easily shocked	FBgn0000536	eas	CG3525	easily shocked	968.528	974.964	1210.26	727.161	748.869	845.843	917.594	1052.15	1225.61	706.285	809.751	832.544
Ecr	mRNA	ecdysone receptor isoform A', 'ecdysone receptor isoform B1', 'ecdysone receptor isoform X1'	FBgn0000546	EcR	CG1765	Ecdysone receptor	464.247	512.4	528.119	445.543	606.757	831.011	525.208	416.034	618.74	519.297	512.589	781.76
Edf1	mRNA	endothelial differentiation-related factor 1	FBgn0262732	mbf1	CG4143	multiprotein bridging factor 1	996.003	975.508	1007.49	595.196	616.139	568.49	1047.16	1153.86	1073.07	644.822	629.409	625.587
Eff	mRNA	effete	FBgn0011217	eff	CG7425	effete	8630.34	7298.88	8363	6898.51	6460.42	6667.29	6015.71	7484.82	6589.42	5326.98	6719.68	5593.33
Eif1	mRNA	eukaryotic translation initiation factor 1	FBgn0035423	eIF1	CG17737	eukaryotic translation initiation factor 1	9415.21	7631.41	9339.95	8117.74	7163.03	7220.79	6604.69	9119.64	7569.52	6415.91	7085.87	6187.69
Eif1ad	mRNA	probable RNA-binding protein EIF1AD	FBgn0051957	CG31957	CG31957	no_fullname	512.45	505.688	449.744	374.232	332.002	298.715	414.616	390.877	411.03	300.136	382.117	244.902
Eif3f	mRNA	eukaryotic translation initiation factor 3 subunit F	FBgn0037270	eIF3f1	CG9769	eukaryotic translation initiation factor 3 subunit f1	1840.32	1694.9	1472.34	1957.16	1850.23	1441.33	1751.43	1654.2	1437.03	1860.38	1920.39	1474.42
Eif3j	mRNA	eukaryotic translation initiation factor 3 subunit J	FBgn0027619	eIF3j	CG12131	eukaryotic translation initiation factor 3 subunit j	3234.74	3253.76	2963.97	2579.32	2356.61	1940.52	3239.23	3510.94	3222.91	2178.51	2573.43	1898.21
Eif3k	mRNA	eukaryotic translation initiation factor 3, subunit K	FBgn0034654	eIF3k	CG10306	eukaryotic translation initiation factor 3 subunit k	1399.3	1099.9	1294.94	1479.72	1458.7	1166.84	1262.07	1312.93	1146.06	1311.02	1467.41	1199.52
Elongin-c1	mRNA	elongin C-like	FBgn0266711	EloC	CG9291	Elongin C	2187.98	2168.4	2292.55	1737.41	1858.09	1832.56	1902.92	2274.04	2258.49	1561.58	1871.67	1734.02
Elovl6	mRNA	ELOVL family member 6, elongation of long chain fatty acids', 'ELOVL family member 6, elongation of long chain fatty acids isoform X1'	FBgn0260960	Baldspot	CG3971	Baldspot	2372.4	1783.14	1629.02	2941.29	4440.92	2413.31	1533.71	1797.45	1566.44	2419.35	4160.97	2749.93
Endos	mRNA	endosulfine	NA	NA	NA	NA	1540.69	1226.51	1474.55	831.045	860.092	723.336	1195.37	1575.97	1441.36	620.778	876.995	668.933
Enpep	mRNA	glutamyl aminopeptidase	FBgn0052473	CG32473	CG32473	no_fullname	32.5712	25.7699	22.9171	42.132	98.2006	71.2255	41.4428	41.8449	49.3197	49.565	110.055	70.0109
Eri1	mRNA	exoribonuclease 1	FBgn0265192	Snp	CG44248	Snipper	129.173	110.544	143.448	201.292	229.48	198.839	138.736	104.494	129.375	185.795	228.504	181.791
Eth	mRNA	ecdysis triggering hormone preproprotein	NA	NA	NA	NA	2422.84	2801.54	4036.32	1175.2	2393.75	2357.76	2048.09	3518.06	5232.94	1423.32	2412.16	2520.26
Fbxo5	mRNA	F-box only protein 5', 'F-box only protein 5 isoform X1'	NA	NA	NA	NA	85.5895	79.291	25.1813	103.346	70.6155	49.8684	118.864	85.6055	24.4742	96.3973	70.7457	40.3713
Fib	mRNA	rRNA 2'-O-methyltransferase fibrillarin	FBgn0003062	Fib	CG9888	Fibrillarin	1461.45	1077.28	584.084	1499.02	987.631	798.203	1406.38	1255.28	716.732	1564.81	1462.64	911.826
Fis1	mRNA	mitochondrial fission 1 protein', 'mitochondrial fission 1 protein isoform X1'	FBgn0039969	Fis1	CG17510	Fission, mitochondrial 1	703.249	677.394	777.315	535.257	621.834	523.38	710.012	730.793	826.575	549.821	593.222	509.316
Fnta	mRNA	protein farnesyltransferase/geranylgeranyltransferase type-1 subunit alpha	FBgn0031633	Fnta	CG2976	Farnesyl transferase alpha	213.704	164.819	184.517	223.591	276.277	236.217	200.797	206.919	142.465	271.964	230.447	214.69
Gadd45gip1	mRNA	growth arrest and DNA-damage-inducible, gamma interacting protein 1	NA	NA	NA	NA	371.03	342.099	328.186	312.071	340.291	338.104	406.547	395.162	390.593	313.738	378.43	323.831
Glrx5	mRNA	glutaredoxin-related protein 5, mitochondrial	FBgn0030584	CG14407	CG14407	no_fullname	352.137	409.048	446.093	505.183	581.031	470.118	326.236	382.168	414.213	447.748	572.052	353.438
Gmpr2	mRNA	guanosine monophosphate reductase 2	FBgn0003204	ras	CG1799	raspberry	628.867	680.828	783.388	568.941	733.816	594.132	586.414	681.848	905.867	449.081	779.655	682.004
Gnao1	mRNA	guanine nucleotide binding protein (G protein), alpha activating activity polypeptide O', 'guanine nucleotide binding protein (G protein), alpha activating activity polypeptide O isoform X1', 'guanine nucleotide binding protein (G protein), alpha activating activity polypeptide O isoform X2', 'guanine nucleotide binding protein (G protein), alpha activating activity polypeptide O isoform X3'	FBgn0001122	Galphao	CG2204	G protein alpha o subunit	2673.04	2359.29	2224.95	2113.18	2210.94	2224.67	2500.26	2259.45	2166.14	2277.54	2019.12	2390.79
Got2	mRNA	aspartate aminotransferase 2', 'aspartate aminotransferase 2 isoform X1'	FBgn0001125	Got2	CG4233	Glutamate oxaloacetate transaminase 2	789.515	819.365	784.391	963.898	960.526	804.087	818.559	776.02	720.674	952.758	979.806	869.652
gpb5	mRNA	uncharacterized protein LOC100168739 isoform X1', 'uncharacterized protein LOC100168739 precursor'	FBgn0063368	Gpb5	CG40041	Glycoprotein hormone beta 5	346.054	238.192	362.146	229.349	289.552	307.724	216.958	262.329	290.139	222.06	312.101	270.981
Gpr143	mRNA	G protein-coupled receptor 143	NA	NA	NA	NA	143.831	143.321	116.98	287.565	293.898	263.49	172.329	128.447	105.085	269.269	215.242	171.881
Gs2	mRNA	glutamine synthetase 2', 'glutamine synthetase 2 isoform X1', 'glutamine synthetase 2 isoform X2'	FBgn0001145	Gs2	CG1743	Glutamine synthetase 2	16104.6	14495.9	15821.5	10048.1	11833.5	13934.6	12421.8	17244.2	16365.8	9753.77	12767.5	14581.4
Gtsf1	mRNA	gametocyte specific factor 1', 'gametocyte specific factor 1 isoform X1'	NA	NA	NA	NA	117.371	141.462	118.983	96.8339	114.499	113.69	112.281	84.2353	122.345	126.391	118.444	95.3248
Hadh	mRNA	L-3-hydroxyacyl-Coenzyme A dehydrogenase	FBgn0028479	Mtpalpha	CG4389	Mitochondrial trifunctional protein alpha subunit	2596.22	2451.82	3170.21	1815.42	2136.02	2142.12	2191.09	2723.88	3001.94	1709.02	2530.53	2462.32
Hb	mRNA	hunchback', 'hunchback isoform X1'	FBgn0001180	hb	CG9786	hunchback	19.7957	10.0229	18.1367	15.5919	18.4136	20.9011	24.4902	14.0858	8.16328	22.5728	23.7374	24.4288
Hibadh	mRNA	3-hydroxyisobutyrate dehydrogenase	FBgn0034390	CG15093	CG15093	no_fullname	213.909	144.431	167.786	179.535	145.222	170.999	189.525	202.859	172.498	142.508	223.077	142.139
Hsc70-3	mRNA	heat shock protein cognate 3 isoform X1', 'heat shock protein cognate 3 precursor'	FBgn0001218	Hsc70-3	CG4147	Heat shock 70-kDa protein cognate 3	10951.2	9360.19	12836.8	7285.79	6415.66	7211.88	10374.9	11351.3	13531.2	8458.1	6423.34	7474.94
Hspe1	mRNA	heat shock 10kDa protein 1	FBgn0036334	CG11267	CG11267	no_fullname	3390.23	3114.84	3384.03	2764.63	2977.71	2177.95	3101.29	3793.32	3637.34	2395.52	2963.92	1829.21
Idgf	mRNA	imaginal disk growth factor precursor	FBgn0013763	Idgf6	CG5210	Imaginal disc growth factor 6	15392.4	13349.9	12795.8	10786.2	14018.2	14271.7	12703.3	16771.5	16325	10221.6	16683.2	15659.5
Intu	mRNA	PDZ domain-containing protein 6', 'PDZ domain-containing protein 6 isoform X1', 'PDZ domain-containing protein 6 isoform X2'	FBgn0001259	in	CG16993	inturned	187.408	259.188	229.91	302.573	282.147	328.08	230.736	232.015	240.636	356.309	259.389	345.854
Ipps	mRNA	mitochondrial isoprenyl diphosphate synthase	FBgn0025373	Fpps	CG12389	Farnesyl pyrophosphate synthase	322.435	311.654	332.234	323.098	339.914	290.93	348.655	271.584	335.772	312.804	307.284	333.61
Isy1	mRNA	pre-mRNA-splicing factor ISY1 homolog	FBgn0037550	CG9667	CG9667	no_fullname	1943.08	1897.24	1759.33	1613.73	1439.67	1222.07	1710.39	1992.47	1638.89	1439.78	1540.11	1283.1
Jagn1	mRNA	protein jagunal homolog 1	FBgn0037374	jagn	CG10978	jagunal	360.302	335.818	389.992	411.305	458.416	331.343	363.521	426.02	432.047	406.943	355.819	328.36
Jhamt	mRNA	juvenile hormone acid methyltransferase', 'juvenile hormone acid methyltransferase isoform X1'	FBgn0028841	jhamt	CG17330	juvenile hormone acid methyltransferase	1.36931	0	4.37521	1.2102	2.56199	13.0915	0.330579	0.990794	1.78119	0.444461	2.32475	0.588101
Jhbp	mRNA	juvenile hormone binding protein', 'juvenile hormone binding protein isoform X1'	FBgn0031143	CG1532	CG1532	no_fullname	425.22	469.153	509.18	547.14	611.808	542.533	589.565	601.905	654.77	608.464	605.338	555.232
Karl	mRNA	protein karl precursor	FBgn0030334	Karl	CG4139	Karl	122.98	176.074	222.763	93.775	130.306	191.633	94.4852	122.008	226.587	80.4603	176.159	112.52
Kcmf1	mRNA	potassium channel modulatory factor 1 isoform 1', 'potassium channel modulatory factor 1 isoform 2', 'potassium channel modulatory factor 1 isoform X1'	FBgn0037655	Kcmf1	CG11984	Potassium channel modulatory factor 1	986.603	873.907	898.981	654.143	582.924	582.417	918.516	885.345	898.244	684.859	619.35	621.883
Krr1	mRNA	KRR1 small subunit processome component homolog', 'KRR1 small subunit processome component homolog isoform X1'	FBgn0020305	dbe	CG4258	dribble	750.473	620.26	614.242	472.962	439.811	425.785	612.512	807.725	644.56	429.054	452.118	453.635
Lamtor1	mRNA	ragulator complex protein PDRO	NA	NA	NA	NA	420.781	457.151	455.836	421.357	395.904	395.72	394.443	451.693	440.838	380.926	378.839	354.707
Ldca	mRNA	putative LD carboxypeptidase', 'putative LD carboxypeptidase isoform X1'	NA	NA	NA	NA	11.7072	17.6852	22.2405	22.4891	23.6213	30.7079	16.9396	13.2271	24.6911	26.2988	43.019	30.0542
LOC100144773	mRNA	membrane alanyl aminopeptidase N precursor	FBgn0039656	CG11951	CG11951	no_fullname	45.368	11.4166	13.1258	129.062	14.0394	198.408	209.875	56.3131	23.2994	195.163	408.274	21.8225
LOC100144776	mRNA	ATP-dependent RNA helicase vasa	FBgn0283442	vas	CG46283	vasa	76.8484	72.5296	101.668	75.5165	47.7849	69.2531	92.4316	87.1661	106.822	46.4817	74.1529	46.0234
LOC100144789	mRNA	DnaJ-like	FBgn0038145	Droj2	CG8863	DnaJ-like-2	16835.4	19685.7	18482.3	14637.3	11665.2	11816.1	16342.3	18937	16755.1	13929.6	13214.5	12049.7
LOC100144797	mRNA	protein tyrosine phosphatase-like protein	FBgn0032394	Hacd1	CG6746	3-hydroxyacyl-CoA dehydratase 1	624.165	577.876	673.296	774.524	1234.96	743.797	629.72	636.843	752.868	777.58	1016.7	887.096
LOC100144801	mRNA	uncharacterized protein LOC100144801	FBgn0033608	CG13220	CG13220	no_fullname	1367.13	1247.25	1427.3	1254.44	1193.86	1130.59	1144.24	1347.41	1322.01	1058.9	1189.26	975.129
LOC100144869	mRNA	ATP synthase c-subunit-like	FBgn0039830	ATPsynC	CG1746	ATP synthase, subunit C	103876	100237	135599	113233	109279	106329	73039.2	113256	110165	72354.2	116518	86516.3
LOC100144886	mRNA	cytochrome B5-like protein	FBgn0264294	Cyt-b5	CG2140	Cytochrome b5	3681.75	3457.47	3679.62	2982.84	2762.83	2854.01	3321.61	4101.76	3663.68	2828.85	2887.07	2644.86
LOC100144888	mRNA	vacuolar ATP synthase subunit G-like protein	FBgn0283536	Vha13	CG6213	Vacuolar H[+] ATPase 13kD subunit	1695.11	1639.62	1821.63	2803.42	2722.97	2168.71	1770.16	1665.57	1749.64	1762.3	2981.15	1604.56
LOC100144890	mRNA	macrophage migration inhibitory factor-like protein	NA	NA	NA	NA	21.4823	7.27967	21.2547	39.8466	26.0835	36.1695	28.3357	5.87965	36.9568	53.4024	147.731	10.5123
LOC100144893	mRNA	ribosomal protein L30-like protein	FBgn0086710	RpL30	CG10652	Ribosomal protein L30	14966	13338.7	14443.2	11541.4	10122.7	7066.05	12009.5	14686.2	12542.7	8679.25	10109.2	5731.53
LOC100144894	mRNA	ribosomal protein P2-like	NA	NA	NA	NA	9913.69	7114.11	7746.16	9202.48	7483	6059.14	7242.14	8144.35	7139.04	7340.71	7623.94	5460.24
LOC100144895	mRNA	cytochrome c-like protein	FBgn0284248	Cyt-c-p	CG17903	Cytochrome c proximal	19835.4	19997.2	23530.2	21971.2	22119.2	13650.2	16770.3	21169.3	20431.1	13205.1	20296.9	11280.5
LOC100144902	mRNA	ribosomal protein S28e-like', 'ribosomal protein S28e-like isoform X1'	FBgn0030136	RpS28b	CG2998	Ribosomal protein S28b	4150.52	3756.27	4410.33	3512.93	2464.05	2096.71	3519.22	4508.91	4000.59	2529.93	3017.89	1961.52
LOC100144903	mRNA	ribosomal protein S28e-like	FBgn0030136	RpS28b	CG2998	Ribosomal protein S28b	6314.69	5154.73	6024.83	4155.64	4050.99	3049.56	5326.18	6755.05	6461.54	3149.3	4289	2384.33
LOC100144904	mRNA	stunted-like isoform A', 'stunted-like isoform B'	FBgn0014391	sun	CG9032	stunted	12114.2	11072.4	15379.8	7587.85	7757.85	7957.23	9607.51	14406.7	15457.2	5958.63	8491.95	7415.26
LOC100144907	mRNA	ADP ribosylation factor 2	FBgn0013749	Arf102F	CG11027	ADP ribosylation factor at 102F	1742.74	1604.67	1930.94	1336.83	1424.05	1286.2	1716.98	2150.69	2203.08	1438.24	1544.06	1344.32
LOC100144909	mRNA	mitochondrial ATP synthase gamma-subunit	FBgn0020235	ATPsyngamma	CG7610	ATP synthase, gamma subunit	12305	12402.6	15096.3	9492.61	9266.15	9278.21	10092.8	12563.7	13871.7	8114.63	10429.6	9271.83
LOC100144913	mRNA	diacetyl/L-xylulose reductase	FBgn0030968	CG7322	CG7322	no_fullname	2791.3	2756.9	3009.42	1757.34	2858.48	3424.12	3689.62	5215.82	10355.2	1910.01	4418.73	4393.81
LOC100144917	mRNA	protein phosphatase 2 catalytic subunit alpha isoform', 'protein phosphatase 2 catalytic subunit alpha isoform isoform X1'	FBgn0004177	mts	CG7109	microtubule star	5312.32	5076.99	4953.04	4432.42	4402.26	4440.63	4263.56	4724.79	4401.27	4439.98	4083.46	4161.02
LOC100145822	mRNA	actin related protein 1', 'actin related protein 1 isoform X1'	FBgn0000042	Act5C	CG4027	Actin 5C	52443.7	45482.1	50245	42555.3	50455.9	43496.5	42737.8	58710.9	52772.4	39558.5	43824.4	43620.5
LOC100145824	mRNA	fatty acid desaturase', 'fatty acid desaturase isoform X1'	FBgn0086687	Desat1	CG5887	Desaturase 1	6038.52	6730.97	7474.35	4806.08	4728.08	5092.17	6127.85	6858.21	7453.09	4952.5	5064.04	5046.78
LOC100145825	mRNA	mitochondrial malate dehydrogenase	FBgn0262559	Mdh2	CG7998	Malate dehydrogenase 2	15155.8	15989.3	19125.2	14738.3	14370.9	14894.6	13394.7	16991.3	15353.9	13284.2	16860.8	14680.1
LOC100145826	mRNA	phosphoglycerate mutase	FBgn0014869	Pglym78	CG1721	Phosphoglyceromutase 78	6954.99	7080.46	7958.44	4849.29	4824.08	4774.1	6056.95	7598.28	7986.03	4595.3	5300.93	4859.46
LOC100145829	mRNA	ribosomal protein S15-like	FBgn0034138	RpS15	CG8332	Ribosomal protein S15	7764.95	6801.62	8080.74	7226.09	6880.06	4427.53	6611.79	8889.2	7979.92	5677.64	6793.51	3995.71
LOC100145833	mRNA	mitochondrial ATP synthase F chain-like	FBgn0035032	ATPsynF	CG4692	ATP synthase, subunit F	17223.7	13667	20268.1	13418.8	14269.5	16046	11319.9	16116.1	16973.9	10452.2	16120.8	13290.1
LOC100158659	mRNA	peregrin	FBgn0033155	Br140	CG1845	Bromodomain-containing protein, 140kD	431.229	468.082	337.734	363.371	388.517	369.286	490.18	444.499	346.279	393.428	357.675	387.956
LOC100158660	mRNA	40S ribosomal protein S4	FBgn0011284	RpS4	CG11276	Ribosomal protein S4	33432.9	28717.8	30487	27714.3	22727.6	21302.6	25733.5	33196.8	27056.6	22869.4	23928.4	20151.4
LOC100158661	mRNA	neurotrimin-like isoform X2', 'zwei Ig domain protein zig-8-like isoform X1'	FBgn0040823	dpr6	CG14162	defective proboscis extension response 6	219.989	174.659	186.295	195.069	194.295	214.486	191.29	154.644	135.779	224.187	221.269	235.042
LOC100158662	mRNA	sodium-coupled monocarboxylate transporter 2 isoform X1', 'sodium-coupled monocarboxylate transporter 2 isoform X2'	FBgn0038652	CG7720	CG7720	no_fullname	451.896	753.247	738.196	390.941	595.043	710.63	585.234	815.159	897.397	537.329	593.385	902.818
LOC100158663	mRNA	tetratricopeptide repeat protein 28	FBgn0262719	CG43163	CG43163	no_fullname	1403.04	1282.23	1099.29	1200.02	905.208	798.837	1212.7	1066.1	1024.6	1049.64	877.566	822.178
LOC100158664	mRNA	cytochrome c1-like	FBgn0035600	Cyt-c1	CG4769	Cytochrome c1	1649.95	1472.9	1930.08	1580.39	1558.45	1755.86	1411.73	1764.58	1798.13	1399.91	1746.24	1644.37
LOC100158665	mRNA	kelch-like protein 2 isoform X1', 'kelch-like protein 2 isoform X2', 'kelch-like protein 2 isoform X3'	FBgn0001301	kel	CG7210	kelch	0.350674	0	2.89746	4.9095	1.24156	9.7599	2.28502	0	1.14912	3.17389	6.84959	0
LOC100158666	mRNA	sodium-independent sulfate anion transporter	FBgn0013953	Esp	CG7005	Epidermal stripes and patches	388.293	350.705	307.05	364.928	427.272	315.751	450.982	396.787	405.159	453.609	366.629	396.262
LOC100158668	mRNA	uncharacterized protein LOC100158668	NA	NA	NA	NA	398.724	343.415	195.432	865.15	762.123	574.103	498.822	425.529	242.321	1108.11	814.035	588.558
LOC100158669	mRNA	RNA-binding protein spenito	FBgn0027548	nito	CG2910	spenito	437.037	411.175	347.996	383.572	426.585	390.101	478.666	327.261	324.97	483.725	397.007	387.33
LOC100158670	mRNA	DNA repair protein complementing XP-A cells-like	FBgn0004832	Xpac	CG6358	Xeroderma pigmentosum group A-like	159.181	163.383	192.172	224.15	231.34	232.001	186.176	198.512	160.788	236.471	180.906	196.963
LOC100158671	mRNA	ADAM 17-like protease isoform X1', 'ADAM 17-like protease isoform X2'	FBgn0039734	Tace	CG7908	Tace	1445.63	1484.38	1364.36	1122.24	1070.9	1131.44	1469.92	1248.38	1316.66	1090.03	968.116	1094.74
LOC100158672	mRNA	NADH dehydrogenase ubiquinone flavoprotein 1, mitochondrial	FBgn0031771	ND-51	CG9140	NADH dehydrogenase (ubiquinone) 51 kDa subunit	3394.05	3538.52	4608.56	2493.34	2790.07	2885.41	3209.91	3749.4	4512.33	2496.65	3182.97	3123.36
LOC100158673	mRNA	glucose dehydrogenase FAD, quinone-like	FBgn0030598	CG9503	CG9503	no_fullname	74.3276	45.158	70.1531	131.13	97.1919	143.236	74.0596	106.462	119.658	116.306	257.602	155.816
LOC100158674	mRNA	uncharacterized protein LOC100158674	FBgn0031268	cold	CG2813	coiled	547.307	559.632	587.881	578.269	585.007	491.872	531.69	569.19	531.5	551.337	433.378	486.924
LOC100158675	mRNA	cadherin-86C	FBgn0261053	Cad86C	CG42601	Cadherin 86C	60.4451	32.4084	48.3182	58.865	31.8561	35.0176	50.1025	37.0673	45.3235	53.0785	27.154	31.2263
LOC100158676	mRNA	neurogenic protein mastermind	NA	NA	NA	NA	656.285	724.689	644.632	654.079	694.766	746.376	635.923	553.269	675.938	717.561	552.627	724.613
LOC100158679	mRNA	endoplasmic reticulum resident protein 44	FBgn0030734	CG9911	CG9911	no_fullname	1201.21	1101.32	1189.17	1075.3	968.092	1050.52	1108.85	1167.43	1138.89	1074.81	1043.64	1080.29
LOC100158680	mRNA	MPV17 mitochondrial membrane protein-like	FBgn0040805	CG12355	CG12355	no_fullname	1752.21	1447.59	1375.02	1712.76	1368.19	1234.56	1860.64	1968.11	1423.53	1636.79	1661.83	1484.57
LOC100158681	mRNA	uncharacterized protein LOC100158681	NA	NA	NA	NA	167.813	171.384	165.21	170.727	167.993	187.355	172.1	158.31	168.172	212.304	165.69	201.898
LOC100158682	mRNA	set1/Ash2 histone methyltransferase complex subunit ASH2	FBgn0000139	ash2	CG6677	absent, small, or homeotic discs 2	242.551	253.299	182.409	167.218	147.779	132.567	285.309	270.887	194.052	196.921	161.978	175.993
LOC100158683	mRNA	galactosylgalactosylxylosylprotein 3-beta-glucuronosyltransferase P	FBgn0036144	GlcAT-P	CG6207	Glucuronyltransferase P	723.327	644.285	920.607	686.94	605.667	671.66	514.081	779.162	652.182	580.193	822.753	680.673
LOC100158686	mRNA	dnaJ homolog subfamily C member 9	FBgn0037878	CG6693	CG6693	no_fullname	82.058	66.036	73.637	139.616	143.905	117.924	84.9719	87.7132	57.8695	122.946	116.278	98.5406
LOC100158687	mRNA	immunoglobulin-binding protein 1	FBgn0051852	Tap42	CG31852	Two A-associated protein of 42kDa	112.793	113.273	73.1633	56.2145	55.9125	55.2971	94.8555	135.209	94.7148	53.6709	47.0029	53.1787
LOC100158688	mRNA	uncharacterized protein LOC100158688	NA	NA	NA	NA	600.874	669.322	525.57	532.288	515.319	511.739	567.971	573.273	478.102	620.549	449.62	475.744
LOC100158689	mRNA	uncharacterized protein LOC100158689	NA	NA	NA	NA	135.582	140.784	153.553	205.627	216.328	205.062	161.579	160.771	163.149	251.183	190.416	192.863
LOC100158692	mRNA	uncharacterized protein LOC100158692 isoform X1', 'uncharacterized protein LOC100158692 isoform X2'	NA	NA	NA	NA	159.134	117.425	106.216	205.827	232.264	192.875	154.775	164.625	142.397	107.011	335.843	188.664
LOC100158694	mRNA	sialin	FBgn0016684	NaPi-T	CG10207	Na[+]-dependent inorganic phosphate cotransporter	214.167	205.666	281.741	191.037	241.44	264.678	186.078	214.082	281.832	188.642	267.164	247.343
LOC100158695	mRNA	leucine-rich repeat-containing protein 15 isoform X1', 'leucine-rich repeat-containing protein 15 isoform X2'	FBgn0004364	18w	CG8896	18 wheeler	12.219	51.0427	121.148	6.06518	46.6406	113.827	2.09303	9.34296	64.6331	1.90518	18.6562	26.7629
LOC100158696	mRNA	snurportin-1 isoform X1', 'snurportin-1 isoform X2'	FBgn0259199	Snup	CG42303	Snurportin	73.1669	93.2459	87.4861	140.824	144.082	131.638	109.847	83.0708	106.159	139.263	143.922	129.539
LOC100158698	mRNA	cytochrome c oxidase polypeptide IV-like	FBgn0032833	COX4	CG10664	Cytochrome c oxidase subunit 4	13732.3	12516.7	16937.3	12991.8	13991.1	14188.1	10495.2	15113.3	15513.8	10494.4	15657.5	12067.6
LOC100158699	mRNA	suppressor of tumorigenicity 14 protein homolog	NA	NA	NA	NA	28.8864	51.7987	39.0718	46.3372	72.9099	64.282	8.5401	10.0558	19.0608	9.22062	23.0561	30.548
LOC100158702	mRNA	uncharacterized protein LOC100158702	FBgn0028424	JhI-26	CG3767	Juvenile hormone-inducible protein 26	136.514	89.8386	44.1887	203.442	200.886	75.6927	131.081	156.718	113.721	172.345	255.602	106.789
LOC100158703	mRNA	optomotor-blind protein	FBgn0000179	bi	CG3578	bifid	251.459	193.117	177.717	211.907	229.414	192.767	226.43	206.407	222.007	239.823	222.444	238.093
LOC100158704	mRNA	kelch-like protein 17 isoform X1', 'kelch-like protein 17 isoform X2', 'kelch-like protein 17 isoform X3', 'kelch-like protein 17 isoform X7', 'kelch-like protein 3 isoform X4', 'kelch-like protein 3 isoform X5', 'kelch-like protein 3 isoform X6'	FBgn0001301	kel	CG7210	kelch	37.0751	37.1487	24.3011	68.8864	47.3906	66.3418	29.913	12.8784	10.2385	36.8133	39.4165	23.8372
LOC100158708	mRNA	lactase-phlorizin hydrolase-like	FBgn0036659	CG9701	CG9701	no_fullname	7.70449	4.08022	1.24177	4.80284	3.00693	0.489204	11.7194	18.6312	9.62035	3.45993	3.36563	0.310507
LOC100158710	mRNA	ras-related protein ORAB-1	FBgn0285937	Rab1	CG3320	Rab1	5214.1	4643.22	6026.81	3769.13	3736.51	4000.4	4693.73	5437.93	5724.65	3652.32	3834.63	4240.79
LOC100158713	mRNA	amino acid transporter AVT1J isoform X1', 'amino acid transporter AVT1J isoform X2'	NA	NA	NA	NA	10.8791	8.97609	8.00596	5.20031	1.8954	13.6112	12.0748	6.17306	8.53295	12.4236	4.79986	4.23225
LOC100158717	mRNA	dymeclin	FBgn0027607	CG8230	CG8230	no_fullname	658.182	589.744	652.426	585.371	531.107	489.546	654.632	575.355	601.228	552.014	539.252	530.586
LOC100158718	mRNA	LHFPL tetraspan subfamily member 3 protein	FBgn0262624	Tmhs	CG12026	Tetraspan membrane protein in hair cell stereocilia	1043.71	984.344	1256.47	752.947	853.35	762.852	1019.57	1165.92	1353.05	827.521	704.617	781.267
LOC100158720	mRNA	glucose dehydrogenase FAD, quinone isoform X1', 'glucose dehydrogenase FAD, quinone isoform X2'	FBgn0030590	CG9518	CG9518	no_fullname	508.389	214.275	419.685	293.582	88.9128	76.5229	419.806	376.36	406.91	380.114	110.314	134.958
LOC100158722	mRNA	coiled-coil domain-containing protein 28B-like', 'coiled-coil domain-containing protein 28B-like isoform X1', 'coiled-coil domain-containing protein 28B-like isoform X2'	FBgn0031395	CG10874	CG10874	no_fullname	246.404	281.39	315.743	214.661	206.949	205.801	251.879	309.993	287.071	187.786	203.751	230.583
LOC100158725	mRNA	lysosomal alpha-glucosidase	FBgn0027588	GCS2alpha	CG14476	Glucosidase 2 alpha subunit	33.2625	41.7397	40.003	27.592	39.1828	50.6334	40.2778	38.3877	60.7407	26.8827	40.0309	30.3567
LOC100158726	mRNA	PRKR-interacting protein 1-like	FBgn0034086	CG8441	CG8441	no_fullname	250.861	220.805	250.425	227.23	204.694	225.177	229.986	277.089	238.727	176.421	163.102	203.615
LOC100158727	mRNA	transcription initiation factor IIB	FBgn0004915	TfIIB	CG5193	Transcription factor IIB	259.279	237.582	237.582	241.332	238.757	220.132	230.424	264.552	194.45	214.876	221.14	212.851
LOC100158728	mRNA	uncharacterized protein LOC100158728	NA	NA	NA	NA	7.04102	11.3704	67.1009	7.77353	8.53173	13.3445	47.0848	19.6678	141.103	20.2568	10.273	8.96156
LOC100158729	mRNA	protein couch potato isoform X1', 'protein couch potato isoform X2', 'protein couch potato isoform X3', 'protein couch potato isoform X4'	FBgn0263995	cpo	CG43738	couch potato	1467.5	1421.96	1489.09	1418.15	1606.53	1725.35	1325.59	1244.96	1319.35	1566.28	1469.66	1825.36
LOC100158730	mRNA	isoaspartyl peptidase/L-asparaginase	FBgn0030653	CG7860	CG7860	no_fullname	13.7105	13.7142	48.0794	23.4775	13.5755	37.2517	27.5639	28.6873	44.7629	14.6415	33.9914	19.5972
LOC100158731	mRNA	hepatocyte nuclear factor 6-like isoform X3', 'hepatocyte nuclear factor 6-like isoform X4', 'hepatocyte nuclear factor 6-like isoform X5', 'hepatocyte nuclear factor 6-like isoform X6', 'one cut domain family member 2-like isoform X1', 'one cut domain family member 2-like isoform X2'	FBgn0028996	onecut	CG1922	onecut	291.509	253.573	259.146	247.171	262.104	246.308	271.052	228.11	262.899	300.892	246.128	278.851
LOC100158732	mRNA	protein eyes shut	FBgn0031414	eys	CG33955	eyes shut	26.0621	17.704	19.9335	30.0151	20.0268	14.6064	18.2298	27.6621	18.0098	27.8096	21.3973	19.1142
LOC100158733	mRNA	proline-rich receptor-like protein kinase PERK8	FBgn0022800	Cad96Ca	CG10244	Cadherin 96Ca	440.53	470.835	632.118	467.249	602.901	497.357	410.32	408.043	717.023	428.89	460.147	526.935
LOC100158734	mRNA	nucleolar protein 14 homolog isoform X2', 'nucleolar protein 14 isoform X1'	FBgn0010926	l(3)07882	CG5824	lethal (3) 07882	258.081	278.91	161.646	281.529	257.166	233.271	298.323	255.769	223.258	292.93	292.471	259.82
LOC100158735	mRNA	CCR4-NOT transcription complex subunit 4 isoform X1', 'CCR4-NOT transcription complex subunit 4 isoform X2', 'CCR4-NOT transcription complex subunit 4 isoform X3', 'CCR4-NOT transcription complex subunit 4 isoform X4'	FBgn0051716	Cnot4	CG31716	CCR4-NOT transcription complex subunit 4	878.063	945.841	1027.04	1006.24	884.427	897.574	918.877	933.214	933.016	901.933	987.166	981.151
LOC100158736	mRNA	facilitated trehalose transporter Tret1 isoform X1', 'facilitated trehalose transporter Tret1 isoform X2'	FBgn0033644	Tret1-2	CG8234	Trehalose transporter 1-2	121.849	125.255	193.019	112.597	168.244	134.439	83.765	120.312	174.332	146.541	123.691	133.954
LOC100158737	mRNA	tryptophan 5-hydroxylase 1	FBgn0035187	Trh	CG9122	Tryptophan hydroxylase	223.995	228.429	220.282	195.188	211.185	222.521	193.289	198.959	185.381	186.456	159.297	211.95
LOC100158739	mRNA	protein toll	FBgn0262473	Tl	CG5490	Toll	101.967	174.287	255.05	131.565	187.861	432.127	118.105	100.301	192.947	121.416	178.898	162.771
LOC100158740	mRNA	uncharacterized protein LOC100158740	FBgn0030884	CG6847	CG6847	no_fullname	150.594	168.468	588.232	172.726	244.441	186.695	204.316	134.247	838.518	149.247	147.493	206.977
LOC100158742	mRNA	uncharacterized protein LOC100158742	FBgn0028983	Spn55B	CG10913	Serpin 55B	951.646	1028.39	1006.3	1271.49	1650.49	1586.83	901.706	953.327	1124.43	1041.52	1641.99	1652.3
LOC100158743	mRNA	serine palmitoyltransferase 2	FBgn0002524	lace	CG4162	lace	93.3844	91.4686	52.5643	88.2975	79.8976	63.2713	88.2235	77.4251	58.4472	111.595	107.147	68.391
LOC100158745	mRNA	protein cornichon	FBgn0000339	cni	CG5855	cornichon	84.4682	85.8296	67.0994	194.044	249.365	190.058	95.4306	61.2261	68.5166	180.901	211.091	142.737
LOC100158746	mRNA	uncharacterized protein LOC100158746 isoform X1', 'uncharacterized protein LOC100158746 isoform X2'	NA	NA	NA	NA	398.528	332.817	303.826	245.431	213.15	238.799	313.964	267.853	251.311	223.543	174.425	195.474
LOC100158747	mRNA	Vap-33-1 CG5014-PA-like	FBgn0029687	Vap33	CG5014	VAMP-associated protein 33kDa	1379.56	1392.96	1376.81	1198.25	1209.95	1137.88	1313.82	1397.33	1363.47	1268.15	1164.91	1191.93
LOC100158749	mRNA	mannose-6-phosphate isomerase isoform X1', 'mannose-6-phosphate isomerase isoform X2'	FBgn0286506	Mpi	CG8417	Mannose phosphate isomerase	254.442	256.383	288.951	351.914	346.758	319.125	255.683	260.362	289.112	350.762	385.181	349.851
LOC100158750	mRNA	uncharacterized protein LOC100158750	FBgn0034046	tun	CG8253	tungus	688.674	643.21	796.076	743.048	783.753	713.744	570.484	679.185	652.031	598.962	599.783	578.531
LOC100158751	mRNA	uncharacterized protein LOC100158751 precursor	FBgn0038394	CG10264	CG10264	no_fullname	1.75337	0	5.58445	121.494	36.0662	6.70109	2.82633	3.89806	148.866	2.26927	5.75676	8.36234
LOC100158753	mRNA	RNA-binding protein 42 isoform X1', 'RNA-binding protein 42 isoform X2', 'RNA-binding protein 42 isoform X3'	FBgn0037342	CG2931	CG2931	no_fullname	901.877	831.362	773.657	625.06	566.329	638.029	718.763	764.606	805.273	563.243	580.528	682.221
LOC100158754	mRNA	hydroxysteroid dehydrogenase-like protein 2	FBgn0039537	CG5590	CG5590	no_fullname	1100.2	1186.51	1231.5	1029.58	1081.23	1064.25	888.51	896.596	968.346	866.203	930.384	901.657
LOC100158756	mRNA	DNA-binding protein D-ETS-6	FBgn0005660	Ets21C	CG2914	Ets at 21C	6.11314	5.34569	3.69857	6.13403	15.6934	10.6432	5.40066	8.36827	7.91425	9.686	11.3771	15.4994
LOC100158759	mRNA	post-GPI attachment to proteins factor 3	FBgn0033088	PGAP3	CG3271	Post-GPI attachment to proteins 3	273.398	245.017	276.068	269.05	239.563	294.303	223.441	253.398	285.207	259.845	217.264	262.364
LOC100158760	mRNA	DNA replication factor Cdt1	FBgn0000996	dup	CG8171	double parked	244.378	207.324	181.246	250.483	242.485	252.562	253.462	248.353	195.926	283.175	231.634	251.025
LOC100158764	mRNA	neuralized-like protein 2	FBgn0035059	CG3894	CG3894	no_fullname	273.891	214.33	264.03	213.711	196.601	183.997	187.07	236.659	231.674	202.766	202.549	205.362
LOC100158765	mRNA	WD repeat domain phosphoinositide-interacting protein 4	FBgn0037648	CG11975	CG11975	no_fullname	287.778	273.89	240.879	319.376	341.807	321.477	263.096	259.458	261.481	320.663	297.139	292.468
LOC100158766	mRNA	uncharacterized protein LOC100158766	FBgn0015766	Msr-110	CG10596	Msr-110	7877.81	7643.08	8368.06	6527.72	9607.25	8861.34	6101.6	7922.29	10364.7	5097.99	8898.22	9821.81
LOC100158767	mRNA	uncharacterized protein LOC100158767 isoform X1', 'uncharacterized protein LOC100158767 isoform X2'	FBgn0037323	CG2663	CG2663	no_fullname	239.192	330.874	400.119	186.573	214.61	283.466	279.78	363.227	464.463	237.853	232.611	390.968
LOC100158768	mRNA	fragile X mental retardation syndrome-related protein 1-like', 'fragile X mental retardation syndrome-related protein 1-like isoform X1', 'fragile X mental retardation syndrome-related protein 1-like isoform X2'	FBgn0028734	Fmr1	CG6203	Fmr1	1573.03	1564.59	1305.75	1071.34	1212.39	1181.14	1627.81	1578.14	1412.34	1348.02	1157.04	1309.95
LOC100158771	mRNA	glycogen starch synthase isoform X1', 'glycogen starch synthase isoform X2'	FBgn0266064	GlyS	CG6904	Glycogen synthase	54.6298	70.2235	46.5301	44.2282	52.1062	55.0381	57.9051	61.3703	69.9387	63.0014	61.5671	72.3034
LOC100158772	mRNA	uncharacterized protein LOC100158772	NA	NA	NA	NA	125.469	191.756	204.165	161.242	208.938	189.506	174.094	199.103	280.85	146.013	198.344	227.861
LOC100158774	mRNA	PTB domain-containing engulfment adapter protein 1 isoform X2', 'enhancer of polycomb homolog 1 isoform X1'	FBgn0029092	ced-6	CG11804	ced-6	1505.7	1531.82	1439.21	1184.51	1242	1208.7	1551.19	1413.11	1479.16	1269.18	1125.38	1354.89
LOC100158775	mRNA	spliceosome associated protein-like	FBgn0015818	Spx	CG3780	Spliceosomal protein on the X	1342.4	953.026	945.403	859.353	716.479	704.531	943.645	1348.24	865.88	748.485	848.587	674.758
LOC100158776	mRNA	signal peptide, CUB and EGF-like domain-containing protein 1	FBgn0051999	CG31999	CG31999	no_fullname	35.6405	33.7075	46.3078	45.9763	31.9916	49.6528	29.7963	45.6589	54.0518	34.924	43.4507	37.5434
LOC100158780	mRNA	cytochrome b reductase 1-like', 'cytochrome b reductase 1-like isoform X1', 'cytochrome b reductase 1-like isoform X2', 'cytochrome b reductase 1-like isoform X3'	FBgn0035321	CG1275	CG1275	no_fullname	995.383	853.667	1230.01	957.56	1078.2	1075.35	792.448	925.229	943.721	795.232	761.163	806.952
LOC100158781	mRNA	protein cramped	FBgn0000376	crm	CG2714	cramped	526.909	477.778	558.584	426.045	381.753	430.481	516.079	457.002	554.324	461.901	368.653	421.286
LOC100158782	mRNA	protein disulfide-isomerase TMX3 isoform X1', 'protein disulfide-isomerase TMX3 isoform X2'	FBgn0036579	CG5027	CG5027	no_fullname	307.893	349.891	311.513	408.533	420.254	416.879	368.854	318.225	324.453	428.549	386.444	422.574
LOC100158783	mRNA	uncharacterized protein LOC100158783 isoform X1', 'uncharacterized protein LOC100158783 isoform X2'	FBgn0261341	verm	CG8756	vermiform	3340.7	2589.51	1762	2669.7	4986.76	2810.46	2610.68	2313.65	3693.02	1435.22	3845.84	4344
LOC100158785	mRNA	uncharacterized protein LOC100158785 isoform X1', 'uncharacterized protein LOC100158785 isoform X2'	FBgn0031961	CG7102	CG7102	no_fullname	835.552	828.902	985.195	589.835	411.748	680.901	719.105	836.092	765.14	642.889	489.703	553.589
LOC100158786	mRNA	serine protease 44 isoform X3', 'serine proteinase stubble isoform X1', 'serine proteinase stubble isoform X2'	FBgn0033362	CG8172	CG8172	no_fullname	16.3571	28.3282	140.513	43.242	10.8061	16.6326	132.822	16.1043	531.717	7.98198	14.8101	14.0571
LOC100158787	mRNA	leucine-rich repeat-containing G-protein coupled receptor 5	FBgn0003255	rk	CG8930	rickets	588.114	585.727	816.424	553.177	454.777	479.44	610.725	653.233	859.774	572.393	475.127	530.629
LOC100158788	mRNA	dolichyl-diphosphooligosaccharide--protein glycosyltransferase subunit DAD1	FBgn0263852	Dad1	CG13393	Defender against apoptotic cell death 1	279.293	208.486	300.741	613.728	687.699	601.826	264.577	251.832	309.059	610.957	772.231	464.555
LOC100158789	mRNA	uncharacterized protein LOC100158789	NA	NA	NA	NA	184.622	114.032	141.056	496.762	437.521	650.14	97.8124	124.235	138.281	115.488	264.606	179.606
LOC100158790	mRNA	adhesion G protein-coupled receptor A3	FBgn0030466	CG15744	CG15744	no_fullname	514.87	513.367	399.731	513.025	486.691	533.367	565.484	413.24	388.945	583.524	455.956	521.135
LOC100158791	mRNA	LOW QUALITY PROTEIN: cadherin-99C	FBgn0039709	Cad99C	CG31009	Cadherin 99C	520.342	553.884	601.42	570.277	556.183	555.418	527.223	471.305	618.258	667.962	512.037	580.574
LOC100158792	mRNA	aldo-keto reductase family 1 member B1	FBgn0086254	Akr1B	CG6084	Aldo-keto reductase 1B	317.669	381.014	439.343	498.04	498.27	410.124	396.294	442.073	411.488	464.789	499.05	395.422
LOC100158796	mRNA	uncharacterized protein LOC100158796	FBgn0261341	verm	CG8756	vermiform	2269.88	1650.39	1106.14	1534.74	2536.5	1540.09	1599.45	1369.45	2213.81	695.251	2085.17	2245.36
LOC100158802	mRNA	sodium channel protein para isoform X1', 'sodium channel protein para isoform X2', 'sodium channel protein para isoform X3', 'sodium channel protein para isoform X4'	FBgn0285944	para	CG9907	paralytic	1174.82	1187.16	1017.42	1219.17	1039.13	1264.87	1149.57	906.392	959.079	1214.28	1089.82	1213.26
LOC100158803	mRNA	dolichyldiphosphatase 1 isoform X1', 'dolichyldiphosphatase 1 isoform X2', 'dolichyldiphosphatase 1 isoform X3'	NA	NA	NA	NA	139.054	124.029	186.236	200.011	234.346	238.005	175.832	130.219	171.334	229.138	201.727	221.449
LOC100158804	mRNA	glutaredoxin-like', 'glutaredoxin-like isoform X1', 'glutaredoxin-like isoform X2'	FBgn0036820	Grx1	CG6852	Glutaredoxin 1	3918.1	3413.24	4288.48	2086.43	2313.32	2205.75	3170.6	4092.03	4491.36	1883.28	2238.77	2119.12
LOC100158806	mRNA	protein held out wings isoform X1', 'protein held out wings isoform X2'	FBgn0264491	how	CG10293	held out wings	1664.84	1671.12	1746.98	1184.78	1330.55	1625.59	1663.51	1732.8	1809.96	1453.78	1417.52	1605.96
LOC100158811	mRNA	tumor susceptibility gene 101 protein isoform X1', 'tumor susceptibility gene 101 protein isoform X2'	FBgn0036666	TSG101	CG9712	Tumor susceptibility gene 101	339.372	357.739	341.338	345.687	364.161	394.849	361.518	299.734	350.689	374.988	342.041	389.085
LOC100158812	mRNA	solute carrier family 23 member 2	FBgn0037807	CG6293	CG6293	no_fullname	46.4085	42.0277	43.3779	31.6368	31.5629	37.5283	58.3868	91.0906	63.701	48.4901	40.7114	50.8844
LOC100158813	mRNA	coiled-coil-helix-coiled-coil-helix domain-containing protein 1	NA	NA	NA	NA	239.152	205.121	234.873	402.359	560.68	360.649	274.743	245.77	290.37	400.44	596.946	368.271
LOC100158815	mRNA	DNA repair protein complementing XP-C cells isoform X1', 'DNA repair protein complementing XP-C cells isoform X2'	FBgn0004698	Xpc	CG8153	Xeroderma pigmentosum, complementation group C	230.005	216.106	196.299	218.213	207.151	221.845	236.616	173.661	194.398	207.839	198.526	202.651
LOC100158816	mRNA	LOW QUALITY PROTEIN: adipocyte plasma membrane-associated protein	FBgn0015737	Hmu	CG3373	Hemomucin	148.901	196.557	222.14	210.297	239.727	268.013	220.564	195.132	265.062	275.315	283.547	274.186
LOC100158818	mRNA	uncharacterized protein LOC100158818	FBgn0033669	PI31	CG8979	Proteasome inhibitor 31 kDa	1111.72	991.464	1257.55	828.556	801.001	724.696	976.108	1429.19	1115.52	708.825	780.2	689.887
LOC100158819	mRNA	replication protein A 14 kDa subunit-like	NA	NA	NA	NA	601.414	407.043	274.102	339.989	325.907	272.835	433.108	500.662	331.461	331.627	359.891	294.978
LOC100158821	mRNA	phosphatidylinositol-glycan biosynthesis class X protein	NA	NA	NA	NA	443.251	335.959	394.39	464.068	465.769	472.541	358.674	298.317	330.118	473.926	422.347	497.751
LOC100158822	mRNA	voltage-dependent anion-selective channel	FBgn0004363	porin	CG6647	porin	15086.3	16087.2	18645.1	13679.3	13303.9	12710.8	13592.6	16219.5	16754.3	12410.6	14265.8	13401.1
LOC100158825	mRNA	prolyl 4-hydroxylase subunit alpha-2-like isoform X1', 'prolyl 4-hydroxylase subunit alpha-2-like isoform X2'	FBgn0051016	CG31016	CG31016	no_fullname	29.4991	57.0653	40.733	48.1308	46.1413	59.0762	39.1161	38.6099	46.8471	57.7855	64.8557	53.6099
LOC100158826	mRNA	microtubule-associated protein futsch	FBgn0259108	futsch	CG34387	futsch	2310.41	2663.89	2692.21	3027.48	3337.13	4259.7	2409.32	2268.59	2626.42	3030.85	3198.31	3966.94
LOC100158827	mRNA	activating signal cointegrator 1	FBgn0031115	CG11710	CG11710	no_fullname	228.169	197.007	243.283	228.114	193.094	190.345	225.053	212.359	210.218	218.644	196.062	183.77
LOC100158828	mRNA	nuclear pore complex protein Nup85	FBgn0034310	Nup75	CG5733	Nucleoporin 75kD	242.124	177.541	198.013	316.37	324.541	313.8	218.579	221.327	158.324	348.377	300.273	292.533
LOC100158830	mRNA	histone acetyltransferase type B catalytic subunit	FBgn0037376	Hat1	CG2051	Histone acetyltransferase 1	216.828	211.788	147.505	277.521	304.56	254.688	211.183	157.003	147.876	224.675	316.091	211.533
LOC100158832	mRNA	dolichyl-phosphate beta-glucosyltransferase	FBgn0261020	wol	CG7870	wollknaeuel	298.092	284.909	301.044	257.456	278.092	277.625	274.479	237.669	282.7	262.463	238.723	221.837
LOC100158833	mRNA	T-complex protein 1 subunit alpha	FBgn0003676	CCT1	CG5374	Chaperonin containing TCP1 subunit 1	3357.22	2640.99	2629.62	2742.56	2262.51	1953.58	2845.12	3424.02	2467.59	2492.58	2476.52	2209.97
LOC100158834	mRNA	ATP synthase subunit b, mitochondrial-like', 'ATP synthase subunit b, mitochondrial-like isoform X1'	FBgn0019644	ATPsynB	CG8189	ATP synthase, subunit B	9375.28	10068.3	12017.5	8056.46	8833.54	8185.32	7856.28	9209.55	10256.3	6662.03	8912.64	7210.85
LOC100158835	mRNA	valine--tRNA ligase	FBgn0027079	ValRS	CG4062	Valyl-tRNA synthetase	808.769	731.48	733.989	1064.78	943.887	940.864	876.16	768.809	697.058	973.056	948.832	872.478
LOC100158837	mRNA	zinc finger protein 431	FBgn0020309	crol	CG14938	crooked legs	56.6827	43.0283	114.684	94.7215	86.2111	146.111	79.5118	54.9278	112.511	91.1811	89.7378	159.472
LOC100158838	mRNA	glutaredoxin 3	FBgn0032509	CG6523	CG6523	no_fullname	431.756	412.989	472.624	731.556	775.728	636.209	449.496	348.075	332.702	695.229	712.309	613.384
LOC100158840	mRNA	TATA-binding protein-associated factor 172	FBgn0022787	Hel89B	CG4261	Helicase 89B	697.34	813.044	668.532	1082.54	1133.73	1180.61	719.416	567.699	713.454	1045.09	966.648	1143.04
LOC100158841	mRNA	leucine zipper putative tumor suppressor 2 homolog	NA	NA	NA	NA	445.447	370.628	520.449	251.613	225.773	168.304	425.809	450.78	583.844	296.176	168.249	204.68
LOC100158842	mRNA	kelch-like protein diablo	FBgn0040230	dbo	CG6224	diablo	525.627	445.816	364.79	373.984	377.58	382.759	516.713	445.897	480.074	410.557	370.916	458.411
LOC100158843	mRNA	angiogenic factor with G patch and FHA domains 1	FBgn0034002	CG8079	CG8079	no_fullname	200.075	141.363	150.172	172.917	172.129	182.006	184.371	121.766	139.66	169.401	188.472	175.962
LOC100158844	mRNA	uncharacterized protein LOC100158844 isoform X1', 'uncharacterized protein LOC100158844 isoform X2'	FBgn0000247	ca	CG31037	claret	402.249	431.135	412.985	515.886	496.57	509.009	443.857	405.814	354.207	543.369	451.322	517.162
LOC100158845	mRNA	alpha-tocopherol transfer protein-like	FBgn0037323	CG2663	CG2663	no_fullname	625.178	587.51	464.533	698.158	824.955	639.78	468.778	571.424	762.372	234.452	595.698	690.778
LOC100158849	mRNA	serine/threonine-protein phosphatase 4 regulatory subunit 3A isoform X1', 'serine/threonine-protein phosphatase 4 regulatory subunit 3A isoform X2'	FBgn0024555	flfl	CG9351	falafel	1699.43	1660.21	1385.08	1580.18	1546.31	1627.08	1702.06	1508.55	1230.41	1643.29	1600.84	1742.73
LOC100158850	mRNA	solute carrier family 35 member E2A isoform X1', 'solute carrier family 35 member E2A isoform X2'	FBgn0031183	CG14621	CG14621	no_fullname	227.808	219.764	234.295	360.28	304.753	322.164	223.938	249.156	206.864	331.385	326.626	279.497
LOC100158851	mRNA	protein dimmed-like	NA	NA	NA	NA	51.1737	64.2598	70.9321	63.3864	59.0949	60.0396	70.5901	65.9554	60.4568	72.5801	83.1099	82.4361
LOC100158854	mRNA	uncharacterized protein LOC100158854	NA	NA	NA	NA	232.034	250.058	247.05	270.442	348.087	290.411	270.925	201.753	217.783	261.25	294.56	284.173
LOC100158855	mRNA	fatty acid synthase isoform X1', 'fatty acid synthase isoform X2'	FBgn0283427	FASN1	CG3523	Fatty acid synthase 1	728.533	749.166	827.083	670.015	552.424	604.694	761.047	726.396	732.43	593.957	526.167	493.264
LOC100158856	mRNA	protein ERGIC-53	FBgn0035909	ergic53	CG6822	ergic53	999.587	1002.33	934.055	738.232	731.922	812.104	1002.29	935.368	919.228	825.096	740.31	753.909
LOC100158857	mRNA	fatty acid synthase	FBgn0287184	FASN3	CG17374	Fatty acid synthase 3	217.345	129.434	153.759	269.527	95.6348	164.366	153.253	61.2189	188.862	321.476	511.758	54.9455
LOC100158858	mRNA	major facilitator superfamily domain-containing protein 1	FBgn0035763	mrva	CG8602	minerva	272.884	276.179	233.469	374.116	417.546	456.554	281.731	259.153	237.576	422.152	446.399	469.127
LOC100158859	mRNA	zinc transporter ZIP3	NA	NA	NA	NA	646.162	546.295	540.936	770.503	672.129	665.143	600.304	630.369	514.17	879.638	606.528	708.436
LOC100158861	mRNA	uncharacterized protein LOC100158861	NA	NA	NA	NA	113.345	133.445	113.867	170.956	166.941	117.455	121.362	156.404	162.789	123.505	203.024	90.7074
LOC100158864	mRNA	ninjurin-1	NA	NA	NA	NA	46.6958	76.45	61.2053	54.0176	41.4309	35.0185	63.8976	53.9094	60.4961	99.2395	46.2153	36.8495
LOC100158866	mRNA	40S ribosomal protein S8-like	FBgn0039713	RpS8	CG7808	Ribosomal protein S8	16088.4	14598.3	14970.5	12739.7	10515.7	8381.2	12932.6	15705.3	13711.2	11140.4	11385.3	9012.71
LOC100158867	mRNA	glucose dehydrogenase FAD, quinone	FBgn0030593	CG9512	CG9512	no_fullname	2626.51	2006.62	4708.11	4146.68	2916.12	4187	2222.07	4615.96	5192.69	3723.77	7933.76	4926.72
LOC100158868	mRNA	endoplasmic reticulum mannosyl-oligosaccharide 1,2-alpha-mannosidase	FBgn0039634	alpha-Man-Ib	CG11874	alpha-Mannosidase class I b	114.437	131.284	105.492	133.918	149.515	185.933	135.772	145.389	108.811	155.923	185.128	184.243
LOC100158872	mRNA	uncharacterized protein LOC100158872', 'uncharacterized protein LOC100158872 isoform X1'	NA	NA	NA	NA	584.901	720.879	630.183	694.402	869.757	505.881	605.111	724.61	673.757	590.865	722.884	474.737
LOC100158873	mRNA	uncharacterized protein LOC100158873 precursor	NA	NA	NA	NA	11755.8	9976.29	10473.6	5685.67	6364.39	7574.61	8520.68	12012.8	17277.1	3472.78	7745.63	5185.13
LOC100158874	mRNA	FACT complex subunit spt16 isoform X1', 'FACT complex subunit spt16 isoform X2'	FBgn0002183	dre4	CG1828	dre4	874.526	949.583	733.539	817.356	836.491	776.572	940.334	873.59	758.973	902.501	800.54	841.739
LOC100158875	mRNA	LOW QUALITY PROTEIN: protein KBP homolog	FBgn0031659	CG14043	CG14043	no_fullname	1172.97	1188.98	1100.35	918.911	967.062	967.339	1194.76	1006.85	1072.32	1059.83	876.188	1036.41
LOC100158876	mRNA	serine protease-like precursor	FBgn0003450	snk	CG7996	snake	595.275	587.669	532.183	449.58	666.113	744.401	541.358	738.13	635.347	394.994	699.004	994.23
LOC100158877	mRNA	ubiquitin-protein ligase E3C	FBgn0034989	CG3356	CG3356	no_fullname	440.598	423.325	373.23	578.941	604.975	573.597	460.643	379.036	352.513	524.599	568.097	616.776
LOC100158882	mRNA	uncharacterized protein LOC100158882	NA	NA	NA	NA	14.3812	14.3491	26.692	14.9641	15.3837	20.3239	27.8593	31.4024	58.2971	26.562	32.9036	32.3213
LOC100158883	mRNA	putative glutamate synthase NADPH isoform X1', 'putative glutamate synthase NADPH isoform X2'	FBgn0036663	CG9674	CG9674	no_fullname	4486.88	4881.01	4440	4213.67	4113.36	4642.93	4717.73	3943.14	4106.24	4471.09	4006.57	4495.75
LOC100158884	mRNA	phosphoserine phosphatase-like', 'phosphoserine phosphatase-like isoform X1', 'phosphoserine phosphatase-like isoform X2'	FBgn0023129	aay	CG3705	astray	738.602	624.042	770.838	612.909	560.255	548.99	695.432	730.965	734.99	603.215	546.058	595.551
LOC100158887	mRNA	U6 snRNA-associated Sm-like protein LSm2	FBgn0036277	CG10418	CG10418	no_fullname	358.943	324.73	357.148	377.74	401.354	267.45	343.943	395.203	306.393	338.107	401.92	249.481
LOC100158890	mRNA	SRSF protein kinase 2	FBgn0286813	SRPK	CG8174	SR Protein Kinase	771.354	807.226	697.137	892.752	823.844	836.953	843.51	786.907	739.352	867.971	858.488	898.174
LOC100158897	mRNA	palmitoyltransferase ZDHHC3 isoform X1', 'palmitoyltransferase ZDHHC3 isoform X2'	FBgn0027453	Dnz1	CG6627	DNZDHHC/NEW1 zinc finger protein 11	127.294	141.284	145.764	121.488	135.097	133.28	121.659	134.949	118.288	160.066	117.68	126.862
LOC100158898	mRNA	uncharacterized protein LOC100158898 isoform X1', 'uncharacterized protein LOC100158898 isoform X2'	FBgn0263993	CG43736	CG43736	no_fullname	7.82853	5.00096	6.39534	15.9491	8.56813	10.7576	3.58936	14.5603	1.14912	7.83474	12.4628	8.91256
LOC100158899	mRNA	growth arrest-specific protein 1	NA	NA	NA	NA	530.6	458.418	428.934	501.022	392.848	424.703	508.806	523.177	419.108	527.152	440.273	449.519
LOC100158900	mRNA	transmembrane and coiled-coil domains protein 2	FBgn0037443	Dmtn	CG1021	Dementin	861.892	774.524	819.202	699.369	843.761	748.24	773.811	861.776	753.758	704.072	618.306	761.896
LOC100158903	mRNA	OTU domain-containing protein 5-B, partial	FBgn0036180	Duba	CG6091	Deubiquitinating enzyme A	25.7893	26.9366	12.558	37.7029	50.5287	41.1624	28.1066	22.4566	14.5053	31.4003	41.2633	45.1441
LOC100158904	mRNA	probable 28S ribosomal protein S6, mitochondrial	FBgn0035534	mRpS6	CG15016	mitochondrial ribosomal protein S6	980.701	824.962	990.892	739.764	645.924	593.346	845.766	1054.64	999.585	658.146	622.924	539.183
LOC100158905	mRNA	mediator of RNA polymerase II transcription subunit 15 isoform X1', 'transcription factor SPT20 homolog isoform X2', 'transcription factor SPT20 homolog isoform X3'	NA	NA	NA	NA	781.853	823.423	686.697	697.346	696.029	743.872	763.462	714.395	720.643	753.293	647.413	793.844
LOC100158906	mRNA	mini-chromosome maintenance complex-binding protein	FBgn0031875	CG3430	CG3430	no_fullname	168.643	162.404	132.415	266.138	284.713	234.404	177.65	185.306	126.54	240.668	261.6	219.032
LOC100158907	mRNA	clustered mitochondria protein homolog	FBgn0034087	clu	CG8443	clueless	669.329	711.571	542.593	1021.64	1012.89	1006.81	750.631	575.16	569.136	980.483	965.109	970.559
LOC100158908	mRNA	dynamin-like 120 kDa protein, mitochondrial isoform X1', 'dynamin-like 120 kDa protein, mitochondrial isoform X2'	FBgn0261276	Opa1	CG8479	Optic atrophy 1	818.232	805.301	828.58	996.388	943.156	965.119	730.396	731.015	703.992	879.756	800.164	935.588
LOC100158909	mRNA	transmembrane protein 41 homolog	FBgn0030850	stas	CG8408	Stasimon	564.234	558.162	674.365	587.045	540.023	560.801	528.418	542.191	637.889	591.836	504.519	579.096
LOC100158911	mRNA	microtubule-associated serine/threonine-protein kinase 3	FBgn0267390	dop	CG6498	drop out	1285.62	1278.56	1453.86	1243.18	1206.98	1309.18	1239.74	1362.57	1292.62	1496.7	1162.68	1365.34
LOC100158912	mRNA	uncharacterized protein LOC100158912 precursor	FBgn0051323	CG31323	CG31323	no_fullname	177.631	163.382	208.436	179.309	159.571	151.48	150.151	165.664	162.063	135.396	162.412	120.009
LOC100158913	mRNA	probable ATP-dependent RNA helicase DDX28	FBgn0086130	Dbp21E2	CG3561	DEAD box protein 21E2	320.729	337.559	331.663	405.238	381.348	383.492	351.852	285.164	323.218	393.051	360.696	366.253
LOC100158915	mRNA	kelch-like protein 2 isoform X1', 'kelch-like protein 2 isoform X2', 'kelch-like protein 2 isoform X4', 'ring canal kelch homolog isoform X3'	FBgn0001301	kel	CG7210	kelch	0.685998	0.998512	0.996008	18.4339	5.27665	23.5162	16.2559	0.330265	0	14.5752	49.8945	2.53513
LOC100158916	mRNA	sodium-coupled neutral amino acid transporter 9 isoform X1', 'sodium-coupled neutral amino acid transporter 9 isoform X2'	NA	NA	NA	NA	80.3823	94.5493	53.1824	118.115	237.409	136.391	76.8268	107.85	80.3425	100.165	130.645	141.37
LOC100158918	mRNA	protein phosphatase PTC7 homolog	FBgn0035228	CG12091	CG12091	no_fullname	1319.6	1289.23	1457.01	1087.53	963.379	1011.89	664.232	685.26	697.119	554.831	529.847	644.458
LOC100158919	mRNA	ubiA prenyltransferase domain-containing protein 1 homolog	FBgn0028375	heix	CG5876	heixuedian	241.086	249.192	242.639	306.059	350.716	308.156	256.561	204.841	231.211	319.304	274.841	314.749
LOC100158920	mRNA	uncharacterized protein LOC100158920	NA	NA	NA	NA	499.17	544.62	512.503	413.667	363.351	304.026	507.908	553.233	483.473	401.173	358.61	355.473
LOC100158922	mRNA	ankyrin repeat and fibronectin type-III domain-containing protein 1 isoform X2', 'ankyrin repeat and fibronectin type-III domain-containing protein 1 isoform X3', 'ankyrin repeat and fibronectin type-III domain-containing protein 1 isoform X4', 'uncharacterized protein LOC100158922 isoform X1'	FBgn0266418	wake	CG45058	wide awake	1267.66	953.25	1123.53	964.551	647.843	629.308	1104.94	1083.96	906.567	830.312	614.789	699.136
LOC100158923	mRNA	zinc finger protein-like	NA	NA	NA	NA	10912.2	12440.4	11695.1	11090	8851.27	7622.92	11435.6	14073	12011	10580.4	10654.1	7971.9
LOC100158924	mRNA	melatonin receptor type 1A-like isoform X1', 'melatonin receptor type 1A-like isoform X2'	NA	NA	NA	NA	11.1489	9.66348	10.6295	15.4903	20.917	30.8101	6.76424	12.992	10.6349	30.3866	33.9946	28.8032
LOC100158925	mRNA	transcription initiation factor TFIID subunit 8-like	FBgn0022724	Taf8	CG7128	TBP-associated factor 8	503.748	404.705	490.33	453.597	441.411	544.531	407.594	496.759	440.762	402.139	460.821	460.983
LOC100158926	mRNA	ubiquitin carboxyl-terminal hydrolase 7 isoform X1', 'ubiquitin carboxyl-terminal hydrolase 7 isoform X2'	FBgn0030366	Usp7	CG1490	Ubiquitin-specific protease 7	1260.77	1150.05	1076.11	1238.19	1280.51	1301.05	1207.12	1112.55	1054.46	1253.34	1236.06	1333.27
LOC100158927	mRNA	serine protease inhibitor 4-like isoform 1', 'serine protease inhibitor 4-like isoform 2'	FBgn0265137	Spn42Da	CG9453	Serpin 42Da	3.77529	3.36758	2.51744	7.67458	14.7189	19.2016	2.04911	3.06077	3.44736	3.58254	9.05646	16.4082
LOC100158928	mRNA	ejaculatory bulb-specific protein 3	NA	NA	NA	NA	16.0651	16.9285	13.5594	23.0091	28.553	30.6931	40.9073	21.0189	26.2577	25.1872	70.934	16.9528
LOC100158929	mRNA	GTP-binding protein Di-Ras1-like	FBgn0040370	CG13375	CG13375	no_fullname	53.2687	62.513	48.4363	46.863	67.1113	71.2153	62.8731	78.8933	43.596	76.4239	69.6781	105.304
LOC100158930	mRNA	class E basic helix-loop-helix protein 22	FBgn0032651	Oli	CG5545	Olig family	652.585	564.084	565.168	509.507	491.938	509.336	477.087	534.79	437.731	507.301	427.273	466.883
LOC100158931	mRNA	MAGUK p55 subfamily member 5 isoform X1', 'MAGUK p55 subfamily member 5 isoform X2', 'MAGUK p55 subfamily member 5 isoform X3'	FBgn0261873	sdt	CG32717	stardust	1348.31	1351.42	1398.86	1234.16	1238.96	1200.45	1468.68	1466.49	1597.12	1232.18	1062.93	1300.5
LOC100158932	mRNA	solute carrier family 25 member 44	FBgn0039223	CG5805	CG5805	no_fullname	291.694	279.145	285.101	282.572	282.659	307.702	276.43	277.867	217.434	289.007	296.015	304.332
LOC100158933	mRNA	golgin subfamily A member 4	NA	NA	NA	NA	396.72	398.59	355.313	393.019	407.765	453.742	405.973	413.473	357.86	407.328	355.86	446.627
LOC100158934	mRNA	uncharacterized protein LOC100158934	FBgn0051301	CG31301	CG31301	no_fullname	322.653	355.628	401.934	579.557	632.061	471.217	343.081	382.458	358.763	445.667	577.772	377.438
LOC100158937	mRNA	Fanconi anemia group D2 protein	FBgn0038827	Fancd2	CG17269	Fancd2	166.08	214.194	138.019	291.235	278.462	305.903	267.489	240.062	172.021	441.71	330.747	354.122
LOC100158939	mRNA	protein patched isoform X1', 'protein patched isoform X2', 'protein patched isoform X3'	FBgn0003892	ptc	CG2411	patched	538.621	600.615	474.059	503.912	398.742	441.718	680.04	546.765	528.471	540.58	391.93	368.095
LOC100158940	mRNA	transcription factor AP-2-epsilon	FBgn0261953	TfAP-2	CG7807	Transcription factor AP-2	319.546	273.081	356.195	316.155	276.453	205.772	297.276	307.503	393.792	325.79	285.155	287.545
LOC100158942	mRNA	LOW QUALITY PROTEIN: multidrug resistance-associated protein 4-like	FBgn0038740	CG4562	CG4562	no_fullname	56.5166	68.9241	66.8807	55.2303	58.794	33.3701	29.1658	29.16	84.3564	18.2297	36.9806	25.1436
LOC100158944	mRNA	D-2-hydroxyglutarate dehydrogenase, mitochondrial	FBgn0023507	D2hgdh	CG3835	D-2-hydroxyglutaric acid dehydrogenase	46.395	58.3613	73.8564	42.099	58.7415	67.8809	46.8052	62.3586	104.084	49.018	101.43	47.2864
LOC100158945	mRNA	flotillin-2	FBgn0264078	Flo2	CG32593	Flotillin 2	522.578	531.521	464.164	481.688	501.91	498.019	545.328	564.138	508.417	488.646	463.132	498.921
LOC100158946	mRNA	uncharacterized protein LOC100158946	NA	NA	NA	NA	130.179	105.485	100.029	148.779	188.661	118.939	147.58	181.016	397.292	138.118	98.7766	102.358
LOC100158947	mRNA	prostatic spermine-binding protein	NA	NA	NA	NA	236.056	186.232	396.389	432.552	329.67	595.846	229.247	393.686	444.165	328.467	725.332	470.778
LOC100158948	mRNA	mothers against decapentaplegic homolog 4 isoform X1', 'mothers against decapentaplegic homolog 4 isoform X2'	FBgn0011655	Med	CG1775	Medea	418.157	435.266	310.71	354.489	325.552	337.775	445.527	426.221	316.295	391.989	339.333	321.436
LOC100158949	mRNA	mitochondrial 2-oxoglutarate/malate carrier protein-like isoform X1', 'mitochondrial 2-oxoglutarate/malate carrier protein-like isoform X2', 'mitochondrial 2-oxoglutarate/malate carrier protein-like isoform X3'	FBgn0039674	CG1907	CG1907	no_fullname	6.56264	0.330036	8.53424	5.48026	2.18376	8.42261	6.05841	1.53038	1.21138	4.23058	7.12506	2.45114
LOC100158950	mRNA	homeobox protein Nkx-6.1	FBgn0040318	HGTX	CG13475	HGTX	61.9675	43.2807	46.2822	65.2426	51.8516	68.6028	54.0871	38.2557	47.4981	74.9886	83.4843	60.8324
LOC100158951	mRNA	LOW QUALITY PROTEIN: polymerase delta-interacting protein 2	FBgn0037329	POLDIP2	CG12162	Polymerase (DNA-directed), delta interacting protein 2	463.34	461.797	545.433	376.678	339.793	348.764	454.086	495.856	513.43	378.668	311.72	346.315
LOC100158952	mRNA	uncharacterized protein LOC100158952	FBgn0033605	CG9067	CG9067	no_fullname	112.334	108.324	108.197	251.521	303.855	233.436	138.133	115.996	121.442	235.548	262.965	182.677
LOC100158953	mRNA	uncharacterized protein LOC100158953	NA	NA	NA	NA	483.228	464.51	518.799	382.057	330.411	373.09	464.009	569.176	467.458	444.958	312.955	340.053
LOC100158954	mRNA	lysosomal alpha-mannosidase	FBgn0027611	LManII	CG6206	Lysosomal alpha-mannosidase II	1412.62	1468.64	1128.32	943.051	925.152	850.348	1289.07	1442.8	1407.78	1094.38	1135.47	949.659
LOC100158957	mRNA	putative SERF-like protein	NA	NA	NA	NA	1138.15	1115.04	1272.64	816.261	888.465	722.975	1072.7	1461.9	1336.34	753.79	784.635	601.877
LOC100158958	mRNA	uncharacterized protein LOC100158958	FBgn0033826	CG4734	CG4734	no_fullname	5.07456	4.65412	3.91328	47.87	13.6493	12.0514	1.64526	0.66053	4.74322	9.66148	6.02456	1.54028
LOC100158962	mRNA	uncharacterized protein LOC100158962', 'uncharacterized protein LOC100158962 isoform X1'	FBgn0041191	Rheb	CG1081	Ras homolog enriched in brain	207.297	210.475	253.55	236.643	246.942	210.055	242.508	284.107	276.891	208.07	215.351	200.795
LOC100158963	mRNA	uncharacterized protein LOC100158963	NA	NA	NA	NA	71.7844	80.7297	967.29	78.2593	80.7918	73.8444	333.699	96.2289	1779.15	90.7471	93.1141	109.738
LOC100158964	mRNA	KICSTOR complex protein kaptin isoform X1', 'KICSTOR complex protein kaptin isoform X2'	NA	NA	NA	NA	139.144	102.438	116.933	149.258	150.19	145.189	116.972	116.605	152.611	155.702	154.524	150.497
LOC100158965	mRNA	C-terminal-binding protein isoform X2', 'putative bifunctional UDP-N-acetylglucosamine transferase and deubiquitinase ALG13 isoform X1'	FBgn0031622	CG3251	CG3251	no_fullname	930.223	898.682	763.64	758.258	823.151	760.425	1755.29	1692.84	1400.47	1507.7	1444.43	1499.88
LOC100158966	mRNA	mediator of RNA polymerase II transcription subunit 26	NA	NA	NA	NA	760.102	802.262	769.608	506.741	472.236	495.342	749.983	759.342	817.845	508.989	391.439	468.962
LOC100158970	mRNA	uncharacterized protein DDB_G0287625 isoform X1', 'uncharacterized protein DDB_G0287625 isoform X2'	FBgn0033686	Hen1	CG12367	Hen1 methyltransferase	124.982	125.816	96.2577	216.782	204.562	189.341	165.974	87.126	88.0025	215.95	194.226	186.878
LOC100158972	mRNA	ankyrin-3 isoform X1', 'ankyrin-3 isoform X2', 'ankyrin-3 isoform X3', 'ankyrin-3 isoform X4', 'ankyrin-3 isoform X5'	FBgn0261788	Ank2	CG42734	Ankyrin 2	2118.42	2214.55	1906.88	1738.67	1785.94	1941.38	2226.95	1861.33	1879.14	1982.61	1650.58	1964.57
LOC100158973	mRNA	DNA-directed RNA polymerases I, II, and III subunit RPABC1-like	FBgn0033571	Rpb5	CG11979	Rpb5	163.723	203.502	187.642	398.781	345.039	276.875	234.731	183.583	165.809	356.723	361.999	254.089
LOC100158974	mRNA	uncharacterized protein LOC100158974 isoform X1', 'uncharacterized protein LOC100158974 isoform X2'	FBgn0037992	CG4702	CG4702	no_fullname	358.788	688.59	10667.5	212.554	41.3225	14.9436	2269.5	389.963	13881.8	265.893	9.30981	221.584
LOC100158976	mRNA	cyclin-related protein FAM58A', 'cyclin-related protein FAM58A isoform X1'	FBgn0264816	koko	CG44010	kokopelli	1065.71	1086.65	931.003	1073.7	1008.2	962.918	1145.96	940.599	923.191	1068.71	933.498	900.317
LOC100158977	mRNA	venom protease	FBgn0052260	CG32260	CG32260	no_fullname	49.2434	50.7662	77.874	40.9291	76.8951	94.4649	44.4567	68.7625	151.56	50.0121	77.4932	90.809
LOC100158978	mRNA	THO complex 7-like	NA	NA	NA	NA	201.17	208.511	209.183	261.735	254.656	262.235	232.745	217.209	219.347	318.356	289.379	283.547
LOC100158979	mRNA	acidic repeat-containing protein isoform X1', 'skin secretory protein xP2 isoform X2'	NA	NA	NA	NA	95.6112	54.8485	61.0496	104.49	87.0905	80.787	77.259	37.1747	43.671	83.2104	93.6929	45.8901
LOC100158980	mRNA	40S ribosomal protein S29	FBgn0261599	RpS29	CG8495	Ribosomal protein S29	15447.2	12089.7	14294.1	15164	12675	10632.7	11147.9	14293	12957.1	11116.2	13483.6	9479.13
LOC100158981	mRNA	probable serine/threonine-protein kinase DDB_G0282963	NA	NA	NA	NA	238.72	255.889	233.161	380.519	319.72	344.147	276.552	156.576	197.904	302.589	290.509	319.813
LOC100158983	mRNA	uncharacterized protein LOC100158983 precursor	NA	NA	NA	NA	2131.46	1783.12	2266.12	1403.55	2070.97	1661.13	1301.42	1775.43	2200.83	958.044	1979.23	1696.6
LOC100158984	mRNA	LIM/homeobox protein Lhx5	FBgn0026411	Lim1	CG11354	LIM homeobox 1	843.673	768.664	722.91	750.243	699.801	621.76	719.585	763.227	694.692	815.761	760.569	795.227
LOC100158987	mRNA	chondroitin sulfate synthase 1	FBgn0030662	CG9220	CG9220	no_fullname	739.616	555.188	802.072	954.794	844.319	718.476	493.962	636.317	655.1	1059.28	1081.7	898.219
LOC100158988	mRNA	exosome RNA helicase MTR4	FBgn0001986	Mtr4	CG4152	Mtr4 helicase	556.76	489.096	425.949	671.787	565.045	584.134	617.571	535.993	435.715	715.303	564.309	598.354
LOC100158991	mRNA	alpha,alpha-trehalose-phosphate synthase UDP-forming	FBgn0027560	Tps1	CG4104	Trehalose-6-phosphate synthase 1	1592.27	1789.54	1707.81	1585.77	1756.71	1630.13	1748.64	1616.77	1893.84	1544.61	1998.07	1701.48
LOC100158993	mRNA	importin subunit beta	FBgn0262743	Fs(2)Ket	CG2637	Female sterile (2) Ketel	878.14	862.299	772.372	831.823	863.9	811.775	853.241	949.475	749.486	869.864	891.798	905.249
LOC100158994	mRNA	poly ADP-ribose polymerase tankyrase	FBgn0027508	Tnks	CG4719	tankyrase	1515.65	1651.18	1382.79	1660.33	1686.97	1814.84	1607.03	1175.28	1298.75	1785.41	1544.12	1768.42
LOC100158995	mRNA	tectonin beta-propeller repeat-containing protein	FBgn0052226	Pex23	CG32226	Peroxin 23	286.699	266.435	242.313	267.708	223.201	241.114	287.599	222.019	268.641	268.158	203.037	214.383
LOC100158996	mRNA	diacylglycerol o-acyltransferase-like	FBgn0033215	Dgat2	CG1942	Diacylglycerol O-acyltransferase 2	572.311	696.564	528.677	621.713	772.19	630.652	678.1	809.426	892.886	710.757	1104.23	773.369
LOC100158999	mRNA	calumenin	FBgn0025682	scf	CG9148	supercoiling factor	431.622	526.538	612.641	467.102	527.571	556.288	571.005	547.763	729.342	556.946	513.554	524.45
LOC100159002	mRNA	uncharacterized protein LOC100159002', 'uncharacterized protein LOC100159002 isoform X1'	FBgn0030039	CG12123	CG12123	no_fullname	379.148	329.838	388.725	348.96	271.052	343	299.985	427.471	337.265	293.599	330.941	339.882
LOC100159005	mRNA	uncharacterized protein LOC100159005 precursor	NA	NA	NA	NA	448.263	522.8	1080.69	449.297	1285.59	831.643	547.891	780.713	1523.06	604.698	884.512	868.01
LOC100159008	mRNA	protein shuttle craft	FBgn0001978	stc	CG3647	shuttle craft	754.425	749.26	661.581	778.853	751.44	699.35	725.656	568.968	537.543	722.348	650.024	758.998
LOC100159009	mRNA	protein unc-13 homolog B isoform X1', 'protein unc-13 homolog B isoform X2', 'protein unc-13 homolog B isoform X3', 'protein unc-13 homolog B isoform X4'	FBgn0025726	unc-13	CG2999	unc-13	1140.81	1267.47	1099.32	1162.98	1090.05	1272.83	1184.78	991.875	1092.35	1226.69	1102.23	1231.34
LOC100159010	mRNA	apolipophorins	FBgn0087002	apolpp	CG11064	apolipophorin	16384.2	27127	35110.2	14657.1	21229.1	30183	17535.9	23593.7	32798.1	15452.1	17436.1	30370.1
LOC100159011	mRNA	eukaryotic translation initiation factor 4E type 2	FBgn0053100	eIF4EHP	CG33100	eukaryotic translation initiation factor 4E homologous protein	404.478	380.571	360.284	273.203	260.628	220.919	395.169	388.169	369.881	241.232	219.115	236.646
LOC100159013	mRNA	zinc finger protein 724	FBgn0020309	crol	CG14938	crooked legs	84.152	116.596	117.076	158.371	154.619	155.778	113.112	123.9	111.162	170.999	155.45	122.089
LOC100159014	mRNA	NADH dehydrogenase ubiquinone 1 beta subcomplex subunit 7', 'NADH dehydrogenase ubiquinone 1 beta subcomplex subunit 7 isoform X1'	NA	NA	NA	NA	3075.24	2891.9	3357.5	2085.85	2043.51	1894.55	2556.53	2959.41	3001.59	1730.39	1970.23	1717.37
LOC100159015	mRNA	mannosyl-oligosaccharide glucosidase	FBgn0030289	GCS1	CG1597	Glucosidase 1	416.404	392.527	390.638	404.285	379.631	440.129	448.432	429.1	414.414	438.793	356.214	361.665
LOC100159016	mRNA	uncharacterized protein LOC100159016 isoform X1', 'uncharacterized protein LOC100159016 isoform X2'	NA	NA	NA	NA	1365.9	1153.7	962.664	1252.81	1213.86	1154.61	1006.21	1262.66	849.032	975.961	1401.49	1199.87
LOC100159019	mRNA	putative aldehyde dehydrogenase family 7 member A1 homolog	FBgn0036857	Aldh7A1	CG9629	Aldehyde dehydrogenase 7 family member A1	669.566	866.509	731.58	555.399	560.573	572.485	646.917	702.227	1041.98	546.029	757.87	549.72
LOC100159021	mRNA	peroxidase isoform X1', 'peroxidase isoform X2'	FBgn0038511	cysu	CG5873	Curly Su	267.565	195.952	65.3925	228.028	210.598	81.9804	273.525	173.853	146.413	227.64	210.389	166.639
LOC100159023	mRNA	zinc finger CCHC-type and RNA-binding motif-containing protein 1 isoform X1', 'zinc finger CCHC-type and RNA-binding motif-containing protein 1 isoform X2'	NA	NA	NA	NA	58.9939	69.3262	91.9925	94.8543	96.2673	80.1345	52.2734	51.0097	44.2846	64.427	52.6552	45.3213
LOC100159024	mRNA	cuticle protein 16.5	NA	NA	NA	NA	72368.9	66889.1	103416	59275.8	64332.1	61031.4	216438	423648	352068	214192	312560	289005
LOC100159025	mRNA	uncharacterized protein LOC100159025 isoform X1', 'uncharacterized protein LOC100159025 isoform X2'	FBgn0032338	CG16854	CG16854	no_fullname	245.116	255.592	284.193	185.372	149.088	229.356	260.5	250.39	287.231	179.751	219.126	251.397
LOC100159027	mRNA	uncharacterized protein LOC100159027	FBgn0260997	CG42598	CG42598	no_fullname	1073.71	956.218	989.66	597.412	957.769	595.479	819.96	988.355	1134.57	646.923	685.162	690.088
LOC100159028	mRNA	FYVE, RhoGEF and PH domain-containing protein 4	FBgn0035761	RhoGEF4	CG8606	Rho guanine nucleotide exchange factor 4	260.748	225.175	166.603	245.584	189.685	219.395	280.389	230.052	152.526	272.229	206.905	205.371
LOC100159030	mRNA	CCR4-NOT transcription complex subunit 1 isoform X1', 'CCR4-NOT transcription complex subunit 1 isoform X2'	FBgn0085436	Not1	CG34407	Not1	644.355	749.869	535.916	1007.17	1007.39	1047.31	642.024	526.816	467.86	1070.31	875.212	1059.29
LOC100159031	mRNA	mitochondrial uncoupling protein 4	FBgn0030872	Ucp4A	CG6492	Ucp4A	330.535	437.489	411.274	414.409	500.834	474.46	377.454	347.93	399.818	456.295	458.551	517.751
LOC100159032	mRNA	sodium/hydrogen exchanger 8	FBgn0026787	Nhe1	CG12178	Na[+]/H[+] hydrogen exchanger 1	623.134	736.494	705.405	607.721	702.393	709.52	760.984	703.285	742.965	679.797	673.303	729.508
LOC100159033	mRNA	cuticle protein-like precursor	NA	NA	NA	NA	3.75725	3.00182	0.861755	3.38091	4.70786	8.60048	2.10332	2.426	4.71149	3.81518	72.5737	10.6097
LOC100159034	mRNA	baculoviral IAP repeat-containing protein 7-B	FBgn0015247	Diap2	CG8293	Death-associated inhibitor of apoptosis 2	356.297	427.849	349.329	450.056	569.568	511.045	364.869	336.425	343.295	487.217	481.044	495.461
LOC100159035	mRNA	guanine nucleotide-binding protein subunit gamma-1	FBgn0004921	Ggamma1	CG8261	G protein gamma 1	836.65	789.13	907.842	928.015	1040.57	793.21	765.796	878.367	883.772	794.87	918.969	749.893
LOC100159036	mRNA	uncharacterized protein LOC100159036 isoform X1', 'uncharacterized protein LOC100159036 isoform X2'	NA	NA	NA	NA	4.46532	5.94694	13.2812	2.87332	5.27801	4.06215	3.89746	2.7305	10.795	3.44082	2.88064	6.04557
LOC100159038	mRNA	ancient ubiquitous protein 1	NA	NA	NA	NA	587.734	639.552	649.118	551.02	625.1	566.638	611.159	649.601	709.702	572.167	595.818	562.49
LOC100159039	mRNA	calcium-binding mitochondrial carrier protein SCaMC-1-B isoform X1', 'calcium-binding mitochondrial carrier protein SCaMC-2 isoform X2', 'calcium-binding mitochondrial carrier protein SCaMC-2 isoform X3', 'calcium-binding mitochondrial carrier protein SCaMC-2 isoform X4', 'calcium-binding mitochondrial carrier protein SCaMC-2 isoform X5'	FBgn0052103	SCaMC	CG32103	Short Calcium-binding Mitochondrial Carrier	255.675	333.169	256.575	311.433	322.087	360.515	306.049	301.148	321.506	372.473	322.94	371.096
LOC100159040	mRNA	probable rRNA-processing protein EBP2	FBgn0039828	CG1542	CG1542	no_fullname	467.723	408.325	271.798	370.77	297.018	239.727	465.326	445.989	306.634	414.439	395.017	296.694
LOC100159041	mRNA	nose resistant to fluoxetine protein 6	FBgn0031034	CG14205	CG14205	no_fullname	27.2803	14.7169	19.6567	22.5496	20.3703	13.6888	35.416	18.025	12.171	29.6059	3.15565	3.88917
LOC100159043	mRNA	protein tiptop	FBgn0028979	tio	CG12630	tiptop	257.038	246.926	200.691	312.094	308.694	355.762	242.635	204.447	213.672	353.879	372.416	327.952
LOC100159044	mRNA	DNA-binding protein RFX2 isoform X1', 'DNA-binding protein RFX2 isoform X2', 'DNA-binding protein RFX2 isoform X3', 'DNA-binding protein RFX2 isoform X4'	FBgn0020379	Rfx	CG6312	Rfx	1200.03	1326.87	1177.07	1079.22	872.038	880.681	1330.41	1103.08	1044.52	1085.83	793.471	911.487
LOC100159045	mRNA	ribosomal protein L23-like	FBgn0010078	RpL23	CG3661	Ribosomal protein L23	44150.9	34989.1	41579	33032	29032.6	26285.1	31179.7	48237.1	38091.9	26794.3	33717.2	25920.8
LOC100159047	mRNA	methyltransferase-like protein 9	FBgn0034925	CG5339	CG5339	no_fullname	216.318	222.611	281.237	196.578	224.696	223.854	213.099	247.309	265.048	190.749	256.681	208.079
LOC100159048	mRNA	serine protease Hayan	FBgn0032213	CG5390	CG5390	no_fullname	2402.61	1835.55	1489.65	1961.49	2199.94	2072.64	1458.22	1668.47	1232.19	1240.24	1787.17	1958.96
LOC100159049	mRNA	transcriptional repressor CTCFL	FBgn0035769	CTCF	CG8591	CTCF	596.779	618.581	532.387	617.292	559.01	612.078	639.775	516.108	493.641	685.957	564.929	594.296
LOC100159050	mRNA	phytoene desaturase	NA	NA	NA	NA	44.4927	36.9911	15.167	42.5154	51.4657	29.347	49.2216	30.8875	52.1416	63.5826	46.9003	81.5284
LOC100159051	mRNA	pro-resilin	NA	NA	NA	NA	85.7994	37.0874	13.1608	179.783	58.2972	45.7489	71.5791	57.5495	12.6833	29.7314	105.4	38.6188
LOC100159052	mRNA	zinc finger protein 347 isoform X1', 'zinc finger protein 569 isoform X2', 'zinc finger protein 616 isoform X3'	FBgn0038244	CG7987	CG7987	no_fullname	592.71	630.691	454.334	627.187	585.161	572.871	576.912	545.594	511.386	657.512	570.888	550.653
LOC100159053	mRNA	transcription factor HES-1 isoform X2', 'transcription factor HES-1-A isoform X1'	FBgn0032741	Sidpn	CG10446	similar to Deadpan	813.065	902.437	803.311	693.646	654.329	648.458	700.4	609.63	685.192	611.593	492.318	592.026
LOC100159055	mRNA	alpha-tocopherol transfer protein	FBgn0037323	CG2663	CG2663	no_fullname	9592.71	8742.38	3605.5	5715.39	19623.3	5649.15	4724.74	3880.19	5907.64	2293.3	11329.3	10732.9
LOC100159056	mRNA	WD repeat-containing protein 91	FBgn0038672	CG6005	CG6005	no_fullname	238.54	302.947	264.369	335.646	309.642	304.468	277.064	280.177	221.948	341.287	291.644	298.071
LOC100159057	mRNA	sprT-like domain-containing protein Spartan	FBgn0267977	mh	CG9203	maternal haploid	50.371	50.7641	40.9366	86.36	85.052	68.0177	67.6026	52.7406	33.6249	90.9448	75.2633	71.5654
LOC100159060	mRNA	U6 snRNA-associated Sm-like protein	FBgn0032240	CG17768	CG17768	no_fullname	239.725	226.516	232.302	190.712	159.242	127.644	251.856	296.687	255.981	160.24	144.024	116.224
LOC100159061	mRNA	protein bark beetle	FBgn0031571	bark	CG3921	bark beetle	860.631	834	868.747	876.994	804.28	852.382	860.278	858.894	756.594	950.092	711.413	830.912
LOC100159063	mRNA	uncharacterized protein LOC100159063 precursor	NA	NA	NA	NA	7133.82	5094.84	11963.6	8356.38	6394.51	18861.3	4985.1	10837.3	13569.9	5626.14	15192	10357
LOC100159064	mRNA	uncharacterized protein LOC100159064 precursor	FBgn0037288	CG14661	CG14661	no_fullname	41.7821	44.8531	55.8958	92.0242	383.275	109.21	49.0887	72.0848	204.88	42.8116	114.038	99.9108
LOC100159065	mRNA	heat shock 70 kDa protein cognate 4	FBgn0266599	Hsc70-4	CG4264	Heat shock protein cognate 4	37272.2	43393.1	37498.4	34718.4	27790.8	30160.5	33928.1	40936	31761.7	38699.2	33062.3	31779.8
LOC100159066	mRNA	spondin-1 isoform X1', 'spondin-1 isoform X2'	FBgn0033710	CG17739	CG17739	no_fullname	685.24	781.175	941.748	537.082	532.974	610.489	654.342	618.281	709.711	482.375	459.497	574.206
LOC100159067	mRNA	guanine nucleotide-binding protein G(s) subunit alpha	FBgn0001123	Galphas	CG2835	G protein alpha s subunit	1379.94	1464.95	1363.18	1184.94	1198.53	1340.24	1312.4	1273.65	1368.17	1149.71	1161.8	1368.06
LOC100159068	mRNA	geranylgeranyl transferase type-2 subunit alpha	FBgn0037293	CG12007	CG12007	no_fullname	142.268	166.717	165.679	188.366	231.389	220.429	163.773	165.678	182.092	203.427	212.584	230.995
LOC100159070	mRNA	protein yellow	FBgn0041711	yellow-e	CG9792	yellow-e	1477.83	1519.94	1369	1584.2	4155.55	2026.95	895.907	1705.47	3621.16	944.895	1815.88	2616.3
LOC100159071	mRNA	E3 ubiquitin-protein ligase CBL-B	FBgn0020224	Cbl	CG7037	Cbl proto-oncogene	171.921	208.138	162.617	140.427	194.707	208.035	172.106	127.098	174.95	165.004	154.981	183.826
LOC100159074	mRNA	U-scoloptoxin(05)-Sm1a	FBgn0261284	bou	CG14430	boudin	292.589	247.67	250.717	258.333	347.101	331.366	281.735	262.152	274.463	300.591	302.727	310.283
LOC100159075	mRNA	major facilitator superfamily domain-containing protein 6-like protein B isoform X1', 'major facilitator superfamily domain-containing protein 6-like protein B isoform X2'	FBgn0036191	Sugb	CG7334	Sugar baby	35.4743	33.9826	9.42668	23.9924	37.4456	41.4319	32.918	25.5783	25.0902	29.0192	41.7882	38.1081
LOC100159077	mRNA	uncharacterized peptidase C1-like protein F26E4.3 isoform X1', 'uncharacterized peptidase C1-like protein F26E4.3 isoform X2', 'uncharacterized peptidase C1-like protein F26E4.3 isoform X3'	FBgn0034709	Swim	CG3074	Secreted Wg-interacting molecule	309.005	369.214	310.1	200.504	409.92	556.876	218.406	555.822	505.939	234.413	517.795	890.517
LOC100159080	mRNA	N6-adenosine-methyltransferase catalytic subunit	FBgn0039139	Mettl3	CG5933	Methyltransferase like 3	152.885	203.759	138.278	149.3	114.227	130.789	166.073	163.086	110.772	161.728	121.379	132.71
LOC100159081	mRNA	electron transfer flavoprotein beta subunit lysine methyltransferase	NA	NA	NA	NA	51.6484	69.2503	50.9609	73.7369	68.0602	77.094	60.8572	47.2406	55.7359	73.0266	78.5736	82.2406
LOC100159083	mRNA	regulator of telomere elongation helicase 1 homolog	FBgn0029798	CG4078	CG4078	no_fullname	49.3882	39.7406	22.5841	59.7618	67.2918	68.5537	57.8115	55.0609	36.5501	67.0014	68.0217	54.0623
LOC100159087	mRNA	uncharacterized protein LOC100159087 precursor	NA	NA	NA	NA	6730.67	4863.11	14255.7	13919.2	11315.1	26161.3	4317.15	10871.9	14372.7	9725.66	35210.3	14331.9
LOC100159088	mRNA	DHFR-coamplified protein-like precursor	FBgn0031968	CG7231	CG7231	no_fullname	135.312	107.854	143.572	89.5411	52.5892	61.9606	93.6975	108.552	113.531	80.3155	51.3986	38.8044
LOC100159092	mRNA	mpv17-like protein 2	FBgn0039930	CG11077	CG11077	no_fullname	113.574	113.513	114.382	136.046	148.773	137.921	108.996	94.6974	118.551	160.846	155.979	135.207
LOC100159093	mRNA	protein ROP isoform X1', 'protein ROP isoform X2'	FBgn0004574	Rop	CG15811	Ras opposite	1617.98	1620.08	1571.6	1398.81	1559.38	1502.19	1598.11	1546.78	1576.59	1490.79	1351.21	1619.34
LOC100159095	mRNA	basic-leucine zipper transcription factor A	FBgn0024184	unc-4	CG6269	unc-4	204.903	179.204	177.475	183.006	197.364	208.898	199.582	185.317	220.875	217.743	246.685	216.773
LOC100159096	mRNA	progestin and adipoQ receptor family member 3	FBgn0038256	CG7530	CG7530	no_fullname	1779.88	1317.35	786.502	1102.5	5439.66	886.141	965.04	1072.78	1036.84	891.26	1406.51	1132.34
LOC100159099	mRNA	RNA polymerase II-associated protein 3	NA	NA	NA	NA	169.1	175.165	161.584	274.072	298.589	256.25	226.09	167.41	169.474	316.85	276.395	273.125
LOC100159100	mRNA	LIM/homeobox protein Lhx9	FBgn0267978	ap	CG8376	apterous	324.779	348.802	400.917	377.512	362.656	375.59	301.503	384.197	408.347	392.327	470.137	450.19
LOC100159102	mRNA	inositol-tetrakisphosphate 1-kinase	NA	NA	NA	NA	368.883	392.951	369.942	422.129	461.604	429.5	427.983	369.753	362.414	411.016	380.523	435.224
LOC100159103	mRNA	membralin	FBgn0034071	CG8405	CG8405	no_fullname	1955.02	2052.11	2686.32	1854.56	1623.73	1915.92	1718.59	2172.69	2165.32	1591.8	1658.02	2061.4
LOC100159104	mRNA	rRNA-processing protein FCF1 homolog	FBgn0010520	Bka	CG4539	Bekka	154.208	135.171	90.0278	205.209	182.765	146.567	165.157	158.324	89.3043	178.362	204.786	126.92
LOC100159106	mRNA	solute carrier family 12 member 4 isoform X1', 'solute carrier family 12 member 6 isoform X2', 'solute carrier family 12 member 6 isoform X3', 'solute carrier family 12 member 6 isoform X4'	FBgn0261794	kcc	CG5594	kazachoc	1900.31	2061.51	1767.8	1482.42	1632.38	1753.05	1623.95	1531.54	1623.21	1572.33	1593.42	1870.49
LOC100159107	mRNA	translocation protein SEC63 homolog isoform X1', 'translocation protein SEC63 homolog isoform X2'	FBgn0035771	Sec63	CG8583	Secretory 63	1729.25	1650.69	1703.99	1510.89	1355.68	1507.85	1851.23	1511.93	1651.11	1811.3	1397.71	1519.2
LOC100159108	mRNA	U2 small nuclear ribonucleoprotein A-like', 'U2 small nuclear ribonucleoprotein A-like isoform X1', 'U2 small nuclear ribonucleoprotein A-like isoform X2'	FBgn0033210	U2A	CG1406	U2A	845.616	973.208	889.392	1105.49	894.493	901.131	948.083	890.346	789.01	1083.73	849.381	798.764
LOC100159110	mRNA	uncharacterized protein LOC100159110 precursor	NA	NA	NA	NA	593.001	571.576	385.668	327.83	722.458	308.083	386.597	362.352	435.63	251.671	285.128	314.439
LOC100159114	mRNA	geranylgeranyl transferase type-2 subunit beta	FBgn0028970	betaggt-II	CG18627	beta subunit of type II geranylgeranyl transferase	371.94	445.507	384.636	403.971	456.44	410.801	388.22	357.691	389.802	383.319	360.825	391.289
LOC100159117	mRNA	protein Wnt-16	FBgn0004360	Wnt2	CG1916	Wnt oncogene analog 2	517.551	554.764	554.89	489.022	456.248	462.426	550.363	506.614	451.47	480.973	388.748	465.101
LOC100159118	mRNA	putative RNA polymerase II subunit B1 CTD phosphatase RPAP2 homolog	FBgn0085212	CG34183	CG34183	no_fullname	71.6249	59.0633	74.4117	77.908	87.3314	78.4276	60.9941	70.5415	73.9769	71.9907	70.2259	67.1986
LOC100159119	mRNA	RRP15-like protein	NA	NA	NA	NA	190.792	189.928	177.998	260.538	262.168	188.381	240.072	275.418	162.764	232.903	276.498	216.744
LOC100159120	mRNA	cAMP-dependent protein kinase catalytic subunit 1	FBgn0000273	Pka-C1	CG4379	Protein kinase, cAMP-dependent, catalytic subunit 1	2080.95	2123.44	2135.26	1794.91	1865.8	1882.48	2106.68	1841.48	1915.55	1785.58	1706.77	2003.36
LOC100159122	mRNA	myrosinase 1	FBgn0036659	CG9701	CG9701	no_fullname	130.937	137.502	155.334	178.099	203.639	216.292	186.191	212.065	199.347	181.453	184.379	211.32
LOC100159124	mRNA	bifunctional heparan sulfate N-deacetylase/N-sulfotransferase, partial	FBgn0020251	sfl	CG8339	sulfateless	447.067	406.991	401.38	281.654	250.156	252.045	420.365	489.017	446.765	278.061	251.814	331.7
LOC100159128	mRNA	alkylglycerol monooxygenase-like isoform X1', 'alkylglycerol monooxygenase-like isoform X2'	NA	NA	NA	NA	211.179	136.152	139.86	212.867	162.235	124.538	216.343	185.444	124.93	295.752	142.366	170.679
LOC100159129	mRNA	putative uncharacterized protein DDB_G0282133	NA	NA	NA	NA	100.903	99.9516	77.7933	166.221	186.536	212.197	88.7409	148.853	95.7499	199.034	187.693	172.289
LOC100159131	mRNA	uncharacterized protein LOC100159131	FBgn0261647	Axud1	CG4272	AXIN1 up-regulated 1	676.116	754.441	705.951	926.239	881.772	934.417	697.834	560.695	624.449	1049.63	809.104	883.918
LOC100159133	mRNA	SET and MYND domain-containing protein 4	FBgn0033633	Smyd4-3	CG7759	SET and MYND domain containing, class 4, member 3	191.466	197.795	212.645	230.056	151.039	123.374	243.318	284.472	252.411	277.103	205.933	158.569
LOC100159134	mRNA	monocarboxylate transporter 12	FBgn0033028	hrm	CG11665	hermes	1165.03	1427.31	1486.59	1143.7	1235.62	1350.12	1265.2	1114.29	1548.24	1285.02	1101.06	1438.42
LOC100159135	mRNA	E3 ubiquitin-protein ligase Su(dx)	FBgn0003557	Su(dx)	CG4244	Suppressor of deltex	476.606	595.962	501.094	492.673	568.838	645.468	556.595	427.044	490.593	516.707	494.222	601.116
LOC100159136	mRNA	recQ-mediated genome instability protein 1	NA	NA	NA	NA	66.6547	76.8515	61.4186	67.4156	73.869	73.9695	68.5684	47.7013	42.3528	73.5773	81.1413	71.5451
LOC100159138	mRNA	amino acid transporter', 'amino acid transporter isoform X1'	FBgn0033760	CG8785	CG8785	no_fullname	12.6459	20.6933	15.848	13.5748	13.3298	33.6417	16.5166	9.65677	18.1845	13.0855	50.5379	11.4792
LOC100159139	mRNA	high affinity cationic amino acid transporter 1	FBgn0037203	slif	CG11128	slimfast	1.72133	10.355	7.4282	7.88207	5.37445	12.3564	4.28073	14.2086	14.7359	6.61251	26.9412	4.96947
LOC100159140	mRNA	pumilio homolog 2	FBgn0003165	pum	CG9755	pumilio	2133.36	2204.48	1536.64	1773.76	1649.09	1784.38	2272.14	1974.42	1754.61	1983.39	1640.04	1667.73
LOC100159141	mRNA	macoilin-1	FBgn0050389	CG30389	CG30389	no_fullname	478.824	430.088	346.366	428.524	416.398	393.281	460.358	432.85	408.626	442.968	354.168	413.483
LOC100159142	mRNA	probable low-specificity L-threonine aldolase 2	FBgn0039094	CG10184	CG10184	no_fullname	349.588	273.38	216.332	252.576	190.245	176.097	278.724	281.418	258.109	210.856	191.031	203.956
LOC100159143	mRNA	beta-1,4-galactosyltransferase 7	FBgn0039258	beta4GalT7	CG11780	beta-4-galactosyltransferase 7	73.94	54.384	60.1146	80.287	86.4285	94.6753	69.9014	32.2969	45.7317	63.9345	69.5146	73.4403
LOC100159144	mRNA	probable elongator complex protein 2 isoform X1', 'probable elongator complex protein 2 isoform X2', 'probable elongator complex protein 2 isoform X3'	FBgn0033540	Elp2	CG11887	Elongator complex protein 2	192.134	149.726	163.246	249.474	221.579	228.704	186.534	193.928	139.05	258.835	248.344	212.699
LOC100159145	mRNA	uncharacterized protein LOC100159145', 'uncharacterized protein LOC100159145 isoform X1'	FBgn0011361	ND-ACP	CG9160	NADH dehydrogenase (ubiquinone) acyl carrier protein	2261.77	2303.1	3028.55	2120.16	2116.92	1644.97	2104.35	2702.27	2826.5	1850.27	2387.75	1765.84
LOC100159149	mRNA	uncharacterized protein LOC100159149	NA	NA	NA	NA	31.2953	64.9156	46.5791	48.4497	53.9612	61.058	29.8352	17.4321	45.3578	40.0237	43.7686	63.2683
LOC100159150	mRNA	DNA replication complex GINS protein PSF2	FBgn0261976	Psf2	CG18013	Partner of Sld Five 2	95.8943	91.5201	46.6936	93.3071	91.456	63.6153	91.9926	75.523	53.3333	80.6886	86.2687	65.7949
LOC100159151	mRNA	WD repeat-containing protein 46	FBgn0030000	CG2260	CG2260	no_fullname	266.62	252.226	195.958	312.064	281.234	256.993	222.711	208.811	177.044	358.976	288.116	273.26
LOC100159152	mRNA	uncharacterized protein LOC100159152', 'uncharacterized protein LOC100159152 isoform X1', 'uncharacterized protein LOC100159152 isoform X2'	FBgn0036116	CG7888	CG7888	no_fullname	2580.21	3645.55	2929.95	2639.2	3206.71	3327.09	3023.49	3682.39	3833.74	2802.81	3332.07	2995.66
LOC100159153	mRNA	26S proteasome non-ATPase regulatory subunit 1	FBgn0028692	Rpn2	CG11888	Regulatory particle non-ATPase 2	44.8538	54.794	32.1327	48.5603	34.5256	27.6882	56.3881	58.029	35.7618	49.2216	37.8488	37.2817
LOC100159154	mRNA	LOW QUALITY PROTEIN: puratrophin-1	FBgn0035802	Pura	CG33275	Puratrophin-1-like	400.332	400.526	287.999	319.352	378.992	341.241	373.876	355.635	317.528	396.768	358.295	369.175
LOC100159159	mRNA	histone-lysine N-methyltransferase SETD1B-A	FBgn0040022	Set1	CG40351	SET domain containing 1	635.946	674.402	591.98	545.869	557.052	581.663	670.402	502.299	569.03	574.77	513.089	585.54
LOC100159160	mRNA	probable cyclin-dependent serine/threonine-protein kinase DDB_G0292550	NA	NA	NA	NA	202.036	169.789	228.403	346.944	210.176	327.253	387.753	520.913	503.432	395.982	722.593	336.652
LOC100159162	mRNA	uncharacterized protein LOC100159162	NA	NA	NA	NA	37.9436	46.0783	547.036	88.7943	19.3919	35.7957	188.797	61.9965	848.986	52.285	20.9656	45.0115
LOC100159163	mRNA	kynurenine/alpha-aminoadipate aminotransferase, mitochondrial isoform X1', 'kynurenine/alpha-aminoadipate aminotransferase, mitochondrial isoform X2'	NA	NA	NA	NA	4.6797	3.33397	2.38752	5.65961	4.04437	1.96334	2.34571	5.89039	1.14912	4.81187	17.8406	4.09992
LOC100159165	mRNA	UBX domain-containing protein 1-like	FBgn0035830	CG8209	CG8209	no_fullname	431.755	443.335	367.364	515.967	523.574	425.159	440.555	433.194	356.032	476.341	513.052	436.855
LOC100159166	mRNA	serine/threonine-protein phosphatase 4 catalytic subunit isoform X1', 'serine/threonine-protein phosphatase 4 catalytic subunit isoform X2', 'serine/threonine-protein phosphatase 4 catalytic subunit isoform X3'	FBgn0023177	Pp4-19C	CG32505	Protein phosphatase 19C	7.75906	7.64965	15.9863	9.86041	6.78725	6.21816	4.5036	3.93062	15.7778	2.70478	3.15429	5.79704
LOC100159168	mRNA	metaxin 2-like', 'metaxin 2-like isoform X1'	FBgn0036920	CG8004	CG8004	no_fullname	221.1	245.275	242.579	256.759	253.196	270.129	229.13	171.939	221.859	266.862	251.956	275.118
LOC100159169	mRNA	vascular endothelial growth factor receptor 1 isoform X1', 'vascular endothelial growth factor receptor 1 isoform X2', 'vascular endothelial growth factor receptor 1 isoform X3'	FBgn0032006	Pvr	CG8222	PDGF- and VEGF-receptor related	258.608	304.394	223.843	337.982	378.942	447.356	284.19	224.233	268.054	386.2	354.819	431.914
LOC100159170	mRNA	nuclear distribution protein nudE homolog 1	NA	NA	NA	NA	617.419	589.754	588.554	523.657	539.304	495.884	532.174	502.65	608.913	445.867	456.523	502.61
LOC100159171	lncRNA	NA	NA	NA	NA	NA	287.363	298.26	316.026	314.458	398.294	320.819	296.462	258.105	323.732	280.231	311.701	287.072
LOC100159172	mRNA	zinc finger protein OZF-like	FBgn0025874	Meics	CG8474	Meiotic central spindle	104.477	102.031	102.377	122.009	127.796	118.985	85.8713	64.4157	68.8016	90.1375	81.8979	75.3504
LOC100159173	mRNA	nuclear pore complex protein Nup93	FBgn0027537	Nup93-1	CG11092	Nucleoporin 93kD-1	114.031	97.1578	86.2558	181.214	167.84	161.682	107.268	144.323	87.4005	207.345	165.323	150.386
LOC100159176	mRNA	splicing factor 3A subunit 2', 'splicing factor 3A subunit 2 isoform X1'	FBgn0036314	Sf3a2	CG10754	Splicing factor 3a subunit 2	1949.55	1580.7	1625.08	1474.95	1332.22	1275.09	1475.13	1963.42	1471.55	1115.33	1608.26	1258.5
LOC100159177	mRNA	putative uncharacterized protein DDB_G0289263	NA	NA	NA	NA	852.101	713.751	686.375	614.633	492.031	663.974	807.418	1032.57	753.849	728.537	739.881	671.231
LOC100159178	mRNA	lactase-phlorizin hydrolase isoform X1', 'lactase-phlorizin hydrolase isoform X2'	FBgn0036659	CG9701	CG9701	no_fullname	691.668	509.799	295.01	306.03	286.681	254.248	81.6296	84.9873	75.9323	68.1473	52.9427	46.9302
LOC100159179	mRNA	T-complex protein 1 subunit zeta	FBgn0027329	CCT6	CG8231	Chaperonin containing TCP1 subunit 6	2161.09	1761	1575.94	2295.18	2005.46	1690.29	2059.46	1995.84	1629.83	2159.05	2273.72	1803.13
LOC100159180	mRNA	proprotein convertase subtilisin/kexin type 6-like	NA	NA	NA	NA	3.37318	2.98502	1.52576	7.44348	9.21899	3.38003	2.77824	3.30265	4.61364	4.59226	13.5854	9.17095
LOC100159183	mRNA	N-alpha-acetyltransferase 30	FBgn0024362	Naa30A	CG11412	N(alpha)-acetyltransferase 30 A	480.686	410.756	458.933	440.994	426.046	372.503	389.7	335.997	415.476	368.571	374.816	345.147
LOC100159184	mRNA	neprilysin-2	FBgn0027570	Nep2	CG9761	Neprilysin 2	2122.93	2409.91	5961.89	1778.19	1695.5	1645.09	1803.58	2524.72	5830.6	1787.95	1355.85	1852.64
LOC100159186	mRNA	probable transaldolase isoform X1', 'probable transaldolase isoform X2'	FBgn0023477	Taldo	CG2827	Transaldolase	844.351	934.537	847.93	1371.99	1621.48	1335.92	879.613	790.932	1173.78	1144.42	1831.14	1124.48
LOC100159187	mRNA	protein obstructor-E	FBgn0031737	obst-E	CG11142	obstructor-E	2691.97	1944.92	971.111	2169.68	3477.62	3231.41	1246.22	1366.52	1024.91	860.187	3451	3044.29
LOC100159188	mRNA	uncharacterized protein LOC100159188	FBgn0037203	slif	CG11128	slimfast	22.864	20.7391	11.1679	20.9689	16.9109	20.5223	28.9963	38.1627	22.9189	22.2077	43.4199	19.8139
LOC100159189	mRNA	corepressor interacting with RBPJ 1	FBgn0036827	CG6843	CG6843	no_fullname	196.285	188.098	160.65	183.048	196.482	183.587	206.486	231.14	200.674	189.371	169.391	189.894
LOC100159190	mRNA	helix-loop-helix protein 2 isoform X1', 'helix-loop-helix protein 2 isoform X2'	NA	NA	NA	NA	119.301	101.646	59.5478	88.9816	92.7542	44.8823	116.8	83.4143	36.1315	81.2856	118.14	54.502
LOC100159192	mRNA	T-complex protein 1 subunit beta	FBgn0030086	CCT2	CG7033	Chaperonin containing TCP1 subunit 2	2718.41	2318.06	2230.73	2064.49	1791.15	1685.05	2339.72	2644.45	2334.2	2100.64	1890.53	1873.36
LOC100159193	mRNA	cyclophilin-10-like	FBgn0033527	CG11777	CG11777	no_fullname	157.336	109.828	114.816	175.231	178.176	130.251	161.966	138.976	119.037	148.895	160.778	123.229
LOC100159195	mRNA	conserved hypothetical protein-like	FBgn0039135	CG13603	CG13603	no_fullname	91.7364	74.7598	65.9649	52.8921	60.3267	62.123	73.4137	65.6364	89.5148	58.4979	56.3436	56.1668
LOC100159197	mRNA	cystathionine gamma-lyase isoform 1', 'cystathionine gamma-lyase isoform 2'	FBgn0000566	Eip55E	CG5345	Ecdysone-induced protein 55E	126.501	98.3626	130.523	155.777	124.294	101.329	103.852	209.275	231.725	105.436	181.112	89.4922
LOC100159200	mRNA	uncharacterized protein LOC100159200	NA	NA	NA	NA	414.645	418.951	352.962	432.895	454.454	475.697	373.382	433.117	320.808	461.851	433.117	483.849
LOC100159202	mRNA	histidine triad protein 4-like', 'histidine triad protein 4-like isoform X1'	FBgn0054015	CG34015	CG34015	no_fullname	39.0503	51.4116	53.1839	76.2204	100.279	93.5881	40.5753	41.8095	47.2511	94.1663	70.3189	89.9114
LOC100159203	mRNA	zinc finger X-linked protein ZXDB isoform X1', 'zinc finger X-linked protein ZXDB isoform X2'	FBgn0266450	Kr-h1	CG45074	Kruppel homolog 1	488.307	438.612	192.617	338.823	288.554	23.2476	513.34	373.207	201.716	589.956	256.289	28.1533
LOC100159205	mRNA	NADH-cytochrome b5 reductase-like', 'NADH-cytochrome b5 reductase-like isoform X1'	FBgn0036211	CG5946	CG5946	no_fullname	2476.8	2308.71	1978.39	2752.67	2753.11	2912.33	2152.9	2324.77	1918.56	2659.66	2941.78	2916.23
LOC100159207	mRNA	probable peroxisomal acyl-coenzyme A oxidase 1	FBgn0027572	CG5009	CG5009	no_fullname	458.132	456.717	518.873	491.82	558.453	527.421	488.48	439.313	592.694	537.954	478.343	519.28
LOC100159210	mRNA	uncharacterized protein LOC100159210	NA	NA	NA	NA	14.9002	20.8382	230.758	19.5096	3.71194	4.19762	154.462	24.6561	466.987	17.2768	6.71592	15.0673
LOC100159211	mRNA	glycerophosphocholine phosphodiesterase GPCPD1	FBgn0031566	CG2818	CG2818	no_fullname	283.337	259.494	298.835	371.009	380.561	398.598	286.977	306.894	267.967	404.251	326.539	369.562
LOC100159213	mRNA	nose resistant to fluoxetine protein 6	FBgn0031034	CG14205	CG14205	no_fullname	411.631	246.27	283.042	295.77	396.679	170.104	311.727	394.769	259.631	364.092	259.641	275.583
LOC100159214	mRNA	uncharacterized protein LOC100159214	NA	NA	NA	NA	71.3691	55.3152	52.038	105.528	120.5	91.7066	81.5004	91.0645	56.1416	100.803	105.965	79.5888
LOC100159215	mRNA	cytochrome P450 4C1-like	FBgn0015032	Cyp4c3	CG1438	Cytochrome P450-4c3	1.73802	2.98713	16.0646	2.02955	3.5152	5.4377	2.91184	4.61906	2.42718	1.75994	1.78375	3.0683
LOC100159216	mRNA	A disintegrin and metalloproteinase with thrombospondin motifs adt-1-like	FBgn0086408	stl	CG3622	stall	25.217	14.3428	8.48338	43.1605	22.6795	12.7189	24.3177	27.1988	7.12088	21.7505	19.348	16.1863
LOC100159217	mRNA	signal recognition particle 54 kDa protein	FBgn0010747	Srp54k	CG4659	Signal recognition particle 54k	1443.59	1488.69	1559.74	919.705	906.959	885.725	1418.48	1647.55	1725.22	969.411	866.756	968.331
LOC100159218	mRNA	ferredoxin-like	FBgn0011769	Fdx1	CG4205	Ferredoxin 1	964.346	899.479	1098.46	882.612	845.533	796.492	882.324	1084.6	978.129	834.658	992.741	940.365
LOC100159219	mRNA	EARP-interacting protein homolog isoform X1', 'EARP-interacting protein homolog isoform X2'	FBgn0036292	CG10646	CG10646	no_fullname	48.9002	41.5684	53.2445	79.2864	65.2142	65.9843	38.5155	53.002	42.6873	63.8149	58.5868	62.8233
LOC100159220	mRNA	polyadenylate-binding protein 2-B isoform X1', 'polyadenylate-binding protein 2-B isoform X2', 'polyadenylate-binding protein 2-B isoform X3'	FBgn0005648	Pabp2	CG2163	Pabp2	1235.96	1032.17	757.606	926.367	882.89	795.189	1070.24	917.671	823.151	1000.21	942.213	814.322
LOC100159221	mRNA	syntaxin	FBgn0013343	Syx1A	CG31136	Syntaxin 1A	99.2267	116.358	98.3915	83.6326	123.1	92.1777	88.9189	97.3774	124.637	63.6628	129.887	141.057
LOC100159222	mRNA	choline O-acetyltransferase	FBgn0000303	ChAT	CG12345	Choline acetyltransferase	459.605	452.776	436.46	474.98	570.077	614.512	434.721	393.826	408.007	539.691	543.999	644.397
LOC100159225	mRNA	5-hydroxytryptamine receptor 2A-like	FBgn0004168	5-HT1A	CG16720	5-hydroxytryptamine (serotonin) receptor 1A	224.707	221.699	161.28	201.429	158.97	180.345	242.138	169.55	165.167	254.117	175.631	202.233
LOC100159226	mRNA	probable cytochrome P450 6a13 isoform X1', 'probable cytochrome P450 6a13 isoform X2'	FBgn0033304	Cyp6a13	CG2397	Cyp6a13	0.585176	0	0	5.4384	0.310391	4.89417	3.06009	0.901113	0	6.25257	5.87746	0.0984229
LOC100159228	mRNA	protein arginine N-methyltransferase 5	FBgn0015925	csul	CG3730	capsuleen	138.178	117.177	103.902	195.417	218.012	190.283	132.903	121.371	126.289	204.843	185.349	196.25
LOC100159229	mRNA	ATP synthase subunit alpha, mitochondrial	FBgn0011211	blw	CG3612	bellwether	37326.6	39560.2	48996.5	36681.2	37705.4	35814.2	31352	37735.3	40863.9	32314.5	38865.9	34306.7
LOC100159230	mRNA	uncharacterized protein LOC100159230', 'uncharacterized protein LOC100159230 isoform X1'	FBgn0035085	CG3770	CG3770	no_fullname	876.952	892.831	1293.17	679.586	692.303	777.637	748.998	1082.14	1041.18	720.502	929.491	699.048
LOC100159231	mRNA	Krueppel-like factor 4 isoform X1', 'Krueppel-like factor 4 isoform X2'	FBgn0263239	dar1	CG12029	dendritic arbor reduction 1	278.455	308.648	292.554	255.655	237.081	231.966	311.02	335.286	315.823	331.988	244.009	260.782
LOC100159232	mRNA	eukaryotic translation initiation factor 4 gamma 3 isoform X1', 'eukaryotic translation initiation factor 4 gamma 3 isoform X2', 'eukaryotic translation initiation factor 4 gamma 3 isoform X3', 'eukaryotic translation initiation factor 4 gamma 3 isoform X4', 'eukaryotic translation initiation factor 4 gamma 3 isoform X5', 'eukaryotic translation initiation factor 4 gamma 3 isoform X6', 'eukaryoti…	FBgn0023213	eIF4G1	CG10811	eukaryotic translation initiation factor 4G1	2657.78	2783.47	2687.12	2888.63	2487.27	2784.42	2903.36	2910.61	2759.3	3095.61	2767.48	2824.14
LOC100159234	mRNA	RNA-binding protein fusilli isoform X1', 'RNA-binding protein fusilli isoform X2', 'RNA-binding protein fusilli isoform X3'	FBgn0023441	fus	CG8205	fusilli	876.654	1013.36	963.898	940.483	1025.37	1113.24	949.098	985.408	1062.68	1289.69	1083.15	1342.73
LOC100159235	mRNA	putative sodium-coupled neutral amino acid transporter 10	FBgn0050394	CG30394	CG30394	no_fullname	197.472	269.036	262.759	400.624	322.967	394.466	287.438	250.346	281.323	449.19	315.982	345.462
LOC100159237	mRNA	G1/S-specific cyclin-E	FBgn0010382	CycE	CG3938	Cyclin E	279.977	330.185	210.037	319.637	350.314	314.644	278.802	260.019	181.461	324.155	298.622	285.845
LOC100159238	mRNA	thioredoxin domain-containing protein 17-like', 'thioredoxin domain-containing protein 17-like isoform X1'	FBgn0000318	cl	CG11024	clot	661.961	550.487	582.031	502.565	501.938	470.905	613.955	663.524	649.169	497.678	567.107	460.371
LOC100159241	mRNA	paired box protein Pax-5 isoform X1', 'paired box protein Pax-5 isoform X2', 'paired box protein Pax-5 isoform X4', 'paired box protein Pax-5 isoform X5', 'paired box protein Pax-5 isoform X6', 'paired box protein Pax-8 isoform X3'	FBgn0005561	sv	CG11049	shaven	269.586	221.942	150.147	270.712	247.935	213.44	256.031	198.084	163.419	269.99	239.802	250.744
LOC100159243	mRNA	feline leukemia virus subgroup C receptor-related protein 2	FBgn0033196	CG1358	CG1358	no_fullname	1881.96	1361.8	1604.27	1277.6	1278.12	1399.46	1393.67	1536.8	1290.38	1134.21	1399.1	1477.24
LOC100159244	mRNA	leucine-rich repeats and immunoglobulin-like domains protein 2	FBgn0033250	CG14762	CG14762	no_fullname	1084.27	1155.67	923.452	963.036	1056.82	1149.76	1154.7	830.821	974.483	1125.5	1082.39	1269.95
LOC100159245	mRNA	golgin subfamily A member 4 isoform X1', 'golgin subfamily A member 4 isoform X2', 'golgin subfamily A member 4 isoform X3'	FBgn0034854	Golgin245	CG3493	Golgin-245	224.677	242.185	216.997	276.691	261.454	290.664	248.726	190.973	185.544	280.959	206.534	252.675
LOC100159248	mRNA	cytochrome P450 protein	FBgn0033304	Cyp6a13	CG2397	Cyp6a13	65.1543	32.0868	19.394	45.3048	21.699	22.0931	48.7175	53.5497	11.4455	56.8921	33.6625	19.2706
LOC100159249	mRNA	brefeldin A-inhibited guanine nucleotide-exchange protein 3 isoform X1', 'brefeldin A-inhibited guanine nucleotide-exchange protein 3 isoform X2', 'brefeldin A-inhibited guanine nucleotide-exchange protein 3 isoform X3'	FBgn0029834	CG5937	CG5937	no_fullname	455.62	527.527	435.188	549.12	516.413	589.557	544.341	417.579	431.086	598.395	481.002	567.444
LOC100159250	mRNA	GPI ethanolamine phosphate transferase 2 isoform X1', 'GPI ethanolamine phosphate transferase 2 isoform X2', 'GPI ethanolamine phosphate transferase 2 isoform X3', 'GPI ethanolamine phosphate transferase 2 isoform X4'	FBgn0033187	PIG-G	CG2144	Phosphatidylinositol glycan anchor biosynthesis class G	255.679	301.376	258.498	385.82	290.829	363.767	282.234	282.622	256.572	440.026	309.663	342.009
LOC100159251	mRNA	jouberin isoform X1', 'jouberin isoform X2'	NA	NA	NA	NA	3.87522	5.95806	7.44368	8.67581	11.1993	7.18946	6.98182	4.68171	12.2779	5.94477	5.2108	10.6909
LOC100159252	mRNA	putative glucose-6-phosphate 1-epimerase	FBgn0028540	CG9008	CG9008	no_fullname	291.591	274.666	245.642	219.278	267.559	243.534	246.879	210.075	200.371	212.178	235.319	237.912
LOC100159253	mRNA	RNA-binding protein with serine-rich domain 1 isoform X1', 'RNA-binding protein with serine-rich domain 1 isoform X2'	FBgn0037707	RnpS1	CG16788	RNA-binding protein S1	1946.59	1510.92	1478.09	1164.33	1089.34	1168.18	1683.46	2017.5	1703.28	1163.36	1175.38	1167.43
LOC100159254	mRNA	RNA-binding protein NOB1-like	FBgn0030177	CG2972	CG2972	no_fullname	993.335	920.464	777.65	868.694	766.663	746.396	864.438	965.061	738.988	785.308	905.927	656.142
LOC100159255	mRNA	ubiquitin carboxyl-terminal hydrolase isozyme L5	FBgn0011327	Uch-L5	CG3431	Ubiquitin carboxy-terminal hydrolase L5	896.781	725.816	699.143	1006.89	978.339	886.78	887.21	903.362	704.99	966.602	993.763	979.237
LOC100159256	mRNA	uncharacterized protein LOC100159256	FBgn0027609	morgue	CG15437	modifier of rpr and grim, ubiquitously expressed	281.3	238.879	261.003	287.923	284.99	287.143	230.037	270.225	242.551	302.089	252.769	281.466
LOC100159257	mRNA	uncharacterized protein LOC100159257 isoform X1', 'uncharacterized protein LOC100159257 isoform X2'	FBgn0033538	CG11883	CG11883	no_fullname	751.894	755.921	755.127	790.835	817.252	843.67	776.332	731.247	665.057	808.009	684.961	874.95
LOC100159258	mRNA	ribosome biogenesis protein WDR12 homolog	FBgn0032298	CG6724	CG6724	no_fullname	885.057	647.132	556.394	650.602	516.227	458.617	734.002	756.405	574.36	641.718	602.958	540.907
LOC100159259	mRNA	phospholipase A1 1-like	FBgn0032289	CG6431	CG6431	no_fullname	9.01118	14.7811	11.2235	12.6257	7.8856	9.48737	15.3917	12.6758	14.0194	14.4583	8.29871	6.44073
LOC100159260	mRNA	arrestin domain-containing protein 3	FBgn0037465	CG1105	CG1105	no_fullname	433.799	470.544	468.715	332.382	299.534	346.868	384.858	384.869	372.794	355.592	345.753	382.406
LOC100159261	mRNA	protein arginine N-methyltransferase 1 isoform X1', 'protein arginine N-methyltransferase 3 isoform X2'	FBgn0038306	Art3	CG6563	Arginine methyltransferase 3	204.317	161.565	127.066	231.276	213.764	187.786	188.828	152.308	106.229	255.974	199.546	188.56
LOC100159263	mRNA	flocculation protein FLO11	FBgn0034974	CG16786	CG16786	no_fullname	2602.26	2530.36	2929.62	2616.63	3450.26	2969.14	1809.84	2410.26	2438.98	2104.81	3208.3	2748.45
LOC100159265	mRNA	phosphatidylinositide phosphatase SAC1	FBgn0283500	Sac1	CG9128	Sac1 phosphatase	397.024	415.805	427.485	722.928	714.229	704.32	470.704	411.509	349.475	755.518	658.941	752.549
LOC100159268	mRNA	neuferricin	FBgn0030099	CG12056	CG12056	no_fullname	141.925	139.621	125.624	295.957	270.454	247.557	138.814	164.973	122.587	310.805	258.156	226.41
LOC100159271	mRNA	autophagy-related protein 9A	FBgn0034110	Atg9	CG3615	Autophagy-related 9	52.4495	76.3417	74.8485	82.7712	84.6823	100.083	71.124	57.4622	57.6604	86.5635	70.8551	95.0159
LOC100159273	mRNA	zinc finger protein 706	FBgn0036537	CG18081	CG18081	no_fullname	1810.7	1414.92	1769.73	1338.89	1251.29	1099.94	1286.9	1677.44	1410.84	1047.53	1291.22	941.153
LOC100159274	mRNA	ribosome-releasing factor 2, mitochondrial	FBgn0051159	mRRF2	CG31159	mitochondrial ribosome recycling factor 2	146.369	144.315	166.579	208.413	179.558	193.025	190.084	170.638	149.513	195.343	157.56	173.825
LOC100159275	mRNA	probable ribonuclease ZC3H12C isoform X2', 'ribonuclease ZC3H12A isoform X1'	FBgn0038769	Regnase-1	CG10889	Regnase 1	1205.48	1120.02	1702.2	1373.41	1360.28	1319.43	1113.59	1290.07	1623.78	1357.12	1316.71	1271.77
LOC100159277	mRNA	delta-1-pyrroline-5-carboxylate synthase	FBgn0037146	CG7470	CG7470	no_fullname	2894.05	2920.55	4669.93	2284.31	3029.37	3779.71	2458.61	3600.71	5315.42	2671.99	4286.14	3446.56
LOC100159278	mRNA	serine/threonine-protein phosphatase 2A 56 kDa regulatory subunit epsilon isoform	FBgn0027492	wdb	CG5643	widerborst	1519.32	1532.99	1391.19	1415.86	1358.07	1453.8	1429.28	1419.43	1367.51	1456.16	1366.66	1429.99
LOC100159279	mRNA	alpha-actinin, sarcomeric isoform X1', 'alpha-actinin, sarcomeric isoform X2', 'alpha-actinin, sarcomeric isoform X3'	FBgn0000667	Actn	CG4376	alpha actinin	19105.6	19403.2	24413.2	12881.3	11607.4	13196.6	17093.4	21833.5	22873.9	12100.6	13737.2	14522.1
LOC100159280	mRNA	resistance to inhibitors of cholinesterase protein 3 isoform X3', 'uncharacterized protein LOC100159280 isoform X1', 'uncharacterized protein LOC100159280 isoform X2'	FBgn0050296	RIC-3	CG30296	RIC3 acetylcholine receptor chaperone	2495.46	2680.16	2909.49	2276.3	2103.58	2130.79	2528.28	2386.87	2526.48	2214.6	2108.88	2269.91
LOC100159282	mRNA	cuticle protein 7	NA	NA	NA	NA	208.002	217.398	309.223	335.062	611.666	475.306	157.106	255.154	209.438	387.594	385.954	449.811
LOC100159283	mRNA	G-protein coupled receptor-like', 'G-protein coupled receptor-like isoform X1'	FBgn0052547	CG32547	CG32547	no_fullname	134.31	121.248	95.1956	125.139	112.843	129.81	100.365	100.683	111.853	122.141	131.009	133.272
LOC100159285	mRNA	transcription factor Dp-1-like	FBgn0011763	Dp	CG4654	DP transcription factor	96.8211	100.539	69.7734	88.6	93.7633	89.6976	92.1442	56.8085	56.4219	95.8191	98.8198	97.0846
LOC100159286	mRNA	organic cation transporter protein isoform X1', 'organic cation transporter protein isoform X2'	FBgn0063649	CG6006	CG6006	no_fullname	349.113	411.625	311.553	414.512	619.438	472.229	310.759	322.782	336.826	330.531	397.891	501.252
LOC100159287	mRNA	uncharacterized protein LOC100159287	FBgn0037680	pasi2	CG8121	pasiflora 2	298.569	290.904	292.386	326.265	345.523	353.688	335.195	316.723	284.902	412.755	296.117	327.896
LOC100159289	mRNA	neuropeptide FF receptor 2-like	FBgn0038880	SIFaR	CG10823	SIFamide receptor	26.9001	26.6539	19.8418	30.2895	30.0359	32.3837	18.938	19.4538	21.179	31.4346	27.8371	35.9074
LOC100159293	mRNA	uncharacterized protein LOC100159293', 'uncharacterized protein LOC100159293 isoform X1'	FBgn0035140	BORCS6	CG17180	BLOC-1 related complex subunit 6	113.572	143.375	120.329	158.963	159.167	139.166	152.555	125.936	141.574	163.988	155.824	128.038
LOC100159296	mRNA	cleavage stimulation factor subunit 2	FBgn0027841	CstF64	CG7697	Cleavage stimulation factor 64 kD subunit	526.531	430.609	467.407	313.113	249.135	278.042	475.478	430.022	429.064	300.026	236.146	280.869
LOC100159297	mRNA	cAMP-responsive element-binding protein-like	FBgn0032202	REPTOR-BP	CG18619	REPTOR-binding partner	538.945	540.666	707.641	399.602	395.596	386.739	506.677	667.223	684.766	315.664	498.39	395.059
LOC100159298	mRNA	N-acetylglucosamine-6-phosphate deacetylase	FBgn0031099	CG17065	CG17065	no_fullname	28.3355	70.541	46.7444	50.5529	64.6092	61.3441	52.161	44.2151	59.6062	56.1178	79.4038	62.8586
LOC100159299	mRNA	IST1 homolog	FBgn0035715	Ist1	CG10103	no_fullname	498.124	403.371	544.535	407.782	437.651	446.578	458.126	470.524	510.193	389.036	442.831	492.396
LOC100159302	mRNA	PDZ domain-containing protein GIPC1	FBgn0010504	kermit	CG11546	kermit	488.23	589.714	750.536	281.7	319.818	323.97	492.303	832.239	990.72	319.972	374.487	369.735
LOC100159303	mRNA	transmembrane protein 192-like	NA	NA	NA	NA	266.637	245.072	263.57	276.257	279.564	282.552	252.891	296.585	274.297	289.095	238.854	266.96
LOC100159304	mRNA	uncharacterized protein LOC100159304	FBgn0038868	CG5862	CG5862	no_fullname	808.791	819.249	773.518	721.805	768.206	664.637	938.78	763.939	979.56	715.642	764.512	641.845
LOC100159306	mRNA	transcriptional regulator ATRX homolog	FBgn0039338	XNP	CG4548	XNP	398.361	364.655	285.652	675.749	653.93	672.908	424.107	347.638	297.724	677.816	572.785	615.513
LOC100159307	mRNA	methyltransferase-like protein 23	FBgn0038396	CG5013	CG5013	no_fullname	282.051	247.922	286.536	247.198	213.022	224.69	305.099	266.808	238.76	246.966	216.674	237.811
LOC100159310	mRNA	carnitine O-palmitoyltransferase 2, mitochondrial	FBgn0035383	CPT2	CG2107	Carnitine palmitoyltransferase 2	204.042	241.952	233.694	240.495	281.611	289.991	233.892	199.961	218.092	295.192	240.794	276.995
LOC100159311	mRNA	F-actin-capping protein subunit beta	FBgn0011570	cpb	CG17158	capping protein beta	724.699	604.705	723.632	507.572	565.755	530.787	629.206	685.007	750.879	612.768	509.203	641.818
LOC100159313	mRNA	beta-1,4-N-acetylgalactosaminyltransferase bre-4	FBgn0027538	beta4GalNAcTA	CG8536	beta1,4-N-acetylgalactosaminyltransferase A	660.356	637.069	702.807	705.755	634.924	698.177	625.098	618.315	621.916	765.645	606.79	769.942
LOC100159314	mRNA	arginine-hydroxylase NDUFAF5, mitochondrial	FBgn0033891	CG8067	CG8067	no_fullname	233.33	227.435	258.346	215.021	249.689	217.481	219.018	234.869	229.957	208.188	222.348	236.787
LOC100159315	mRNA	troponin C	FBgn0031692	TpnC25D	CG6514	Troponin C at 25D	2937.22	4132.7	5227.98	2596.21	3238.82	2744.63	2448.45	3087.54	3429.38	1892.09	3207.93	1818.79
LOC100159316	mRNA	uncharacterized protein LOC100159316	FBgn0036377	CG10710	CG10710	no_fullname	237.392	229.154	223.023	161.004	189.799	201.629	172.478	143.507	188.786	128.541	153.762	143.848
LOC100159317	mRNA	influenza virus NS1A-binding protein isoform X1', 'influenza virus NS1A-binding protein isoform X2', 'influenza virus NS1A-binding protein isoform X3', 'influenza virus NS1A-binding protein isoform X4'	FBgn0037978	KLHL18	CG3571	Kelch like family member 18	1737.31	1881.14	1616.06	1912.43	1855.51	1818.12	1933.94	1676.44	1357.67	2008.02	1665.57	1700.29
LOC100159320	mRNA	ribosome biogenesis protein TSR3 homolog', 'ribosome biogenesis protein TSR3 homolog isoform X1'	FBgn0038313	CG4338	CG4338	no_fullname	152.371	191.827	151.189	184.252	170.71	167.266	176.007	167.123	145.071	169.062	174.358	156.933
LOC100159321	mRNA	neither inactivation nor afterpotential protein C	FBgn0002938	ninaC	CG5125	neither inactivation nor afterpotential C	4347.79	4055.33	4224.39	3503.99	4365.64	3902.02	3518.32	3708.65	3931.55	3754.83	3839.67	4871.36
LOC100159323	mRNA	glycine receptor subunit alpha-2-like	FBgn0024963	GluClalpha	CG7535	GluClalpha	32.38	35.2842	37.0759	45.7999	61.4406	63.7127	39.5961	45.9831	37.1472	44.344	53.5173	67.1213
LOC100159324	mRNA	myosin-J heavy chain	FBgn0031251	CG4213	CG4213	no_fullname	668.407	808.774	981.484	488.47	473.252	542.214	637.991	717.474	860.686	410.286	505.881	509.609
LOC100159326	mRNA	FH1/FH2 domain-containing protein 1 isoform X1', 'FH1/FH2 domain-containing protein 1 isoform X2', 'FH1/FH2 domain-containing protein 3 isoform X3', 'FH1/FH2 domain-containing protein 3 isoform X4'	FBgn0266084	Fhos	CG42610	Formin homology 2 domain containing	1901.48	1837.25	1768.99	1191.08	996.7	1159.85	1461.78	1358.05	1460.77	936.374	894.041	1017.95
LOC100159327	mRNA	uncharacterized protein LOC100159327	NA	NA	NA	NA	8.21662	5.98896	23.7732	5.44071	10.0933	26.3822	7.02685	15.7672	45.5563	7.77731	17.5453	33.7593
LOC100159328	mRNA	membrane-associated ring finger (C3HC4) 5-like	FBgn0037242	CG9855	CG9855	no_fullname	290.276	312.834	314.857	406.892	434.285	391.372	287.417	248.681	212.799	370.618	340.45	333.497
LOC100159330	mRNA	gastric triacylglycerol lipase	FBgn0036996	mag	CG5932	magro	100.979	99.7522	57.1537	143.475	280.022	244.023	77.7005	76.9209	94.333	91.9581	361.777	291.976
LOC100159331	mRNA	titin isoform X1', 'titin isoform X2', 'titin isoform X3', 'titin isoform X4'	FBgn0265045	Strn-Mlck	CG44162	Stretchin-Mlck	5907.16	6867.62	9938.11	5952.31	5088.44	6294.03	4799.92	6276.74	6735.68	4904.52	5839.11	5677.77
LOC100159332	mRNA	bifunctional lycopene cyclase/phytoene synthase	NA	NA	NA	NA	3.42327	0	1.65569	3.57247	3.09116	13.9536	4.85556	1.20012	0.445297	2.30508	2.19378	1.23363
LOC100159333	mRNA	cytochrome P450 307a1-like	FBgn0086917	spok	CG41624	spookier	19.8854	18.9927	12.1693	17.7324	26.0559	25.8674	14.6729	19.3135	15.6099	14.5408	21.5066	20.6803
LOC100159334	mRNA	retinal rod rhodopsin-sensitive cGMP 3',5'-cyclic phosphodiesterase subunit delta-like	FBgn0032059	PrBP	CG9296	Prenyl-binding protein	723.54	755.421	767.306	589.702	571.238	517.356	742.627	853.043	764.834	598.593	533.587	589.265
LOC100159338	mRNA	GILT-like protein 1	FBgn0085638	CG41378	CG41378	no_fullname	346.385	385.985	438.438	436.23	385.34	390.654	366.624	458.087	392.999	461.824	338.102	413.854
LOC100159339	mRNA	probable malonyl-CoA-acyl carrier protein transacylase, mitochondrial	FBgn0036691	beg	CG7842	bad egg	319.027	232.669	270.929	259.209	193.635	214.877	230.852	257.052	275.968	204.288	229.598	193.63
LOC100159342	mRNA	NA	NA	NA	NA	NA	171.272	205.981	158.008	195.969	244.483	211.493	169.183	159.091	168.034	231.428	274.488	227.38
LOC100159344	mRNA	uncharacterized protein LOC100159344	FBgn0039113	udt	CG10217	undicht	403.093	397.841	312.284	382.544	475.83	455.019	468.318	359.655	329.456	437.412	442.109	498.11
LOC100159345	mRNA	copper-transporting ATPase 1 isoform X1', 'copper-transporting ATPase 1 isoform X2', 'copper-transporting ATPase 1 isoform X3'	FBgn0030343	ATP7	CG1886	ATP7	728.9	886.316	798.392	808.312	720.729	797.883	874.167	682.558	881.207	822.841	635.26	757.071
LOC100159346	mRNA	15-hydroxyprostaglandin dehydrogenase NAD(+)	FBgn0011693	Pdh	CG4899	Photoreceptor dehydrogenase	557.167	502.158	492.391	504.061	378.582	410.22	530.278	424.359	484.48	517.725	422.103	481.492
LOC100159347	mRNA	uncharacterized protein LOC100159347 isoform X2', 'zinc finger protein 120 isoform X1'	FBgn0265276	l(3)neo38	CG6930	lethal (3) neo38	90.7123	80.8066	82.6511	81.5818	88.7813	96.7668	82.9071	54.9588	74.8892	86.5992	76.3708	99.9393
LOC100159348	mRNA	protein Hook homolog 3	FBgn0001202	hook	CG10653	hook	137.067	146.971	137.226	202.575	239.841	282.427	181.377	134.631	130.313	250.744	199.707	250.659
LOC100159349	mRNA	G-protein coupled receptor Mth2	FBgn0035132	mthl10	CG17061	methuselah-like 10	54.2172	54.4175	63.2423	49.7511	63.6268	76.0115	34.5945	70.0535	38.318	46.723	73.3639	61.2041
LOC100159350	mRNA	LON peptidase N-terminal domain and RING finger protein 1 isoform X3', 'probable E3 ubiquitin-protein ligase makorin-2 isoform X1', 'probable E3 ubiquitin-protein ligase makorin-2 isoform X2'	NA	NA	NA	NA	1108.22	1087.77	1027.12	879.964	836.514	834.098	1024.66	1030.83	970.691	900.78	845.763	838.342
LOC100159351	mRNA	plant intracellular Ras-group-related LRR protein 6	FBgn0039728	CG7896	CG7896	no_fullname	3292.42	3197.52	2920.47	3914.65	4602.5	4312	3351.41	3080.77	3000.65	3813.52	4198.67	4760.28
LOC100159352	mRNA	maltase 2-like isoform X1', 'maltase 2-like isoform X2'	FBgn0032382	Mal-B2	CG14935	Maltase B2	5.21406	1.18454	1.57377	6.93747	0	7.46427	0	0	0	0	0	0
LOC100159353	mRNA	angiotensin-converting enzyme, partial	FBgn0012037	Ance	CG8827	Angiotensin converting enzyme	1137.96	1014.3	846.492	1554.51	1575.47	1431.71	1204.86	1300.2	1229.11	967.295	2312.04	1545.14
LOC100159355	mRNA	pyrokinin-1 receptor isoform X1', 'pyrokinin-1 receptor isoform X2'	FBgn0038201	PK1-R	CG9918	Pyrokinin 1 receptor	26.5921	39.5662	50.1125	44.8269	50.1453	46.199	49.0827	70.032	71.7799	63.939	52.5446	81.1384
LOC100159356	mRNA	uncharacterized protein LOC100159356	FBgn0050010	CG30010	CG30010	no_fullname	81.5042	107.755	107.743	110.183	98.6487	97.2396	98.1257	128.561	126.644	87.4044	95.1604	87.382
LOC100159357	mRNA	1,5-anhydro-D-fructose reductase	FBgn0037537	CG2767	CG2767	no_fullname	3468.89	2767.52	3056.7	3066.41	3922.51	2461.88	2756.25	3358.14	2543.25	2265.04	3671.8	2691.95
LOC100159359	mRNA	pre-mRNA-processing-splicing factor 8	FBgn0033688	Prp8	CG8877	pre-mRNA processing factor 8	3356.13	3230.39	2554.56	2987.5	2630.32	2528.65	3140.05	2856.71	2403.28	3098.72	2718.52	2798.84
LOC100159360	mRNA	uncharacterized protein LOC100159360	NA	NA	NA	NA	5.13193	5.00936	10.8893	6.27865	4.3248	3.50609	10.883	5.87965	3.25995	6.13927	8.50418	9.6442
LOC100159361	mRNA	LOW QUALITY PROTEIN: rho guanine nucleotide exchange factor 17	FBgn0262562	CG43102	CG43102	no_fullname	1063.15	1054.9	1081.35	889.533	808.906	815.422	983.467	939.92	926.873	908.669	804.241	865.496
LOC100159364	mRNA	AT-rich interactive domain-containing protein 4B isoform X1', 'AT-rich interactive domain-containing protein 4B isoform X2'	NA	NA	NA	NA	490.999	532.111	376.149	363.929	399.037	411.133	483.917	377.045	349.271	358.58	292.881	344.618
LOC100159366	mRNA	protein angel	FBgn0016762	angel	CG12273	angel	88.6409	66.2326	77.3169	146.146	129.305	116.579	75.507	111.177	67.7606	156.975	141.533	134.334
LOC100159367	mRNA	junctional adhesion molecule A	FBgn0085414	dpr12	CG34385	defective proboscis extension response 12	255.862	242.591	214.197	207.369	214.116	232.635	309.857	284.92	255.105	229.841	239.481	260.824
LOC100159368	mRNA	SPARC-related modular calcium-binding protein 2 isoform X1', 'SPARC-related modular calcium-binding protein 2 isoform X2', 'SPARC-related modular calcium-binding protein 2 isoform X3'	FBgn0262169	magu	CG2264	magu	254.816	373.588	392.457	183.606	262.64	507.927	245.677	420.168	465.267	209.87	282.574	453.18
LOC100159369	mRNA	immunoglobulin superfamily containing leucine-rich repeat protein 2	NA	NA	NA	NA	825.879	665.792	846.713	969.498	989.096	929.232	706.177	724.264	783.697	867.469	1021.35	944.24
LOC100159370	mRNA	NADH dehydrogenase ubiquinone iron-sulfur protein 6, mitochondrial	FBgn0031684	ND-13A	CG8680	NADH dehydrogenase (ubiquinone) 13 kDa A subunit	3968.83	3735.55	5438.8	2603.49	2575.94	2617.87	2975.96	4433.69	4686.89	1854.06	2673.11	2334.66
LOC100159371	mRNA	uncharacterized protein LOC100159371 isoform X1', 'uncharacterized protein LOC100159371 isoform X2', 'uncharacterized protein LOC100159371 isoform X3', 'uncharacterized protein LOC100159371 isoform X4', 'uncharacterized protein LOC100159371 isoform X5'	FBgn0031752	CG9044	CG9044	no_fullname	344.049	423.523	417.514	506.595	462.573	494.17	440.708	337.57	369.804	489.826	418.631	449.923
LOC100159372	mRNA	protein 60A	FBgn0024234	gbb	CG5562	glass bottom boat	189.173	180.863	175.504	190.474	206.865	224.93	228.508	212.391	183.864	226.057	213.338	219.094
LOC100159373	mRNA	beta-1,4-glucuronyltransferase 1	FBgn0031738	CG9171	CG9171	no_fullname	1258.02	1390.25	1943.9	1234.02	1601.77	1415.8	1218.47	1292.52	1726.74	1373.6	1266.65	1609.32
LOC100159375	mRNA	glucose-6-phosphate 1-dehydrogenase isoform X1', 'glucose-6-phosphate 1-dehydrogenase isoform X2'	FBgn0004057	Zw	CG12529	Zwischenferment	907.833	793.302	657.425	637.214	1575.93	684.284	805.396	892.627	767.941	668.852	655.67	663.913
LOC100159379	mRNA	putative ATPase N2B	FBgn0033734	CG8520	CG8520	no_fullname	100.443	128.665	127.053	174.127	174.82	186.714	112.196	105.496	108.514	171.824	171.17	179.379
LOC100159380	mRNA	facilitated trehalose transporter Tret1	FBgn0029932	CG4607	CG4607	no_fullname	0.33398	0	0	2.21608	0.620782	0	7.46191	0	0	2.72048	13.4066	0.298251
LOC100159381	mRNA	eukaryotic translation initiation factor 3 subunit D	FBgn0040227	eIF3d1	CG10161	eukaryotic translation initiation factor 3 subunit d1	994.872	874.632	743.859	958.209	884.823	787.526	1107.16	984.028	902.207	1195.5	1187.68	977.13
LOC100159382	mRNA	Golgi phosphoprotein 3 homolog sauron	FBgn0267378	sau	CG7085	sauron	197.86	229.705	158.487	262.275	281.811	294.981	189.578	211.047	187.253	293.422	318.72	310.267
LOC100159383	mRNA	cadherin-23 isoform X1', 'cadherin-23 isoform X2'	FBgn0038247	Cad88C	CG3389	Cadherin 88C	329.907	361.186	535.709	297.324	270.244	211.955	335.37	272.348	492.072	378.543	194.157	261.994
LOC100159384	mRNA	palmitoyltransferase ZDHHC18	FBgn0260941	app	CG42318	approximated	534.004	499.666	467.336	442.53	439.895	453.323	540.976	373.302	503.442	466.617	412.651	504.868
LOC100159385	mRNA	ADP-ribose pyrophosphatase, mitochondrial	FBgn0036648	CG4098	CG4098	no_fullname	198.312	172.399	151.735	168.184	147.981	169.21	223.859	209.209	180.455	159.494	141.655	154.775
LOC100159386	mRNA	protein canopy homolog 4-like precursor	FBgn0036847	CNPYb	CG11577	Canopy b	386.683	360.661	344.413	433.655	513.923	417.642	428.885	348.909	337.62	410.049	444.258	405.473
LOC100159387	mRNA	probable cytochrome P450 6a13 isoform X1', 'probable cytochrome P450 6a18 isoform X2'	FBgn0015714	Cyp6a17	CG10241	Cytochrome P450-6a17	5.7382	8.349	14.3559	14.9092	8.45733	31.9055	2.96646	2.74116	0.338468	5.39209	6.78514	1.59195
LOC100159388	mRNA	RYamide receptor-like	FBgn0035610	Lkr	CG10626	Leucokinin receptor	48.6823	46.6819	37.549	50.8981	43.8634	37.4466	41.3817	27.7709	40.4416	48.4076	37.4465	43.9841
LOC100159389	mRNA	barrier-to-autointegration factor	FBgn0031977	baf	CG7380	barrier to autointegration factor	349.491	318.274	341.516	343.307	374.716	290.362	398.806	377.7	404.9	314.689	442.638	218.959
LOC100159390	mRNA	transcription factor E2F5	FBgn0011766	E2f1	CG6376	E2F transcription factor 1	399.645	355.321	400.169	344.331	349.33	343.312	347.704	422.69	394.366	289.694	315.018	350.824
LOC100159391	mRNA	programmed cell death 6-interacting protein	FBgn0086346	ALiX	CG12876	ALG-2 interacting protein X	1066.75	985.845	985.138	827.277	846.339	839.89	1091.12	1079.16	1009.48	929.41	814.005	892.845
LOC100159393	mRNA	syntaxin-binding protein 5 isoform X1', 'syntaxin-binding protein 5 isoform X2', 'syntaxin-binding protein 5 isoform X3', 'syntaxin-binding protein 5 isoform X4'	FBgn0030412	Tomosyn	CG17762	Tomosyn	620.272	675.102	622.278	712.883	867.802	907.119	571.016	607.295	603.476	873.957	966.287	1160.16
LOC100159394	mRNA	maltase A1 isoform X1', 'maltase A1 isoform X2'	FBgn0032382	Mal-B2	CG14935	Maltase B2	307.663	341.648	557.886	244.684	301.167	386.863	220.415	356.006	498.122	227.14	426.457	283.126
LOC100159395	mRNA	LOW QUALITY PROTEIN: serine/threonine-protein phosphatase 2A 56 kDa regulatory subunit gamma isoform	FBgn0042693	wrd	CG7913	well-rounded	473.557	482.538	478.865	758.16	766.753	850.439	560.787	419.197	392.455	825.516	683.751	807.604
LOC100159396	mRNA	dual specificity mitogen-activated protein kinase kinase dSOR1	FBgn0010269	Dsor1	CG15793	Downstream of raf1	765.216	662.911	710.674	649.009	636.989	732.085	659.528	814.571	678.874	631.16	552.058	626.765
LOC100159398	mRNA	uncharacterized protein LOC100159398	NA	NA	NA	NA	126.509	131.307	126.078	171.589	205.595	171.814	148.979	121.213	120.399	200.855	210.283	158.305
LOC100159399	mRNA	MPA13 allergen-like	FBgn0037913	fabp	CG6783	fatty acid binding protein	91.7755	62.6391	138.828	85.2444	102.465	148.666	63.9416	129.706	176.222	59.1212	141.057	118.009
LOC100159400	lncRNA	NA	NA	NA	NA	NA	2052.01	2281.93	2739.52	1700.71	1692.05	1279.68	1921.38	2502.78	2925.41	1170.7	1892.45	1072.84
LOC100159402	mRNA	ubiquitin-like protein ATG12	FBgn0036255	Atg12	CG10861	Autophagy-related 12	115.716	86.0924	89.9141	142.362	154.332	127.364	83.4732	84.5408	79.713	96.7284	142.491	90.681
LOC100159403	mRNA	K-ras-like', 'K-ras-like isoform X1'	FBgn0003205	Ras85D	CG9375	Ras oncogene at 85D	1740.07	1791.34	1814.07	1832.67	1998.85	1866.32	1754.58	1866.53	1693.8	1824.78	1793.68	1663.98
LOC100159404	mRNA	kelch-like protein 2 isoform X3', 'kelch-like protein 3 isoform X1', 'kelch-like protein 3 isoform X2'	FBgn0001301	kel	CG7210	kelch	586.496	711.825	713.651	802.219	742.251	809.811	658.285	561.023	543.239	762.709	663.062	814.95
LOC100159407	mRNA	WD repeat-containing protein 73	NA	NA	NA	NA	56.7253	45.8535	43.0773	73.5356	75.1183	74.4361	74.0782	61.8662	62.5733	93.3869	98.3233	79.2445
LOC100159409	mRNA	synapse-associated protein of 47 kDa isoform X1', 'synapse-associated protein of 47 kDa isoform X2', 'synapse-associated protein of 47 kDa isoform X3', 'synapse-associated protein of 47 kDa isoform X4'	FBgn0013334	Sap47	CG8884	Synapse-associated protein 47kD	4192.98	3827.34	3796.41	3518.77	3342.69	3478.74	3959.43	3918.15	3802.47	3443.95	3039.21	3889.2
LOC100159410	mRNA	40S ribosomal protein S9	FBgn0010408	RpS9	CG3395	Ribosomal protein S9	32213.4	26057.5	28293.5	23729.6	20221.3	16366.1	23336.6	28749.6	23433.8	20068.6	20018	15121.7
LOC100159411	mRNA	ADP/ATP translocase 3-like	FBgn0003360	sesB	CG16944	stress-sensitive B	67767.1	68372.7	77576.2	53586.5	53565.3	56708.4	57747.1	68293.6	67839.3	45635.6	57383.4	47500.5
LOC100159412	mRNA	protein-lysine methyltransferase METTL21D	NA	NA	NA	NA	81.0503	62.0189	72.6452	81.3111	59.3185	62.4275	84.5627	103.893	81.2094	74.5833	71.7247	61.158
LOC100159413	mRNA	uncharacterized protein LOC100159413 isoform X1', 'uncharacterized protein LOC100159413 isoform X2'	NA	NA	NA	NA	220.296	215.219	224.303	213.75	198.565	228.058	248.674	205.409	180.559	241.488	190.276	228.127
LOC100159416	mRNA	uncharacterized protein C6orf136 homolog	FBgn0034940	CG16787	CG16787	no_fullname	1070.19	1116.31	1228.28	1156.06	1258.2	1239.63	897.115	940.274	950.379	1022.16	1183.61	1088.66
LOC100159417	mRNA	uncharacterized protein LOC100159417	NA	NA	NA	NA	0	0	0	1.95473	0.329334	6.60126	2.28502	0.66053	0	3.61835	4.66258	0.890553
LOC100159418	mRNA	ATP-dependent RNA helicase vasa	FBgn0283442	vas	CG46283	vasa	666.616	657.897	601.736	605.533	596.462	647.651	754.28	684.158	682.17	737.946	586.565	669.493
LOC100159419	mRNA	transmembrane protein 50A-like', 'transmembrane protein 50A-like isoform X1'	FBgn0035528	CG15012	CG15012	no_fullname	848.341	745.244	786.143	664.894	827.781	741.177	815.685	827.982	808.116	715.652	676.343	669.697
LOC100159421	mRNA	glutathione S-transferase-like', 'glutathione S-transferase-like isoform X1'	FBgn0010226	GstS1	CG8938	Glutathione S transferase S1	58.4794	52.7991	89.8441	66.433	61.5776	60.1474	79.1282	76.424	154.314	57.7697	63.2081	56.8292
LOC100159422	mRNA	zinc finger protein 2-like	FBgn0020309	crol	CG14938	crooked legs	11.5984	24.3972	21.5271	61.5763	65.886	73.1439	35.0748	27.3798	22.7797	56.0275	52.2065	57.8443
LOC100159423	mRNA	uncharacterized protein LOC100159423	FBgn0037429	Osi19	CG15189	Osiris 19	14.2237	5.68413	207.875	877.673	185.466	18.109	199.034	7.41003	4341.94	11.226	9.58934	10.8575
LOC100159424	mRNA	uncharacterized protein LOC100159424 isoform X1', 'zinc finger CCCH domain-containing protein 14 isoform X2'	NA	NA	NA	NA	83.5586	104.925	69.0543	104.409	119.898	115.921	84.7818	118.577	90.0505	110.444	104.542	107.221
LOC100159425	mRNA	eukaryotic translation initiation factor 3 subunit 2 beta-like	FBgn0015834	eIF3i	CG8882	eukaryotic translation initiation factor 3 subunit i	2432.22	2230.69	2216.62	2146.83	1849.79	1724.98	2212.41	2435.37	2210.46	1973.86	2031.32	1735.26
LOC100159427	mRNA	probable RNA helicase armi	FBgn0041164	armi	CG11513	armitage	378.641	319.689	226.436	366.91	317.083	300.53	365.176	303.226	275.234	395.678	338.289	300.615
LOC100159428	mRNA	neural cell adhesion molecule 1 isoform X2', 'neurotrimin isoform X1'	FBgn0085382	CG34353	CG34353	no_fullname	313.535	389.94	281.832	269.648	330.382	353.205	365.38	242.778	235.395	293.913	265.666	352.404
LOC100159429	mRNA	uncharacterized protein LOC100159429 isoform X1', 'uncharacterized protein LOC100159429 isoform X2', 'uncharacterized protein LOC100159429 isoform X3'	NA	NA	NA	NA	89.4483	82.1931	73.7185	109.906	295.395	188.804	32.5036	49.9892	78.3821	63.6849	135.27	138.537
LOC100159430	mRNA	mediator of RNA polymerase II transcription subunit 28-like	FBgn0039337	MED28	CG5121	Mediator complex subunit 28	707.987	574.428	659.163	454.236	463.203	459.449	509.88	649.498	561.367	388.496	462.776	454.976
LOC100159431	mRNA	trinucleotide repeat-containing gene 18 protein isoform X1', 'uncharacterized protein DDB_G0271670 isoform X2'	NA	NA	NA	NA	868.201	1102.56	981.16	958.283	1061.29	1168.26	913.252	800.806	962.424	945.516	1105.24	1162.41
LOC100159432	mRNA	twist-related protein 2	NA	NA	NA	NA	49.0908	41.8302	46.5561	80.9488	63.4292	84.0443	43.9562	75.3105	56.6937	66.7684	118.842	67.9042
LOC100159434	mRNA	dnaJ homolog subfamily C member 11	FBgn0033918	CG8531	CG8531	no_fullname	572.902	543.01	553.904	553.531	464.144	524.558	487.589	626.304	526.332	523.01	464.858	547.534
LOC100159435	mRNA	facilitated trehalose transporter Tret1	FBgn0034045	CG8249	CG8249	no_fullname	998.415	916.411	548.031	788.611	1652.54	1350.32	611.936	900.384	742.31	430.454	1714.69	1730.86
LOC100159439	mRNA	uncharacterized protein LOC100159439', 'uncharacterized protein LOC100159439 isoform X1'	FBgn0032001	CG8360	CG8360	no_fullname	307.142	308.231	361.672	352.416	342.83	350.661	307.412	344.231	406.181	322.472	350.381	298.259
LOC100159441	mRNA	facilitated trehalose transporter Tret1 isoform X1', 'facilitated trehalose transporter Tret1 isoform X2', 'facilitated trehalose transporter Tret1 isoform X3'	FBgn0033644	Tret1-2	CG8234	Trehalose transporter 1-2	1352.22	1443.77	1441.1	1100.23	1625.02	1369.94	1421.82	1516.57	1665.1	1366.89	1362.35	1522.53
LOC100159443	mRNA	vesicular glutamate transporter 1	FBgn0031424	VGlut	CG9887	Vesicular glutamate transporter	373.515	361.667	327.987	548.621	616.136	652.199	341.827	330.146	289.669	535.545	587.762	679.921
LOC100159444	mRNA	uncharacterized protein LOC100159444 isoform X1', 'uncharacterized protein LOC100159444 isoform X2'	FBgn0083978	CG17672	CG17672	no_fullname	513.134	420.588	721.81	273.279	114.668	111.339	559.816	425.149	713.005	625.463	106.103	155.493
LOC100159446	mRNA	polycomb group RING finger protein 3	FBgn0002283	l(3)73Ah	CG4195	lethal (3) 73Ah	142.634	139.661	116.446	187.134	200.536	177.302	146.375	131.538	127.641	186.919	176.994	158.445
LOC100159447	mRNA	peroxidase	FBgn0004577	Pxd	CG3477	Peroxidase	1.36163	0.676877	0.620883	7.57752	0.465586	18.8802	17.9537	0.378782	2.02634	27.7447	18.4623	2.83339
LOC100159449	mRNA	40S ribosomal protein S23-like	FBgn0033912	RpS23	CG8415	Ribosomal protein S23	35885.8	29366.1	32609.9	26897.4	22363.8	17436.2	26449.8	39160.3	30364.7	20363	22729.4	17093.7
LOC100159451	mRNA	arfaptin-2	FBgn0037884	Arfip	CG17184	Arfaptin	165.124	196.01	187.653	306.648	320.739	282.098	230.758	197.371	199.342	298.801	284.809	275.309
LOC100159452	mRNA	cleft lip and palate transmembrane protein 1-like protein isoform X1', 'cleft lip and palate transmembrane protein 1-like protein isoform X2'	FBgn0030456	CG4332	CG4332	no_fullname	152.617	169.669	167.203	278.288	236.33	271.942	162.902	185.934	154.292	291.459	239.938	277.377
LOC100159454	mRNA	uncharacterized protein LOC100159454	FBgn0051216	Naam	CG31216	Nicotinamide amidase	94.8793	77.0991	72.8362	72.2846	79.3411	62.372	77.3617	91.4422	91.2928	68.2506	62.5282	83.6488
LOC100159455	mRNA	leucine-rich repeat-containing protein 55	FBgn0032235	CG5096	CG5096	no_fullname	10.2025	8.337	3.5997	13.4058	15.0923	27.6715	35.7471	20.6493	14.2285	21.8041	61.7791	4.87357
LOC100159456	mRNA	tripeptidyl-peptidase 2	FBgn0020370	TppII	CG3991	tripeptidyl-peptidase II	666.769	690.19	681.233	849.81	768.733	785.28	732.896	661.044	683.631	825.095	792.551	714.591
LOC100159458	mRNA	DNA repair protein REV1	FBgn0035150	Rev1	CG12189	Rev1 DNA directed polymerase	80.414	82.8466	53.7578	103.255	85.0939	90.6017	103.718	101.126	60.2148	108.721	91.5947	76.4774
LOC100159459	mRNA	RNA cytidine acetyltransferase isoform X1', 'RNA cytidine acetyltransferase isoform X2'	FBgn0027330	l(1)G0020	CG1994	lethal (1) G0020	561.492	479.298	314.389	581.073	424.566	389.052	545.834	559.044	327.218	631.023	516.358	448.475
LOC100159460	mRNA	regulator of nonsense transcripts 3B	FBgn0034923	Upf3	CG11184	Upf3	246.067	316.346	216.935	259.309	251.145	255.166	274.846	286.168	247.769	265.485	215.334	250.819
LOC100159461	mRNA	MFS-type transporter SLC18B1	NA	NA	NA	NA	989.704	1224.45	1003.62	1004.73	1082.97	1382.36	877.781	1268.35	996.124	1031.84	1455.69	1059.38
LOC100159463	mRNA	UDP-glucuronosyltransferase 2B28	FBgn0040256	Ugt35C1	CG6633	UDP-glycosyltransferase family 35 member C1	66.0079	68.5377	32.3698	48.4994	57.854	43.665	108.191	107.889	80.8105	82.8749	147.249	166.308
LOC100159465	mRNA	uncharacterized protein LOC100159465	NA	NA	NA	NA	73.7838	80.7236	61.0526	92.8191	113.958	119.23	66.3886	59.1329	82.8866	105.149	102.26	100.867
LOC100159466	mRNA	signal recognition particle 14 kDa protein-like	NA	NA	NA	NA	78.7562	47.5331	67.219	242.65	245.567	184.395	78.8498	92.4524	92.2448	208.178	260.522	165.377
LOC100159469	mRNA	protein strawberry notch isoform X1', 'protein strawberry notch isoform X2'	FBgn0265630	sno	CG44436	strawberry notch	1735.32	1847.59	1334.67	1527.57	1565.51	1627.99	1826.87	1411.63	1324.96	1551.7	1497.95	1813.71
LOC100159470	mRNA	vacuolar protein sorting-associated protein 54	FBgn0011232	scat	CG3766	scattered	250.892	252.442	307.254	389.719	375.276	419.903	323.119	226.361	271.181	415.651	334.76	407.042
LOC100159471	mRNA	LOW QUALITY PROTEIN: formin-2	FBgn0000256	capu	CG3399	cappuccino	903.622	1094.6	922.061	1000.14	985.564	1106.99	1003.92	859.748	838.831	950.226	941.086	1157.34
LOC100159472	mRNA	osiris 6-like precursor	NA	NA	NA	NA	255.462	906.309	15084.3	506.623	53.404	35.4884	6105.31	249.858	26000.2	153.78	11.2489	296.268
LOC100159476	mRNA	E3 ubiquitin-protein ligase Ubr3 isoform X1', 'E3 ubiquitin-protein ligase Ubr3 isoform X2', 'E3 ubiquitin-protein ligase Ubr3 isoform X3'	FBgn0260970	Ubr3	CG42593	Ubr3 ubiquitin ligase	1065.25	1084.28	988.25	967.69	858.078	900.292	894.776	865.482	814.91	895.208	913.776	892.081
LOC100159477	mRNA	protein scabrous	FBgn0003326	sca	CG17579	scabrous	109.232	70.1183	34.6982	85.4337	85.5166	55.9071	121.214	86.9896	55.9105	103.803	96.8019	67.4326
LOC100159478	mRNA	filamentous growth regulator 23	FBgn0037487	thw	CG14608	thawb	213.896	236.503	234.45	264.046	314.33	290.781	200.804	193.155	436.381	189.346	140.635	255.792
LOC100159479	mRNA	ER membrane protein complex subunit 1 isoform X1', 'ER membrane protein complex subunit 1 isoform X2'	FBgn0037530	EMC1	CG2943	ER membrane protein complex subunit 1	955.381	855.199	873.234	996.488	1095.03	1050.82	936.643	854.269	861.602	1067.21	896.536	1092.2
LOC100159480	mRNA	pterin-4-alpha-carbinolamine dehydratase	FBgn0024841	Pcd	CG1963	pterin-4a-carbinolamine dehydratase	849.906	696.612	656.326	949.034	1069.99	686.969	706.263	785.585	690.097	775.451	968.46	663.843
LOC100159481	mRNA	exonuclease 1	FBgn0015553	tos	CG10387	tosca	66.0588	70.545	42.7289	73.037	71.2121	56.8175	73.9291	67.3151	42.9754	76.168	62.1241	66.8004
LOC100159482	mRNA	PR domain zinc finger protein 1	FBgn0035625	Blimp-1	CG5249	Blimp-1	2577.13	1674.68	2749.35	1326.32	401.277	781.713	2233.96	2091.14	2059.36	2360.13	334.595	847.223
LOC100159483	mRNA	rac GTPase-activating protein 1	FBgn0086356	tum	CG13345	tumbleweed	301.341	219.236	106.295	235.431	162.27	139.425	359.265	292.485	112.205	296.014	168.45	141.715
LOC100159484	mRNA	bifunctional coenzyme A synthase	FBgn0035632	Ppat-Dpck	CG10575	Bifunctional Phosphopantetheine adenylyltransferase - Dephospho-CoA kinase	132.262	133.012	125.996	288.416	279.654	272.289	154.9	129.987	88.4866	248.203	304.998	226.468
LOC100159485	mRNA	uncharacterized protein LOC100159485 precursor	NA	NA	NA	NA	10.6479	5.00725	14.4797	17.3293	8.55228	16.2902	11.0251	17.8531	8.08734	11.7696	19.1803	7.83826
LOC100159487	mRNA	homeobox protein SIX6	FBgn0025360	Optix	CG18455	Optix	172.476	148.019	139.093	203.029	181.855	178.933	158.015	133.129	132.116	239.904	185.753	204.788
LOC100159488	mRNA	DNA topoisomerase I, mitochondrial	FBgn0004924	Top1	CG6146	Topoisomerase 1	2928.69	2868.63	2481.52	2492.29	1966.24	2159.51	3030.16	2963.37	2477.28	2863.25	2146.98	2221.81
LOC100159489	mRNA	TNF receptor-associated factor 4	FBgn0026319	Traf4	CG3048	TNF-receptor-associated factor 4	170.551	207.814	164.793	164.732	153.891	129.515	194.864	198.553	175.717	170.575	136.864	127.06
LOC100159491	mRNA	cytoplasmic FMR1-interacting protein	FBgn0038320	Sra-1	CG4931	specifically Rac1-associated protein 1	745.166	741.934	668.201	638.782	708.269	685.699	764.066	668.667	612.789	717.294	553.626	712.107
LOC100159492	mRNA	uncharacterized protein LOC100159492 isoform X1', 'uncharacterized protein LOC100159492 isoform X2', 'uncharacterized protein LOC100159492 isoform X3'	FBgn0010441	pll	CG5974	pelle	73.1116	87.4578	74.701	70.0702	93.4903	91.3426	109.381	112.629	127.497	98.5648	105.358	120.872
LOC100159493	mRNA	uncharacterized protein LOC100159493	NA	NA	NA	NA	34.4026	36.5959	19.8389	78.9577	87.327	67.4878	31.5261	34.4274	26.2392	84.8738	82.1079	71.4764
LOC100159494	mRNA	zinc finger protein 678	FBgn0037120	CG11247	CG11247	no_fullname	153.628	137.66	117.755	103.405	107.462	124.656	143.515	100.333	121.214	143.635	92.1813	112.436
LOC100159495	mRNA	mitochondrial thiamine pyrophosphate carrier-like', 'mitochondrial thiamine pyrophosphate carrier-like isoform X1', 'mitochondrial thiamine pyrophosphate carrier-like isoform X2'	FBgn0037852	Tpc1	CG6608	Thiamine pyrophosphate carrier protein 1	685.367	606.751	694.994	574.646	602.753	605.653	603.904	627.931	670.546	545.225	624.218	633.954
LOC100159498	mRNA	SWI/SNF-related matrix-associated actin-dependent regulator of chromatin subfamily A-like protein 1	FBgn0031655	Marcal1	CG3753	Marcal1	80.6038	75.5354	88.9698	109.058	124.615	102.84	112.652	55.5178	100.353	118.634	96.2668	90.9792
LOC100159499	mRNA	brain-specific homeobox protein homolog	FBgn0000529	bsh	CG10604	brain-specific homeobox	118.931	141.735	178.533	80.8624	95.5665	98.0617	132.378	137.025	157.322	78.9261	78.5833	100.21
LOC100159501	mRNA	kelch-like protein 2 isoform X1', 'kelch-like protein 2 isoform X2'	FBgn0001301	kel	CG7210	kelch	150.568	140.195	149.553	118.937	131.852	128.397	149.551	148.973	218.99	119.989	176.334	168.401
LOC100159502	mRNA	uncharacterized protein LOC100159502	FBgn0030887	CG6867	CG6867	no_fullname	685.257	689.861	696.623	683.859	735.052	844.766	708.956	689.004	780.492	728.503	695.674	860.471
LOC100159503	mRNA	delta(14)-sterol reductase	NA	NA	NA	NA	584.02	423.67	225.116	564.815	580.565	362.55	620.97	509.977	251.759	640.92	584.22	421.181
LOC100159505	mRNA	sin3 histone deacetylase corepressor complex component SDS3	FBgn0031036	CG14220	CG14220	no_fullname	600.681	593.685	579.911	416.646	414.668	398.972	595.915	665.718	624.392	416.852	436.388	461.375
LOC100159506	mRNA	cytochrome P450 4C1 isoform X1', 'cytochrome P450 4C1 isoform X2', 'cytochrome P450 4C1 isoform X3'	FBgn0015032	Cyp4c3	CG1438	Cytochrome P450-4c3	33.8022	27.9793	13.5933	33.7772	122.248	50.015	28.8602	33.7554	18.6609	37.4591	94.7517	74.1285
LOC100159507	mRNA	ATP-dependent RNA helicase Ddx1	FBgn0015075	Ddx1	CG9054	Dead-box-1	166.383	140.439	144.213	152.059	151.934	149.247	177.815	168.767	141.896	154.746	149.893	160.35
LOC100159508	mRNA	ABC transporter G family member 23 isoform X1', 'ABC transporter G family member 23 isoform X2'	FBgn0039594	snu	CG9990	snustorr	84.0589	103.852	126.357	63.1376	219.422	142.19	91.0526	111.002	194.228	79.3172	124.099	167.449
LOC100159509	mRNA	LOW QUALITY PROTEIN: DNA repair endonuclease XPF	FBgn0002707	mei-9	CG3697	meiotic 9	697.729	732.014	700.675	1025.69	938.522	1048	770.566	566.885	579.851	955.971	793.315	831.178
LOC100159510	mRNA	ATP-dependent (S)-NAD(P)H-hydrate dehydratase	FBgn0036848	Naxd	CG10424	NAD(P)HX dehydratase	131.12	101.625	132.287	94.4023	95.0667	111.326	134.721	131.948	136.08	91.0499	95.5334	92.0118
LOC100159513	mRNA	xaa-Pro aminopeptidase ApepP	FBgn0026150	ApepP	CG6291	Aminopeptidase P	520.381	510.209	577.626	849.247	786.519	823.53	566.377	561.859	517.739	823.469	873.113	745.057
LOC100159514	mRNA	protein SERAC1	FBgn0032699	CG10383	CG10383	no_fullname	490.664	580.587	570.154	510.363	490.393	545.88	580.359	522.226	532.786	517.839	437.974	578.605
LOC100159515	mRNA	uncharacterized protein LOC100159515	FBgn0052206	CG32206	CG32206	no_fullname	217.416	203.888	225.04	253.894	230.329	238.577	210.84	174.113	180.653	263.271	254.764	274.527
LOC100159518	mRNA	alpha-tocopherol transfer protein-like	FBgn0035636	Cralbp	CG10546	Cellular retinaldehyde binding protein	114.918	101.156	156.579	92.5973	128.009	110.705	107.414	94.7135	169.688	77.7478	95.1997	113.334
LOC100159519	mRNA	alpha-protein kinase 1	FBgn0003499	sr	CG7847	stripe	794.794	926.257	637.656	998.913	1027.35	821.208	813.472	740.991	775.178	1110.21	971.651	962.183
LOC100159520	mRNA	high mobility group protein A-like	NA	NA	NA	NA	4502.03	3475.59	2787.92	2351.33	2237.69	2015.67	3927.95	4594.15	3031.01	2321.62	2226.03	1874.23
LOC100159521	mRNA	WW domain-binding protein 4', 'WW domain-binding protein 4 isoform X1', 'WW domain-binding protein 4 isoform X2'	FBgn0032857	CG10947	CG10947	no_fullname	738.147	546.06	674.616	524.881	451.767	509.221	604.835	731.344	557.59	507.135	474.653	501.22
LOC100159522	mRNA	septin-7 isoform X1', 'septin-7 isoform X2', 'septin-7 isoform X3', 'septin-7 isoform X4', 'septin-7 isoform X5'	FBgn0013726	pnut	CG8705	peanut	1007.34	904.419	722.687	944.902	889.195	897.58	1037.5	866.804	764.81	972.162	849.018	956.776
LOC100159523	mRNA	cAMP-dependent protein kinase type I regulatory subunit isoform X1', 'cAMP-dependent protein kinase type I regulatory subunit isoform X2'	FBgn0259243	Pka-R1	CG42341	Protein kinase, cAMP-dependent, regulatory subunit type 1	2541.29	2477.43	3367.26	2035.08	2036.48	2371.49	1845.18	2601.5	2959.14	1924.81	2303.97	2557.6
LOC100159524	mRNA	nuclear protein 1	NA	NA	NA	NA	12251.5	11175.9	10121.6	7255.42	7949.33	7239.32	9691.01	15508.4	11570.5	5222.46	8387.13	7854.6
LOC100159525	mRNA	U3 small nucleolar RNA-associated protein 14 homolog C	FBgn0036514	CG12301	CG12301	no_fullname	271.568	198.346	178.713	220.516	183.833	201.061	225.703	224.021	206.276	218.786	190.796	200.185
LOC100159527	mRNA	pupal cuticle protein 27	FBgn0039481	Cpr97Eb	CG15884	Cuticular protein 97Eb	39492.2	33881.1	32183.4	47921.9	51878.8	53735.1	24829.5	38495.7	24973	37917.2	67316.7	66272.8
LOC100159528	mRNA	39S ribosomal protein L9, mitochondrial	FBgn0038319	mRpL9	CG31478	mitochondrial ribosomal protein L9	229.784	193.965	232.787	310.117	285.603	240.15	230.549	257.188	259.273	278.957	291.283	246.849
LOC100159530	mRNA	UV-stimulated scaffold protein A	NA	NA	NA	NA	464.996	588.805	525.734	419.123	304.516	369.274	492.037	477.356	487.164	402.626	282.032	355.33
LOC100159531	mRNA	myosin-IIIb isoform X1', 'myosin-IIIb isoform X2', 'myosin-IIIb isoform X3'	FBgn0002938	ninaC	CG5125	neither inactivation nor afterpotential C	343.034	296.855	370.082	286.059	292.844	316.456	361.3	357.071	388.33	315.521	233.749	309.991
LOC100159535	mRNA	GTP-binding protein Di-Ras2	FBgn0037754	CG8500	CG8500	no_fullname	352.526	387.13	383.506	474.613	609	606.064	357.404	310.087	327.063	493.731	550.809	578.9
LOC100159536	mRNA	ribosomal protein L44e-like', 'ribosomal protein L44e-like isoform X1'	FBgn0031980	RpL36A	CG7424	Ribosomal protein L36A	16489.2	14932	15759.2	10553.7	9748.82	6298.26	14327	18046	16705.1	8582.16	10193	5611.63
LOC100159537	mRNA	queuosine salvage protein	FBgn0034614	CG9752	CG9752	no_fullname	137.68	113.351	151.659	110.753	122.528	113.131	126.713	139.69	143.939	141.854	108.753	110.976
LOC100159540	mRNA	ras-related protein Rab-7L1	FBgn0002567	Rab32	CG8024	Rab32	825.423	685.822	490.739	647.623	632.881	634.778	682.573	730.603	630.5	469.366	655.763	639.845
LOC100159541	mRNA	acyl-CoA synthetase short-chain family member 3, mitochondrial	FBgn0039184	CG6432	CG6432	no_fullname	57.4632	48.2879	27.431	79.5324	72.0059	43.3696	98.0397	64.6815	51.3597	74.044	136.614	49.5729
LOC100159542	mRNA	serine/threonine-protein kinase unc-51	FBgn0260945	Atg1	CG10967	Autophagy-related 1	367.476	398.357	343.086	486.986	471.433	469.097	422.192	304.809	350.208	473.718	480.025	455.966
LOC100159543	mRNA	NA	NA	NA	NA	NA	198.252	1403.97	1729.63	551.169	460.063	275.733	73.3494	132.1	402.374	372.708	2059.17	561.682
LOC100159545	mRNA	disks large-associated protein 5	NA	NA	NA	NA	188.825	200.938	139.224	191.093	223.805	173.643	191.474	172.713	157.116	211.657	182.902	168.377
LOC100159546	mRNA	centromere/kinetochore protein zw10 homolog	FBgn0004643	Zw10	CG9900	Zeste-white 10	389.95	345.734	330.651	377.681	291.926	319.153	371.859	368.419	276.938	363.149	269.965	251.736
LOC100159547	mRNA	ectopic P granules protein 5 homolog isoform X1', 'ectopic P granules protein 5 homolog isoform X2'	FBgn0038651	Epg5	CG14299	ectopic P-granules autophagy protein 5	633.079	722.621	708.299	817.718	817.906	947.661	703.328	556.522	574.55	776.867	793.67	789.597
LOC100159550	mRNA	exonuclease 3'-5' domain-containing protein 2 isoform X1, exonuclease 3'-5' domain-containing protein 2 isoform X2, exonuclease 3'-5' domain-containing protein 2 isoform X3, exonuclease 3'-5' domain-containing protein 2 isoform X4	FBgn0037901	Exd2	CG6744	Exonuclease 3'-5' domain-containing 2	96.3333	82.8026	84.1792	230.653	201.008	181.495	109.578	85.5398	102.573	212.471	198.727	167.674
LOC100159551	mRNA	E3 ubiquitin-protein ligase rnf146	FBgn0036897	Rnf146	CG8786	Ring finger protein 146	421.167	385.933	373.101	344.434	332.561	344.765	425.293	454.689	398.816	329.292	335.404	358.622
LOC100159552	mRNA	RING finger protein 181-like	NA	NA	NA	NA	184.276	199.611	196.417	373.667	500.672	399.344	211.47	189.25	217.899	354.865	466.514	312.159
LOC100159553	mRNA	uncharacterized protein LOC100159553	NA	NA	NA	NA	342.407	296.256	235.619	328.116	315.025	242.824	392.493	351.894	210.854	347.592	302.11	299.258
LOC100159555	mRNA	T-cell immunomodulatory protein	FBgn0036509	CG7739	CG7739	no_fullname	656.093	708.602	588.488	730.152	854.145	836.147	683.742	626.155	663.286	871.277	768.473	887.502
LOC100159556	mRNA	leukocyte elastase inhibitor	NA	NA	NA	NA	22.8831	34.0607	23.7154	21.8604	128.401	63.8344	18.1218	42.3004	124.511	14.3427	67.782	92.4452
LOC100159557	mRNA	histidine decarboxylase	FBgn0005619	Hdc	CG3454	Histidine decarboxylase	42.2632	25.6984	18.4644	37.7172	45.9517	29.245	54.0234	36.176	19.8761	48.4818	41.2773	43.6237
LOC100159558	mRNA	UDP-glucuronosyltransferase 2B2-like	FBgn0032684	Ugt301D1	CG10178	UDP-glycosyltransferase family 301 member D1	6.49261	12.0304	11.2296	10.5084	7.1562	4.97057	7.88266	7.19392	9.15229	8.62519	7.6805	8.8559
LOC100159559	mRNA	lysosomal alpha-mannosidase isoform X1', 'lysosomal alpha-mannosidase isoform X2', 'lysosomal alpha-mannosidase isoform X3'	FBgn0027611	LManII	CG6206	Lysosomal alpha-mannosidase II	2165.87	2041.08	1994.42	1576.41	1723.18	1277.18	2184.03	2498.7	2952.02	1693.9	1781.37	1693.3
LOC100159560-2	mRNA	NA	NA	NA	NA	NA	201.01	213.074	163.064	189.406	216.932	126.702	334.526	462.359	509.521	322.475	533.998	284.093
LOC100159561	mRNA	GRIP and coiled-coil domain-containing protein 1 isoform X1', 'GRIP and coiled-coil domain-containing protein 1 isoform X2'	FBgn0037881	GCC88	CG10703	GRIP and coiled-coil domain containing 88 kDa	221.932	219.604	243.595	273.159	301.024	324.735	285.595	275.04	250.481	293.131	299.032	287.898
LOC100159562	mRNA	galactosylgalactosylxylosylprotein 3-beta-glucuronosyltransferase I isoform X1', 'galactosylgalactosylxylosylprotein 3-beta-glucuronosyltransferase I isoform X2'	FBgn0066114	GlcAT-I	CG32775	Glucuronyltransferase I	99.0185	117.307	94.5556	98.4812	121.663	118.433	122.261	91.0258	106.916	111.595	96.558	127.192
LOC100159564	mRNA	glycogen debranching enzyme isoform X1', 'glycogen debranching enzyme isoform X2', 'glycogen debranching enzyme isoform X3', 'glycogen debranching enzyme isoform X4'	FBgn0034618	CG9485	CG9485	no_fullname	188.043	283.899	228.792	213.495	272.725	295.484	337.475	316.853	385.057	338.035	498.35	372.571
LOC100159565	mRNA	uncharacterized protein LOC100159565	FBgn0035266	Gk2	CG7995	Glycerol kinase 2	78.4909	85.672	87.099	79.6995	112.193	102.109	96.4643	84.3855	79.2405	122.085	126.301	115.659
LOC100159566	mRNA	talin-1	FBgn0260442	rhea	CG6831	rhea	322.027	332.179	294.508	395.821	437.419	394.449	363.996	294.909	279.924	436.471	435.127	435.764
LOC100159567	mRNA	uncharacterized protein LOC100159567	NA	NA	NA	NA	66.7635	56.6628	68.2744	90.0943	124.029	98.5219	79.314	62.2784	63.2599	128.43	111.024	102.528
LOC100159568	mRNA	mediator of RNA polymerase II transcription subunit 24 isoform X1', 'mediator of RNA polymerase II transcription subunit 24 isoform X2'	FBgn0035851	MED24	CG7999	Mediator complex subunit 24	612.937	592.33	498.064	621.386	548.757	553.51	526.262	449.897	408.82	638.514	524.62	619.924
LOC100159569	mRNA	inter-alpha-trypsin inhibitor heavy chain H4	NA	NA	NA	NA	328.915	526.798	474.353	342.699	544.659	779.107	328.225	408.181	517.263	403.331	550.847	585.645
LOC100159570	mRNA	rhomboid-related protein 2	FBgn0020248	stet	CG33166	stem cell tumor	366.825	315.112	305.21	339.491	273.902	278.015	403.762	283.045	296.594	347.83	273.61	295.681
LOC100159571	mRNA	ribosomal protein S15A-like	FBgn0010198	RpS15Aa	CG2033	Ribosomal protein S15Aa	25481.9	20183.2	23530.9	16048	13261.6	10947.9	18846.6	24718.2	21682.7	13101.7	13079.9	10261.5
LOC100159572	mRNA	uncharacterized protein LOC100159572	NA	NA	NA	NA	8.43643	1.01532	31.2042	5.17086	3.93208	0.261536	5.95952	2.60956	37.637	3.39868	0.412293	1.47025
LOC100159573	mRNA	protein kintoun	FBgn0033224	Nop17l	CG1553	Nop17 like	131.804	127.914	104.373	173.452	215.13	207.954	122.681	113.745	118.378	204.789	227.439	226.112
LOC100159574	mRNA	26S proteasome non-ATPase regulatory subunit 11	FBgn0028689	Rpn6	CG10149	Regulatory particle non-ATPase 6	1027.11	1050.76	923.451	1173.75	1264.23	1138.06	964.108	1008.43	1034.75	1203.08	1244.8	1258.94
LOC100159575	mRNA	protein YIF1B	FBgn0039450	Yif1	CG5484	Yip1d-interacting factor 1	433.431	458.967	425.395	411.219	386.229	394.519	459.856	402.655	432.354	416.236	345.538	379.612
LOC100159576	mRNA	inositol oxygenase	FBgn0036262	CG6910	CG6910	no_fullname	442.448	420.684	680.244	383.727	394.004	553.903	421.734	511.028	774.472	513.666	555.682	442.635
LOC100159578	mRNA	dynein heavy chain 12, axonemal-like isoform X1', 'dynein heavy chain 12, axonemal-like isoform X2'	FBgn0013810	Dhc36C	CG5526	Dynein heavy chain at 36C	2.74265	2.67179	3.96129	7.11815	3.7419	3.63215	4.93729	4.52174	5.35749	5.31039	2.06056	10.8051
LOC100159579	mRNA	protein son of sevenless-like	FBgn0001965	Sos	CG7793	Son of sevenless	123.77	143.655	131.777	181.857	201.381	239.339	167.758	127.467	136.499	206.524	190.804	245.458
LOC100159580	mRNA	UDP-glucuronosyltransferase 2C1	FBgn0038886	Ugt49B2	CG6475	UDP-glycosyltransferase family 49 member B2	204.32	226.434	247.087	173.3	200.617	180.988	264.69	260.744	319.086	217.956	195.301	214.567
LOC100159582	mRNA	uncharacterized protein LOC100159582 isoform X1', 'uncharacterized protein LOC100159582 isoform X2'	FBgn0261859	CG42788	CG42788	no_fullname	614.005	646.328	571.231	589.696	627.172	549.161	432.567	390.945	510.37	592.274	529.133	603.208
LOC100159583	mRNA	Golgi-specific brefeldin A-resistance guanine nucleotide exchange factor 1	FBgn0264560	garz	CG8487	gartenzwerg	720.702	779.746	804.693	875.232	774.267	860.116	772.432	723.185	753.649	905.505	785.707	846.559
LOC100159584	mRNA	larval cuticle protein A2B, partial	FBgn0038714	Cpr92A	CG6240	Cuticular protein 92A	180.73	125.858	184.191	200.2	1667.03	332.317	95.0953	137.316	148.868	178.406	261.286	258.683
LOC100159585	mRNA	polyadenylate-binding protein 4-like	FBgn0265297	pAbp	CG5119	poly(A) binding protein	19425.2	19713.3	21264.7	14936.9	12970.1	13989.9	17068.8	19772.5	19397.4	15337.3	13783.1	14644.9
LOC100159587	mRNA	histone acetyltransferase-like	FBgn0263757	Rpb4	CG43662	RNA polymerase II subunit Rpb4	49.2507	46.1321	45.7817	33.284	44.635	29.8878	80.6902	87.9901	89.234	66.1112	68.9827	60.1659
LOC100159588	mRNA	uncharacterized protein LOC100159588	FBgn0024897	b6	CG3100	b6	220.454	268.903	1113.79	714.455	231.412	137.775	403.276	346.447	1599.54	288.644	169.774	263.262
LOC100159589	mRNA	metal transporter CNNM4 isoform X1', 'metal transporter CNNM4 isoform X2', 'metal transporter CNNM4 isoform X3'	FBgn0262124	uex	CG42595	unextended	1626.29	1644.26	1512.03	1638.58	1694.4	1754.96	1545.83	1290.72	1415.35	1713.88	1493.9	1720.84
LOC100159593	mRNA	wee1-like protein kinase	FBgn0011737	Wee1	CG4488	Wee1 kinase	273.012	253.362	184.187	279.981	334.266	267.491	265.071	260.181	196.008	344.956	321.898	325.83
LOC100159594	mRNA	hydroxysteroid dehydrogenase-like protein 2 isoform X1', 'hydroxysteroid dehydrogenase-like protein 2 isoform X2'	FBgn0039537	CG5590	CG5590	no_fullname	7.53791	25.648	65.4133	19.8538	71.2758	75.1421	2.47436	15.2602	38.8255	4.83012	36.332	24.2719
LOC100159595	mRNA	EARP-interacting protein homolog	FBgn0036292	CG10646	CG10646	no_fullname	121.596	154.421	133.207	150.742	156.857	122.375	140.552	117.207	119.271	152.212	144.533	132.901
LOC100159596	mRNA	synaptobrevin homolog YKT6	FBgn0260858	Ykt6	CG1515	YKT6 v-SNARE	515.464	543.909	541.965	428.693	432.508	477.028	483.271	521.939	548.788	439.427	379.244	463.815
LOC100159597	mRNA	neuroplastin isoform X1', 'neuroplastin isoform X2', 'neuroplastin isoform X3'	FBgn0261822	Bsg	CG31605	Basigin	9724.53	9034.05	9342.94	8655.19	8107.22	8690.9	9314.59	9415.69	8801.72	9262.05	8206.21	9007.88
LOC100159599	mRNA	guanine nucleotide exchange factor for Rab-3A isoform X1', 'rab-3A-interacting protein isoform X2'	NA	NA	NA	NA	549.834	598.334	520.518	559.209	593.012	606.53	549.316	489.429	553.723	617.469	567.456	696.377
LOC100159604	mRNA	larval cuticle protein A2B	FBgn0038714	Cpr92A	CG6240	Cuticular protein 92A	217.153	139.971	180.664	235.508	1562.37	348.105	128.042	198.524	149.517	182.183	320.276	261.865
LOC100159605	mRNA	heparan-alpha-glucosaminide N-acetyltransferase isoform X1', 'heparan-alpha-glucosaminide N-acetyltransferase isoform X2', 'heparan-alpha-glucosaminide N-acetyltransferase isoform X3', 'heparan-alpha-glucosaminide N-acetyltransferase isoform X4'	FBgn0029737	CG6903	CG6903	no_fullname	617.553	727.847	763.004	742.426	762.294	781.547	687.361	694.941	776.716	824.833	677.066	800.353
LOC100159606	mRNA	retinal homeobox protein Rx1	FBgn0020617	Rx	CG10052	Retinal Homeobox	52.3795	46.9404	65.2257	62.2547	46.4871	50.8606	59.3871	56.3004	35.3109	61.3856	51.4414	64.145
LOC100159607	mRNA	FAST kinase domain-containing protein 4	FBgn0038961	CG13850	CG13850	no_fullname	702.782	618.754	783.1	847.051	815.456	785.327	628.552	720.786	651.103	836.218	852.859	810.013
LOC100159608	mRNA	ATP-dependent DNA helicase Q4	FBgn0040290	RecQ4	CG7487	RecQ4 helicase	127.859	125.328	83.3415	189.109	141.511	146.014	168.755	125.582	72.3258	189.75	136.383	167.386
LOC100159609	mRNA	male-specific lethal 3 homolog	FBgn0002775	msl-3	CG8631	male-specific lethal 3	266.839	253.135	238.144	300.844	337.891	345.775	289.294	223.086	218.018	357.05	270.498	331.553
LOC100159610	mRNA	acyl-CoA dehydrogenase family member 9, mitochondrial	FBgn0086712	Egm	CG9006	Enigma	522.192	489.315	489.203	504.795	481.438	496.028	454.16	542.004	535.855	494.555	473.747	543.281
LOC100159612	mRNA	tropomyosin-1	FBgn0004117	Tm2	CG4843	Tropomyosin 2	71783.5	75582.8	103842	39283.2	36108	36549.1	57731.8	94869.7	104460	32247.1	44060.8	38900.4
LOC100159613	mRNA	uncharacterized protein LOC100159613	FBgn0038395	CG10407	CG10407	no_fullname	4203.04	5782.06	2838.81	5657.98	8421.28	8993.57	4392.96	4617.11	3903.17	3117.82	8332.7	9077.15
LOC100159614	mRNA	Protein FRG1 homolog-like	FBgn0036964	FRG1	CG6480	FSHD region gene 1	223.831	219.145	223.292	256.892	292.125	239.044	298.991	302.682	263.594	281.307	294.35	298.277
LOC100159616	mRNA	cytochrome P450 315a1, mitochondrial	FBgn0003312	sad	CG14728	shadow	51.8467	65.0186	78.3825	91.46	91.886	123.951	65.765	81.2363	76.3052	118.683	111.89	123.314
LOC100159618	mRNA	calumenin-A	FBgn0031673	CG31650	CG31650	no_fullname	130.008	149.944	146.804	157.567	189.441	220.219	149.031	122.794	157.866	148.21	189.922	185.498
LOC100159619	mRNA	phosphatidylethanolamine-binding protein-like isoform X1', 'phosphatidylethanolamine-binding protein-like precursor'	FBgn0032453	CG6180	CG6180	no_fullname	1352.25	1771.89	2417.24	998.305	1629.23	2467.2	1379	1982.66	2926.31	1015.53	1803.51	2191.28
LOC100159621	mRNA	5'-3' exoribonuclease 2 homolog	FBgn0031868	Rat1	CG10354	Rat1 5'-3' exoribonuclease	907.693	944.871	771.071	742.291	645.797	658.298	953.055	867.776	793.783	808.377	701.807	684.63
LOC100159623	mRNA	ATP-dependent RNA helicase DDX19A	FBgn0024804	Dbp80	CG17023	Dead box protein 80	4.35249	12.9953	3.96129	8.53931	6.00935	7.30333	3.23018	4.76791	3.33558	6.40812	12.19	8.81177
LOC100159625	mRNA	RYamide receptor-like	FBgn0004842	RYa-R	CG5811	RYamide receptor	94.6457	86.786	78.517	125.296	107.169	105.908	110.231	65.4408	78.4158	116.773	92.5909	108.628
LOC100159626	mRNA	electron transfer flavoprotein-ubiquinone oxidoreductase, mitochondrial	FBgn0286783	Etf-QO	CG12140	Electron transfer flavoprotein-ubiquinone oxidoreductase	1079.47	1152	1472.02	894.002	1016.95	1126.76	918.997	1153.91	1364.95	853.034	1044.86	1205.32
LOC100159627	mRNA	uncharacterized protein LOC100159627 isoform X1', 'uncharacterized protein LOC100159627 isoform X2'	FBgn0032694	MESR3	CG15162	Misexpression suppressor of ras 3	438.491	444.141	433.977	401.393	359.348	380.193	437.868	465.901	513.188	493.169	339.24	357.724
LOC100159630	mRNA	vesicular glutamate transporter 1 isoform X1', 'vesicular glutamate transporter 1 isoform X2'	NA	NA	NA	NA	13.0553	31.3279	101.141	11.5328	25.2577	91.8353	9.41266	25.5406	88.3608	19.2918	46.745	46.401
LOC100159631	mRNA	ubiquitin conjugation factor E4 A	FBgn0028467	CG11070	CG11070	no_fullname	284.66	268.54	281.363	387.129	474.121	438.303	305.017	260.591	280.518	408.401	404.311	474.597
LOC100159632	mRNA	uncharacterized protein LOC100159632	FBgn0030598	CG9503	CG9503	no_fullname	1945.04	1613.39	3265.29	3214.8	2559.36	3741.42	1877.13	3662.11	4487.39	2985.49	6752.86	4483.53
LOC100159633	mRNA	cytoplasmic dynein 1 intermediate chain isoform X1', 'cytoplasmic dynein 1 intermediate chain isoform X2', 'cytoplasmic dynein 1 intermediate chain isoform X3', 'cytoplasmic dynein 1 intermediate chain isoform X4', 'cytoplasmic dynein 1 intermediate chain isoform X5', 'cytoplasmic dynein 1 intermediate chain isoform X6', 'cytoplasmic dynein 1 intermediate chain isoform X7', 'cytoplasmic dynein 1 …	FBgn0003654	sw	CG18000	short wing	1264.93	1317.42	1385.35	1194	1012.01	1071.1	1337.43	1149.12	1256.56	1221.85	976.736	1026.5
LOC100159637	mRNA	fatty acyl-CoA reductase wat	FBgn0039620	wat	CG1443	waterproof	636.527	590.3	393.637	486.464	933.684	441.039	700.432	810.901	646.095	600.42	871.759	752.538
LOC100159638	mRNA	palmitoyltransferase ZDHHC15 isoform X1', 'palmitoyltransferase ZDHHC15 isoform X2', 'palmitoyltransferase ZDHHC15 isoform X3', 'palmitoyltransferase ZDHHC15 isoform X4', 'palmitoyltransferase ZDHHC15 isoform X5', 'palmitoyltransferase ZDHHC15 isoform X6', 'palmitoyltransferase ZDHHC15 isoform X7'	FBgn0033474	CG1407	CG1407	no_fullname	554.911	532.615	512.786	467.343	446.168	439.67	546.582	506.706	509.816	484.369	417.45	501.564
LOC100159639	mRNA	uncharacterized protein LOC100159639	FBgn0033019	CG10395	CG10395	no_fullname	22.347	18.3305	21.2497	15.5995	15.4086	20.8893	25.1624	14.0549	17.8295	33.2391	23.5886	45.6397
LOC100159640	mRNA	tyrosine-protein kinase transmembrane receptor Ror2	FBgn0020391	Nrk	CG4007	Neurospecific receptor kinase	223.882	218.022	172.441	245.907	224.392	260.239	222.469	212.236	185.897	268.415	214.528	253.58
LOC100159641	mRNA	endoplasmic reticulum resident protein 29 precursor	FBgn0004003	wbl	CG7225	windbeutel	518.187	451.347	652.583	423.271	385.718	388.758	551.233	619.363	744.994	455.645	351.459	348.465
LOC100159642	mRNA	uncharacterized protein LOC100159642	NA	NA	NA	NA	122.099	116.491	119.947	163.453	150.7	149.213	130.038	93.1234	89.2483	152.331	157.368	129.069
LOC100159643	mRNA	short stature homeobox protein 2-like isoform X1', 'short stature homeobox protein 2-like isoform X2'	FBgn0085396	CG34367	CG34367	no_fullname	20.0168	22.9152	19.5748	22.5042	17.2685	20.3652	14.8981	10.1663	7.28985	19.18	20.5817	22.2073
LOC100159644	mRNA	vacuolar protein sorting-associated protein 53 homolog	FBgn0031598	Vps53	CG3338	Vacuolar protein sorting 53	238.36	221.676	265.112	419.626	405.58	417.377	271.969	244.101	280.486	424.262	379.456	416.31
LOC100159645	mRNA	mitochondrial ribosomal protein S7-like	FBgn0032236	mRpS7	CG5108	mitochondrial ribosomal protein S7	295.656	287.232	298.693	372.668	394.569	343.62	302.43	344.65	276.879	354.318	372.666	288.954
LOC100159646	mRNA	steroid dehydrogenase-like	NA	NA	NA	NA	39.9439	31.0168	31.3456	56.9818	68.0521	70.5429	33.7625	27.8636	74.731	74.0346	115.721	76.8317
LOC100159647	mRNA	paramyosin, long form	FBgn0003149	Prm	CG5939	Paramyosin	106150	107702	138490	66917	58499.8	69500.5	82989.4	107867	116612	54914.7	62855.8	68610.6
LOC100159649	mRNA	ethanolaminephosphotransferase 1	FBgn0053116	CG33116	CG33116	no_fullname	204.022	255.326	217.291	307.909	384.085	368.497	263.341	217.832	231.367	370.054	345.777	360.44
LOC100159650	mRNA	proteasome 25 kDa subunit	FBgn0086134	Prosalpha2	CG5266	Proteasome alpha2 subunit	1254.91	1151.5	1074.87	1284.38	1217.15	1066.98	1182.1	1035.85	984.743	1185.16	1205.43	989.642
LOC100159651	mRNA	alpha-1,6-mannosyl-glycoprotein 2-beta-N-acetylglucosaminyltransferase isoform X1', 'alpha-1,6-mannosyl-glycoprotein 2-beta-N-acetylglucosaminyltransferase isoform X2', 'alpha-1,6-mannosyl-glycoprotein 2-beta-N-acetylglucosaminyltransferase isoform X3'	FBgn0039738	Mgat2	CG7921	Mannosyl (alpha-1,6-)-glycoprotein beta-1,2-N-acetylglucosaminyltransferase	136.958	189.169	155.444	161.583	160.924	233.633	165.169	134.941	171.433	192.154	179.365	202.662
LOC100159652	mRNA	LOW QUALITY PROTEIN: baculoviral IAP repeat-containing protein 2	FBgn0260635	Diap1	CG12284	Death-associated inhibitor of apoptosis 1	65.1762	83.1513	57.0935	68.4239	56.2736	48.8976	40.5537	49.4818	40.8681	49.3413	49.5473	52.9593
LOC100159653	mRNA	opsin, ultraviolet-sensitive	FBgn0036260	Rh7	CG5638	Rhodopsin 7	27.8895	35.1221	47.4	23.339	28.4032	31.0988	32.5378	22.7955	45.7197	19.206	21.6736	25.6058
LOC100159654	mRNA	tubulin beta chain	FBgn0003888	betaTub60D	CG3401	beta-Tubulin at 60D	2197.43	1731.76	3313.33	1585.98	1511.43	1538.33	2025.99	2663.27	3583.01	1900.12	1466.13	1569.35
LOC100159655	mRNA	venom serine carboxypeptidase	FBgn0038738	CG4572	CG4572	no_fullname	1201.09	1167.39	1522.73	1960.44	2143.87	2150.18	1128.44	1445.71	1241.66	2019.54	2674.29	2343.23
LOC100159656	mRNA	otoferlin isoform X1', 'otoferlin isoform X2', 'otoferlin isoform X3', 'otoferlin isoform X4', 'otoferlin isoform X5'	FBgn0266757	mfr	CG5747	misfire	431.702	534.321	454.087	395.767	359.952	449.189	452.748	348.42	431.309	380.303	323.765	433.667
LOC100159657	mRNA	polypeptide N-acetylgalactosaminyltransferase 5 isoform X1', 'polypeptide N-acetylgalactosaminyltransferase 5 isoform X2'	FBgn0031681	Pgant5	CG31651	Polypeptide N-Acetylgalactosaminyltransferase 5	608.101	638.06	519.781	510.598	529.596	570.375	646.82	618.254	580.878	703.364	501.564	598.749
LOC100159658	mRNA	GPI transamidase component PIG-T	FBgn0030035	PIG-T	CG11190	Phosphatidylinositol glycan anchor biosynthesis class T	128.444	100.076	96.3343	154.909	199.219	188.511	112.72	111.064	121.525	202.923	195.484	212.601
LOC100159660	mRNA	zinc finger protein 624	FBgn0051224	CG31224	CG31224	no_fullname	662.361	782.283	613.014	736.263	812.669	850.873	740.121	616.29	592.305	818.043	780.311	865.24
LOC100159662	mRNA	uncharacterized protein LOC100159662	FBgn0287234	slf	CG3244	schlaff	1401.47	980.792	895.041	1445.65	4865.83	1442.5	446.72	892.685	934.857	356.487	1217.39	916.062
LOC100159663	mRNA	endothelin-converting enzyme 2 isoform X1', 'neprilysin-2 isoform X2', 'neprilysin-2 isoform X3'	FBgn0039478	Nep5	CG6265	Neprilysin 5	109.037	146.821	105.072	114.677	156.054	181.146	113.368	113.723	108.132	135.795	155.526	191.8
LOC100159664	mRNA	mitochondrial 2-oxoglutarate/malate carrier protein	FBgn0039674	CG1907	CG1907	no_fullname	1347.19	1214.75	1275.14	1241.88	1363.38	1313.25	1093.24	1420.78	1210.23	1109.89	1662.98	1270.34
LOC100159666	mRNA	trimethylguanosine synthase	FBgn0266195	Tgs1	CG44890	Trimethylguanosine synthase 1	51.9152	58.8889	51.8602	53.8094	50.7265	53.9042	52.3092	54.9904	50.6705	61.823	49.0147	45.4095
LOC100159667	mRNA	uncharacterized protein LOC100159667', 'uncharacterized protein LOC100159667 isoform X1', 'uncharacterized protein LOC100159667 isoform X2', 'uncharacterized protein LOC100159667 isoform X3', 'uncharacterized protein LOC100159667 isoform X4'	FBgn0263776	CG43693	CG43693	no_fullname	2125.49	2115.2	2073.64	1695.12	1985.93	2307.47	2101.02	2015.17	2151.94	1960.41	2253.21	2592.18
LOC100159668	mRNA	mucin-5AC	FBgn0038492	Mur89F	CG4090	Mucin related 89F	1451.85	1691.54	4437.97	799.727	685.278	663.88	2029.08	1470.28	5514.3	1166.76	862.673	964.73
LOC100159669	mRNA	protein unc-80 homolog	FBgn0039536	unc80	CG18437	uncoordinated 80	543.969	556.954	519.837	601.632	635.697	768.889	494.295	396.799	439.807	556.527	574.79	669.016
LOC100159670	mRNA	uncharacterized protein LOC100159670', 'uncharacterized protein LOC100159670 isoform X1'	FBgn0286027	Rnmt	CG3688	RNA guanine-7 methyltransferase	431.385	556.447	560.148	497.48	451.919	457.58	457.932	401.112	502.495	425.297	391.18	410.955
LOC100159671	mRNA	E3 ubiquitin-protein ligase NEDD4 isoform X1', 'E3 ubiquitin-protein ligase NEDD4 isoform X2', 'E3 ubiquitin-protein ligase NEDD4 isoform X3'	FBgn0259174	Nedd4	CG42279	Nedd4	635.721	644.791	606.681	689.408	761.34	754.518	705.382	572.819	589.823	705.426	705.049	734.851
LOC100159673	mRNA	uncharacterized protein LOC100159673	FBgn0032746	CG10470	CG10470	no_fullname	517.25	419.496	493.459	540.484	597.552	512.017	410.225	534.43	475.388	509.641	563.033	507.868
LOC100159674	mRNA	exportin-7	FBgn0053180	Ranbp16	CG33180	Ranbp16	424.47	402.29	329.299	519.054	538.861	526.104	429.466	398.988	296.424	559.487	454.064	503.279
LOC100159675	mRNA	presequence protease, mitochondrial	FBgn0033005	CG3107	CG3107	no_fullname	425.194	437.626	396.907	554.359	597.846	617.092	421.286	394.515	393.816	522.351	562.067	549.393
LOC100159676	mRNA	thyroid transcription factor 1	FBgn0287186	scro	CG17594	scarecrow	651.708	592.426	562.929	549.914	615.785	552.752	574.28	527.678	446.04	616.225	492.99	606.301
LOC100159678	mRNA	uncharacterized protein LOC100159678	NA	NA	NA	NA	62.7323	76.0631	74.3832	73.2781	69.2275	84.7282	58.6221	50.8623	74.0524	73.9565	48.6796	62.3469
LOC100159679	mRNA	uncharacterized protein LOC100159679 isoform X1', 'uncharacterized protein LOC100159679 isoform X2', 'uncharacterized protein LOC100159679 isoform X3'	FBgn0046706	Haspin	CG40080	Haspin	6.76211	6.3526	7.3138	14.4529	16.5096	13.9116	21.6025	15.995	10.2605	28.8151	21.0448	22.7229
LOC100159680	mRNA	protein MTO1 homolog, mitochondrial	FBgn0034735	CG4610	CG4610	no_fullname	348.733	304.654	341.012	271.789	253.628	258.571	328.22	263.336	285.36	281.707	226.709	262.526
LOC100159681	mRNA	MOB kinase activator-like 3', 'MOB kinase activator-like 3 isoform X1'	FBgn0259482	Mob3	CG4946	MOB kinase activator 3	231.635	191.516	228.703	228.549	238.186	228.452	211.055	170.373	158.717	210.564	202.326	209.486
LOC100159682	mRNA	catalase	FBgn0000261	Cat	CG6871	Catalase	95.2899	102.544	98.2156	107.331	456.281	141.554	102.528	138.734	131.782	131.089	134.134	129.19
LOC100159684	mRNA	viral A-type inclusion protein, putative', 'viral A-type inclusion protein, putative isoform X1'	NA	NA	NA	NA	248.788	164.792	63.2977	162.359	125.23	87.9636	279.07	189.967	98.689	225.904	98.0221	69.9698
LOC100159685	mRNA	takeout-like precursor	FBgn0038395	CG10407	CG10407	no_fullname	1626.8	48.6838	27.5597	43.9654	1684.01	49.562	10.5223	111.762	145.874	4.84252	28.8666	44.4675
LOC100159686	mRNA	mitochondrial intermediate peptidase isoform X1', 'mitochondrial intermediate peptidase isoform X2'	FBgn0033038	CG7791	CG7791	no_fullname	600.865	545.98	564.584	636.714	581.645	618.125	573.915	516.446	544.326	581.923	586.474	614.928
LOC100159687	mRNA	uncharacterized protein LOC100159687	NA	NA	NA	NA	67.5674	43.0871	44.008	110.928	82.0714	99.3766	47.303	43.3005	31.9187	97.1414	75.3961	87.1494
LOC100159688	mRNA	uncharacterized protein LOC100159688 precursor	NA	NA	NA	NA	4906.39	4857.29	12757.8	4239.39	2845.45	2361.38	5033.82	6228.53	9443.16	5599.63	2529.14	2200.71
LOC100159689	mRNA	cleft lip and palate transmembrane protein 1 homolog	FBgn0031590	CG3702	CG3702	no_fullname	1280.52	1191.94	1093.7	1331.08	1375.95	1405.47	1577.97	1437.39	1400.08	1628.9	1524.8	1747.24
LOC100159691	mRNA	UDP-glucuronosyltransferase 1-7C	FBgn0032713	Ugt36D1	CG17323	UDP-glycosyltransferase family 36 member D1	396.788	426.237	488.307	342.082	418.523	390.292	377.18	374.111	403.731	285.876	343.046	468.79
LOC100159692	mRNA	threonine aspartase 1 isoform X1', 'threonine aspartase 1 isoform X2'	FBgn0263602	Tasp1	CG5241	Taspase 1	204.87	207.349	206.764	195.312	176.307	197.931	187.217	184.834	169.419	189.05	161.168	175.785
LOC100159693	mRNA	histone-lysine N-methyltransferase 2C	FBgn0263667	Lpt	CG5591	Lost PHDs of trr	445.683	452.246	328.085	349.823	392.935	332.838	477.559	329.801	283.271	333.344	337.178	354.511
LOC100159694	mRNA	DNA N6-methyl adenine demethylase	FBgn0263392	Tet	CG43444	Ten-Eleven Translocation (TET) family protein	1245.42	1223.91	946.326	961.748	913.439	759.856	1304.31	1076	956.616	1080.46	811.634	807.79
LOC100159695	mRNA	tryptophan 2,3-dioxygenase-like isoform X1', 'tryptophan 2,3-dioxygenase-like isoform X2'	FBgn0003965	v	CG2155	vermilion	276.336	185.147	121.626	163.477	192.897	131.714	280.067	210.47	220.211	236.333	173.731	223.215
LOC100159696	mRNA	ATPase family AAA domain-containing protein 2 isoform X1', 'ATPase family AAA domain-containing protein 2 isoform X2', 'ATPase family AAA domain-containing protein 2 isoform X3'	FBgn0286784	TER94	CG2331	no_fullname	832.793	883.615	783.595	997.703	971.374	990.214	932.212	691.788	734.259	985.679	884.522	948.518
LOC100159697	mRNA	TOM1-like protein 2	FBgn0035995	CG3529	CG3529	no_fullname	620.566	707.329	653.579	759.511	784.737	790.081	753.992	663.626	717.997	771.987	758.513	774.295
LOC100159700	mRNA	acidic repeat-containing protein isoform X1', 'acidic repeat-containing protein isoform X2', 'acidic repeat-containing protein isoform X3', 'acidic repeat-containing protein isoform X4', 'acidic repeat-containing protein isoform X5', 'acidic repeat-containing protein isoform X6'	FBgn0000451	ect	CG6611	ectodermal	183.807	369.503	5139.82	230.921	21.8985	16.9838	1702.75	252.541	8365.46	213.997	4.51763	201.435
LOC100159701	mRNA	mitoferrin-1', 'mitoferrin-1 isoform X1'	FBgn0039561	mfrn	CG4963	mitoferrin	243.969	238.852	246.806	252.364	339.407	319.366	267.467	197.282	289.325	246.885	276.485	342.031
LOC100159702	mRNA	uncharacterized protein LOC100159702', 'uncharacterized protein LOC100159702 isoform X1'	FBgn0011708	Syx5	CG4214	Syntaxin 5	163.922	173.517	188.392	244.362	306.618	258.95	203.773	188.931	188.245	239.911	248.613	216.788
LOC100159703	mRNA	putative sodium-dependent multivitamin transporter	FBgn0052669	CG32669	CG32669	no_fullname	38.2433	31.9754	58.5815	47.5649	40.0386	87.1407	43.3323	73.3228	71.9289	56.2277	130.279	76.2182
LOC100159704	mRNA	cullin-3-B	FBgn0261268	Cul3	CG42616	Cullin 3	514.548	522.52	436.779	579.205	659.578	595.142	555.351	438.552	485.701	625.38	605.847	614.817
LOC100159705	mRNA	ubiquitin-like protein 4A-like	FBgn0038571	CG7215	CG7215	no_fullname	861.833	870.179	899.804	1179.4	1248.66	928.608	944.38	952.125	947.338	1193.6	1299.93	1010.59
LOC100159706	mRNA	protein MEMO1	FBgn0038110	CG8031	CG8031	no_fullname	468.831	427.257	450.325	473.18	429.069	380.031	444.156	441.519	421.517	437.118	427.889	360.6
LOC100159707	mRNA	mediator of RNA polymerase II transcription subunit 6	FBgn0024330	MED6	CG9473	Mediator complex subunit 6	292.891	242.045	239.984	229.864	228.118	196.359	247.285	293.678	240.513	204.317	177.239	221.768
LOC100159708	mRNA	tetratricopeptide repeat protein 8	FBgn0031255	BBS8	CG13691	Bardet-Biedl syndrome 8	114.158	103.95	101.518	110.72	95.2313	103.68	107.691	139.993	110.225	118.585	83.776	91.9761
LOC100159709	mRNA	E3 ubiquitin-protein ligase UBR2	FBgn0030809	Ubr1	CG9086	Ubr1 ubiquitin ligase	1425.33	1525.54	1513.87	1387.5	1445.91	1664.8	1477.7	1358.83	1366.11	1340.94	1383.59	1573.71
LOC100159711	mRNA	CTD small phosphatase-like protein	FBgn0036556	hzg	CG5830	herzog	391.004	435.816	285.812	427.619	491.465	501.795	400.319	291.292	349.342	501.407	448.637	486.192
LOC100159713	mRNA	mitogen-activated protein kinase kinase kinase 7 isoform X1', 'mitogen-activated protein kinase kinase kinase 7 isoform X2'	FBgn0026323	Tak1	CG18492	TGF-beta activated kinase 1	510.343	449.392	411.128	660.878	601.117	589.081	454.815	390.333	391.747	583.599	477.185	443.012
LOC100159715	mRNA	uncharacterized protein LOC100159715 precursor	NA	NA	NA	NA	532.055	368.196	228.592	481.816	2126.7	751.23	239.807	438.995	286.02	168.955	967.491	663.443
LOC100159716	mRNA	synaptonemal complex protein 1 isoform X1', 'synaptonemal complex protein 1 isoform X2', 'synaptonemal complex protein 1 isoform X3'	NA	NA	NA	NA	32.7963	37.0541	46.6424	64.5139	63.2285	50.4533	48.9294	36.1581	31.0586	58.2759	47.2738	44.7772
LOC100159717	mRNA	transcription factor glial cells missing-like isoform X1', 'transcription factor glial cells missing-like isoform X2'	FBgn0014179	gcm	CG12245	glial cells missing	35.3706	43.9491	45.1155	35.0281	36.3906	41.5384	25.2231	37.608	41.1231	50.6478	40.9995	48.5389
LOC100159719	mRNA	neurochondrin homolog	FBgn0037447	Neurochondrin	CG2330	Neurochondrin	1242.97	1136.19	1219.51	997.839	1086.27	1000.2	949.062	1040.03	1120.7	884.256	1012.38	998.94
LOC100159720	mRNA	ubiquitin-like-conjugating enzyme ATG3	FBgn0036813	Atg3	CG6877	Autophagy-related 3	218.871	215.114	277.64	173.349	143.048	128.284	153.35	254.865	192.671	90.6332	107.236	78.2383
LOC100159721	mRNA	sodium leak channel non-selective protein	FBgn0002917	na	CG1517	narrow abdomen	630.042	655.616	569.573	839.395	733.014	802.941	704.145	545.589	550.834	820.456	670.067	766.006
LOC100159722	mRNA	DNA repair protein RAD51 homolog 3	FBgn0003482	spn-D	CG31069	spindle D	106.387	112.522	95.5278	59.5095	51.1812	57.575	74.7074	110.847	103.171	38.9253	52.6756	52.9519
LOC100159723	mRNA	vacuolar protein sorting-associated protein 8 homolog isoform X1', 'vacuolar protein sorting-associated protein 8 homolog isoform X2'	FBgn0035704	Vps8	CG10144	Vacuolar protein sorting 8	271.667	298.472	274.74	395.732	379.839	389.101	300.733	214.94	242.808	388.082	297.437	341.425
LOC100159724	mRNA	zinc finger protein 391	FBgn0025874	Meics	CG8474	Meiotic central spindle	203.744	292.468	162.732	236.569	241.441	218.14	246.786	248.444	190.718	257.508	243.793	212.549
LOC100159725	mRNA	alpha-ketoglutarate-dependent dioxygenase alkB homolog 4 isoform X1', 'alpha-ketoglutarate-dependent dioxygenase alkB homolog 4 isoform X2'	FBgn0032149	CG4036	CG4036	no_fullname	97.6989	109.663	125.595	210.905	196.198	177.406	128.916	98.1099	100.75	207.007	173.708	162.296
LOC100159728	mRNA	facilitated trehalose transporter Tret1-2 homolog isoform X1', 'facilitated trehalose transporter Tret1-2 homolog isoform X2'	FBgn0036316	CG10960	CG10960	no_fullname	1809.33	1590.49	1418.05	1744.4	2188.1	2259.39	1729.12	2013.75	1619.16	2122.01	3348.91	2773.38
LOC100159729	mRNA	peroxisomal membrane protein 11B isoform X1', 'peroxisomal membrane protein 11B isoform X2', 'peroxisomal membrane protein 11B isoform X3'	FBgn0034058	Pex11	CG8315	Peroxin 11	113.322	131.282	117.86	129.908	150.991	141.188	114.049	123.776	122.533	131.527	118.145	134.007
LOC100159730	mRNA	metabotropic glutamate receptor 4	FBgn0050361	mtt	CG30361	mangetout	15.5391	18.093	10.9268	12.9829	14.2182	13.5744	14.3713	15.1604	11.4638	10.7992	13.3734	18.434
LOC100159731	mRNA	uncharacterized protein LOC100159731	FBgn0066365	dyl	CG15013	dusky-like	206.936	163.854	212.921	184.941	260.63	189.651	130.094	134.865	254.494	117.554	151.947	160.918
LOC100159732	mRNA	PXMP2/4 family protein 4	FBgn0029580	CG14778	CG14778	no_fullname	111.599	149.179	232.86	112.18	119.587	156.494	105.488	153.263	170.554	90.3493	152.038	132.278
LOC100159733	mRNA	mRNA (2'-O-methyladenosine-N(6)-)-methyltransferase	FBgn0037021	CG11399	CG11399	no_fullname	351.892	438.156	351.992	369.515	402.295	450.564	400.489	272.949	384.281	410.871	389.976	426.876
LOC100159736	mRNA	exosome complex component RRP41', 'exosome complex component RRP41 isoform X1'	FBgn0032487	Ski6	CG15481	Ski6	425.198	380.621	323.613	367.357	321.776	244.249	477.339	412.898	343.35	354.899	385.181	302.283
LOC100159738	mRNA	glutamate receptor 1	FBgn0004619	GluRIA	CG8442	Glutamate receptor IA	573.636	527.876	495.022	469.052	396.699	446.017	546.255	464.158	475.876	503.09	452.525	518.078
LOC100159739	mRNA	protein zer-1 homolog	FBgn0043458	CG12084	CG12084	no_fullname	444.477	476.41	429.014	473.543	532.66	522.634	423.397	335.595	418.725	514.475	500.276	578.041
LOC100159740	mRNA	structural maintenance of chromosomes protein 5	FBgn0052438	SMC5	CG32438	Structural maintenance of chromosomes 5	196.394	183.141	137.285	283.251	279.92	228.189	198.056	180.213	135.69	269.11	215.715	227.1
LOC100159741	mRNA	NADPH--cytochrome P450 reductase	FBgn0015623	Cpr	CG11567	Cytochrome P450 reductase	20.0224	30.484	28.1866	44.3658	32.7449	79.797	58.2428	25.7067	30.4911	51.7638	114.946	22.1645
LOC100159742	mRNA	uncharacterized protein LOC100159742	FBgn0020521	pio	CG3541	piopio	1699.15	1872.46	1528.84	2003.5	2699.43	2420.56	1480.56	1601.69	1563	1961.64	2281.53	2470.57
LOC100159743	mRNA	aminopeptidase N isoform X1', 'aminopeptidase N isoform X2'	FBgn0039656	CG11951	CG11951	no_fullname	86.7963	86.8553	58.1744	157.158	183.672	156.62	87.3497	50.3189	81.2274	103.347	173.015	129.212
LOC100159744	mRNA	short coiled-coil protein A	FBgn0039505	CG5934	CG5934	no_fullname	366.466	338.698	365.115	436.896	532.99	521.423	419.851	353.239	382.436	417.455	408.581	447.331
LOC100159745	mRNA	alpha-protein kinase 1	NA	NA	NA	NA	6.77516	9.36705	12.3317	31.0804	37.1097	88.2097	14.2728	45.4353	23.3229	21.0552	525.274	30.3664
LOC100159747	mRNA	C2 domain-containing protein 5 isoform X1', 'C2 domain-containing protein 5 isoform X2', 'C2 domain-containing protein 5 isoform X3', 'C2 domain-containing protein 5 isoform X4'	FBgn0039187	CG6454	CG6454	no_fullname	1008.79	1276.89	1192.74	1119.63	997.235	1156.75	1128.13	880.309	976.165	1077.06	816.467	966.206
LOC100159748	mRNA	coiled-coil domain-containing protein 149	FBgn0038330	CG14868	CG14868	no_fullname	270.239	236.392	279.538	255.991	227.039	241.419	266.652	256.504	257.932	255.6	224.951	242.14
LOC100159749	mRNA	elongin C-like	FBgn0266711	EloC	CG9291	Elongin C	454.287	410.368	470.641	425.982	416.635	390.396	459.457	460.052	443.629	380.058	479.648	377.954
LOC100159750	mRNA	uncharacterized protein LOC100159750 isoform X1', 'uncharacterized protein LOC100159750 isoform X2', 'uncharacterized protein LOC100159750 isoform X3', 'uncharacterized protein LOC100159750 precursor'	NA	NA	NA	NA	210.606	104.368	48.6335	930.899	483.572	331.446	0	0	0	0	0	0
LOC100159751	mRNA	fatty-acid amide hydrolase 2-A	FBgn0039341	CG5112	CG5112	no_fullname	520.228	504.266	520.935	378.958	436.201	450.475	495.614	563.762	540.733	445.092	553.692	532.312
LOC100159752	mRNA	uncharacterized protein LOC100159752', 'uncharacterized protein LOC100159752 isoform X1'	NA	NA	NA	NA	74.0597	136.184	145.527	159.379	228.569	180.521	100.033	100.75	159.775	107.425	320.002	111.801
LOC100159754	mRNA	tachykinin-like peptides receptor 86C isoform X1', 'tachykinin-like peptides receptor 86C isoform X2', 'tachykinin-like peptides receptor 86C isoform X3'	FBgn0004841	TkR86C	CG6515	Tachykinin-like receptor at 86C	52.574	36.124	33.3604	41.1854	41.7813	33.1653	52.9274	34.6941	38.6191	45.849	41.1431	51.9227
LOC100159755	mRNA	uncharacterized protein LOC100159755 isoform X1', 'uncharacterized protein LOC100159755 isoform X2'	NA	NA	NA	NA	629.199	645.299	566.249	570.313	513.764	587.39	616.526	575.756	573.391	593.311	513.901	551.882
LOC100159756	mRNA	uncharacterized protein LOC100159756	FBgn0038632	CG14301	CG14301	no_fullname	501.869	507.56	470.791	523.298	843.754	569.704	471.732	511.393	657.213	573.223	544.398	652.063
LOC100159757	mRNA	inorganic pyrophosphatase, partial	FBgn0016687	Nurf-38	CG4634	Nucleosome remodeling factor - 38kD	1032.52	1045.25	944.183	1279.19	1099.21	931.061	1061.24	1082.65	1089.91	1028.02	1344.68	821.583
LOC100159758	mRNA	uncharacterized protein LOC100159758 isoform X1', 'uncharacterized protein LOC100159758 isoform X2', 'uncharacterized protein LOC100159758 isoform X3'	FBgn0033987	ckn	CG12424	caskin	1051.88	1105.83	1006.22	1037.74	1077.61	1117.02	1070.59	1043.68	1088.26	1051.94	1022.39	1188.94
LOC100159759	mRNA	uncharacterized protein LOC100159759 isoform X1', 'uncharacterized protein LOC100159759 isoform X2'	FBgn0050380	CG30380	CG30380	no_fullname	400.177	291.426	249.815	222.53	360.355	285.34	269.332	326.156	281.149	173.247	264.912	256.93
LOC100159760	mRNA	23 kDa integral membrane protein	NA	NA	NA	NA	1255.07	1171.56	1047.05	1498.18	1904.2	1689.56	1244.34	1046.9	979.871	1707.82	1680.1	1861.47
LOC100159761	mRNA	arf-GAP domain and FG repeat-containing protein 1 isoform X1', 'arf-GAP domain and FG repeat-containing protein 1 isoform X2', 'arf-GAP domain and FG repeat-containing protein 1 isoform X3'	FBgn0020304	drongo	CG3365	drongo	155.957	182.273	194.619	234.574	275.213	320.834	154.198	182.582	162.671	270.396	263.536	274.127
LOC100159762	mRNA	ubiquitin-conjugating enyzme E2r-like	FBgn0036516	CG7656	CG7656	no_fullname	637.053	724.474	653.95	582.091	681.301	651.247	652.965	604.117	682.424	649.523	629.835	648.669
LOC100159764	mRNA	probable medium-chain specific acyl-CoA dehydrogenase, mitochondrial	FBgn0035811	Mcad	CG12262	Medium-chain acyl-CoA dehydrogenase	1495.88	1582.42	2079.68	1134.48	1378.31	1400.35	1447.89	1593.48	2083.15	1130.02	1348.09	1568.47
LOC100159766	mRNA	uncharacterized protein LOC100159766	FBgn0035334	CG8993	CG8993	no_fullname	224.99	239.097	291.511	357.631	396.21	300.945	294.551	292.261	314.268	368.755	423.297	349.989
LOC100159768	mRNA	protein HEXIM	NA	NA	NA	NA	489.261	553.682	498.53	491.247	512.622	492.181	600.275	579.851	578.357	533.527	563.696	597.677
LOC100159769	mRNA	LOW QUALITY PROTEIN: laminin subunit beta-1	FBgn0261800	LanB1	CG7123	LanB1	676.863	725.398	601.258	867.215	1001.55	903.748	838.778	683.111	770.037	1034.11	1180.29	947.033
LOC100159770	mRNA	tetratricopeptide repeat protein 21B	NA	NA	NA	NA	421.734	462.982	504.241	723.085	692.248	858.685	450.918	453.268	498.194	688.674	718.085	770.352
LOC100159771	mRNA	DNA polymerase delta catalytic subunit	FBgn0263600	DNApol-delta	CG5949	DNA polymerase delta	260.661	249.999	181.117	362.976	352.14	298.397	246.164	200.022	167.916	351.346	340.189	297.186
LOC100159773	mRNA	pleckstrin homology domain-containing family M member 1 isoform X1', 'uncharacterized protein LOC100159773 isoform X2'	FBgn0034694	Plekhm1	CG6613	Pleckstrin homology and RUN domain containing M1	135.82	161.231	147.05	224.976	247.964	289.038	139.547	114.282	144.559	233.185	213.132	249.226
LOC100159774	mRNA	H/ACA ribonucleoprotein complex subunit 2-like	FBgn0029148	NHP2	CG5258	NHP2	709.803	600.234	498.224	584.965	510.93	348.05	700.346	755.555	520.013	531.545	560.657	314.308
LOC100159775	mRNA	putative uncharacterized protein DDB_G0277255	NA	NA	NA	NA	118.414	88.8967	55.2112	95.8494	94.6863	69.1297	84.0612	100.889	58.3548	90.7747	86.528	84.279
LOC100159776	mRNA	PCI domain-containing protein 2	FBgn0036184	PCID2	CG7351	PCI domain-containing protein 2	174.527	147.51	174.164	271.417	270.599	269.168	171.029	167.1	140.751	264.74	226.362	225.234
LOC100159777	mRNA	calcium uptake protein 3, mitochondrial isoform X1', 'calcium uptake protein 3, mitochondrial isoform X2', 'calcium uptake protein 3, mitochondrial isoform X3', 'calcium uptake protein 3, mitochondrial isoform X4'	FBgn0038735	MICU3	CG4662	Mitochondrial calcium uptake 3	885.956	993.338	1015.01	658.164	674.111	724.129	986.098	852.639	930.395	762.58	629.221	750.148
LOC100159778	mRNA	glycogen phosphorylase isoform X1', 'glycogen phosphorylase isoform X2'	FBgn0004507	GlyP	CG7254	Glycogen phosphorylase	4828.57	4939.47	7188	3526.21	3701.71	3790.1	3899.12	5334.73	6867.7	3408.44	4500.15	4250.96
LOC100159782	mRNA	splicing factor U2AF 50 kDa subunit	FBgn0005411	U2af50	CG9998	U2 small nuclear riboprotein auxiliary factor 50	2544.19	2473.61	2507.7	1939.99	1538.33	1564.2	2682.35	2326.15	2280.22	1789.63	1539.26	1583.02
LOC100159783	mRNA	sorbitol dehydrogenase	FBgn0024289	Sodh-1	CG1982	Sorbitol dehydrogenase 1	162.65	260.79	208.684	164.77	192.707	206.537	193.701	248.835	243.228	212.822	234.279	224.478
LOC100159785	mRNA	VPS35 endosomal protein sorting factor-like	FBgn0037622	CG8202	CG8202	no_fullname	513.597	479.308	576.024	426.256	348.173	420.09	463.398	499.177	456.254	446.196	331.118	414.041
LOC100159787	mRNA	myotrophin-like', 'myotrophin-like isoform X1'	FBgn0051715	CG31715	CG31715	no_fullname	244.077	264.207	261.649	277.501	328.724	318.724	276.52	278.621	280.17	309.036	319.428	330.58
LOC100159788	mRNA	enoyl-acyl-carrier-protein reductase, mitochondrial	FBgn0033883	CG16935	CG16935	no_fullname	255.947	269.629	323.401	300.267	311.805	301.992	277.518	322.947	303.249	302.61	334.237	295.799
LOC100159789	mRNA	uncharacterized protein LOC100159789	NA	NA	NA	NA	78.876	71.9914	101.718	111.305	119.834	116.994	77.8528	108.946	101.954	105.962	109.441	117.432
LOC100159790	mRNA	ATP-binding cassette sub-family A member 3	FBgn0031170	ABCA	CG1718	ATP binding cassette subfamily A	864.897	909.836	855.286	883.95	942.132	737.847	784.53	704.101	877.553	861.769	801.995	781.763
LOC100159791	mRNA	uncharacterized protein LOC100159791	NA	NA	NA	NA	5359.8	5346.15	6345.11	8864.1	7625.83	9645.54	4167.72	5710.31	3930.86	6352.15	9096.89	7071.2
LOC100159795	mRNA	protein phosphatase 1 regulatory subunit 3B isoform X1', 'protein phosphatase 1 regulatory subunit 3B isoform X2'	FBgn0036428	Gbs-70E	CG9238	Glycogen binding subunit 70E	461.25	775.842	864.025	804.591	702.965	948.693	533.901	548.171	740.274	847.758	929.864	799.547
LOC100159796	mRNA	uncharacterized protein LOC100159796	NA	NA	NA	NA	0	6.02468	0.430878	3.26417	3.10218	7.58706	5.74348	4.76791	4.53801	8.58607	7.40909	12.1115
LOC100159797	mRNA	fatty acyl-CoA reductase wat	FBgn0039620	wat	CG1443	waterproof	1236.9	897.516	269.28	572.062	8454.02	645.51	420.148	538.808	611.666	227.756	975.591	866.802
LOC100159798	mRNA	probable phenylalanine--tRNA ligase, mitochondrial	FBgn0275436	PheRS-m	CG13348	Phenylalanyl-tRNA synthetase, mitochondrial	104.19	86.1002	91.3635	171.986	184.804	176.53	120.357	97.9398	83.8384	164.923	166.092	152.714
LOC100159799	mRNA	replication factor C subunit 3	FBgn0028700	RfC38	CG6258	Replication factor C 38kD subunit	86.2792	64.388	39.5905	104.413	109.349	99.7587	74.9622	48.8377	50.7868	97.8645	96.9234	113.513
LOC100159800	mRNA	uncharacterized protein LOC100159800 precursor	NA	NA	NA	NA	132.153	189.707	187.927	148.622	274.538	216.636	127.415	184.692	223.275	137.215	252.893	216.512
LOC100159803	mRNA	peroxidase	FBgn0004577	Pxd	CG3477	Peroxidase	184.759	207.843	139.913	217.479	202.386	206.038	227.171	258.164	196.533	251.358	274.562	269.758
LOC100159804	mRNA	uncharacterized protein LOC100159804	NA	NA	NA	NA	62.0834	49.0887	44.1931	102.731	125.233	102.136	84.6209	86.3051	56.4168	133.628	122.125	88.939
LOC100159805	mRNA	uncharacterized protein LOC100159805 isoform X1', 'uncharacterized protein LOC100159805 isoform X2'	NA	NA	NA	NA	9299.34	9664.9	11043.8	7830.36	9386.44	9651.1	8975.46	11356.7	12268.2	8443.44	10786.8	10882.4
LOC100159806	mRNA	succinyl-CoA:3-ketoacid-coenzyme A transferase, mitochondrial	FBgn0035298	SCOT	CG1140	Succinyl-CoA:3-ketoacid CoA transferase	1034.73	1072.5	1181.63	977.16	933.634	885.983	1010.38	1043.99	1176.89	975.798	960.254	935.149
LOC100159807	mRNA	uncharacterized protein LOC100159807	NA	NA	NA	NA	8.43296	6.96226	4.22832	11.7244	7.22405	4.54058	11.1533	3.47941	2.22648	7.93129	6.03719	5.61714
LOC100159811	mRNA	neuroligin-4, Y-linked-like	FBgn0083975	Nlg4	CG34139	Neuroligin 4	166.03	153.323	171.417	221.206	254.143	276.451	141.946	143.392	138.998	282.377	271.042	325.444
LOC100159812	mRNA	tetratricopeptide repeat protein 39C-like isoform X1', 'tetratricopeptide repeat protein 39C-like isoform X2'	NA	NA	NA	NA	97.9708	82.215	95.5973	118.027	127.355	144.932	111.754	102.18	98.578	121.574	113.37	157.301
LOC100159814	mRNA	sodium-independent sulfate anion transporter isoform X1', 'sodium-independent sulfate anion transporter isoform X2'	FBgn0013953	Esp	CG7005	Epidermal stripes and patches	1170.93	1065.83	1047.87	813.738	872.26	1005.57	1058.47	1258.11	1122.39	901.706	950.452	1129.68
LOC100159815	mRNA	acetylcholinesterase 1	FBgn0001987	Gli	CG3903	Gliotactin	276.575	336.075	270.258	271.174	332.835	347.489	254.643	188.032	199.519	259.768	210.634	234.366
LOC100159817	mRNA	probable RNA-binding protein 19 isoform X1', 'probable RNA-binding protein 19 isoform X2'	FBgn0036018	CG3335	CG3335	no_fullname	285.277	291.682	248.843	322.155	306.038	248.858	217.812	164.169	150.382	241.002	200.199	193
LOC100159818	mRNA	dystroglycan	FBgn0034072	Dg	CG18250	Dystroglycan	1326	1257.83	1143.88	1100.92	1010.19	1151.98	1295.35	1241.5	1308.79	1224.35	1001.67	1173.15
LOC100159821	mRNA	long-chain-fatty-acid--CoA ligase 5	FBgn0036821	CG3961	CG3961	no_fullname	3138.13	3010.75	3967.37	2266.11	1976.89	2361.15	1912.1	3064.87	3011.24	1578.56	2168.76	2080.05
LOC100159822	mRNA	ATP-dependent RNA helicase DHX30 isoform X1', 'ATP-dependent RNA helicase DHX30 isoform X2'	FBgn0032883	Rhau	CG9323	RHAU helicase	197.69	164.365	189.002	292.093	281.315	289.399	176.424	156.949	162.637	310.41	282.116	267.647
LOC100159824	mRNA	cullin-associated NEDD8-dissociated protein 1	FBgn0027568	Cand1	CG5366	Cullin-associated and neddylation-dissociated 1	1207.13	1123.76	1094.87	1301.98	1298.2	1214.37	1268.55	1202.23	953.509	1424.29	1210.48	1288.61
LOC100159827	mRNA	uncharacterized protein LOC100159827 isoform X1', 'uncharacterized protein LOC100159827 isoform X2', 'uncharacterized protein LOC100159827 isoform X3', 'uncharacterized protein LOC100159827 isoform X4', 'uncharacterized protein LOC100159827 isoform X5', 'uncharacterized protein LOC100159827 isoform X6'	FBgn0085412	kmr	CG34383	kramer	1256.78	1401.87	1335.23	1172.88	1010.88	1168.63	1366.29	1192.08	1287.28	1203.61	945.107	1170.09
LOC100159828	mRNA	glucose dehydrogenase FAD, quinone	FBgn0030590	CG9518	CG9518	no_fullname	2230.25	1652.44	2303.35	1408.32	791.985	611.968	1716.04	2068.95	2003.34	2053.25	801.682	920.982
LOC100159829	mRNA	ubiquitin carboxyl-terminal hydrolase 5 isoform X1', 'ubiquitin carboxyl-terminal hydrolase 5 isoform X2'	FBgn0035402	Usp5	CG12082	Ubiquitin specific protease 5	969.993	937.713	865.256	836.359	717.897	696.874	948.732	872.592	713.856	894.231	667.572	730.257
LOC100159832	mRNA	transferrin isoform X1', 'transferrin isoform X2'	FBgn0034094	Tsf3	CG3666	Transferrin 3	153.198	204.131	124.36	166.484	237.901	231.775	172.466	151.366	158.98	125.815	227.84	276.221
LOC100159835	mRNA	solute carrier family 26 member 10 isoform X1', 'solute carrier family 26 member 10 isoform X2', 'solute carrier family 26 member 10 isoform X3'	FBgn0036770	Prestin	CG5485	Prestin	196.577	257.087	204.173	235.066	340.463	384.843	213.703	219.565	252.446	318.275	454.921	453.526
LOC100159836	mRNA	sentrin-specific protease 2	NA	NA	NA	NA	167.07	194.705	190.459	261.494	293.948	289.144	177.787	151.4	183.944	289.264	239.221	333.641
LOC100159839	mRNA	esterase E4	FBgn0029690	CG6414	CG6414	no_fullname	9.03488	2.01383	0.620691	17.9494	3.08014	41.2836	39.4322	49.6729	12.2478	53.7388	109.084	15.3138
LOC100159840	mRNA	protein phosphatase 1L	FBgn0027515	CG7115	CG7115	no_fullname	284.95	296.584	241.064	404.251	441.366	390.378	304.674	267.614	281.83	371.474	384.56	394.352
LOC100159841	mRNA	4-coumarate--CoA ligase	FBgn0027601	pdgy	CG9009	pudgy	1109.36	899.44	1199.05	1043.25	1291.64	978.275	679.291	1033.76	948.445	794.537	1068.48	891.248
LOC100159842	mRNA	DNA polymerase epsilon subunit 2	FBgn0035644	DNApol-epsilon58	CG10489	DNA polymerase epsilon 58kD subunit	39.2795	37.1824	26.5966	44.9606	40.0231	42.0751	34.1288	22.5568	27.3081	44.2576	52.5939	32.5656
LOC100159843	mRNA	28S ribosomal protein S29, mitochondrial	FBgn0034727	mRpS29	CG3633	mitochondrial ribosomal protein S29	992.089	941.002	964.569	806.733	728.471	672.61	833.562	1074.65	841.969	768.845	786.107	712.492
LOC100159845	mRNA	26S proteasome non-ATPase regulatory subunit 14	FBgn0028694	Rpn11	CG18174	Regulatory particle non-ATPase 11	1618.28	1453.51	1538.83	1392.9	1407.13	1314.14	1519.47	1580.14	1526.56	1532.75	1389.65	1371.27
LOC100159847	mRNA	soluble nsf attachment protein (snap)-like	FBgn0250791	alphaSnap	CG6625	alpha Soluble NSF attachment protein	687.062	617.459	660.947	565.423	639.594	662.446	586.231	525.432	551.532	632.493	581.331	710.518
LOC100159848	mRNA	zinc finger protein 569 isoform X1', 'zinc finger protein 569 isoform X2'	FBgn0036146	nkt	CG14141	noktochor	702.411	795.775	778.623	701.221	754.458	742.045	894.337	898.95	830.16	762.47	795.024	773.633
LOC100159849	mRNA	co-chaperone protein daf-41	NA	NA	NA	NA	6807.17	5905.23	5435.24	4962.69	4470.22	3848.91	5993.93	7411.96	5923.99	4672.69	4755.24	3958.29
LOC100159852	mRNA	kinase D-interacting substrate of 220 kDa B isoform X1', 'kinase D-interacting substrate of 220 kDa B isoform X2', 'kinase D-interacting substrate of 220 kDa B isoform X3', 'kinase D-interacting substrate of 220 kDa B isoform X4'	FBgn0261554	CG42672	CG42672	no_fullname	419.863	477.62	364.612	546.441	664.538	735.282	487.828	345.819	369.132	627.346	591.589	660.52
LOC100159853	mRNA	vacuolar protein sorting-associated protein 4B	FBgn0283469	Vps4	CG6842	Vacuolar protein sorting 4	966.113	898.111	1034.51	834.954	801.276	791.454	929.832	946.766	1070.08	802.07	758.329	804.41
LOC100159855	mRNA	fork head domain-containing protein FD4	FBgn0004897	fd96Ca	CG11921	forkhead domain 96Ca	123.854	155.681	128.789	154.278	152.595	153.129	126.986	187.215	117.393	183.135	138.698	166.983
LOC100159856	mRNA	E3 ubiquitin-protein ligase RFWD3	FBgn0036660	CG13025	CG13025	no_fullname	884.945	907.27	819.753	905.182	894.409	807.48	908.104	840.921	743.096	911.269	860.024	818.793
LOC100159857	mRNA	transcriptional repressor scratch 2	FBgn0035144	Kah	CG17181	Kahuli	212.797	158.887	160.473	176.317	139.306	132.085	163.429	159.675	140.221	149.837	147.552	125.639
LOC100159859	mRNA	zinc finger protein 300	FBgn0004618	gl	CG7672	glass	802.587	875.492	765.737	758.7	708.237	806.617	839.376	740.525	693.085	854.485	677.07	828.119
LOC100159860	mRNA	high mobility group protein 20A isoform X1', 'high mobility group protein 20A isoform X2', 'high mobility group protein 20A isoform X3', 'high mobility group protein 20A isoform X4'	NA	NA	NA	NA	434.519	475.737	473.077	546.549	506.815	512.754	480.944	490.43	492.778	569.376	515.664	535.431
LOC100159861	mRNA	neurobeachin-like protein 1 isoform X1', 'neurobeachin-like protein 1 isoform X2', 'neurobeachin-like protein 1 isoform X3', 'neurobeachin-like protein 1 isoform X4'	FBgn0263110	CG43367	CG43367	no_fullname	43.7903	42.2779	31.3514	76.5064	96.2141	116.271	55.472	45.3877	35.704	94.3081	88.6242	116.695
LOC100159862	mRNA	aminopeptidase N isoform X1', 'aminopeptidase N isoform X2'	FBgn0039656	CG11951	CG11951	no_fullname	10.0694	2.64658	0.664006	4.23051	4.09018	12.8371	10.2532	13.1362	4.27569	5.7459	15.8749	3.63995
LOC100159863	mRNA	protein Wnt-1	FBgn0004360	Wnt2	CG1916	Wnt oncogene analog 2	141.132	134.468	82.9004	140.041	129.444	117.216	171.717	118.096	96.9154	164.262	125.088	120.76
LOC100159864	mRNA	CTL-like protein 1	FBgn0035523	Ctl1	CG1311	Choline transporter-like 1	184.23	221.694	206.758	289.588	276.647	306.585	217.699	265.369	221.654	458.561	356.542	410.225
LOC100159865	mRNA	katanin p60 ATPase-containing subunit A-like 1	FBgn0040208	Kat60	CG10229	Katanin 60	440.852	411.572	372.726	352.729	321.525	317.015	433.663	491.349	344.997	360.028	299.849	328.3
LOC100159868	mRNA	carbonic anhydrase-related protein 10 isoform X1', 'carbonic anhydrase-related protein 10 isoform X2', 'carbonic anhydrase-related protein 10 isoform X3'	FBgn0029962	CARPA	CG1402	Carbonic anhydrase-related protein A	501.198	428.905	462.884	407.211	314.394	374.04	442.426	420.23	399.644	370.547	392.924	408.305
LOC100159869	mRNA	protein phosphatase 1 regulatory subunit 16A	FBgn0036801	MYPT-75D	CG6896	Myosin phosphatase targeting subunit 75D	253.147	259.11	344.595	158.047	119.021	142.02	234.982	297.998	337.08	178.836	98.7541	152.837
LOC100159870	mRNA	cytochrome c oxidase assembly protein COX15 homolog	FBgn0034938	CG3803	CG3803	no_fullname	377.576	405.045	545.791	353.967	363.065	310.491	396.647	473.147	529.048	356.334	369.977	367.702
LOC100159871	mRNA	menin	FBgn0031885	Mnn1	CG13778	Menin 1	68.7536	84.272	59.4864	75.0115	90.0305	104.58	79.8706	57.1906	63.7569	70.1257	95.7321	103.971
LOC100159872	mRNA	uncharacterized protein LOC100159872	NA	NA	NA	NA	4.1914	4.30305	0	1.59759	1.27153	23.4326	8.29101	0	9.95903	1.32443	22.4639	1.193
LOC100159875	mRNA	apoptosis inhibitor 5	FBgn0286781	cass	CG6582	cassowary	612.758	441.347	490.328	476.431	393.311	374.715	595.574	561.791	545.498	452.911	397.599	412.141
LOC100159876	mRNA	U1 small nuclear ribonucleoprotein C	FBgn0261792	snRNP-U1-C	CG5454	small ribonucleoprotein particle U1 subunit C	1312.52	1025.11	1324.74	1115.02	1050.49	1004.37	884.723	1336.38	1125.53	919.292	1118.34	962.337
LOC100159877	mRNA	alpha-mannosidase 2	FBgn0026616	alpha-Man-IIb	CG4606	alpha-Mannosidase class II b	373.929	344.127	332.54	393.687	446.446	482.064	325.125	330.652	386.525	421.194	472.577	567.855
LOC100159878	mRNA	actin-related protein 2/3 complex subunit 3	FBgn0038369	Arpc3A	CG4560	Actin-related protein 2/3 complex, subunit 3A	319.759	343.682	438.227	596.019	761.214	577.734	381.598	314.834	388.604	416.44	801.809	362.729
LOC100159880	mRNA	serine/threonine-protein kinase Genghis Khan isoform X1', 'serine/threonine-protein kinase Genghis Khan isoform X2', 'serine/threonine-protein kinase Genghis Khan isoform X3', 'serine/threonine-protein kinase Genghis Khan isoform X4', 'serine/threonine-protein kinase Genghis Khan isoform X5'	FBgn0023081	gek	CG4012	genghis khan	304.748	334.77	239.25	366.092	421.565	446.078	246.303	209.662	230.09	328.342	309.264	355.284
LOC100159884	mRNA	probable methylthioribulose-1-phosphate dehydratase isoform X1', 'probable methylthioribulose-1-phosphate dehydratase isoform X2', 'probable methylthioribulose-1-phosphate dehydratase isoform X3'	FBgn0030518	CG11134	CG11134	no_fullname	1668.89	1514.42	1584.1	1099.11	1079.63	1048.84	1418.2	1677.7	1786.52	1017.78	1274.76	1000.31
LOC100159885	mRNA	suppressor of hairless protein-like	FBgn0004837	Su(H)	CG3497	Suppressor of Hairless	214.536	234.027	187.647	253.059	253.216	215.733	273.817	197.4	175.676	293.854	219.212	226.374
LOC100159886	mRNA	venom protease isoform X1', 'venom protease isoform X2'	FBgn0039628	CG11841	CG11841	no_fullname	1170.66	1492.87	1921.53	1079.76	1250.31	1690.19	1155.76	1948.67	1736.85	1023.49	1494.3	1954.98
LOC100159887	mRNA	H(+)/Cl(-) exchange transporter 7-like isoform X1', 'H(+)/Cl(-) exchange transporter 7-like isoform X2'	FBgn0033755	ClC-b	CG8594	Chloride channel-b	6.47591	14.6791	22.0463	12.0102	11.6356	17.2229	7.6071	8.51498	24.1062	5.63104	7.40864	15.9118
LOC100159888	mRNA	AP-1 complex subunit gamma-1 isoform X1', 'AP-1 complex subunit gamma-1 isoform X2', 'AP-1 complex subunit gamma-1 isoform X3', 'AP-1 complex subunit gamma-1 isoform X4'	FBgn0030089	AP-1gamma	CG9113	Adaptor Protein complex 1, gamma subunit	750.736	784.622	683.871	864.769	857.693	880.621	803.278	688.98	694.345	916.39	766.265	847.061
LOC100159889	mRNA	protein prickle isoform X1', 'protein prickle isoform X2', 'protein prickle isoform X3'	FBgn0003090	pk	CG11084	prickle	424.105	402.691	440.809	624.1	726.251	679.923	409.52	418.389	379.538	664.864	781.035	637.809
LOC100159892	mRNA	small glutamine-rich tetratricopeptide repeat-containing protein alpha	FBgn0032640	Sgt	CG5094	small glutamine-rich tetratricopeptide containing protein	1773.45	1591.11	1808.19	1342.47	1185.34	1178.42	1596.06	1990.75	1691.13	1121.47	1081.03	1095.88
LOC100159893	mRNA	GATOR complex protein NPRL3	FBgn0036397	Nprl3	CG8783	Nitrogen permease regulator-like 3	237.689	271.678	226.683	276.839	239.6	285.533	284.354	274.778	265.991	317.764	245.891	264.363
LOC100159894	mRNA	GPI mannosyltransferase 3 isoform X1', 'GPI mannosyltransferase 3 isoform X2'	FBgn0035464	PIG-B	CG12006	Phosphatidylinositol glycan anchor biosynthesis class B	46.6504	42.5292	37.4674	62.8991	85.0966	79.2476	41.685	61.0128	38.8779	80.1127	70.5569	74.1341
LOC100159895	mRNA	uncharacterized protein LOC100159895 isoform X1', 'uncharacterized protein LOC100159895 isoform X2', 'uncharacterized protein LOC100159895 isoform X3', 'uncharacterized protein LOC100159895 isoform X4'	NA	NA	NA	NA	213.752	116.662	175.804	265.677	139.827	220.53	137.882	183.139	247.629	207.756	314.975	194.33
LOC100159897	mRNA	LOW QUALITY PROTEIN: uncharacterized protein LOC100159897	FBgn0040256	Ugt35C1	CG6633	UDP-glycosyltransferase family 35 member C1	15.517	18.176	13.5078	13.2644	11.4441	11.5976	5.27778	10.4057	9.5036	5.87716	6.71908	9.79651
LOC100159898	mRNA	LOW QUALITY PROTEIN: carboxypeptidase E, partial	FBgn0004648	svr	CG4122	silver	229.643	217.054	213.024	172.913	228.928	209.251	205.267	230.402	241.899	195.659	230.077	286.4
LOC100159899	mRNA	uncharacterized protein LOC100159899	NA	NA	NA	NA	604.887	542.856	517.81	734.45	683.341	810.465	515.775	464.385	474.104	726.625	688.017	684.47
LOC100159900	mRNA	LOW QUALITY PROTEIN: unconventional myosin-Va	FBgn0262029	d	CG42840	dachs	1451.15	1244.35	1280.66	953.977	687.118	721	1294.29	1406.27	1177.5	1234.68	700.606	744.232
LOC100159901	mRNA	LMBR1 domain-containing protein 2 homolog	FBgn0037689	CG8135	CG8135	no_fullname	675.82	651.404	615.906	704.724	688.145	691.301	568.336	532.333	503.236	687.641	589.707	592.981
LOC100159902	mRNA	neural proliferation differentiation and control protein 1 isoform X2', 'uncharacterized protein LOC100159902 isoform X1'	FBgn0265182	CG44247	CG44247	no_fullname	1701.67	1705.95	2047.41	1908.49	1848.33	2329.66	1677.27	1725.12	1784.79	1937.53	1895.08	2464.96
LOC100159903	mRNA	proton-associated sugar transporter A	FBgn0267429	lovit	CG45782	loss of visual transmission	356.489	320.992	346.457	272.831	314.78	290.681	322.245	377.044	351.794	337.443	295.806	343.906
LOC100159904	mRNA	protein PTCD3 homolog, mitochondrial	FBgn0033816	CG4679	CG4679	no_fullname	229.211	234.871	279.856	393.26	437.371	412.614	204.773	243.312	209.467	410.507	367.1	408.225
LOC100159905	mRNA	protein takeout	FBgn0039203	CG13618	CG13618	no_fullname	48.2491	45.0022	37.5093	68.7075	366.603	81.5664	19.9292	43.8051	50.9811	24.9453	99.8456	102.229
LOC100159906	mRNA	probable 28S rRNA (cytosine(4447)-C(5))-methyltransferase	FBgn0033741	CG8545	CG8545	no_fullname	760.919	563.331	471.498	803.181	661.57	589.433	785.291	686.889	505.281	854.948	782.136	682.102
LOC100159910	mRNA	WASH complex subunit 4	FBgn0030739	SWIP	CG13957	Strumpellin and WASH-interacting protein	107.642	110.704	115.726	235.604	234.153	242.177	124.029	93.9853	117.252	251.165	213.184	205.993
LOC100159911	mRNA	peroxidase-like	FBgn0004577	Pxd	CG3477	Peroxidase	13.7161	16.8138	16.7385	9.76322	4.09501	6.77325	11.9943	21.7822	16.7608	8.55121	7.89103	4.74899
LOC100159914	mRNA	cuticular protein-like precursor	NA	NA	NA	NA	0	0.338439	0.996008	285.382	44.2457	2.3256	1.6582	0	1575.29	0	1.51144	0.322763
LOC100159915	mRNA	transcription initiation factor TFIID subunit 4 isoform X1', 'transcription initiation factor TFIID subunit 4 isoform X2', 'transcription initiation factor TFIID subunit 4 isoform X3'	FBgn0010280	Taf4	CG5444	TBP-associated factor 4	1152.06	1245.98	984.978	952.235	811.35	795.58	1222.12	1191.34	1148.71	1064.27	860.319	837.068
LOC100159916	mRNA	muscarinic acetylcholine receptor M2	FBgn0037546	mAChR-B	CG7918	muscarinic Acetylcholine Receptor, B-type	686.3	775.25	751.819	623.589	617.719	587.331	655.377	534.767	609.136	686.46	611.802	766.561
LOC100159918	mRNA	protein timeless homolog	FBgn0038118	timeout	CG7855	timeout	118.218	117.622	70.5406	127.927	119.282	99.8487	125.587	109.11	94.788	119.859	130.376	114.774
LOC100159919	mRNA	inositol polyphosphate 5-phosphatase OCRL-1	FBgn0023508	Ocrl	CG3573	Oculocerebrorenal syndrome of Lowe	245.237	259.734	219.747	318.378	362.943	368.147	280.644	202.311	194.493	352.452	314.762	325.952
LOC100159921	mRNA	trypsin-3	FBgn0036436	CG4914	CG4914	no_fullname	99.4163	81.0821	54.0882	100.749	342.954	109.16	72.0054	107.957	99.0408	50.6819	118.053	125.162
LOC100159922	mRNA	acetyl-coenzyme A transporter 1	FBgn0036662	CG9706	CG9706	no_fullname	117.396	129.026	98.3963	159.746	216.386	207.811	101.214	146.535	127.646	135.526	252.572	164.723
LOC100159923	mRNA	cuticle protein 1	NA	NA	NA	NA	16.677	10.9983	7.14559	11.2245	20.8023	7.33969	10.0264	26.4921	7.43723	15.945	15.216	12.2374
LOC100159924	mRNA	cyclin-dependent kinases regulatory subunit	FBgn0010314	Cks30A	CG3738	Cyclin-dependent kinase subunit 30A	543.997	445.328	232.016	320.738	311.488	267.259	466.515	461.026	301.413	358.252	352.226	270.049
LOC100159925	mRNA	bifunctional glutamate/proline--tRNA ligase-like, partial	FBgn0005674	GluProRS	CG5394	Glutamyl-prolyl-tRNA synthetase	65.9877	53.6651	57.8512	43.8637	41.1376	22.7379	14.2411	20.2426	9.97145	6.87999	5.76082	7.90437
LOC100159927	mRNA	hormone-sensitive lipase	FBgn0034491	Hsl	CG11055	Hormone-sensitive lipase	447.928	490.258	512.764	651.045	588.643	587.295	557.214	444.119	494.486	693.443	588.727	613.435
LOC100159929	mRNA	protein 4.1 homolog isoform X1', 'protein 4.1 homolog isoform X2', 'protein 4.1 homolog isoform X3', 'protein 4.1 homolog isoform X4'	FBgn0010434	cora	CG11949	coracle	1122.78	1260.49	1159.07	945.001	1012.74	1038.17	1345.54	947.303	1366.46	1077.31	818.692	922.379
LOC100159930	mRNA	hillarin	NA	NA	NA	NA	35.2269	28.9526	26.3136	14.0413	19.7112	16.9955	40.6313	43.9457	44.2682	18.7209	16.051	26.6181
LOC100159931	mRNA	trafficking protein particle complex subunit 8	FBgn0260655	l(3)76BDm	CG8793	lethal (3) 76BDm	414.733	426.492	441.504	494.716	467.648	508.335	443.026	346.995	406.591	498.761	453.854	494.582
LOC100159932	mRNA	uncharacterized protein LOC100159932 isoform X1', 'uncharacterized protein LOC100159932 precursor'	NA	NA	NA	NA	1108.26	885.302	1280.23	2562.39	1776.58	3684.34	991.552	1034.36	1584.66	1650.63	4509.47	2202
LOC100159933	mRNA	isocitrate dehydrogenase NADP cytoplasmic isoform X1', 'isocitrate dehydrogenase NADP cytoplasmic isoform X2'	FBgn0001248	Idh	CG7176	Isocitrate dehydrogenase	2112.14	1882.39	2553.49	1709.75	1839.5	1638.46	2178.91	2389.86	2853.97	1964.91	1937.62	1863.14
LOC100159934	mRNA	molybdenum cofactor sulfurase-like', 'molybdenum cofactor sulfurase-like isoform X1'	FBgn0002641	mal	CG1692	maroon-like	789.04	886.225	1077.57	579.138	709.652	783.758	752.225	938.222	1128.13	543.661	829.227	615.701
LOC100159935	mRNA	excitatory amino acid transporter 1 isoform X1', 'excitatory amino acid transporter 1 isoform X2'	FBgn0026439	Eaat1	CG3747	Excitatory amino acid transporter 1	8666.4	7874.07	6796.13	6078.32	6377.18	6071.16	8180.3	7254.23	7046.49	6538.85	6020.7	6420.08
LOC100159936	mRNA	GATA-binding factor C isoform X1', 'GATA-binding factor C isoform X2'	FBgn0001138	grn	CG9656	grain	168.333	158.361	160.383	189.218	199.078	191.521	177.82	165.728	175.225	221.693	205.977	207.012
LOC100159937	mRNA	collagen alpha-1(IX) chain	NA	NA	NA	NA	394.744	257.925	401.638	268.481	272.628	248.101	321.795	337.471	435.172	264.228	342.002	285.315
LOC100159938	mRNA	DNA-directed RNA polymerase III subunit RPC1	FBgn0030687	RpIIIC160	CG17209	RNA polymerase III subunit C160	248.107	240.722	192.244	277.057	231.745	222.183	259.981	190.216	161.888	263.218	231.869	202.38
LOC100159939	mRNA	helicase SRCAP	NA	NA	NA	NA	6434.03	7138.67	2881.2	8611.57	18982.5	14467.9	5439.97	8958.39	4463.55	9758.44	24327.2	25531.7
LOC100159941	mRNA	nuclear pore complex protein Nup98-Nup96 isoform X1', 'nuclear pore complex protein Nup98-Nup96 isoform X2'	FBgn0039120	Nup98-96	CG10198	Nucleoporin 98-96kD	530.02	518.03	412.335	701.436	682.922	664.112	595.33	448.117	419.418	773.989	684.804	706.338
LOC100159942	mRNA	39S ribosomal protein L44, mitochondrial	FBgn0037330	mRpL44	CG2109	mitochondrial ribosomal protein L44	427.15	367.317	387.568	499.81	506.512	403.926	381.711	424.922	343.041	477.634	492.359	431.565
LOC100159944	mRNA	uncharacterized protein LOC100159944	NA	NA	NA	NA	198.626	192.544	220.425	271.498	258.878	241.586	161.66	186.569	214.566	257.044	257.95	193.629
LOC100159947	mRNA	uncharacterized protein LOC100159947', 'uncharacterized protein LOC100159947 isoform X1'	FBgn0037543	CG10903	CG10903	no_fullname	304.673	238.448	241.326	201.474	213.245	203.895	303.974	357.232	267.973	232.305	232.57	223.912
LOC100159948	mRNA	formin-J	FBgn0263102	psq	CG2368	pipsqueak	374.929	335.875	345.511	315.381	223.684	242.25	401.132	298.184	283.428	309.38	222.631	236.164
LOC100159949	mRNA	deaminated glutathione amidase	FBgn0024945	NitFhit	CG7067	Nitrilase and fragile histidine triad fusion protein	27.4833	32.2126	34.0218	45.552	39.472	41.2812	51.5593	48.6583	45.6529	71.2286	68.3563	67.623
LOC100159951	mRNA	etoposide-induced protein 2.4 homolog	FBgn0031635	tank	CG15626	tank	157.896	149.022	156.465	216.343	245.402	206.531	161.326	137.042	135.913	214.002	199.37	184.809
LOC100159953	mRNA	holotricin-3	NA	NA	NA	NA	38012.2	34577.6	51418.3	22774.6	22839.8	21254.5	40122.5	56026.4	71880.7	22210.3	34474.1	30489.7
LOC100159954	mRNA	enoyl-CoA hydratase, mitochondrial	FBgn0033879	Echs1	CG6543	Enoyl-CoA hydratase, short chain 1	1174.45	1220.86	1136.63	1090.85	1304.26	1126.26	1229.33	1526.86	1737.86	1099.35	1574.76	1124.43
LOC100159955	mRNA	regulator of microtubule dynamics protein 1 isoform X1', 'regulator of microtubule dynamics protein 1 isoform X2'	NA	NA	NA	NA	557.01	633.131	563.924	438.392	462.046	427.643	629.374	682.141	582.642	449.937	408.838	430.054
LOC100159957	mRNA	uncharacterized protein LOC100159957	FBgn0035692	Sf3b6	CG13298	Splicing factor 3b subunit 6	192.253	203.998	200.955	329.385	344.71	273.71	259.224	259.601	195.652	306.379	327.298	219.59
LOC100159958	mRNA	spermine oxidase	FBgn0037606	CG8032	CG8032	no_fullname	466.339	583.675	567.972	430.05	435.201	447.636	498.391	470.62	585.715	398.234	417.296	463.286
LOC100159959	mRNA	C-Maf-inducing protein isoform X1', 'C-Maf-inducing protein isoform X2', 'C-Maf-inducing protein isoform X3', 'C-Maf-inducing protein isoform X4'	NA	NA	NA	NA	699.318	765.465	769.168	648.341	619.302	685.608	707.963	731.119	693.986	692.533	658.553	710.203
LOC100159960	mRNA	protein Peter pan	FBgn0010770	ppan	CG5786	peter pan	348.824	227.34	200.459	273.984	236.647	195.59	304.707	321.303	218.934	298.914	247.73	212.019
LOC100159962	mRNA	ubiquitin-conjugating enzyme E2 g-like	FBgn0267384	Ubc7	CG4443	Ubiquitin conjugating enzyme 7	1004.24	1031.45	1293.98	745.384	664.615	672.904	983.501	1078.01	1271.21	759.342	686.665	636.484
LOC100159965	mRNA	alpha-N-acetylgalactosaminidase	FBgn0034117	CG7997	CG7997	no_fullname	668.78	569.442	1062.91	424.849	445.253	459.588	533.334	730.387	1200.97	486.895	453.842	566.194
LOC100159966	mRNA	3-phosphoinositide-dependent protein kinase 1 isoform X1', '3-phosphoinositide-dependent protein kinase 1 isoform X2'	FBgn0020386	Pdk1	CG1210	Phosphoinositide-dependent kinase 1	1779.74	1542.55	1375.59	1333.98	1139.64	1007.9	2021.38	2010.24	1502.54	1967.08	1124.45	1063.98
LOC100159967	mRNA	proteasome subunit beta type 7,10-like	FBgn0023174	Prosbeta2	CG3329	Proteasome beta2 subunit	450.123	429.123	416.636	421.163	404.764	375.884	439.97	435.138	408.999	412.585	409.608	354.917
LOC100159968	mRNA	AT-rich interactive domain-containing protein 1A	NA	NA	NA	NA	24274.8	22003.3	51728.4	12091.5	4920.47	6468.08	20789.5	31960.3	45696.5	16114	3973.54	7560.46
LOC100159970	mRNA	amyloid protein-binding protein 2 isoform X1', 'amyloid protein-binding protein 2 isoform X2'	FBgn0029878	Pat1	CG10695	Protein interacting with APP tail-1	241.943	231	206.779	324.618	318.613	334.7	242.886	168.35	234.386	329.651	283.133	354.445
LOC100159972	mRNA	uncharacterized protein LOC100159972	FBgn0032726	CG10621	CG10621	no_fullname	64.0316	89.5544	80.088	94.4968	87.2986	93.8509	49.3009	85.1705	70.5403	78.3079	63.36	75.6114
LOC100159973	mRNA	gamma-aminobutyric acid receptor subunit alpha-6-like	FBgn0003011	ort	CG7411	ora transientless	6.79645	16.9095	14.2573	6.86689	6.0741	11.0377	7.97662	4.34927	9.4858	5.17652	6.85681	8.64448
LOC100159974	mRNA	F-box/SPRY domain-containing protein 1	FBgn0043010	Fsn	CG4643	F-box synaptic protein	452.905	367.933	374.731	326.083	278.1	282.057	443.195	417.358	381.172	351.198	277.293	299.166
LOC100159976	mRNA	ankyrin repeat domain-containing protein 50	FBgn0039590	CG10011	CG10011	no_fullname	460.876	552.81	423.123	543.126	507.508	524.396	533.377	455.109	430.266	587.534	480.471	477.633
LOC100159977	mRNA	chromatin-remodeling complex ATPase chain Iswi-like, partial	FBgn0011604	Iswi	CG8625	Imitation SWI	4.02848	9.32922	3.46544	9.91468	7.55097	10.179	11.1079	2.86433	5.95428	14.031	16.7236	14.0911
LOC100159979	mRNA	cyclin C-like	FBgn0004597	CycC	CG7281	Cyclin C	65.6493	67.7639	56.4656	134.386	156.976	103.721	78.4652	58.4466	60.2009	135.239	108.817	105.097
LOC100159980	mRNA	uncharacterized protein LOC100159980	NA	NA	NA	NA	5.57015	7.67063	14.4917	6.16783	8.97806	16.7167	5.86677	8.26579	19.8483	6.771	14.3976	14.6557
LOC100159982	mRNA	uncharacterized protein LOC100159982	NA	NA	NA	NA	167.207	208.371	165.3	178.408	208.429	210.985	187.692	177.052	163.824	226.31	180.515	243.162
LOC100159984	mRNA	COP9 signalosome complex subunit 7-like	FBgn0028836	CSN7	CG2038	COP9 signalosome subunit 7	104.827	92.2904	105.98	109.859	101.142	100.776	99.3252	116.262	111.13	93.6145	102.876	94.8673
LOC100159985	mRNA	myrosinase 1	FBgn0036659	CG9701	CG9701	no_fullname	0	0	0	11.5905	0	4.65119	0.330579	0	1.21581	0.170627	3.01882	1.83853
LOC100159987	mRNA	formin-J isoform X1', 'formin-J isoform X2'	FBgn0053556	form3	CG33556	formin 3	315.881	370.097	273.879	273.722	368.79	312.109	300.638	302.616	262.565	264.115	297.558	329.405
LOC100159988	mRNA	uncharacterized protein LOC100159988	NA	NA	NA	NA	3423	3334.35	4149.53	2498	2757.01	2346.35	2968.59	4020.48	4295.94	1958.36	2396.18	2127.79
LOC100159989	mRNA	alpha-protein kinase 1	FBgn0000964	tj	CG10034	traffic jam	69.387	74.0431	156.672	57.4834	75.5962	98.3224	51.0884	80.8409	161.561	59.2677	53.2062	108.327
LOC100159990	mRNA	uncharacterized protein LOC100159990	FBgn0034579	mRpL54	CG9353	mitochondrial ribosomal protein L54	109.856	140.556	134.773	235.815	278.721	201.053	147.047	128.187	151.058	198.903	298.094	166.826
LOC100159992	mRNA	thioredoxin-related transmembrane protein 2 homolog	FBgn0034455	CG11007	CG11007	no_fullname	123.051	125.135	125.16	299.298	386.713	318.524	138.423	130.019	120.504	298.195	296.811	258.803
LOC100159993	mRNA	CXXC motif containing zinc binding protein isoform X1', 'CXXC motif containing zinc binding protein isoform X2', 'CXXC motif containing zinc binding protein isoform X3'	FBgn0033810	CG4646	CG4646	no_fullname	134.34	142.705	126.959	176.197	161.411	146.806	137.082	146.074	139.451	155.364	153.083	141.243
LOC100159994	mRNA	bystin	FBgn0010292	bys	CG1430	by S6	242.367	249.207	160.661	423.304	394.499	338.184	317.167	277.128	199.728	396.681	429.513	292.061
LOC100159995	mRNA	DDB1- and CUL4-associated factor 13	FBgn0036500	CG7275	CG7275	no_fullname	339.524	322.615	232.795	382.316	397.46	329.137	346.613	296.504	241.975	431.387	435.14	334.156
LOC100159996	mRNA	testicular acid phosphatase homolog	FBgn0000032	Acph-1	CG7899	Acid phosphatase 1	35.1355	49.0005	46.7303	52.8199	50.3909	74.0246	37.8277	49.8829	70.4774	51.7312	68.2502	43.1396
LOC100159997	mRNA	E3 ubiquitin-protein ligase Topors isoform X1', 'E3 ubiquitin-protein ligase Topors isoform X2'	FBgn0267351	Topors	CG15104	Topoisomerase I-interacting protein	577.3	628.588	560.049	649.392	568.583	599.33	564.13	509.398	493.216	648.623	547.147	579.854
LOC100160001	mRNA	phosphatidylinositol 4,5-bisphosphate 3-kinase catalytic subunit delta isoform	FBgn0015279	Pi3K92E	CG4141	Phosphatidylinositol 3-kinase 92E	676.857	702.188	637.142	699.996	685.805	666.166	694.459	631.763	613.205	716.112	621.591	687.744
LOC100160002	mRNA	glucose dehydrogenase FAD, quinone	FBgn0030590	CG9518	CG9518	no_fullname	92.4219	74.9995	121.283	375.545	238.27	92.1974	61.8693	53.0714	477.244	40.6911	60.8885	63.2784
LOC100160004	mRNA	protein Skeletor, isoforms B/C	FBgn0085384	CG34355	CG34355	no_fullname	200.786	201.354	257.937	254.081	257.469	226.629	171.528	164.483	312.212	202.453	222.943	245.039
LOC100160005	mRNA	splicing factor U2af 38 kDa subunit', 'splicing factor U2af 38 kDa subunit isoform X1'	FBgn0017457	U2af38	CG3582	U2 small nuclear riboprotein auxiliary factor 38	1157.09	1067.86	958.29	871.588	720.694	738.476	1062.94	1196.88	913.511	909.8	779.109	773.659
LOC100160007	mRNA	transcription termination factor 4, mitochondrial	FBgn0031419	CG15390	CG15390	no_fullname	42.4283	30.7624	39.5141	105.696	136.293	117.81	39.2737	57.0708	37.2445	104.688	123.884	85.6197
LOC100160010	mRNA	ragulator complex protein LAMTOR4 homolog isoform X1', 'ragulator complex protein LAMTOR4 isoform X2'	NA	NA	NA	NA	521.497	401.472	534.07	346.52	351.107	309.067	500.199	550.326	611.963	318.021	312.006	290.345
LOC100160011	mRNA	uncharacterized protein LOC100160011	NA	NA	NA	NA	410.451	306.61	319.504	481.267	509.211	546.305	281.954	370.902	299.876	516.629	857.423	466.417
LOC100160012	mRNA	NA	NA	NA	NA	NA	1.68659	2.33546	1.70655	2.04468	0.969058	2.9395	2.2522	5.34006	4.28013	8.27548	8.91421	4.81264
LOC100160013	mRNA	uncharacterized protein LOC100160013	FBgn0032033	CG13392	CG13392	no_fullname	241.573	264.91	247.583	369.656	376.557	296.528	254.898	231.076	203.452	364.068	336.901	300.229
LOC100160014	mRNA	E3 ubiquitin-protein ligase SH3RF3 isoform X1', 'E3 ubiquitin-protein ligase SH3RF3 isoform X2'	FBgn0040294	POSH	CG4909	Plenty of SH3s	219.329	274.556	207.406	282.06	299.458	304.634	251.44	189.627	213.51	267.006	282.738	291.844
LOC100160016	mRNA	phosphatidylinositol glycan, class P-like	NA	NA	NA	NA	1070.47	913.162	1050.29	1144.14	993.374	899.881	1010.58	1114.02	963.183	940.917	973.879	908.852
LOC100160017	mRNA	leucine-rich repeat-containing protein 59	NA	NA	NA	NA	1914.46	1763.51	1977.11	2335.9	2168.61	2029.35	1969.2	1906.37	2191.91	2427.57	2057.84	1833.47
LOC100160018	mRNA	charged multivesicular body protein 5	FBgn0036740	Vps60	CG6259	Vacuolar protein sorting 60	484.897	468.912	476.121	350.054	387.012	321.738	517.099	547.871	585.419	346.57	353.141	342.767
LOC100160019	mRNA	teneurin-m isoform X1', 'teneurin-m isoform X2', 'teneurin-m isoform X3', 'teneurin-m isoform X4', 'teneurin-m isoform X5', 'teneurin-m isoform X6'	FBgn0004449	Ten-m	CG5723	Tenascin major	2440.03	2489.51	2304.15	2003.05	2009.01	2249.26	2442.95	2085.25	1933.71	2121.66	1868.11	2237.07
LOC100160020	mRNA	probable protein phosphatase 2C 6	FBgn0033021	CG10417	CG10417	no_fullname	1528.5	1319.65	949.148	1474.75	1331.49	1104.21	1464	1425.22	906.181	1531.75	1399.09	1249.89
LOC100160021	mRNA	malate dehydrogenase, cytoplasmic	FBgn0262782	Mdh1	CG5362	Malate dehydrogenase 1	138.154	147.609	192.502	146.637	112.042	134.222	117.864	132.288	172.752	171.674	125.908	135.869
LOC100160022	mRNA	kinesin-like protein KIF18A isoform X1', 'kinesin-like protein KIF18A isoform X2'	FBgn0004379	Klp67A	CG10923	Kinesin-like protein at 67A	256.929	166.448	87.3296	205.246	159.052	109.217	241.206	158.628	99.0627	226.52	141.325	102.374
LOC100160026	mRNA	Sparc-like precursor', 'sparc-like isoform X1'	FBgn0026562	SPARC	CG6378	Secreted protein, acidic, cysteine-rich	1580.65	1792.99	1937.83	1277.7	2130.15	2371.11	1597.54	1882.99	2864.48	1259.81	2540.79	1981.24
LOC100160027	mRNA	cytochrome c oxidase assembly protein COX11, mitochondrial	FBgn0051648	CG31648	CG31648	no_fullname	515.346	502.723	630.745	606.96	586.072	586.024	418.931	474.413	420.513	500.659	527.07	529.837
LOC100160028	mRNA	calcitonin gene-related peptide type 1 receptor	FBgn0052843	Dh31-R	CG32843	Diuretic hormone 31 Receptor	135.451	125.703	130.765	98.0015	114.69	113.095	149.596	132.153	114.724	135.343	141.813	184.956
LOC100160029	mRNA	ring canal kelch homolog isoform X1', 'ring canal kelch protein isoform X2'	FBgn0001301	kel	CG7210	kelch	224.588	242.141	244.664	241.69	203.833	253.476	251.28	162.126	183.974	223.635	204.327	215.42
LOC100160030	mRNA	uncharacterized protein LOC100160030 isoform X1', 'uncharacterized protein LOC100160030 isoform X2'	FBgn0031538	CG3246	CG3246	no_fullname	33.8701	38.9628	34.1655	39.2854	43.95	51.6457	45.8189	50.4104	50.8065	53.1636	70.3225	48.3848
LOC100160031	mRNA	protein FAM3C-like	NA	NA	NA	NA	42.4603	53.305	42.7615	39.644	36.1045	53.9178	41.7165	39.848	39.8471	42.52	35.6648	44.1659
LOC100160033	mRNA	proton-coupled amino acid transporter 2-like', 'proton-coupled amino acid transporter 2-like isoform X1'	FBgn0030816	CG16700	CG16700	no_fullname	501.571	525.043	316.434	423.164	417.808	283.988	473.21	489.758	397.93	374.169	511.966	301.573
LOC100160034	mRNA	phenoloxidase 1	FBgn0033367	PPO2	CG8193	Prophenoloxidase 2	604.907	1017.82	2215.39	423.033	509.588	1082.72	674.552	1269.44	3121.03	405.032	756.028	861.717
LOC100160035	mRNA	putative glutathione-specific gamma-glutamylcyclotransferase 2	FBgn0039109	CG10365	CG10365	no_fullname	227.447	302.28	316.097	413.414	434.053	404.12	216.905	290.688	337.973	352.451	444.883	250.931
LOC100160037	mRNA	zinc finger protein 182 isoform X3', 'zinc finger protein 32 isoform X1', 'zinc finger protein 32 isoform X2'	FBgn0032295	CG12299	CG12299	no_fullname	157.988	177.242	114.55	185.567	165.264	176.684	139.006	121.433	114.491	192.04	147.551	178.207
LOC100160038	mRNA	galectin-9 isoform X1', 'galectin-9 isoform X2'	NA	NA	NA	NA	708.293	638.615	802.424	511.23	669.963	641.462	682.619	937.452	903.262	792.291	621.394	771.99
LOC100160039	mRNA	transforming protein Rho-like	FBgn0014020	Rho1	CG8416	Rho1	1687.7	1428.1	1645.86	1184.54	1170.61	1268.09	1441.05	1559.42	1721.68	1155.15	1180.36	1220.39
LOC100160040	mRNA	beta-galactosidase	FBgn0260746	Ect3	CG3132	Ectoderm-expressed 3	70.6054	47.6089	39.8417	40.8492	48.6078	24.439	64.1708	56.7369	45.8347	50.5964	39.3716	34.5715
LOC100160041	mRNA	dihydrolipoyllysine-residue acetyltransferase component of pyruvate dehydrogenase complex, mitochondrial	FBgn0283658	muc	CG5261	midline uncoordinated	2969.32	3174.83	3742.3	2381.29	2447.39	2258.95	2827.21	3372.15	3542.89	2308.86	2701.05	2478.77
LOC100160043	mRNA	nuclear export mediator factor NEMF homolog	FBgn0259152	Clbn	CG11847	Caliban	314.009	325.77	355.086	366.333	328.261	386.506	365.204	344.745	364.677	370.649	343.233	364.016
LOC100160044	mRNA	small nuclear ribonucleoprotein Sm D-like protein	NA	NA	NA	NA	202.142	157.323	288.128	119.002	110.178	115.055	196.805	263.085	226.538	145.288	116.446	120.57
LOC100160045	mRNA	uncharacterized protein LOC100160045', 'uncharacterized protein LOC100160045 isoform X1'	FBgn0025469	slv	CG8717	saliva	492.753	500.955	518.28	868.526	1143.33	888.244	552.769	541.128	540.806	854.039	1006.61	869.802
LOC100160046	mRNA	b(0,+)-type amino acid transporter 1	FBgn0030574	sbm	CG9413	sobremesa	4306.65	5963.82	6169.58	3690.17	3212.11	4403.44	5336.79	4826.09	6461.88	3957.08	4644.53	3993.18
LOC100160047	mRNA	CUGBP Elav-like family member 1 isoform X1', 'CUGBP Elav-like family member 1 isoform X10', 'CUGBP Elav-like family member 1 isoform X11', 'CUGBP Elav-like family member 1 isoform X12', 'CUGBP Elav-like family member 1 isoform X13', 'CUGBP Elav-like family member 1 isoform X14', 'CUGBP Elav-like family member 1 isoform X15', 'CUGBP Elav-like family member 1 isoform X16', 'CUGBP Elav-like family m…	FBgn0000114	bru1	CG31762	bruno 1	345	340.89	420.315	325.245	256.812	322.404	350.648	354.867	407.143	373.465	348.075	340.885
LOC100160048	mRNA	neuronal acetylcholine receptor subunit beta-4	FBgn0029147	NtR	CG6698	NtR	112.626	203.922	241.252	85.5293	116.014	170.052	106.54	158.371	267.851	93.9573	123.826	141.696
LOC100160050	mRNA	tumor suppressor candidate 3	FBgn0032015	Ostgamma	CG7830	Oligosaccharide transferase gamma subunit	516.886	577.703	588.745	696.14	712.984	712.647	582.067	616.298	671.568	811.325	668.888	655.262
LOC100160052	mRNA	attractin-like protein 1	FBgn0039528	dsd	CG5634	distracted	977.771	1031.7	1212.39	824.24	781.306	849.781	1029.15	943.631	1069.08	967.458	714.003	890.247
LOC100160053	mRNA	mitotic spindle assembly checkpoint protein MAD1	FBgn0026326	Mad1	CG2072	Mitotic arrest-deficient 1	220.295	201.268	181.502	475.916	417.968	391.28	276.707	179.157	166.521	404.848	431.4	327.203
LOC100160055	mRNA	uncharacterized protein LOC100160055	FBgn0033184	mEFTu2	CG12736	mitochondrial translation elongation factor Tu 2	171.621	115.486	161.584	135.664	128.105	123.553	198.586	196.79	195.338	141.964	162.474	155.282
LOC100160056	mRNA	lysosome membrane protein 2	FBgn0010435	emp	CG2727	epithelial membrane protein	402.278	429.401	507.685	283.817	437.612	524.086	356.508	521.522	682.506	317.422	609.857	463.969
LOC100160057	mRNA	glutamyl aminopeptidase	FBgn0052473	CG32473	CG32473	no_fullname	36.6658	47.5437	38.5776	57.0862	54.1446	36.5104	61.1802	44.9991	61.3969	82.3707	89.3238	74.9777
LOC100160059	mRNA	uncharacterized protein LOC100160059	NA	NA	NA	NA	160.964	152.282	133.626	239.472	241.075	252.189	163.449	132.094	127.876	274.805	227.802	255.218
LOC100160060	mRNA	protein gustavus isoform X2', 'protein gustavus isoform X3', 'protein gustavus isoform X4', 'protein gustavus isoform X5', 'uncharacterized protein LOC100160060 isoform X1'	FBgn0026238	gus	CG2944	gustavus	1380.56	1267.77	984.826	1102.85	1999.05	1110.66	1162.52	1122.65	989.851	1061.39	1214.88	1245.57
LOC100160061	mRNA	vacuolar fusion protein CCZ1 homolog	FBgn0035470	Ccz1	CG14980	Caffeine, calcium, zinc sensitivity 1	171.395	188.424	188.896	292.629	292.087	274.458	216.792	129.499	142.827	266.761	230.652	246.344
LOC100160062	mRNA	thaumatin-like protein 1b	NA	NA	NA	NA	121.825	78.0583	27.5481	123.344	75.9044	57.7684	73.2512	63.0431	29.7578	53.5092	94.5467	76.4098
LOC100160065	mRNA	flocculation protein FLO11 isoform X1', 'flocculation protein FLO11 isoform X2', 'mucin-5AC isoform X3'	FBgn0263132	Cht6	CG43374	Chitinase 6	2388.86	2217.27	2090.97	3386.27	2968.49	2970.12	1548.11	2072.94	1965.6	1897.72	2825.04	2854.35
LOC100160066	mRNA	uncharacterized protein LOC100160066	NA	NA	NA	NA	232.218	265.86	233.318	303.426	353.056	347.743	305.402	290.154	261.832	335.768	296.378	337.507
LOC100160072	mRNA	homeobox protein six1	FBgn0003460	so	CG11121	sine oculis	34.7431	29.5958	23.488	44.0983	63.9168	47.1083	24.7826	31.3007	26.9398	62.0855	53.3543	53.08
LOC100160073	mRNA	MFS-type transporter SLC18B1 isoform X1', 'MFS-type transporter SLC18B1 isoform X2'	NA	NA	NA	NA	17.1866	17.413	12.3111	22.3363	32.2002	26.2477	14.9393	25.0311	20.9233	34.3778	69.1371	25.9298
LOC100160074	mRNA	S-phase kinase-associated protein 2	FBgn0037236	Skp2	CG9772	S-phase kinase-associated protein 2	126.414	154.836	66.4336	149.373	152.011	132.455	116.151	77.9515	52.6486	134.261	152.556	129.753
LOC100160075	mRNA	vacuolar protein sorting-associated protein 13B	FBgn0039727	Vps13B	CG15523	Vacuolar protein sorting 13B	512.382	591.522	542.517	714.28	645.483	783.897	543.008	516.177	504.838	727.213	547.863	591.819
LOC100160076	mRNA	armadillo repeat-containing protein gudu-like	FBgn0031905	gudu	CG5155	gudu	6.1546	1.99702	3.79312	4.61207	5.58704	7.8688	3.75622	0	2.60952	6.01737	4.66032	6.34452
LOC100160077	mRNA	serine/threonine-protein kinase PAK 2 isoform X1', 'serine/threonine-protein kinase PAK 2 isoform X2', 'serine/threonine-protein kinase PAK 2 isoform X3'	FBgn0267698	Pak	CG10295	p21-activated kinase	573.416	591.15	573.307	447.711	419.47	447.086	549.379	549.066	539.596	474.908	440.03	451.375
LOC100160078	mRNA	dual specificity protein phosphatase 12	FBgn0031044	MKP-4	CG14211	MAPK Phosphatase 4	270.188	281.277	260.545	307.337	307.006	304.722	268.907	244.552	261.588	288.293	274.194	291.325
LOC100160079	mRNA	tubulointerstitial nephritis antigen-like isoform X1', 'tubulointerstitial nephritis antigen-like isoform X2'	FBgn0034709	Swim	CG3074	Secreted Wg-interacting molecule	1617.84	1812.09	2373.11	1256.35	1537.91	1855.87	1347.96	1848.96	2383.6	1127.99	1714.01	1811.65
LOC100160080	mRNA	long-chain-fatty-acid--CoA ligase 4 isoform X1', 'long-chain-fatty-acid--CoA ligase 4 isoform X2'	FBgn0263120	Acsl	CG8732	Acyl-CoA synthetase long-chain	1129.21	1155.25	1183.03	1053.25	1155.22	1203.99	1163.29	1194.66	1265.97	1083.29	1108.44	1149.79
LOC100160081	mRNA	battenin	FBgn0036756	Cln3	CG5582	Cln3	124.249	125.89	126.518	177.796	188.647	183.776	135.53	117.369	131.044	173.787	199.077	164.201
LOC100160082	mRNA	uncharacterized protein LOC100160082	NA	NA	NA	NA	322.267	344.484	344.08	318.088	239.915	216.074	389.854	392.116	322.026	281.598	276.468	235.375
LOC100160083	mRNA	nucleolar protein 10	FBgn0261535	l(2)34Fd	CG7516	lethal (2) 34Fd	161.688	152.779	104.72	268.35	235.304	191.602	174.215	159.985	118.129	284.476	281.284	208.348
LOC100160084	mRNA	neogenin isoform X1', 'neogenin isoform X2', 'neogenin isoform X3'	FBgn0011592	fra	CG8581	frazzled	363.534	400.103	301.881	379.056	378.776	413.424	400.44	284.157	280.57	399.154	364.102	423.846
LOC100160086	mRNA	THAP domain-containing protein 1 isoform X1', 'uncharacterized protein LOC100160086 isoform X2'	NA	NA	NA	NA	161.242	171.732	132.473	194.003	193.734	181.312	139.093	147.478	137.231	167.233	154.317	136.045
LOC100160087	mRNA	alpha-tocopherol transfer protein-like	FBgn0023525	CG3191	CG3191	no_fullname	197.458	222.169	329.124	144.223	320.887	279.603	229.52	266.479	471.464	178.557	396.045	289.024
LOC100160088	mRNA	peroxidase isoform X1', 'peroxidase isoform X2'	FBgn0038511	cysu	CG5873	Curly Su	2668.44	2556.66	1885.58	1783.64	1919.2	1926.71	2148.38	3173.74	1755.2	2578.97	2052.19	2300.06
LOC100160089	mRNA	AT-rich interactive domain-containing protein 1A	FBgn0013764	Chi	CG3924	Chip	1335.52	1267.29	1198.33	1226.93	1263.95	1112.79	1145.39	1198.21	1026.53	1242.32	1332.61	1307.9
LOC100160092	mRNA	sushi, von Willebrand factor type A, EGF and pentraxin domain-containing protein 1	FBgn0030617	CG9095	CG9095	no_fullname	70.3584	81.9719	347.199	78.0642	58.3375	44.666	175.922	80.1378	552.438	96.6565	39.6542	66.9864
LOC100160094	mRNA	peroxisomal biogenesis factor 6 isoform X1', 'peroxisomal biogenesis factor 6 isoform X2'	FBgn0033564	Pex6	CG11919	Peroxin 6	139.789	110.553	117.379	159.371	138.166	159.542	148.359	109.181	126.223	149.74	114.118	133.18
LOC100160095	mRNA	protein N-terminal asparagine amidohydrolase isoform X1', 'protein N-terminal asparagine amidohydrolase isoform X2'	FBgn0034371	Ntan1	CG5473	N-terminal amidohydrolase 1	829.708	783.757	1285.49	661.686	550.773	654.333	642.741	774.795	981.731	569.027	461.293	497.278
LOC100160096	mRNA	ionotropic receptor 93a	FBgn0036937	Ir76b	CG7385	Ionotropic receptor 76b	6.80452	10.3067	7.89013	5.47443	5.96664	7.26543	10.0929	1.53038	2.99256	9.76988	8.6383	4.36321
LOC100160097	mRNA	alpha-tocopherol transfer protein-like isoform X1', 'alpha-tocopherol transfer protein-like isoform X2', 'alpha-tocopherol transfer protein-like isoform X3'	FBgn0032783	CG10237	CG10237	no_fullname	995.264	939.214	1116.13	681.924	1771.24	1043.32	905.402	1331.55	1541.43	771.278	850.977	1078.5
LOC100160104	mRNA	importin subunit alpha-1	FBgn0027338	Kap-alpha3	CG9423	karyopherin alpha3	2.35858	5.00936	5.68194	8.87282	3.12904	5.09664	4.72575	0.330265	1.6789	4.58331	11.1098	5.55201
LOC100160105	mRNA	extended synaptotagmin-2-like	FBgn0266758	Esyt2	CG6643	Extended synaptotagmin-like protein 2	156.598	149.344	195.171	78.2209	96.0595	88.1744	135.895	194.561	207.776	75.4023	90.3097	96.1068
LOC100160106	mRNA	protein ALP1-like isoform X2', 'protein ALP1-like isoform X3', 'ubiquitin carboxyl-terminal hydrolase 22 isoform X1'	FBgn0013717	not	CG4166	non-stop	269.332	342.324	268.302	366.679	361.264	365.811	301.242	318.302	260.649	387.284	328.86	349.542
LOC100160108	mRNA	thiamine transporter 2 isoform X1', 'thiamine transporter 2 isoform X2'	FBgn0032449	CG17036	CG17036	no_fullname	65.382	52.2841	45.9109	58.9884	49.7871	44.2789	60.3079	47.7854	62.745	60.0506	72.5217	49.713
LOC100160109	mRNA	probable ATP-dependent RNA helicase DDX10	FBgn0030855	CG5800	CG5800	no_fullname	510.434	413.406	396.255	373.487	326.312	311.755	519.706	438.203	399.465	396.172	344.223	339.901
LOC100160110	mRNA	uncharacterized protein LOC100160110 isoform X1', 'uncharacterized protein LOC100160110 isoform X2', 'uncharacterized protein LOC100160110 precursor'	NA	NA	NA	NA	549.635	392.673	294.112	330.217	466.115	317.058	715.179	733.474	851.603	431.909	663.003	516.368
LOC100160111	mRNA	maltase 2	FBgn0032382	Mal-B2	CG14935	Maltase B2	173.611	30.2788	14.9339	435.834	15.2092	625.674	320.636	206.472	40.5337	361.302	513.852	61.4355
LOC100160112	mRNA	cysteine protease ATG4B	FBgn0031298	Atg4a	CG4428	Autophagy-related 4a	350.037	452.691	572.903	356.896	444.304	428.701	425.4	444.615	558.45	361.205	386.272	440.457
LOC100160116	mRNA	NADH:ubiquinone oxidoreductase NDUFB5/SGDH subunit-like', 'NADH:ubiquinone oxidoreductase NDUFB5/SGDH subunit-like isoform X1'	FBgn0011455	ND-SGDH	CG9762	NADH dehydrogenase (ubiquinone) SGDH subunit	3573.24	3436.18	4378.03	2667.45	2750.6	2652.45	3147.92	3701.16	4157	2403.98	2793.96	2554.22
LOC100160119	mRNA	fibroblast growth factor receptor substrate 3	NA	NA	NA	NA	425.994	519.052	518.897	348.661	405.473	407.567	481.12	457.927	564.564	338.375	404.141	417.536
LOC100160120	mRNA	putative uncharacterized protein DDB_G0282499	NA	NA	NA	NA	44.7326	44.6323	40.3393	71.3151	106.83	100.85	47.0749	28.6733	29.8251	80.8904	87.4628	91.4455
LOC100160121	mRNA	sarcalumenin isoform X1', 'sarcalumenin isoform X2', 'sarcalumenin isoform X3'	FBgn0038181	CG9297	CG9297	no_fullname	14855.2	16899.5	19950.5	13824.4	12944.2	14987.1	12592.5	13817	15494.2	10348.1	12300.3	13007.1
LOC100160123	mRNA	twist-like	FBgn0003900	twi	CG2956	twist	78.7133	82.9351	94.0579	97.4133	58.4207	51.2936	66.2718	87.6548	72.5694	60.9522	61.812	49.8664
LOC100160125	mRNA	putative mediator of RNA polymerase II transcription subunit 26	FBgn0264753	Rgk1	CG44011	Rad, Gem/Kir family member 1	1211.56	1242.54	1111.59	1184.56	1235.27	1256.28	1118.25	978.116	1006.85	1250.17	1040.27	1313.44
LOC100160127	mRNA	leucine-rich repeat extensin-like protein 3	FBgn0031957	TwdlE	CG14534	TweedleE	6.7625	9.64874	44.5378	182.045	229.105	72.8134	14.1177	6.57274	363.531	7.18217	11.7912	11.7817
LOC100160129	mRNA	dnaJ homolog shv	FBgn0031256	shv	CG4164	shriveled	1320.16	1288.75	1532.94	1166.16	1039.56	1109.16	1213.15	1421.66	1442.02	1174.74	1007.87	1117.63
LOC100160130	mRNA	histone acetyltransferase KAT7	FBgn0028387	chm	CG5229	chameau	221.999	231.433	237.1	205.184	174.026	196.99	262.129	220.361	234.68	231.052	194.05	193.387
LOC100160131	mRNA	apoptosis regulatory protein Siva-like	NA	NA	NA	NA	44.7522	38.9713	26.2047	37.6261	34.7054	24.4345	51.8137	48.5712	42.7436	33.4154	40.0386	26.987
LOC100160133	mRNA	Fanconi anemia group I protein homolog	FBgn0033354	FANCI	CG13745	Fanconi anemia complementation group I	136.136	106.92	72.0581	129.096	136.282	118.704	141.649	115.856	104.081	134.965	129.737	119.138
LOC100160135	mRNA	uncharacterized protein LOC100160135	FBgn0027951	MTA1-like	CG2244	Metastasis associated 1-like	619.141	569.982	467.678	381.315	406.984	374.336	588.513	610.116	470.688	444.852	382.395	430.614
LOC100160136	mRNA	small subunit processome component 20 homolog	FBgn0034734	CG4554	CG4554	no_fullname	401.637	383.803	258.395	583.176	438.729	458.118	452.832	343.897	280.029	533.883	482.903	448.792
LOC100160137	mRNA	tRNA-splicing ligase RtcB homolog	FBgn0032781	RtcB	CG9987	RtcB RNA ligase	334.9	301.941	351.516	255.778	240.498	253.116	326.754	308.409	385.276	235.354	223.453	234.05
LOC100160141	mRNA	U2 snRNP-associated SURP motif-containing protein isoform X1', 'U2 snRNP-associated SURP motif-containing protein isoform X2'	FBgn0034572	CG9346	CG9346	no_fullname	1337.8	1366.23	1369.97	1017.23	881.765	983.673	1569.09	1383.98	1554.34	1069.06	911.393	1041.61
LOC100160142	mRNA	uncharacterized protein LOC100160142	FBgn0034605	Ugt49C1	CG15661	UDP-glycosyltransferase family 49 member C1	604.594	623.104	1197.36	403.676	466.624	527.942	574.66	517.867	1039.48	554.583	376.087	519.292
LOC100160143	mRNA	sphingomyelin synthase-related 1	FBgn0052380	SMSr	CG32380	SMSr	676.171	591.59	770.409	503.116	459.098	517.4	607.517	634.57	670.697	574.094	459.88	568.271
LOC100160144	mRNA	uncharacterized protein LOC100160144', 'uncharacterized protein LOC100160144 isoform X1', 'uncharacterized protein LOC100160144 isoform X2', 'uncharacterized protein LOC100160144 isoform X3'	NA	NA	NA	NA	6886.11	5321.47	6695.46	3645.28	3662.7	3207.19	5666.48	7217.81	6712.55	3767.07	3733.56	3745.23
LOC100160145	mRNA	enoyl-CoA hydratase domain-containing protein 3, mitochondrial isoform X1', 'enoyl-CoA hydratase domain-containing protein 3, mitochondrial isoform X2'	FBgn0034191	CG6984	CG6984	no_fullname	118.448	131.746	135.204	195.789	185.248	182.655	119.71	111.264	164.282	178.717	229.82	189.102
LOC100160146	mRNA	pre-rRNA-processing protein TSR1 homolog	FBgn0037073	Tsr1	CG7338	Tsr1 ribosome assembly factor	229.168	241.599	174.106	353.129	329.071	231.16	251.731	195.141	154.433	383.853	377.696	302.268
LOC100160147	mRNA	transformation/transcription domain-associated protein-like	FBgn0053554	Nipped-A	CG33554	Nipped-A	25.3053	23.672	8.13728	36.1546	31.9928	34.6381	20.2568	25.6247	6.39989	24.0313	37.3119	35.7449
LOC100160148	mRNA	transient receptor potential cation channel subfamily V member 5	FBgn0036414	nan	CG5842	nanchung	119.921	156.965	129.009	136.955	109.256	95.2229	136.794	160.268	111.708	108.148	105.564	81.0196
LOC100160149	mRNA	acyl-CoA-binding protein homolog	FBgn0010387	Acbp2	CG8627	Acyl-CoA binding protein 2	1901.44	1300.13	957.49	1535.39	2262.46	1323.11	1236.52	1768.67	1494.72	896.853	2418.06	1530.09
LOC100160150	mRNA	dynein regulatory complex protein 1	FBgn0030004	CG10958	CG10958	no_fullname	2.72461	5.99736	10.6731	7.76107	6.54161	4.38378	110.156	77.7705	59.6767	82.1397	74.8519	84.6872
LOC100160151	mRNA	dipeptidase 1	FBgn0039420	CG6154	CG6154	no_fullname	358.608	354.057	351.886	294.733	274.767	287.026	346.328	304.305	321.261	319.121	264.302	306.959
LOC100160152	mRNA	uncharacterized protein LOC100160152	NA	NA	NA	NA	13.0967	4.30728	10.3751	1873.57	950.155	64.1456	12.1755	15.0784	4207.13	5.94575	8.36735	11.1677
LOC100160153	mRNA	glycerol-3-phosphate dehydrogenase, mitochondrial isoform X1', 'glycerol-3-phosphate dehydrogenase, mitochondrial isoform X2'	FBgn0022160	Gpo1	CG8256	Glycerophosphate oxidase 1	11580.8	12343.1	13059	8308.06	7380.91	7234.44	9406.32	10802.7	10822	6759.03	7996.86	7804.49
LOC100160154	mRNA	deoxynucleoside triphosphate triphosphohydrolase SAMHD1	FBgn0028380	fal	CG9670	falten	76.5272	86.4015	79.5964	107.113	140.871	138.764	94.5601	79.8362	100.391	115.151	126.513	117.005
LOC100160157	mRNA	SPRY domain-containing SOCS box protein 3	FBgn0036549	CG10516	CG10516	no_fullname	202.302	264.537	177.79	238.521	229.737	228.771	211.661	193.198	218.361	306.989	265.45	233.393
LOC100160158	mRNA	lipase member H-B	FBgn0031976	CG7367	CG7367	no_fullname	172.876	234.781	173.412	131.7	232.223	162.507	156.397	230.356	228.997	141.082	227.87	184.724
LOC100160159	mRNA	protein polybromo-1 isoform X1', 'protein polybromo-1 isoform X2', 'protein polybromo-1 isoform X3'	FBgn0039227	polybromo	CG11375	polybromo	1099.93	1097.46	978.102	1144.41	1017.44	1100.29	1199.24	987.23	852.188	1145.93	959.759	1038.62
LOC100160160	mRNA	trafficking protein particle complex subunit 5-like	FBgn0266723	Trs31	CG10153	TRAPP subunit 31	107.655	110.445	120.18	151.05	164.757	135.891	119.084	98.9139	100.525	129.72	143.755	106.646
LOC100160161	mRNA	uncharacterized protein LOC100160161 isoform X1', 'uncharacterized protein LOC100160161 isoform X2'	NA	NA	NA	NA	67.346	67.0304	85.6273	57.2683	57.1121	58.459	68.1958	97.4787	135.791	72.4356	86.206	73.5776
LOC100160162	mRNA	echinoderm microtubule-associated protein-like 2 isoform X1', 'echinoderm microtubule-associated protein-like 2 isoform X2', 'echinoderm microtubule-associated protein-like 2 isoform X3'	FBgn0259099	DCX-EMAP	CG42247	Doublecortin-domain-containing echinoderm-microtubule-associated protein	2817.4	2811.65	3691.25	2082.52	2112.97	2476.16	2555.71	2927.32	3312.76	1999.09	1942.42	2238.2
LOC100160163	mRNA	cytosolic Fe-S cluster assembly factor NUBP2-like	FBgn0037011	CG4858	CG4858	no_fullname	129.858	125.852	151.723	146.729	135.629	135.229	128.935	139.339	123.913	126.314	138.24	159.309
LOC100160164	mRNA	neuroglobin-like	NA	NA	NA	NA	290.449	245.322	299.992	160.473	141.601	155.359	271.085	282.302	234.917	150.54	131.224	164.036
LOC100160165	mRNA	uncharacterized protein LOC100160165	NA	NA	NA	NA	30.5178	28.3513	40.5396	66.0712	79.6134	75.1619	40.1028	49.1194	46.1992	60.7656	76.3521	73.5068
LOC100160168	mRNA	sortilin-related receptor isoform X1', 'sortilin-related receptor isoform X2'	FBgn0261260	mgl	CG42611	Megalin	1167.85	1381.94	1107.14	1479.84	1807.66	1922.66	1259.9	994.098	1048.56	1678.34	1619.49	1970.76
LOC100160169	mRNA	cubilin isoform X1', 'cubilin isoform X2', 'cubilin isoform X3', 'cubilin isoform X4'	FBgn0052702	Cubn	CG32702	Cubilin	153.781	236.759	239.028	163.094	217.277	234.689	199.928	145.775	275.624	147.001	157.068	198.188
LOC100160172	mRNA	clathrin coat assembly protein ap17-like	FBgn0043012	AP-2sigma	CG6056	Adaptor Protein complex 2, sigma subunit	579.256	546.24	598.819	507.092	528.346	458.953	519.269	548.93	595.613	482.601	462.989	446.249
LOC100160173	mRNA	dedicator of cytokinesis protein 3	FBgn0264324	spg	CG31048	sponge	545.887	614.338	582.117	515.199	477.496	551.527	600.159	494.556	514.673	542.591	471.185	512.677
LOC100160174	mRNA	ring canal kelch homolog isoform X1', 'ring canal kelch homolog isoform X2'	FBgn0001301	kel	CG7210	kelch	12.6239	40.1935	58.5627	16.6071	26.8356	72.1207	58.6135	88.183	99.2609	58.5592	51.436	51.5648
LOC100160175	mRNA	RWD domain-containing protein 1', 'RWD domain-containing protein 1 isoform X1', 'RWD domain-containing protein 1 isoform X2'	FBgn0039163	CG5515	CG5515	no_fullname	211.31	240.106	177.248	253.928	303.027	230.222	230.308	182.73	201.797	265.684	268.183	241.92
LOC100160176	mRNA	multidrug resistance-associated protein 7 isoform X1', 'multidrug resistance-associated protein 7 isoform X2', 'multidrug resistance-associated protein 7 isoform X3', 'multidrug resistance-associated protein 7 isoform X4'	FBgn0032018	CG7806	CG7806	no_fullname	478.587	530.143	510.463	627.93	621.586	737.897	501.624	384.803	415.469	607.766	539.104	593.768
LOC100160177	mRNA	DNA topoisomerase 2-binding protein 1-A	FBgn0002878	mus101	CG11156	mutagen-sensitive 101	216.372	240.751	190.634	295.195	253.053	269.624	261.813	233.813	171.517	290.155	248.743	269.43
LOC100160178	mRNA	uncharacterized protein PF11_0213 isoform X1', 'uncharacterized protein PF11_0213 isoform X2'	NA	NA	NA	NA	318.801	339.379	226.925	405.563	417.929	409.218	349.371	257.191	251.524	433.248	377.865	390.767
LOC100160179	mRNA	syntaxin-7	FBgn0267849	Syx7	CG5081	Syntaxin 7	139.638	143.306	170.089	300.327	361.72	321.668	185.851	167.797	196.58	299.755	301.154	292.796
LOC100160180	mRNA	ras-related protein Rab-43	FBgn0015793	Rab19	CG7062	Rab19	1036.31	1206.05	1253.84	1009.27	1120.73	1275.46	1094.26	1341.55	1300.72	1120.16	1092.62	1261.19
LOC100160182	mRNA	protein CWC15 homolog	FBgn0040235	c12.1	CG12135	c12.1	755.151	752.688	771.599	486.108	502.186	426.059	769.528	924.882	882.473	475.285	518.85	496.448
LOC100160183	mRNA	uncharacterized protein LOC100160183	FBgn0032420	CG6583	CG6583	no_fullname	63.3748	87.1519	130.367	46.7952	39.9472	51.2201	56.1644	91.4517	100.353	28.2765	44.8438	38.7877
LOC100160184	mRNA	N-acetylneuraminate 9-O-acetyltransferase	FBgn0029685	CG2938	CG2938	no_fullname	621.623	589.946	610.72	887.237	852.046	841.31	696.328	562.781	582.179	875.428	789.516	819.195
LOC100160185	mRNA	inactive tyrosine-protein kinase 7	FBgn0040726	dpr1	CG13439	defective proboscis extension response 1	35.4688	26.5856	36.3078	31.9749	40.5516	41.4386	18.8628	30.583	33.2366	34.6457	40.3231	58.0236
LOC100160186	mRNA	probable ATP-dependent RNA helicase kurz	FBgn0001330	kz	CG3228	kurz	192.437	225.593	136.47	374.659	353.674	361.571	338.964	265.499	255.409	495.551	523.511	529.681
LOC100160187	mRNA	uncharacterized protein ZK1073.1 isoform X1', 'uncharacterized protein ZK1073.1 isoform X2'	FBgn0027608	CG2082	CG2082	no_fullname	5041.5	4850.73	5485.35	4518.32	4313.26	4525.02	4897.98	4657.53	4813.28	4487.94	4214.09	4638.65
LOC100160190	mRNA	ras-related and estrogen-regulated growth inhibitor-like	FBgn0031906	CG5160	CG5160	no_fullname	179.908	112.867	142.373	133.17	164.479	146.466	74.9617	87.7466	102.986	64.187	104.643	106.991
LOC100160192	mRNA	probable multidrug resistance-associated protein lethal(2)03659	FBgn0038740	CG4562	CG4562	no_fullname	0	0	0	1.70849	0.950115	5.52326	3.4714	3.77712	0	1.79575	9.18516	0
LOC100160193	mRNA	U3 small nucleolar ribonucleoprotein protein IMP3-like	FBgn0034232	CG4866	CG4866	no_fullname	164.488	138.809	89.8792	279.095	201.567	124.136	166.872	178.228	118.968	223.057	230.141	136.795
LOC100160194	mRNA	pre-mRNA-splicing factor 38-like', 'pre-mRNA-splicing factor 38-like isoform X1'	FBgn0050342	Prp38	CG30342	pre-mRNA processing factor 38	778.291	694.438	680.781	499.617	452.74	426.858	656.29	912.336	661.618	541.622	484.983	492.978
LOC100160195	mRNA	guanine nucleotide exchange factor DBS	FBgn0050440	CG30440	CG30440	no_fullname	329.786	416.155	355.608	460.038	453.978	498.575	334.48	319.533	301.063	474.921	442.022	506.392
LOC100160201	mRNA	alpha-(1,6)-fucosyltransferase	FBgn0030327	FucT6	CG2448	alpha1,6-fucosyltransferase	95.933	111.473	100.341	100.022	90.2389	83.7845	79.1881	84.2402	83.5978	62.3556	101.34	88.5854
LOC100160202	mRNA	UDP-glucuronosyltransferase 2B37 isoform X1', 'UDP-glucuronosyltransferase 2B37 isoform X2'	FBgn0027073	Ugt49B1	CG4302	UDP-glycosyltransferase family 49 member B1	232.525	257.151	246.081	167.504	192.807	178.328	136.944	227.392	175.738	148.873	214.57	162.224
LOC100160203	mRNA	tRNA-dihydrouridine(20) synthase NAD(P)+-like isoform X1', 'tRNA-dihydrouridine(20) synthase NAD(P)+-like isoform X2'	FBgn0030554	CG1434	CG1434	no_fullname	284.824	284.701	272.88	316.465	290.332	302.899	320.046	317.121	282.65	385.356	309.683	345.103
LOC100160204	mRNA	cytochrome P450 307a1-like	FBgn0086917	spok	CG41624	spookier	13.4636	5.01565	37.8909	8.35704	5.50297	8.29879	6.47412	12.5297	17.2476	9.99549	12.1923	18.1318
LOC100160205	mRNA	DNA-directed RNA polymerase II 15.1 kDa polypeptide-like	FBgn0004855	RpII15	CG3284	RNA polymerase II 15kD subunit	35.2857	28.8911	27.3946	25.3466	22.8219	16.6053	39.7601	50.4263	54.2483	31.4866	37.0199	28.3884
LOC100160206	mRNA	diphthine synthase-like	FBgn0024558	Dph5	CG31289	Diphthamide methyltransferase	179.302	176.904	175.546	158.816	160.566	134.66	188.884	183.321	192.327	132.923	179.986	127.5
LOC100160207	mRNA	cytoplasmic phosphatidylinositol transfer protein 1 isoform X2', 'host cell factor 1 isoform X1'	FBgn0039904	Hcf	CG1710	Host cell factor	1930.4	1788.13	1651.44	1715.45	1600.39	1685.04	1794.32	1764.66	1559.8	1844.84	1620.95	1809.41
LOC100160209	mRNA	myosin-8	NA	NA	NA	NA	268.194	345.046	542.081	237.83	204.261	285.352	267.929	340.62	412.989	202.387	244.404	283.635
LOC100160211	mRNA	mitochondrial import receptor subunit TOM40 homolog 2	FBgn0016041	Tom40	CG12157	Translocase of outer membrane 40	1040.43	953.581	821.765	1203.75	1050.06	941.298	1031.34	1082.49	882.984	1115.96	1244.45	956.565
LOC100160212	mRNA	BTB/POZ domain-containing protein 10 isoform X1', 'BTB/POZ domain-containing protein 10 isoform X2'	FBgn0035107	mri	CG1216	mrityu	432.835	458.767	472.473	355.811	343.127	364.033	601.194	562.02	558.201	447.92	402.647	458.828
LOC100160213	mRNA	protein misato isoform X1', 'protein misato isoform X2'	FBgn0020272	mst	CG1424	misato	79.4626	77.7932	69.0109	132.126	129.965	120.983	88.0114	62.5728	59.9427	147.436	110.722	110.234
LOC100160214	mRNA	protocadherin-like wing polarity protein stan isoform X1', 'protocadherin-like wing polarity protein stan isoform X2', 'protocadherin-like wing polarity protein stan isoform X3'	FBgn0024836	stan	CG11895	starry night	1616.12	1691.66	1328.88	1438.55	1247.65	1291.18	1603.31	1330.03	1335.07	1637.2	1143.85	1340.62
LOC100160215	mRNA	40S ribosomal protein S5', '40S ribosomal protein S5 isoform X1'	FBgn0002590	RpS5a	CG8922	Ribosomal protein S5a	30466.6	24938.1	28280.7	22529.5	21146.1	15805.4	23464	30929.5	25353.6	18859.6	20847.8	15347.6
LOC100160216	mRNA	nucleoporin NUP53', 'nucleoporin NUP53 isoform X1'	NA	NA	NA	NA	369.827	292.75	324.775	430.207	387.566	401.097	371.512	369.971	273.702	413.389	385.89	369.528
LOC100160217	mRNA	28S ribosomal protein S22, mitochondrial	FBgn0039555	mRpS22	CG12261	mitochondrial ribosomal protein S22	192.802	211.833	198.1	273.877	300.077	273.228	181.006	150.987	143.723	299.708	259.233	244.518
LOC100160218	mRNA	protein kinase 3	FBgn0259680	Pkcdelta	CG42349	Protein kinase C delta	1491.77	1789.08	2308.1	1323.96	1112.19	1214.03	1360.18	1644.53	1786.21	1202.45	1224.33	1223.69
LOC100160219	mRNA	uncharacterized protein LOC100160219 isoform X1', 'uncharacterized protein LOC100160219 isoform X2', 'uncharacterized protein LOC100160219 isoform X3'	FBgn0028734	Fmr1	CG6203	Fmr1	485.691	571.001	637.147	404.589	402.561	471.392	451.779	377.543	476.293	342.452	320.993	349.42
LOC100160220	mRNA	carbohydrate sulfotransferase 11	FBgn0032618	CG31743	CG31743	no_fullname	2.37125	15.4883	75.6744	1.70849	3.95894	1.85321	19.3465	3.63291	94.1103	5.93418	0.274561	5.06048
LOC100160223	mRNA	regulation of nuclear pre-mRNA domain-containing protein 1B	FBgn0035318	CG9018	CG9018	no_fullname	908.171	718.899	682.937	694.259	590.875	609.817	718.304	884.976	652.17	665.29	597.773	653.865
LOC100160226	mRNA	uncharacterized protein LOC100160226	NA	NA	NA	NA	1434.39	1015.69	2231.88	1220.87	912.678	1747.96	992.612	2413.23	2758.33	995.143	2013.35	1302.85
LOC100160227	mRNA	charged multivesicular body protein 3-like	FBgn0037231	Vps24	CG9779	Vacuolar protein sorting 24	819.605	829.96	841.559	593.167	623.835	652.174	805.75	809.15	853.182	673.797	563.883	670.302
LOC100160232	mRNA	PDZ domain-containing protein 2	FBgn0000008	a	CG6741	arc	297.641	342.083	455.852	230.705	287.117	235.313	373.635	341.737	473.126	251.342	226.894	294.542
LOC100160233	mRNA	iron-sulfur cluster assembly enzyme ISCU, mitochondrial-like	FBgn0037637	IscU	CG9836	Iron-sulfur cluster assembly enzyme	1311.73	1342.02	1644.31	1075.65	1158.75	1301.63	1140.99	1274.4	1503.36	966.304	1172.81	1338.45
LOC100160234	mRNA	uncharacterized protein LOC100160234	NA	NA	NA	NA	265.875	353.697	346.538	169.539	259.277	267.631	340.423	493.761	602.009	238.86	513.174	341.328
LOC100160235	mRNA	uncharacterized protein LOC100160235', 'uncharacterized protein LOC100160235 isoform X1'	FBgn0031418	CG3609	CG3609	no_fullname	314.024	312.914	287.826	316.366	370.682	305.682	355.604	340.868	307.102	319.957	373.028	332.985
LOC100160237	mRNA	pancreatic lipase-related protein 2 isoform X1', 'pancreatic lipase-related protein 2 isoform X2', 'pancreatic lipase-related protein 2 isoform X3'	FBgn0085476	CG34447	CG34447	no_fullname	177.638	168.31	157.83	156.565	174.524	150.599	168.391	125.903	124.341	128.884	155.979	141.753
LOC100160238	mRNA	ubiquitin carboxyl-terminal hydrolase 10 isoform X1', 'ubiquitin carboxyl-terminal hydrolase 10 isoform X2'	FBgn0052479	Usp10	CG32479	Ubiquitin specific protease 10	3558.7	3745.54	3187.79	3321.08	3067.88	3261.66	3627.45	3760.36	3446.42	3728.9	3318.55	3703.1
LOC100160240	mRNA	pyruvate dehydrogenase acetyl-transferring-phosphatase 1, mitochondrial isoform X1', 'pyruvate dehydrogenase acetyl-transferring-phosphatase 1, mitochondrial isoform X2'	FBgn0029958	Pdp	CG12151	Pyruvate dehydrogenase phosphatase	226.621	226.153	227.64	277.895	268.677	252.164	215.781	222.851	203.863	264.274	260.815	259.766
LOC100160241	mRNA	X-ray repair cross-complementing protein 5	NA	NA	NA	NA	79.7627	71.9598	40.3927	137.421	141.453	134.289	101.24	74.0148	61.0004	159.161	138.337	153.554
LOC100160246	mRNA	zinc finger protein 91-like	FBgn0020309	crol	CG14938	crooked legs	176.816	198.155	188.254	188.119	161.779	196.66	203.969	191.467	173.021	190.81	184.196	186.74
LOC100160247	mRNA	uncharacterized protein LOC100160247 isoform X1', 'uncharacterized protein LOC100160247 isoform X2'	NA	NA	NA	NA	7.8646	0.338439	8.57451	11.0151	1.64163	14.5886	6.37182	14.3767	3.95934	6.82631	17.2848	2.72908
LOC100160248	mRNA	uncharacterized protein LOC100160248 isoform X1', 'uncharacterized protein LOC100160248 isoform X2', 'uncharacterized protein LOC100160248 isoform X3'	NA	NA	NA	NA	287.517	218.598	152.742	143.982	186.522	138.234	253.887	149.742	191.114	153.614	130.312	184.422
LOC100160249	mRNA	uncharacterized protein LOC100160249', 'uncharacterized protein LOC100160249 isoform X1'	FBgn0035854	CG8005	CG8005	no_fullname	263.79	259.743	239.156	266.822	224.964	189.667	263.243	274.992	213.322	261.242	254.818	229.493
LOC100160250	mRNA	probable nucleoporin Nup54	FBgn0033737	Nup54	CG8831	Nucleoporin 54kD	127.472	125.976	102.798	187.224	168.882	160.285	154.815	158.159	114.11	201.477	179.803	148.376
LOC100160251	mRNA	sugar transporter ERD6-like 6 isoform X1', 'sugar transporter ERD6-like 6 isoform X2'	FBgn0036316	CG10960	CG10960	no_fullname	80.348	116.508	77.8754	121.366	144.725	130.569	98.9631	97.4812	120.102	129.748	173.053	132.589
LOC100160252	mRNA	cuticle protein 7	NA	NA	NA	NA	2913.58	1636.68	869.053	1443.93	21904.9	3004.35	865.028	4888.25	6981.62	309.4	1518.28	1245.15
LOC100160253	mRNA	uncharacterized protein LOC100160253	FBgn0027550	CG6495	CG6495	no_fullname	568.713	591.235	579.898	599.468	599.874	591.529	619.817	555.66	598.489	590.798	516.443	639.614
LOC100160254	mRNA	sorting nexin-2	FBgn0031534	Snx1	CG2774	Sorting nexin 1	538.249	496.5	528.322	629.418	605.042	635.265	578.497	477.592	536.76	599.798	605.681	590.833
LOC100160255	mRNA	xenotropic and polytropic retrovirus receptor 1	FBgn0030890	CG7536	CG7536	no_fullname	393.143	417.04	349.535	437.516	381.539	394.973	404.501	311.377	317.021	458.255	351.268	392.223
LOC100160256	mRNA	huntingtin-interacting protein K	FBgn0038196	CG9922	CG9922	no_fullname	818.1	640.666	651.159	401.34	326.834	287.856	668.428	828.042	796.256	361.115	384.867	271.187
LOC100160259	mRNA	formin-binding protein 4 isoform X1', 'formin-binding protein 4 isoform X2'	NA	NA	NA	NA	1836.77	2070.26	2066.87	1829.69	1625.74	1949.35	2128.67	1504.72	1995.06	1856.28	1526.01	1752.75
LOC100160260	mRNA	alkaline phosphatase isoform X1', 'membrane-bound alkaline phosphatase isoform X2', 'membrane-bound alkaline phosphatase isoform X3', 'membrane-bound alkaline phosphatase isoform X4'	FBgn0283479	Alp1	CG5656	Alkaline phosphatase 1	457.027	333.55	401.4	567.186	382.994	697.343	685.354	818.115	1063.39	682.828	1107.05	693.768
LOC100160261	mRNA	uncharacterized protein LOC100160261	FBgn0023479	teq	CG4821	Tequila	1335.08	2047.26	1580.23	1229.15	1811.46	1931.1	1564.99	1702.85	2421.26	1408.29	2668.24	1880.04
LOC100160262	mRNA	SET and MYND domain-containing protein 4	FBgn0033633	Smyd4-3	CG7759	SET and MYND domain containing, class 4, member 3	0.33398	3.69762	3.31424	2.16488	5.3617	3.36949	5.94657	3.27009	9.44578	6.88054	10.4171	7.25538
LOC100160263	mRNA	phosphatidylinositol 4-kinase alpha	FBgn0267350	Pi4KIIIalpha	CG10260	Phosphatidylinositol 4-kinase III alpha	817.285	779.368	898.081	764.717	771.758	732.475	671.901	613.803	601.779	677.016	552.55	622.274
LOC100160264	mRNA	serine/threonine-protein phosphatase 4 regulatory subunit 4 isoform X1', 'serine/threonine-protein phosphatase 4 regulatory subunit 4 isoform X2'	NA	NA	NA	NA	164.403	169.011	145.943	239.674	310.216	328.27	160.499	121.757	146.121	284.291	253.404	330.446
LOC100160265	mRNA	asparagine synthetase glutamine-hydrolyzing	FBgn0270926	AsnS	CG33486	Asparagine synthetase	418.65	329.277	330.766	341.978	279.936	203.894	581.313	473.563	397.6	609.48	524.423	318.744
LOC100160266	mRNA	40S ribosomal protein S8	FBgn0039713	RpS8	CG7808	Ribosomal protein S8	4262.96	3967.24	3995.76	3514.12	2986.51	2336.97	3548.67	4235.06	3646.98	3255.23	3119.76	2529.06
LOC100160267	mRNA	protein amalgam-like	FBgn0053512	dpr4	CG33512	defective proboscis extension response 4	204.875	182.302	201.786	168.632	162.254	187.393	189.989	195.917	172.63	183.035	184.226	194.36
LOC100160269	mRNA	THO complex subunit 1	FBgn0037382	Hpr1	CG2031	Hpr1	580.547	532.806	501.812	617.959	553.78	545.184	614.994	548.928	523.31	657.181	493.724	532.241
LOC100160271	mRNA	uncharacterized protein LOC100160271	NA	NA	NA	NA	206.828	183.477	167.193	277.297	277.123	284.542	275.153	186.882	206.441	299.426	265.413	266.713
LOC100160273	mRNA	sialin	FBgn0010497	dmGlut	CG5304	Dietary and metabolic glutamate transporter	231.068	213.203	94.9242	163.533	111.978	88.8415	211.487	142.534	143.789	185.414	252.196	109.871
LOC100160275	mRNA	eukaryotic initiation factor 4A-III	FBgn0037573	CG7483	CG7483	no_fullname	1753.55	1531.39	1354.36	1503.88	1486.07	1344.97	1526.52	1404.4	1256.12	1442.37	1407.95	1378.46
LOC100160276	mRNA	UDP-glucuronosyltransferase 2B17	FBgn0040253	Ugt35E1	CG17200	UDP-glycosyltransferase family 35 member E1	216.915	209.798	233.441	203.072	200.243	240.319	225.447	218.944	227.842	260.153	198.984	258.346
LOC100160277	mRNA	eEF1A lysine and N-terminal methyltransferase-like	FBgn0032873	CG2614	CG2614	no_fullname	230.045	201.028	183.974	256.175	262.897	268.725	218.817	237.833	208.304	253.951	252.531	276.507
LOC100160278	mRNA	juvenile hormone acid O-methyltransferase-like	FBgn0028841	jhamt	CG17330	juvenile hormone acid methyltransferase	1.05202	0	60.927	1.07488	0.942192	11.4937	1.40935	1.07918	45.8918	0.764001	1.09915	13.541
LOC100160279	mRNA	integrin alpha-PS1 isoform X1', 'integrin alpha-PS1 isoform X2'	FBgn0004456	mew	CG1771	multiple edematous wings	1320.97	1427.47	1430.45	1209.59	1159.76	1214.9	1401.33	1430.19	1403.58	1374.48	1131.96	1226.26
LOC100160280	mRNA	leucine-rich repeat and death domain-containing protein 1 isoform X1', 'leucine-rich repeat and death domain-containing protein 1 isoform X2'	NA	NA	NA	NA	48.3416	52.942	77.6538	51.5635	49.5152	44.1187	64.764	30.5504	45.1975	40.3596	41.4186	32.5796
LOC100160281	mRNA	anaphase-promoting complex subunit 10	FBgn0034231	APC10	CG11419	Anaphase Promoting Complex subunit 10	86.8909	82.8657	83.6271	115.384	128.198	119.047	84.3697	82.3573	68.0953	119.08	121.21	121.612
LOC100160284	mRNA	NADPH--cytochrome P450 reductase	FBgn0015623	Cpr	CG11567	Cytochrome P450 reductase	550.662	583.353	506.93	601.098	1033.07	685.395	668.363	587.579	646.754	623.312	740.35	872.674
LOC100160285	mRNA	nuclear nucleic acid-binding protein C1D-like	NA	NA	NA	NA	126.358	137.32	128.326	220.439	230.555	157.961	151.55	180.883	148.266	170.412	222.606	162.365
LOC100160286	mRNA	kelch-like protein 2 isoform X1', 'kelch-like protein 2 isoform X2'	FBgn0001301	kel	CG7210	kelch	0	0	0	0.612664	0.934268	0.523073	0.235911	6.28721	0	0	0	0
LOC100160287	mRNA	GTPase-activating protein isoform X1', 'GTPase-activating protein isoform X2'	FBgn0004390	RasGAP1	CG6721	Ras GTPase activating protein 1	1150.79	1188.49	945.25	1128.05	1129.65	1139.79	1197.48	1079.43	1046.91	1234.56	1038.68	1270.13
LOC100160289	mRNA	heat shock protein 70 A1-like	FBgn0001230	Hsp68	CG5436	Heat shock protein 68	141.986	1760.13	1301.29	460.368	275.726	219.772	71.9796	130.341	255.341	361.864	2281.79	320.74
LOC100160291	mRNA	putative leucine-rich repeat-containing protein DDB_G0290503 isoform X1', 'putative leucine-rich repeat-containing protein DDB_G0290503 isoform X2', 'putative leucine-rich repeat-containing protein DDB_G0290503 isoform X3'	NA	NA	NA	NA	159.64	169.948	132.318	252.741	221.666	225.505	185.343	153.082	103.455	209.188	208.84	192.243
LOC100160293	mRNA	phosphoglucomutase	FBgn0003076	Pgm1	CG5165	Phosphoglucose mutase 1	1952.39	2278.26	2235.45	2086.4	2202.56	2250.67	1857.83	2092.63	2494.56	2310.47	2801.9	2274.96
LOC100160294	mRNA	serine/arginine repetitive matrix protein 1	FBgn0036340	Srrm1	CG11274	Serine-arginine repetitive matrix 1	4006.26	4083.89	3194.26	3052.78	2570.19	2736.9	4275.9	3677.72	3399.29	3038.72	2511.6	2654.83
LOC100160295	mRNA	THO complex subunit 5 homolog	FBgn0034939	thoc5	CG2980	thoc5	221.347	232.63	163.936	295.612	285.455	271.885	256.743	261.405	168.757	311.357	279.134	264.854
LOC100160296	mRNA	uncharacterized protein LOC100160296	FBgn0033769	CG8768	CG8768	no_fullname	538.477	640.546	753.336	596.129	705.214	605.16	484.402	507.997	594.924	564.168	546.367	573.114
LOC100160299	mRNA	RNA polymerase II subunit A C-terminal domain phosphatase isoform X1', 'RNA polymerase II subunit A C-terminal domain phosphatase isoform X2', 'RNA polymerase II subunit A C-terminal domain phosphatase isoform X3'	FBgn0035026	Fcp1	CG12252	TFIIF-interacting CTD phosphatase	371.393	288.997	228.759	224.715	200.97	212.918	315.239	288.17	266.455	214.223	175.394	198.845
LOC100160300	mRNA	juvenile hormone epoxide hydrolase 1	FBgn0034405	Jheh2	CG15102	Juvenile hormone epoxide hydrolase 2	99.8246	84.9027	105.03	103.453	100.287	84.354	84.6628	140.095	157.081	83.5927	101.432	74.3105
LOC100160301	mRNA	uncharacterized protein LOC100160301 precursor	NA	NA	NA	NA	278.273	419.794	250.107	625.184	822.247	808.175	472.517	444.637	445.451	525.851	1316.12	952.92
LOC100160303	mRNA	LOW QUALITY PROTEIN: ras-specific guanine nucleotide-releasing factor RalGPS2	FBgn0034158	CG5522	CG5522	no_fullname	194.577	195.191	181.985	188.355	245.6	282.644	196.26	172.261	175.131	229.437	232.994	275.721
LOC100160304	mRNA	tRNA modification GTPase GTPBP3, mitochondrial	FBgn0039189	CG18528	CG18528	no_fullname	90.6182	92.6867	108.154	79.4808	58.2657	72.3781	104.263	88.0946	86.736	79.4829	61.4557	67.8252
LOC100160306	mRNA	acidic fibroblast growth factor intracellular-binding protein	FBgn0036911	Fibp	CG8660	Fibp	509.779	496.999	560.013	583.643	592.289	543.194	551.369	488.407	489.539	581.139	517.188	572.082
LOC100160307	mRNA	alpha-1,3-mannosyl-glycoprotein 2-beta-N-acetylglucosaminyltransferase	FBgn0034521	Mgat1	CG13431	Mannosyl (alpha-1,3-)-glycoprotein beta-1,2-N-acetylglucosaminyltransferase	560.553	538.778	710.31	403.751	368.271	469.183	529.275	486.86	593.457	405.504	327.525	394.854
LOC100160308	mRNA	acid phosphatase type 7	FBgn0030245	CG1637	CG1637	no_fullname	615.661	594.97	598.698	606.272	725.466	749.938	513.216	541.613	609.663	560.49	677.194	762.964
LOC100160309	mRNA	phosphoribosyl pyrophosphate synthase-associated protein 2-like	FBgn0039790	CG2246	CG2246	no_fullname	112.274	101.057	149.704	110.66	148.443	112.693	56.5515	59.3638	34.7297	69.4659	69.488	58.5815
LOC100160310	mRNA	titin isoform X1', 'titin isoform X10', 'titin isoform X11', 'titin isoform X12', 'titin isoform X13', 'titin isoform X14', 'titin isoform X15', 'titin isoform X16', 'titin isoform X17', 'titin isoform X18', 'titin isoform X19', 'titin isoform X2', 'titin isoform X20', 'titin isoform X21', 'titin isoform X22', 'titin isoform X23', 'titin isoform X24', 'titin isoform X25', 'titin isoform X3', 'tit…	FBgn0086906	sls	CG1915	sallimus	9194.43	10212.7	12619.8	7143.37	7080.46	8693.2	8487.61	10141.2	13022.7	6830.97	7867.05	9065.05
LOC100160311	mRNA	chaoptin isoform X1', 'chaoptin isoform X2'	FBgn0267435	chp	CG1744	chaoptin	910.197	861.353	780.496	1205.45	1457.37	1364.62	878.331	667.392	774.502	1440.7	1061.74	1263.47
LOC100160312	mRNA	uncharacterized protein LOC100160312	NA	NA	NA	NA	106.193	99.3022	84.2469	117.904	109.323	91.2583	124.408	115.073	71.443	117.682	74.0774	101.784
LOC100160313	mRNA	E3 ubiquitin-protein ligase UBR4	FBgn0011230	poe	CG14472	purity of essence	2017.52	2236.28	2114.53	2901.16	2499.22	2634.45	2282.67	1683.79	1843.1	3084.23	2431.09	2341.59
LOC100160314	mRNA	U3 small nucleolar RNA-associated protein 15 homolog	FBgn0023527	CG3071	CG3071	no_fullname	362.605	312.73	302.884	434.328	420.435	412.245	326.479	277.48	265.448	449.139	437.188	396.46
LOC100160315	mRNA	leucine-rich repeat-containing protein 24-like	FBgn0015399	kek1	CG12283	kekkon 1	444.597	467.832	480.71	529.431	636.786	578.276	399.216	418.541	436.138	662.087	666.462	696.56
LOC100160317	mRNA	exocyst complex component 4	FBgn0266672	Sec8	CG2095	Secretory 8	95.7977	127.986	105.285	185.865	174.174	191.212	152.768	118.006	103.148	190.985	159.569	192.975
LOC100160318	mRNA	coatomer subunit gamma-2 isoform X1', 'coatomer subunit gamma-2 isoform X2'	FBgn0028968	gammaCOP	CG1528	Coat Protein (coatomer) gamma	1901.62	1883.67	2094.55	1707.23	1428.05	1496.59	1891.11	1909.17	1891.45	1901.59	1454.48	1517.83
LOC100160319	mRNA	nuclear nucleic acid-binding protein C1D	NA	NA	NA	NA	121.432	105.997	127.6	227.686	205.026	151.745	150.365	116.838	133.192	160.524	224.843	125.625
LOC100160321	mRNA	uncharacterized protein LOC100160321 isoform X1', 'uncharacterized protein LOC100160321 isoform X2'	FBgn0266756	btsz	CG44012	bitesize	1650.01	1613.95	1423.33	1353.57	1387.88	1062.12	1628.41	1624.82	1622.92	1465.07	1070.21	1212.94
LOC100160322	mRNA	nuclear pore complex protein Nup155	FBgn0021761	Nup154	CG4579	Nucleoporin 154kD	235.47	262.087	185.815	365.252	261.209	271.904	288.894	216.451	158.156	340.663	267.799	245.366
LOC100160324	mRNA	UDP-glucuronosyltransferase 2C1-like	FBgn0027073	Ugt49B1	CG4302	UDP-glycosyltransferase family 49 member B1	5.40317	8.06371	14.7856	8.36634	10.4099	5.57015	24.9192	30.257	27.2434	22.8911	15.7751	19.7715
LOC100160326	mRNA	uncharacterized protein LOC100160326 precursor	NA	NA	NA	NA	6.90469	5.97844	5.63393	18.8338	1.85442	1.38194	4.65247	1.20012	1.65667	3.22196	5.21757	1.20911
LOC100160327	mRNA	uncharacterized protein LOC100160327	FBgn0262473	Tl	CG5490	Toll	8.40035	9.68657	45.401	4.74156	9.14941	72.6179	2.76367	2.31185	14.0467	4.18581	1.92148	17.0438
LOC100160328	mRNA	protein-tyrosine sulfotransferase isoform X1', 'protein-tyrosine sulfotransferase isoform X2', 'protein-tyrosine sulfotransferase isoform X3'	FBgn0086674	Tpst	CG32632	Tyrosylprotein sulfotransferase	693.979	553.856	658.049	480.669	440.736	447.549	557.954	711.143	705.713	506.616	431.741	473.015
LOC100160329	mRNA	uncharacterized protein LOC100160329', 'uncharacterized protein LOC100160329 isoform X1'	FBgn0035529	Fdx2	CG1319	Ferredoxin 2	67.147	67.2215	77.8526	153.412	165.342	130.947	80.6982	82.3677	91.9301	144.148	171.874	137.669
LOC100160330	mRNA	TATA-box-binding protein	FBgn0003687	Tbp	CG9874	TATA binding protein	491.559	478.253	460.153	388.606	386.999	393.994	481.561	393.9	443.05	428.377	360.545	402.792
LOC100160332	mRNA	protein trachealess isoform X1', 'protein trachealess isoform X2', 'protein trachealess isoform X3'	FBgn0262139	trh	CG42865	trachealess	189.489	195.262	169.641	178.401	171.305	190.64	189.684	186.509	190.498	252.61	219.641	206.167
LOC100160333	mRNA	trophoblast glycoprotein	FBgn0037956	CG6959	CG6959	no_fullname	675.733	647.685	743.024	718.824	833.554	947.131	701.163	743.488	767.015	837.284	825.683	1003.95
LOC100160334	mRNA	NF-kappa-B-repressing factor isoform X2', 'uncharacterized protein LOC100160334 isoform X1'	FBgn0051301	CG31301	CG31301	no_fullname	203.677	245.154	220.165	271.813	269.64	268.062	223.482	233.022	255.622	297.912	224.796	258.723
LOC100160335	mRNA	myeloid differentiation primary response protein MyD88 isoform X1', 'myeloid differentiation primary response protein MyD88 isoform X2', 'myeloid differentiation primary response protein MyD88 isoform X3'	FBgn0033402	Myd88	CG2078	Myd88	255.106	241.614	292.95	266.858	236.464	232.348	281.956	281.85	285.91	268.886	226.824	233.434
LOC100160338	mRNA	histone RNA hairpin-binding protein	FBgn0041186	Slbp	CG11886	Stem-loop binding protein	320.821	285.688	158.872	230.402	243.037	215.879	259.628	232.206	186.004	229.793	246.204	221.604
LOC100160340	mRNA	ribosomal protein S19e-like	FBgn0010412	RpS19a	CG4464	Ribosomal protein S19a	15278.5	13538	14764.8	12260.5	10358	7431.49	12393.2	15872.2	14425.6	9837.23	9929	7328.72
LOC100160344	mRNA	cell growth regulator with RING finger domain protein 1 isoform X1', 'cell growth regulator with RING finger domain protein 1 isoform X2', 'cell growth regulator with RING finger domain protein 1 isoform X3'	NA	NA	NA	NA	2085.42	1944.93	1992	2014.16	2057.93	1916.02	1675.18	1869.65	1999.15	2081.55	1597.38	2041.82
LOC100160345	mRNA	ubiquinone biosynthesis protein COQ9, mitochondrial-like', 'ubiquinone biosynthesis protein COQ9, mitochondrial-like isoform X1'	FBgn0050493	Coq9	CG30493	Coenzyme Q9	2123.25	2009.91	3098.72	2088.88	2054.2	2142.96	1691.74	2433.69	2589.11	1708.5	2307.97	2075.95
LOC100160347	mRNA	bumetanide-sensitive sodium-(potassium)-chloride cotransporter	FBgn0036279	Ncc69	CG4357	sodium chloride cotransporter 69	267.01	280.9	224.717	293.352	319.765	305.832	276.739	222.289	217.469	369.575	318.662	301.779
LOC100160350	mRNA	transcriptional enhancer factor TEF-1 isoform X1', 'transcriptional enhancer factor TEF-1 isoform X2', 'transcriptional enhancer factor TEF-1 isoform X3', 'transcriptional enhancer factor TEF-1 isoform X4'	FBgn0003345	sd	CG8544	scalloped	974.513	990.745	923.069	907.697	816.331	862.012	925.725	967.664	826.047	1010.82	775.6	826.424
LOC100160351	mRNA	eclosion hormone-like	NA	NA	NA	NA	67.2901	56.5815	130.858	44.1545	81.7067	99.8163	130.358	178.964	179.206	86.5487	185.113	176.874
LOC100160352	mRNA	two pore potassium channel protein sup-9	FBgn0038165	Task6	CG9637	TWIK-related acid-sensitive K[+] channel 6	933.693	838.975	970.441	886.998	1032.47	1037.72	850.817	845.397	904.349	1093.56	1013.44	1006.97
LOC100160353	mRNA	NADH dehydrogenase ubiquinone 1 alpha subcomplex subunit 6-like	FBgn0033570	ND-B14	CG7712	NADH dehydrogenase (ubiquinone) B14 subunit	999.36	1095.52	1335.38	1128.67	1217.8	977.803	943.621	1334.92	1396.65	895	1179.22	864.546
LOC100160354	mRNA	peptidyl-prolyl cis-trans isomerase-like	FBgn0004432	Cyp1	CG9916	Cyclophilin 1	5155.58	4595.49	4587.85	4704.59	4932.7	4553.1	4309.74	5272.58	4683.85	4246.02	4833.61	4544.59
LOC100160356	mRNA	fatty acyl-CoA reductase wat	FBgn0039620	wat	CG1443	waterproof	2531.29	1964.5	872.423	2174.25	17671	881.997	1193.88	906.074	1553.22	754.59	3437.52	3184.37
LOC100160357	mRNA	transcription factor IIB-like	FBgn0032248	Bug22	CG5343	Basal body up regulated gene 22	340.209	237.708	231.083	235.168	235.609	176.656	240.032	248.465	213.846	259.286	203.566	204.093
LOC100160359	mRNA	MOG interacting and ectopic P-granules protein 1 isoform X1', 'MOG interacting and ectopic P-granules protein 1 isoform X2'	FBgn0035357	MEP-1	CG1244	MEP-1	1047.31	1131.33	917.326	1362.48	1310.2	1360.49	1147.54	955.315	979.397	1478.9	1272.28	1394.28
LOC100160360	mRNA	calmodulin	FBgn0038830	CG17272	CG17272	no_fullname	677.18	657.43	837.974	892.811	899.91	1053.8	727.499	819.886	862.558	1036.88	851.207	1122.39
LOC100160361	mRNA	RNA (guanine-9-)-methyltransferase domain-containing protein 2 homolog', 'RNA (guanine-9-)-methyltransferase domain-containing protein 2 homolog isoform X1'	FBgn0031189	CG14618	CG14618	no_fullname	107.004	86.4924	77.1839	96.595	100.631	76.8504	103.95	122.098	105.504	112.803	97.6491	70.6849
LOC100160363	mRNA	CCR4-NOT transcription complex subunit 11	FBgn0034963	Not11	CG13567	CCR4-NOT transcription complex subunit 11	152.356	130.382	138.184	170.461	178.212	184.938	160.141	172.199	121.458	189.866	179.492	208.859
LOC100160364	mRNA	hemicentin-1	NA	NA	NA	NA	811.752	863.614	694.927	588.04	734.322	619.039	678.435	904.62	1057.42	591.334	1083.32	673.284
LOC100160365	mRNA	probable serine/threonine-protein kinase nek3 isoform X1', 'probable serine/threonine-protein kinase nek3 isoform X2'	NA	NA	NA	NA	424.229	415.372	439.701	343.357	334.131	315.357	435.37	409.53	415.934	352.301	316.941	358.897
LOC100160366	mRNA	TWiK family of potassium channels protein 7-like isoform X2', 'uncharacterized protein LOC100160366 isoform X1'	FBgn0033257	sand	CG8713	sandman	325.764	269.767	319.998	366.38	317.262	315.42	275.279	290.868	237.611	366.952	357.839	391.219
LOC100160367	mRNA	longitudinals lacking protein, isoforms A/B/D/L isoform X1', 'longitudinals lacking protein, isoforms A/B/D/L isoform X2', 'longitudinals lacking protein, isoforms A/B/D/L isoform X7', 'longitudinals lacking protein, isoforms A/B/D/L isoform X8', 'longitudinals lacking protein, isoforms F/I/K/T isoform X3', 'longitudinals lacking protein, isoforms F/I/K/T isoform X4', 'longitudinals lacking prote…	FBgn0283521	lola	CG12052	longitudinals lacking	822.025	844.27	947.604	722.956	657.953	729.623	898.391	800.069	1125.62	840.476	692.716	728.11
LOC100160368	mRNA	spectrin beta chain isoform X1', 'spectrin beta chain isoform X2', 'spectrin beta chain isoform X3', 'spectrin beta chain isoform X4'	FBgn0250788	beta-Spec	CG5870	beta Spectrin	7389.57	7211.5	7614.66	6177.89	6008.74	7187.13	6803.17	6471.77	6741.23	6610.79	5648.71	6977.32
LOC100160370	mRNA	ras-related protein Rab-8A isoform X2', 'ras-related protein Rab-8B isoform X1'	FBgn0262518	Rab8	CG8287	Rab8	1700.84	1553.15	1637.72	1146.76	1210.71	1102.74	1510.74	1704.54	1709.82	1092.52	1130.94	1215.79
LOC100160371	mRNA	protein transport protein Sec61 subunit beta	FBgn0010638	Sec61beta	CG10130	Sec61 beta subunit	3386.78	2344.61	3984.98	2552.73	2479.02	2266.55	2593.49	3329.03	4301.02	1887.63	2462.15	1799.78
LOC100160372	mRNA	rho guanine nucleotide exchange factor 10	FBgn0263706	CG43658	CG43658	no_fullname	381.258	426.077	353.448	426.914	466.243	527.933	408.713	295.804	372.536	474.707	433.016	530.32
LOC100160373	mRNA	protein PFC0760c isoform X1', 'protein PFC0760c isoform X2', 'protein PFC0760c isoform X3'	NA	NA	NA	NA	63.1857	76.1442	30.9389	131.745	145.502	123.587	70.8703	73.7944	38.7322	115.472	143.421	125.375
LOC100160375	mRNA	zinc finger protein OZF	FBgn0037120	CG11247	CG11247	no_fullname	450.413	475.352	442.093	502.914	455.141	512.959	514.082	427.817	463.377	527.552	478.661	505.22
LOC100160376	mRNA	chromatin modifying protein 1-like	FBgn0036805	Chmp1	CG4108	Charged multivesicular body protein 1	325.361	378.903	367.467	396.901	457.521	419.274	354.761	371.504	402.933	350.596	390.557	329.639
LOC100160377	mRNA	uncharacterized protein LOC100160377 isoform X1', 'uncharacterized protein LOC100160377 isoform X2', 'uncharacterized protein LOC100160377 isoform X3'	FBgn0051217	modSP	CG31217	modular serine protease	79.4534	70.0304	52.1804	53.6354	92.6242	77.4491	31.2185	39.1422	53.1438	32.6169	70.6521	107.704
LOC100160379	mRNA	deoxycytidylate deaminase	FBgn0036959	CG6951	CG6951	no_fullname	90.0096	97.467	137.534	149.502	169.392	142.581	110.216	78.5974	101.827	138.632	144.459	112.228
LOC100160380	mRNA	UDP-glucuronosyltransferase 2B10	FBgn0032713	Ugt36D1	CG17323	UDP-glycosyltransferase family 36 member D1	2428.46	2147.89	2018.51	2199.08	2354	2325.64	2117.94	2604.68	2248.55	2379.43	2575.03	2561.54
LOC100160381	mRNA	cuticle protein precursor	NA	NA	NA	NA	6.79723	7.96495	9.03294	44.4151	145.366	34.4106	6.5787	19.8764	143.749	1.39826	11.7813	21.9818
LOC100160382	mRNA	serine--tRNA ligase, mitochondrial	FBgn0021750	SerRS-m	CG4938	Seryl-tRNA synthetase, mitochondrial	21.7309	29.2574	20.6769	37.2876	36.5764	30.8938	23.6885	23.5744	25.7723	39.052	30.3092	35.8479
LOC100160383	mRNA	choline-phosphate cytidylyltransferase A	FBgn0041342	Pcyt1	CG1049	Phosphocholine cytidylyltransferase 1	817.295	873.32	705.036	625.084	734.873	646.308	836.575	715.474	875.358	644.825	679.96	655.686
LOC100160384	mRNA	proton-coupled amino acid transporter 4-like	FBgn0036007	path	CG3424	pathetic	671.963	555.306	549.552	972.91	737.842	766.192	581.572	631.497	604.541	884.402	845.006	783.668
LOC100160385	mRNA	protein draper	FBgn0027594	drpr	CG2086	draper	1680.23	1824.73	1764.53	1476.6	1617.23	1711.48	1672.74	1794.04	1938.57	1666.88	1646.42	1962.92
LOC100160386	mRNA	eukaryotic translation initiation factor 3 subunit L	FBgn0036258	eIF3l	CG5642	eukaryotic translation initiation factor 3 subunit l	978.369	953.415	746.382	1508.47	1500.96	1242.28	1088.4	861.333	768.197	1596.52	1654.67	1198.7
LOC100160387	mRNA	uncharacterized protein LOC100160387	FBgn0029915	CG14434	CG14434	no_fullname	575.832	511.742	545.984	410.582	340.807	349.149	490.715	531.053	517.499	347.696	354.369	340.604
LOC100160388	mRNA	uncharacterized protein LOC100160388', 'uncharacterized protein LOC100160388 isoform X1'	FBgn0023171	rnh1	CG8729	ribonuclease H1	123.824	157.44	186.01	118.73	99.3023	125.738	97.2513	89.1686	98.3346	84.4713	80.9595	105.535
LOC100160390	mRNA	nitric oxide synthase, salivary gland isoform X1', 'nitric oxide synthase, salivary gland isoform X2'	FBgn0011676	Nos	CG6713	Nitric oxide synthase	288.881	376.435	318.091	212.309	243.441	282.237	289.432	277.67	294.737	251.187	230.178	324.79
LOC100160392	mRNA	ras-related protein M-Ras	FBgn0003206	Ras64B	CG1167	Ras oncogene at 64B	756.857	583.358	677.749	589.309	508.428	576.452	573.052	597.864	566.329	587.509	522.436	575.701
LOC100160394	mRNA	glyoxylate/hydroxypyruvate reductase-like', 'glyoxylate/hydroxypyruvate reductase-like isoform X1'	FBgn0037370	CG1236	CG1236	no_fullname	185.791	131.494	159.411	93.5814	87.7799	69.5734	259.91	200.734	361.765	200.051	179.616	184.067
LOC100160395	mRNA	protein pellino	FBgn0025574	Pli	CG5212	Pellino	313.931	383.545	271.929	315.127	406.964	397.118	331.92	277.587	294.461	341.875	327.921	383.834
LOC100160396	mRNA	fatty acyl-CoA reductase wat-like	FBgn0039620	wat	CG1443	waterproof	11.4977	7.95237	2.12048	13.8493	23.7544	6.66585	13.378	2.75627	2.85468	4.99306	14.9672	3.41943
LOC100160397	mRNA	homeobox protein prospero isoform X1', 'homeobox protein prospero isoform X2'	FBgn0004595	pros	CG17228	prospero	336.866	263.11	196.142	264.369	264.014	213.561	330.666	287.778	216.442	308.4	287.782	278.14
LOC100160398	mRNA	DNA repair and recombination protein RAD54-like isoform X1', 'DNA repair and recombination protein RAD54-like isoform X2'	FBgn0002989	okr	CG3736	okra	143.916	138.788	119.091	150.724	138.87	149.714	150.747	128.172	96.9783	129.021	145.123	127.105
LOC100160399	mRNA	rab6-like', 'rab6-like isoform X1'	FBgn0015797	Rab6	CG6601	Rab6	1389.92	1370.86	1933.46	1115.38	1044.2	1027.27	1562.47	1974.78	2076.61	1386.43	1045.97	1206.85
LOC100160401	mRNA	protein brunelleschi	FBgn0261787	brun	CG2478	brunelleschi	385.596	484.903	433.772	598.387	505.034	622.616	491.621	421.278	394.834	696.968	490.833	551.968
LOC100160402	mRNA	methyl farnesoate epoxidase-like isoform X1', 'methyl farnesoate epoxidase-like isoform X2'	FBgn0036910	Cyp305a1	CG8733	Cyp305a1	10.7902	12.6695	6.91107	14.4903	9.32065	3.88316	4.28073	1.65132	9.71767	2.5698	0.410037	0.592301
LOC100160404	mRNA	vacuolar protein-sorting-associated protein 36	NA	NA	NA	NA	66.7898	40.4554	42.2194	513.571	318.373	48.4644	31.7064	30.5411	1389.49	21.3604	39.0327	25.6845
LOC100160406	mRNA	NADH-ubiquinone oxidoreductase 49 kDa subunit	FBgn0039909	ND-49	CG1970	NADH dehydrogenase (ubiquinone) 49 kDa subunit	2533.54	2735.44	3109.38	2521.67	2631.57	2414.74	2247.52	2232.86	2738.5	2267.96	2446.09	2329.33
LOC100160408	mRNA	derlin-1	FBgn0267972	Der-1	CG10908	Derlin-1	1488.65	1323.7	1854.01	1320.34	1133.3	1170.81	1274.11	1456.79	1638.79	1153.65	1039.07	1069.96
LOC100160409	mRNA	uncharacterized protein LOC100160409	FBgn0037537	CG2767	CG2767	no_fullname	585.537	644.467	721.678	615.109	630.463	692.73	667.653	735.318	789.474	699.123	712.783	765.88
LOC100160410	mRNA	acylphosphatase-2-like', 'acylphosphatase-2-like isoform X1'	FBgn0038363	Acyp2	CG18505	Acylphosphatase 2	194.736	201.877	220.414	154.697	176.934	147.739	180.189	230.925	234.218	162.804	133.289	150.58
LOC100160411	mRNA	peptide transporter family 1 isoform X1', 'peptide transporter family 1 isoform X2', 'peptide transporter family 1 isoform X3'	FBgn0028491	CG2930	CG2930	no_fullname	0.701348	5.6484	0.76288	5.95295	4.79503	4.90698	5.98703	3.5678	0.38304	4.33869	10.3475	1.48285
LOC100160412	mRNA	four and a half LIM domains protein 2 isoform X4', 'four and a half LIM domains protein 2 isoform X5', 'prickle planar cell polarity protein 3 isoform X1', 'prickle planar cell polarity protein 3 isoform X2', 'prickle planar cell polarity protein 3 isoform X3'	FBgn0261565	Lmpt	CG42679	Limpet	9690.55	11499.4	13595.3	8886.9	8814.69	9500.09	8720.43	10407.4	13273.1	8549.23	9429.5	9445.74
LOC100160413	mRNA	TWiK family of potassium channels protein 18	FBgn0085425	CG34396	CG34396	no_fullname	2800.86	2944.47	4219.53	2461.04	2118.57	2173.68	2090.18	3147.07	3150.2	1789.47	2360.75	2114.03
LOC100160415	mRNA	uncharacterized protein LOC100160415 isoform X1', 'uncharacterized protein LOC100160415 isoform X2'	FBgn0035431	CG14968	CG14968	no_fullname	46.8829	38.0379	53.0042	59.2527	64.364	49.9783	54.0085	56.6092	63.7904	58.3952	47.5849	52.0537
LOC100160416	mRNA	26S proteasome non-atpase regulatory subunit-like', '26S proteasome non-atpase regulatory subunit-like isoform X1'	NA	NA	NA	NA	211.62	233.138	268.266	276.665	314.432	259.214	226.428	209.135	233.22	296.653	304.039	249.12
LOC100160419	mRNA	cell division cycle protein 23 homolog	FBgn0032863	Cdc23	CG2508	Cell division cycle 23	60.3263	71.983	44.9333	93.3557	74.7567	84.3562	78.0826	61.1427	45.2711	80.7041	82.5491	82.3032
LOC100160420	mRNA	myogenesis-regulating glycosidase-like, partial	FBgn0261575	tobi	CG11909	target of brain insulin	14.0251	18.2779	17.861	11.8069	7.84483	11.6387	12.2962	8.93362	12.31	10.1953	15.9155	16.8514
LOC100160421	mRNA	uncharacterized protein LOC100160421 precursor	NA	NA	NA	NA	3898.77	3300.76	7599.63	6622.39	5290.2	11089.2	3087.96	6598.16	8778.92	4950.62	13776.1	7297.15
LOC100160425	mRNA	rho guanine nucleotide exchange factor 7 isoform X1', 'rho guanine nucleotide exchange factor 7 isoform X2', 'rho guanine nucleotide exchange factor 7 isoform X3'	FBgn0015803	RtGEF	CG10043	Rho-type guanine nucleotide exchange factor	231.748	224.49	218.496	231.127	226.119	258.94	280.01	284.612	236.588	225.389	217.496	233.011
LOC100160427	mRNA	pantothenate kinase 3	FBgn0011205	fbl	CG5725	fumble	361.377	381.861	357.092	374.151	679.291	433.641	378.989	360.042	413.848	425.304	436.348	470.253
LOC100160428	mRNA	ring canal kelch homolog	FBgn0001301	kel	CG7210	kelch	273.243	359.063	444.323	250.279	230.854	327.255	224.716	246.86	328.438	215.531	160.608	189.653
LOC100160429	mRNA	synaptic vesicle membrane protein VAT-1 homolog-like	NA	NA	NA	NA	2236.33	1953.48	1507.15	1694.86	1707.04	1541.99	2330.99	2437.78	1691.46	2185.76	1769.66	1867.98
LOC100160431	mRNA	uncharacterized protein LOC100160431 isoform X1', 'uncharacterized protein LOC100160431 isoform X2', 'uncharacterized protein LOC100160431 isoform X3', 'uncharacterized protein LOC100160431 isoform X4', 'uncharacterized protein LOC100160431 isoform X5'	NA	NA	NA	NA	686.515	644.302	745.914	675.821	650.827	556.544	691.321	728.669	999.831	699.479	587.845	609.523
LOC100160432	mRNA	probable ATP-dependent RNA helicase DHX35	FBgn0031631	CG3225	CG3225	no_fullname	92.1729	102.867	102.633	159.89	147.814	149.842	126.988	104.719	108.211	163.902	146.603	131.496
LOC100160433	mRNA	tyrosine-protein kinase Src42A	FBgn0264959	Src42A	CG44128	Src oncogene at 42A	769.735	751.704	646.99	698.334	801.11	807.048	756.167	720.464	734.287	734.092	708.035	805.281
LOC100160435	mRNA	eukaryotic translation initiation factor 3, subunit M-like', 'eukaryotic translation initiation factor 3, subunit M-like isoform X1'	FBgn0033902	eIF3m	CG8309	eukaryotic translation initiation factor 3 subunit m	1650.66	1444.22	1463.81	1957.23	1621.67	1378.73	1651.36	1672.42	1450.69	2011.34	1755.6	1487.2
LOC100160440	mRNA	uncharacterized protein LOC100160440	FBgn0031313	CG5080	CG5080	no_fullname	629.929	694.979	797.994	490.385	666.884	739.92	597.975	688.639	1128.75	633.258	958.04	627.819
LOC100160441	mRNA	uncharacterized protein LOC100160441 isoform X1', 'uncharacterized protein LOC100160441 isoform X2', 'uncharacterized protein LOC100160441 isoform X3'	NA	NA	NA	NA	83.2595	90.8158	96.3581	135.365	125.195	135.741	97.2177	75.3935	59.5396	134.669	123.126	121.68
LOC100160442	mRNA	uncharacterized protein LOC100160442', 'uncharacterized protein LOC100160442 isoform X1', 'uncharacterized protein LOC100160442 isoform X2'	FBgn0286508	Had1	CG9914	beta Hydroxy acid dehydrogenase 1	179.945	191.159	193.024	288.624	349.239	224.856	197.479	99.0932	294.194	207.699	367.493	191.927
LOC100160443	mRNA	STAM-binding protein isoform X1', 'STAM-binding protein isoform X2', 'STAM-binding protein isoform X3'	FBgn0039773	CG2224	CG2224	no_fullname	117.508	109.6	103.057	133.027	125.956	159.445	109.71	108.591	91.302	156.546	116.996	136.519
LOC100160444	mRNA	uncharacterized protein LOC100160444	FBgn0037188	CG7369	CG7369	no_fullname	562.441	561.744	596.877	558.032	501.786	442.979	552.565	543.276	542.757	546.846	476.252	523.012
LOC100160446	mRNA	28S ribosomal protein S31, mitochondrial	FBgn0036557	mRpS31	CG5904	mitochondrial ribosomal protein S31	307.659	289.673	290.648	337.48	348.573	289.762	330.583	272.782	266.942	372.551	335.289	312.116
LOC100160447	mRNA	ribosome biogenesis protein NOP53	FBgn0030061	CG1785	CG1785	no_fullname	559.47	451.937	414.52	582.32	536.057	447.699	541.538	563.751	458.723	585.456	612.595	493.767
LOC100160448	mRNA	uncharacterized protein LOC100160448	NA	NA	NA	NA	502.847	403.228	445.167	763.545	790.406	765.257	444.485	473.836	418.205	717.362	971.662	644.527
LOC100160449	mRNA	transmembrane protein adipocyte-associated 1 homolog	NA	NA	NA	NA	419.465	413.304	383.375	613.277	726.499	615.763	458.882	409.672	361.411	614.337	608.868	536.691
LOC100160450	mRNA	peptidylprolyl isomerase domain and WD repeat-containing protein 1	FBgn0035027	CG3511	CG3511	no_fullname	375.664	307.431	347.045	327.059	294.502	285.555	363.613	286.87	320.277	330.715	270.892	307.519
LOC100160451	mRNA	adenylate cyclase type 5 isoform X1', 'adenylate cyclase type 5 isoform X2', 'adenylate cyclase type 5 isoform X3', 'adenylate cyclase type 5 isoform X4'	FBgn0263131	CG43373	CG43373	no_fullname	581.322	653.372	533.136	457.629	408.207	539.946	609.132	508.293	621.049	471.846	460.703	597.65
LOC100160452	mRNA	uncharacterized protein LOC100160452	FBgn0013433	beat-Ia	CG4846	beaten path Ia	335.082	274.867	363.417	339.138	298.5	278.269	281.691	293.486	265.716	301.314	342.121	310.786
LOC100160456	mRNA	autism susceptibility gene 2 protein isoform X1', 'autism susceptibility gene 2 protein isoform X2', 'mucin-2 isoform X3'	FBgn0260938	tay	CG9056	tay bridge	1127.2	1158.67	904.693	790.438	746.428	788.219	1084.36	893.185	919.927	807.609	717.907	808.462
LOC100160459	mRNA	LOW QUALITY PROTEIN: titin	FBgn0050069	CG30069	CG30069	no_fullname	2146.56	2467.32	2023.48	1756.1	1913.19	2066.43	2258.92	2096.1	2169.02	1955.56	1804.58	2218.73
LOC100160461	mRNA	MOB kinase activator-like 1	FBgn0038965	mats	CG13852	mob as tumor suppressor	397.674	380.345	418.897	364.075	383.07	422.928	393.903	417.406	382.007	415.889	369.626	416.206
LOC100160462	mRNA	microtubule-associated protein 2	FBgn0266579	tau	CG45110	tau	1883.01	1673.01	1814.82	1317.82	1176.36	1177.87	1583.17	1780.69	1757.9	1175.23	1343.97	1296.74
LOC100160464	mRNA	kynurenine--oxoglutarate transaminase 3 isoform X1', 'kynurenine--oxoglutarate transaminase 3 isoform X2'	FBgn0037955	Kyat	CG6950	Kynurenine aminotransferase	208.4	214.553	229.67	279.396	289.088	317.262	216.251	249.119	210.696	262.532	368.478	274.532
LOC100160465	mRNA	beta-mannosidase	FBgn0037215	beta-Man	CG12582	beta-Mannosidase	41.0149	52.8705	66.9274	79.674	70.4797	81.1055	69.1369	65.0125	96.3997	108.687	98.0089	99.0775
LOC100160466	mRNA	aromatic-L-amino-acid decarboxylase	FBgn0000422	Ddc	CG10697	Dopa decarboxylase	1333.9	1390.2	856.852	1278.34	2203.1	2003.45	941.883	1021.13	875.896	1071.34	1928.57	2524.57
LOC100160467	mRNA	phosphatidylinositol glycan anchor biosynthesis class U protein isoform X1', 'phosphatidylinositol glycan anchor biosynthesis class U protein isoform X2', 'phosphatidylinositol glycan anchor biosynthesis class U protein isoform X3'	FBgn0032052	PIG-U	CG13089	Phosphatidylinositol glycan anchor biosynthesis class U	351.225	324.975	297.233	602.845	548.935	537.783	347.525	316.543	266.858	598.663	522.409	548.913
LOC100160468	mRNA	trans-2,3-enoyl-CoA reductase-like', 'trans-2,3-enoyl-CoA reductase-like isoform X1'	FBgn0035471	Sc2	CG10849	Sc2	2478.25	2548.68	1472.95	3563.17	4492.79	3954.6	1912.92	2083	1749.49	2320.11	4023.72	3277.02
LOC100160469	mRNA	splicing factor 3A subunit 1	FBgn0266917	Sf3a1	CG16941	Splicing factor 3a subunit 1	847.11	765.655	790.262	599.006	445.703	488.906	768.649	845.836	756.286	576.568	462.264	553.306
LOC100160470	mRNA	F-box/LRR-repeat protein 20	FBgn0033639	CG9003	CG9003	no_fullname	490.197	579.759	536.275	620.998	676.319	728.173	448.752	411.457	420.257	530.431	577.018	631.951
LOC100160471	mRNA	prenylcysteine oxidase 1	NA	NA	NA	NA	139.893	110.963	122.162	118.34	122.761	132.759	127.283	170.495	119.864	130.704	125.756	132.896
LOC100160472	mRNA	mitochondrial Rho GTPase	FBgn0039140	Miro	CG5410	Mitochondrial Rho	425.581	442.244	490.936	476.05	433.881	473.04	510.72	460.521	471.978	479.636	404.557	485.339
LOC100160473	mRNA	cyclic AMP-responsive element-binding protein 1 isoform X1', 'cyclic AMP-responsive element-binding protein 1 isoform X2'	NA	NA	NA	NA	589.01	675.27	493.81	603.993	804.715	662.758	567.633	437.291	401.712	627.894	670.883	699.003
LOC100160474	mRNA	DNA-directed RNA polymerase II polypeptide-like	FBgn0026373	RpII33	CG7885	RNA polymerase II 33kD subunit	335.446	317.801	281.742	314.777	281.939	251.935	309.897	306.1	275.905	309.866	289.263	265.414
LOC100160475	mRNA	kelch-like protein 2	FBgn0001301	kel	CG7210	kelch	6.38247	2.33335	2.58673	10.3738	3.40638	5.13678	5.14346	3.89806	3.82533	7.86683	10.0134	4.51859
LOC100160476	mRNA	chromosome transmission fidelity protein 18 homolog isoform X1', 'chromosome transmission fidelity protein 18 homolog isoform X2'	FBgn0015376	cutlet	CG33122	cutlet	81.7075	83.5426	42.5472	92.0304	93.5269	90.6043	68.3515	68.6551	65.4796	94.5784	84.5058	87.734
LOC100160479	mRNA	uncharacterized protein LOC100160479 isoform X1', 'uncharacterized protein LOC100160479 precursor'	NA	NA	NA	NA	12348.9	14811	16453.4	12016	15983.4	16843.5	13849.1	17023.7	17037	11557.7	15936.8	16888.5
LOC100160481	mRNA	laminin subunit gamma-1 isoform X1', 'laminin subunit gamma-1 isoform X2'	FBgn0267348	LanB2	CG3322	Laminin B2	1442.26	1406.44	1115.76	1010.16	1113.5	868.956	1515.64	1451.23	1606.45	1168.13	1261.35	1058.25
LOC100160482	mRNA	tyrosine-protein kinase Fer isoform X1', 'tyrosine-protein kinase Fer isoform X2', 'tyrosine-protein kinase Fer isoform X3'	FBgn0000723	FER	CG8874	FER tyrosine kinase	1382.36	1469.18	1499.57	1056.66	1446.82	1201.1	1178.1	1247.36	1398.7	1059.82	1088.32	1271.32
LOC100160485	mRNA	spliceosome-associated protein CWC27 homolog	FBgn0036207	CG10907	CG10907	no_fullname	148.255	149.148	142.843	223.08	242.761	235.421	183.606	203.489	153.315	225.31	226.068	216.388
LOC100160486	mRNA	facilitated trehalose transporter Tret1	FBgn0036316	CG10960	CG10960	no_fullname	666.627	712.599	723.555	718.878	1174.73	979.518	614.357	754.88	784.882	663.301	1207.96	808.087
LOC100160487	mRNA	uncharacterized protein LOC100160487', 'uncharacterized protein LOC100160487 isoform X1'	NA	NA	NA	NA	95.3522	78.7979	108.068	152.087	154.005	121.074	88.5105	80.6563	95.5904	145.29	123.258	126.77
LOC100160488	mRNA	uncharacterized protein LOC100160488	FBgn0039737	CG7920	CG7920	no_fullname	1802.26	1928.57	2568.59	1671.29	1974.69	2125.25	1677.78	2094.3	2628.44	1739.1	2038.48	2211.33
LOC100160490	mRNA	tRNA (uracil(54)-C(5))-methyltransferase homolog	FBgn0036838	CG3808	CG3808	no_fullname	113.306	90.5343	144.953	111.494	94.6206	109.97	132.339	115.386	110.655	123.414	119.516	112.577
LOC100160493	mRNA	semaphorin-1A	FBgn0011259	Sema1a	CG18405	Semaphorin 1a	540.571	497.58	426.273	445.381	557.252	452.805	560.421	491.854	472.912	507.993	451.818	537.493
LOC100160494	mRNA	28S ribosomal protein S33, mitochondrial	FBgn0038426	mRpS33	CG10406	mitochondrial ribosomal protein S33	267.728	253.009	295.165	423.3	504.547	408.31	270.463	247.727	192.13	364.634	469.567	314.233
LOC100160497	mRNA	trypsin-1-like	FBgn0265011	Np	CG34350	Notopleural	23.4562	21.2987	43.7633	25.481	18.8896	27.0333	29.2823	37.8696	51.6519	23.3726	32.3355	23.5999
LOC100160498	mRNA	leukocyte elastase inhibitor	FBgn0024294	Spn43Aa	CG12172	Serpin 43Aa	378.73	366.932	383.916	517.186	640.011	588.24	435.397	355.382	403.249	519.218	600.406	646.459
LOC100160499	mRNA	F-box only protein 32	FBgn0036196	CG11658	CG11658	no_fullname	192.036	245.781	185.397	207.491	241.883	279.848	224.306	196.936	219.116	225.803	255.311	289.481
LOC100160500	mRNA	transcription initiation factor TFIID subunit 1 isoform X1', 'transcription initiation factor TFIID subunit 1 isoform X2', 'transcription initiation factor TFIID subunit 1 isoform X3'	FBgn0010355	Taf1	CG17603	TBP-associated factor 1	773.359	724.098	671.357	609.116	497.528	586.248	818.643	742.187	695.101	619.679	532.743	607.08
LOC100160501	mRNA	elongation of very long chain fatty acids protein 4	FBgn0260942	bond	CG6921	james bond	4.74518	6.63222	1.15985	18.9837	15.3018	15.5398	7.4032	6.38668	9.32633	28.221	30.5084	18.5582
LOC100160503	mRNA	ATP-dependent DNA helicase PIF1 isoform X1', 'ATP-dependent DNA helicase PIF1 isoform X2'	FBgn0031540	Pif1	CG3238	Pif1 DNA helicase	74.258	69.9733	53.2643	72.2658	57.1892	55.0762	81.835	55.9683	49.3842	103.246	65.9467	55.3092
LOC100160504	mRNA	actin-related protein 2/3 complex subunit 4	FBgn0284255	Arpc4	CG5972	Actin-related protein 2/3 complex, subunit 4	351.686	338.189	399.48	423.922	477.745	421.082	383.984	338.237	370.248	403.237	440.274	395.982
LOC100160505	mRNA	E3 SUMO-protein ligase RanBP2 isoform X1', 'E3 SUMO-protein ligase RanBP2 isoform X2'	FBgn0039302	Nup358	CG11856	Nucleoporin 358kD	1267.29	1217.49	766.314	1442.1	1239.08	1193.07	1254.11	992.883	751.955	1477.64	1219.51	1182.33
LOC100160507	mRNA	lamin Dm0	FBgn0002525	Lam	CG6944	Lamin	656.412	614.521	480.565	597.737	720.179	668.018	761.993	609.978	544.119	748.578	622.242	729.701
LOC100160508	mRNA	trafficking protein particle complex subunit 6b-like	FBgn0266722	Trs33	CG6196	TRAPP subunit 33	148.788	144.588	124.324	182.886	210.526	169.582	117.978	109.302	116.155	183.8	157.437	149.172
LOC100160509	mRNA	uncharacterized protein LOC100160509	NA	NA	NA	NA	5.18067	5.66732	10.1052	92.0608	166.072	32.7434	7.79249	2.81888	389.042	4.41735	4.79851	3.99142
LOC100160510	mRNA	DNA fragmentation factor subunit alpha	FBgn0024732	Drep1	CG8357	DNA fragmentation factor-related protein 1	147.527	167.872	134.69	211.768	245.32	224.102	159.294	127.395	106.899	214.19	198.163	211.75
LOC100160512	mRNA	protein spinster homolog 1	FBgn0029898	CG14439	CG14439	no_fullname	3117.72	1627.15	1485.69	1183.85	10006.2	2186.6	1528.58	2181.06	2286.53	1323.14	2250.76	3319.84
LOC100160513	mRNA	unconventional myosin-XVIIIa	FBgn0026059	Mhcl	CG31045	Myosin heavy chain-like	3113.8	3091.77	4993.16	2618.44	1983.06	2342.09	3051.64	3330.44	4738.29	2920.6	2380.77	2613.34
LOC100160514	mRNA	lipoyl synthase, mitochondrial	FBgn0029158	Las	CG5231	Lipoic acid synthase	477.359	529.983	563.731	467.981	472.821	449.62	458.692	455.979	511.593	458.245	512.479	438.927
LOC100160515	mRNA	mitotic spindle assembly checkpoint protein MAD2B	NA	NA	NA	NA	29.6981	39.3937	37.5574	83.0516	97.5212	84.7907	45.5287	37.5719	29.2336	70.9109	65.5177	66.0939
LOC100160516	mRNA	RNA-binding protein PNO1-like	FBgn0027334	l(1)G0004	CG11738	lethal (1) G0004	1896.76	1650.66	1856.09	1812.48	1449.93	1523.85	1214.98	1528.52	1093.01	1192.25	1292.15	939.331
LOC100160517	mRNA	G protein-activated inward rectifier potassium channel 3 isoform X1', 'inward rectifier potassium channel 2 isoform X2'	FBgn0039081	Irk2	CG4370	Inwardly rectifying potassium channel 2	438.032	438.324	764.576	363.98	500.8	410.555	352.653	369.281	763.544	272.111	441.675	480.851
LOC100160518	mRNA	cyclic nucleotide-gated cation channel beta-1-like isoform X3', 'uncharacterized protein LOC100160518 isoform X1', 'uncharacterized protein LOC100160518 isoform X2'	FBgn0263257	Cngl	CG43395	Cyclic nucleotide-gated ion channel-like	174.869	174.619	158.018	168.129	156.885	183.59	172.575	139.061	162.61	155.663	152.532	188.188
LOC100160519	mRNA	zinc finger protein rotund	FBgn0051632	sens-2	CG31632	senseless-2	22.666	21.9903	41.2332	30.6797	33.9885	23.6946	25.6644	14.96	31.8197	24.5374	36.3239	31.7164
LOC100160520	mRNA	myelin expression factor 2 isoform X2', 'uncharacterized protein LOC100160520 isoform X1'	FBgn0267790	rump	CG9373	rumpelstiltskin	1645.35	1538.78	1399.31	1395.17	1221.29	1304.2	1803.1	1646.41	1495	1417.83	1156.74	1216.39
LOC100160521	mRNA	multiple C2 and transmembrane domain-containing protein isoform X1', 'multiple C2 and transmembrane domain-containing protein isoform X2', 'multiple C2 and transmembrane domain-containing protein isoform X3', 'multiple C2 and transmembrane domain-containing protein isoform X4', 'multiple C2 and transmembrane domain-containing protein isoform X5', 'multiple C2 and transmembrane domain-containing p…	FBgn0034389	Mctp	CG15078	Multiple C2 domain and transmembrane region protein	447.677	478.417	465.637	499.022	400.262	500.239	437.505	363.842	466.692	457.918	493.404	495.502
LOC100160523	mRNA	adenylosuccinate lyase isoform X1', 'adenylosuccinate lyase isoform X2'	FBgn0038467	AdSL	CG3590	Adenylosuccinate Lyase	462.988	441.713	503.946	473.217	422.217	417.215	443.379	511.102	450.983	478.973	432.791	397.8
LOC100160524	mRNA	glutamate NMDA receptor subunit 1	FBgn0010399	Nmdar1	CG2902	NMDA receptor 1	2126.72	1986.15	1692.9	1849.02	1701.37	1658.07	2211.68	1781.7	1724.04	1894.63	1618.99	1777.54
LOC100160527	mRNA	guanine nucleotide-binding protein subunit beta-2 isoform X1', 'guanine nucleotide-binding protein subunit beta-2 isoform X2', 'nucleolar MIF4G domain-containing protein 1 isoform X3'	FBgn0004623	Gbeta76C	CG8770	G protein beta-subunit 76C	1352.76	1244.09	1435.38	1095.08	1284.57	1069.55	1036.65	1281.78	1273.7	1066.14	1162.08	1160.82
LOC100160528	mRNA	nucleolar complex protein 2 homolog	FBgn0032925	CG9246	CG9246	no_fullname	470.579	348.29	252.978	468.346	411.523	331.442	473.831	510.685	279.984	544.607	522.833	395.448
LOC100160529	mRNA	coiled-coil domain-containing protein 6	FBgn0036685	CG6664	CG6664	no_fullname	998.359	881.822	818.233	633.456	595.396	624.892	950.402	906.246	813.129	687.788	587.775	665.468
LOC100160530	mRNA	endoplasmic reticulum metallopeptidase 1	FBgn0034436	CG11961	CG11961	no_fullname	979.606	939.236	944.194	823.106	816.117	822.77	965.938	959.619	978.53	784.288	709.855	842.917
LOC100160531	mRNA	RNA-binding protein squid	FBgn0263396	sqd	CG16901	squid	874.529	659.793	646.131	598.945	650.928	632.456	882.927	727.87	710.387	539.564	700.194	599.924
LOC100160534	mRNA	Down syndrome critical region protein 3 homolog	FBgn0037017	CG4074	CG4074	no_fullname	180.374	200.965	198.15	212.674	187.208	224.352	184.994	202.57	158.66	240.436	245.012	226.007
LOC100160535	mRNA	alpha-tocopherol transfer protein-like	FBgn0039864	CG11550	CG11550	no_fullname	9.71689	6.66372	9.71251	3.76593	8.83283	4.70904	4.76621	7.70774	6.95697	4.05607	6.98462	5.40074
LOC100160536	mRNA	gamma-soluble NSF attachment protein	FBgn0028552	gammaSnap1	CG3988	gamma Soluble NSF attachment protein 1	829.881	876.444	712.33	587.207	662.005	634.541	860.695	688.736	807.591	561.35	548.423	639.905
LOC100160538	mRNA	protein TRC8 homolog	FBgn0039668	Trc8	CG2304	TRC8 ring finger protein	183.351	243.16	170.351	308.374	330.407	324.75	225.782	185.05	170.102	355.784	339.385	371.159
LOC100160539	mRNA	LSM domain containing 1-like', 'LSM domain containing 1-like isoform X1'	FBgn0051950	Sbat	CG31950	Sabbat	106.264	101.159	113.876	160.016	185.231	147.086	137.319	118.795	127.214	158.941	146.578	141.487
LOC100160540	lncRNA	NA	NA	NA	NA	NA	1101.66	1130.72	1270.19	920.105	1079.8	1041.7	1035.16	1319.84	1290.75	914.067	1006.31	1018.78
LOC100160541	mRNA	acyl-CoA synthetase family member 2, mitochondrial	FBgn0031703	CG12512	CG12512	no_fullname	164.957	185.242	118.217	93.3025	136.248	145.42	124.313	235.296	228.323	108.644	210.575	302.8
LOC100160543	mRNA	cyclin-dependent kinase 11B isoform X1', 'cyclin-dependent kinase 11B isoform X2', 'cyclin-dependent kinase 11B isoform X3', 'cyclin-dependent kinase 11B isoform X4'	FBgn0016696	Pitslre	CG4268	Pitslre	1122.77	860.569	1013.18	774.383	633.324	784.114	859.235	913.427	876.841	753.638	636.831	812.078
LOC100160544	mRNA	phosphatidylinositol 4-kinase beta isoform X1', 'phosphatidylinositol 4-kinase beta isoform X2', 'phosphatidylinositol 4-kinase beta isoform X3', 'phosphatidylinositol 4-kinase beta isoform X4'	FBgn0004373	fwd	CG7004	four wheel drive	949.494	962.046	937.891	1076.22	908.779	980.09	981.564	947.84	876.622	1089.93	968.381	1017.41
LOC100160545	mRNA	prostaglandin D2 receptor	FBgn0036742	CG7497	CG7497	no_fullname	107.689	144.79	140.738	123.177	285.733	248.354	91.6469	146.348	157.363	113.722	354.928	295.892
LOC100160546	mRNA	uncharacterized protein C1orf43 homolog	FBgn0034172	CG6665	CG6665	no_fullname	164.492	181.751	156.083	236.528	202.973	234.206	223.825	169.837	161.283	231.203	195.112	228.352
LOC100160547	mRNA	heterogeneous nuclear ribonucleoprotein L	FBgn0003435	sm	CG9218	smooth	1694.93	1508.52	1554.59	1391.56	1150.16	1107.15	1482.06	1484.68	1324.81	1260.31	1136.84	1208.7
LOC100160548	mRNA	uncharacterized protein LOC100160548	NA	NA	NA	NA	64.2949	59.6224	43.9163	83.1978	86.2634	70.7677	50.088	35.5928	50.6718	81.4836	70.6048	71.6445
LOC100160549	mRNA	cysteine--tRNA ligase, cytoplasmic	FBgn0027091	CysRS	CG8431	Cysteinyl-tRNA synthetase	359.921	398.779	393.73	505.654	447.448	416.374	416.818	358.104	353.554	570.401	424.023	433.193
LOC100160550	mRNA	uncharacterized protein LOC100160550	NA	NA	NA	NA	47.1407	118.677	217.869	65.5319	142.934	243.169	192.499	197.172	434.263	187.594	429.645	259.78
LOC100160552	mRNA	D-2-hydroxyglutarate dehydrogenase, mitochondrial	FBgn0023507	D2hgdh	CG3835	D-2-hydroxyglutaric acid dehydrogenase	86.2288	122.778	100.192	143.166	145.66	146.267	134.012	115.606	130.903	192.142	177.665	184.702
LOC100160554	mRNA	uncharacterized protein DDB_G0283357 isoform X1', 'uncharacterized protein DDB_G0283357 isoform X2'	NA	NA	NA	NA	104.039	73.0222	93.6856	233.572	134.456	243.559	6.02789	4.67953	11.005	9.06679	19.9783	8.28223
LOC100160556	mRNA	uncharacterized protein LOC100160556	NA	NA	NA	NA	541.91	638.014	585.308	1146.94	1090.83	1190.44	636.688	506.8	545.616	1185.05	1000.94	1163.7
LOC100160558	mRNA	ATP-binding cassette sub-family G member 1	FBgn0031449	CG31689	CG31689	no_fullname	829.943	910.685	915.207	887.784	1150.21	733.314	912.166	960.378	1012.51	847.952	765.423	877.476
LOC100160559	mRNA	6-phosphofructo-2-kinase/fructose-2,6-bisphosphatase	FBgn0027621	Pfrx	CG3400	6-phosphofructo-2-kinase	4648.4	5185.55	5011.7	5056.18	5529.29	5782.73	4762.72	4685.88	4918.07	5370.55	5788.01	6557.45
LOC100160560	mRNA	calcium and integrin-binding family member 3	FBgn0034558	Cib2	CG9236	Calcium and integrin binding family member 2	112.328	103.458	81.5274	128.549	111.064	128.552	108.275	123.74	86.7161	127.157	111.215	96.2114
LOC100160561	mRNA	ras GTPase-activating protein 1	FBgn0003969	vap	CG9209	vacuolar peduncle	350.808	338.049	310.538	310.237	322.061	310.298	286.159	350.583	290.391	321.882	297.485	324.229
LOC100160562	mRNA	uncharacterized protein LOC100160562', 'uncharacterized protein LOC100160562 isoform X1'	FBgn0030745	CG4239	CG4239	no_fullname	4898.53	4649.89	7057.62	4894.67	4265.04	4452.26	4200.32	5564.39	6271.41	3790.61	4852.23	4192.01
LOC100160563	mRNA	WD repeat-containing protein 19	FBgn0034452	Oseg6	CG11237	Outer segment 6	159.129	164.68	172.192	220.685	210.58	243.191	208.031	206.767	143.719	228.229	179.454	205.452
LOC100160565	mRNA	coiled-coil domain-containing protein 51	NA	NA	NA	NA	495.051	536.813	554.771	568.308	552.188	520.588	448.194	470.76	572.255	482.704	550.832	534.619
LOC100160566	mRNA	choline transporter-like protein 1	FBgn0035523	Ctl1	CG1311	Choline transporter-like 1	672.619	758.702	768.471	839.645	1144.15	1062	767.106	681.728	854.006	924.794	1004.25	1165.8
LOC100160568	mRNA	GATA zinc finger domain-containing protein 10	NA	NA	NA	NA	30.9716	35.8338	32.9719	30.1547	39.2425	35.6124	54.8065	47.9967	53.187	63.7001	48.6969	78.5223
LOC100160569	mRNA	homeotic protein ultrabithorax isoform X1', 'homeotic protein ultrabithorax isoform X2'	FBgn0003944	Ubx	CG10388	Ultrabithorax	61.7585	18.9297	12.4559	77.6962	23.1845	45.2407	49.4539	43.3399	13.7793	47.1514	70.8207	33.116
LOC100160570	mRNA	protein yellow-like	FBgn0032601	yellow-b	CG17914	yellow-b	20.3441	13.7394	44.9968	17.1794	31.3291	25.7303	18.1626	17.9882	35.4315	17.6732	22.0886	30.4082
LOC100160572	mRNA	WD repeat-containing protein 74-like	FBgn0284246	l(2)k09848	CG7845	lethal (2) k09848	148.159	105.609	79.6257	276.719	233.964	178.03	160.544	134.304	127.976	175.034	291.218	137.997
LOC100160573	mRNA	uncharacterized protein LOC100160573 precursor	NA	NA	NA	NA	2287.91	2034.94	1582.92	2297.27	2507.47	2232.87	2305.22	2129.24	1564.28	1716.37	2502.41	2548.51
LOC100160574	mRNA	UPF0547 protein C16orf87 homolog	NA	NA	NA	NA	354.852	326.846	298.202	234.119	270.291	255.328	336.977	291.175	272.177	270.628	251.444	233.711
LOC100160576	mRNA	uncharacterized protein LOC100160576 isoform X1', 'uncharacterized protein LOC100160576 precursor'	NA	NA	NA	NA	571.44	508.67	503.171	737.236	2233.13	1142.59	353.395	481.281	440.274	371.784	1414.07	1048.19
LOC100160577	mRNA	thymosin beta isoform X1', 'thymosin beta isoform X2'	FBgn0026084	cib	CG4944	ciboulot	4663.6	4400.37	5888.46	3070.73	3650.79	3335.77	3917.16	5034.86	6503.02	2807.38	3050.64	3502.92
LOC100160579	mRNA	histone-binding protein RBBP4	FBgn0263979	Caf1-55	CG4236	Chromatin assembly factor 1, p55 subunit	2179.72	1846.58	1380.63	1531.79	1495.45	1421.91	1868.51	1940.76	1371.02	1722.2	1469.8	1420.07
LOC100160582	mRNA	acylphosphatase, putative	FBgn0031700	CG14022	CG14022	no_fullname	508.475	512.064	705.95	316.396	300.924	247.14	479.555	641.317	621.749	289.442	386.246	228.043
LOC100160583	mRNA	conserved oligomeric Golgi complex subunit 1 isoform X1', 'conserved oligomeric Golgi complex subunit 1 isoform X2'	FBgn0037998	Cog1	CG4848	Component of oligomeric golgi complex 1	143.693	158.576	148.901	263.001	266.412	277.637	168.396	136.171	100.462	305.147	272.567	240.886
LOC100160584	mRNA	protein unc-13 homolog 4B isoform X1', 'protein unc-13 homolog 4B isoform X2', 'protein unc-13 homolog 4B isoform X3', 'protein unc-13 homolog 4B isoform X4', 'protein unc-13 homolog 4B isoform X5', 'protein unc-13 homolog 4B isoform X6', 'protein unc-13 homolog 4B isoform X7', 'protein unc-13 homolog 4B isoform X8'	FBgn0266719	stac	CG34349	staccato	820.652	1015.76	887.353	1032.41	1142.15	1197.99	824.757	796.204	928.826	971.497	1128.31	1259.91
LOC100160585	mRNA	actin-related protein 3	FBgn0262716	Arp3	CG7558	Actin-related protein 3	650.83	576.583	699.243	496.772	544.901	546.398	555.877	540.48	628.11	563.365	510.686	547.647
LOC100160586	mRNA	hydroxymethylglutaryl-CoA lyase, mitochondrial isoform X1', 'hydroxymethylglutaryl-CoA lyase, mitochondrial isoform X2'	FBgn0031877	Hmgcl	CG10399	3-Hydroxymethyl-3-methylglutaryl-CoA lyase	1260.18	988.883	1136.15	818.239	2118.39	977.526	902.814	1309.08	1244.18	788.411	1156.01	1007.78
LOC100160587	mRNA	gastrula zinc finger protein xFG20-1 isoform X1', 'zinc finger protein 426 isoform X2'	NA	NA	NA	NA	51.2613	63.4945	32.6557	99.1303	106.465	100.396	76.3512	40.4369	51.4055	121.326	89.2736	93.6852
LOC100160588	mRNA	major facilitator superfamily domain-containing protein 6 isoform X1', 'major facilitator superfamily domain-containing protein 6 isoform X2'	FBgn0036191	Sugb	CG7334	Sugar baby	0.667959	15.9698	34.3817	2.41111	5.85125	27.7249	5.96564	17.3044	29.8651	6.12845	15.5041	26.8189
LOC100160590	mRNA	choline/ethanolaminephosphotransferase 1	FBgn0033844	bbc	CG6016	bb in a boxcar	524.337	550.159	566.416	926.69	1002.9	839.254	549.39	504.327	507.818	948.129	965.01	827.157
LOC100160591	mRNA	myotubularin-related protein 2	FBgn0025742	mtm	CG9115	myotubularin	526.224	466.026	481.855	406.84	346.312	338.505	473.791	569.227	523.887	419.679	325.427	376.964
LOC100160593	mRNA	IDLSRF-like peptide	FBgn0051221	CG31221	CG31221	no_fullname	1977.7	1756.42	1846.28	1911.07	1762.1	1983.68	1972.49	1719.23	1719.73	1997.63	1618.19	2007.78
LOC100160594	mRNA	uncharacterized protein KIAA2026	NA	NA	NA	NA	144.094	117.067	109.302	176.713	175.768	186.574	151.242	115.714	114.435	165.385	141.803	154.548
LOC100160595	mRNA	protein lin-54 homolog	FBgn0033846	mip120	CG6061	Myb-interacting protein 120	441.58	417.755	364.844	345.894	261.167	291.128	407.904	375.599	334.399	360.502	287.196	289.417
LOC100160596	mRNA	H/ACA ribonucleoprotein complex subunit DKC1-like	FBgn0259937	Nop60B	CG3333	Nucleolar protein at 60B	1.03667	0	0.861755	0.477337	0.813863	1.81081	3.08894	11.3553	3.5941	1.97955	5.06675	2.82293
LOC100160598	mRNA	uncharacterized protein LOC100160598 isoform X1', 'uncharacterized protein LOC100160598 isoform X2'	FBgn0263594	lost	CG14648	lost	10.0527	0.998512	0.413922	17.8128	3.11493	4.58297	6.88248	3.7145	13.0678	2.22341	24.1637	1.81402
LOC100160599	mRNA	amidophosphoribosyltransferase isoform X1', 'amidophosphoribosyltransferase isoform X2'	FBgn0004901	Prat	CG2867	Phosphoribosylamidotransferase	430.239	422.664	256.922	315.287	379.825	268.738	428.758	395.707	321.069	271.827	412.094	305.59
LOC100160600	mRNA	mitotic checkpoint serine/threonine-protein kinase BUB1	FBgn0263855	BubR1	CG7838	Bub1-related kinase	389.174	253.449	135.081	270.164	208.019	162.976	307.403	293.873	109.306	324.549	177.009	175.952
LOC100160601	mRNA	uncharacterized protein LOC100160601 precursor	NA	NA	NA	NA	262.538	168.702	316.394	729.157	438.921	775.986	227.757	338.908	406.423	517.795	1450.42	474.171
LOC100160602	mRNA	WD repeat-containing protein 76	NA	NA	NA	NA	177.567	121.194	84.8893	173.016	147.623	110.251	135.856	131.21	59.2506	141.762	170.262	118.531
LOC100160603	mRNA	hydroxyacylglutathione hydrolase, mitochondrial isoform X1', 'hydroxyacylglutathione hydrolase, mitochondrial isoform X2', 'hydroxyacylglutathione hydrolase, mitochondrial isoform X3'	FBgn0037024	tzn	CG4365	tenzing norgay	220.279	209.294	226.724	252.802	230.414	220.289	210.58	234.322	227.06	289.719	282.788	286.238
LOC100160605	mRNA	uncharacterized protein LOC100160605	NA	NA	NA	NA	49.7373	59.7149	67.5725	100.784	92.157	80.5329	69.467	66.8743	57.5304	103.007	64.289	65.1928
LOC100160608	mRNA	F-box/LRR-repeat protein 14	FBgn0020257	Ppa	CG9952	Partner of paired	710.305	625.933	587.582	603.343	810.012	750.995	669.148	697.138	659.479	698.129	795.583	922.676
LOC100160609	mRNA	ras-related protein Rab-10	FBgn0015789	Rab10	CG17060	Rab10	1035.4	983.571	1138.67	915.46	1106.99	982.897	1021.64	1076.78	1100.07	924.95	1064.95	1001.58
LOC100160611	mRNA	BCL2/adenovirus E1B 19 kDa protein-interacting protein 3	FBgn0037007	CG5059	CG5059	no_fullname	1316.78	1546.62	1438.9	1148.96	1167.5	1266.14	1349.55	1535.75	1717.93	1197.66	1196.64	1271.59
LOC100160612	mRNA	AP-2 complex subunit mu	FBgn0263351	AP-2mu	CG7057	Adaptor Protein complex 2, mu subunit	776.803	661.973	714.642	741.727	790.078	761.731	717.947	681.722	725.605	731.307	829.267	797.084
LOC100160614	mRNA	protein abnormal spindle isoform X1', 'protein abnormal spindle isoform X2'	FBgn0000140	asp	CG6875	abnormal spindle	284.746	295.958	228.513	238.94	183.121	194.207	280.839	237.694	181.99	207.293	180.879	165.201
LOC100160616	mRNA	aminopeptidase N isoform X1', 'aminopeptidase N isoform X2'	FBgn0039656	CG11951	CG11951	no_fullname	68.3341	63.3184	42.5897	79.9844	65.5907	66.797	47.3603	69.0835	52.8231	53.0357	100.342	62.1738
LOC100160617	mRNA	receptor-type guanylate cyclase Gyc76C isoform X1', 'receptor-type guanylate cyclase Gyc76C isoform X2', 'receptor-type guanylate cyclase Gyc76C isoform X3'	FBgn0266136	Gyc76C	CG42636	Guanylyl cyclase at 76C	1224.59	1665.31	1298.71	1202.61	1260.62	1367.26	1269.17	1213.05	1248.91	1170.86	1249.55	1270.41
LOC100160618	mRNA	SET domain-containing protein SmydA-8	FBgn0033061	SmydA-5	CG14590	SET and MYND domain containing, arthropod-specific, member 5	130.001	150.235	206.007	179.998	169.867	222.492	169.878	217.173	193.197	210.021	221.289	217.325
LOC100160619	mRNA	T-box transcription factor TBX1 isoform X2', 'T-box transcription factor TBX10 isoform X1'	FBgn0021767	org-1	CG11202	optomotor-blind-related-gene-1	68.4731	34.418	40.6414	45.1387	27.2605	41.5372	36.756	48.2316	33.8689	28.7463	35.0852	25.9165
LOC100160620	mRNA	uncharacterized protein LOC100160620 isoform X1', 'uncharacterized protein LOC100160620 precursor'	NA	NA	NA	NA	25.7233	75.9179	1188.29	126.813	15.5092	14.1928	486.953	74.1848	1796.2	43.5058	11.2381	42.7347
LOC100160622	mRNA	tRNA (guanine-N(7)-)-methyltransferase	FBgn0025629	CG4045	CG4045	no_fullname	601.793	483.694	436.6	446.159	340.611	323.787	515.305	594.553	445.177	417.283	384.729	361.811
LOC100160623	mRNA	ribonuclease 3	FBgn0026722	drosha	CG8730	drosha	80.8238	118.417	79.6643	167.535	172.5	194.196	92.1157	62.1378	69.4744	189.502	161.143	174.001
LOC100160625	mRNA	dehydrogenase-like', 'dehydrogenase-like isoform X1'	FBgn0031360	CG31937	CG31937	no_fullname	578.461	598.103	689.326	525.079	507.965	559.67	489.189	510.659	565.304	515.028	467.774	548.578
LOC100160627	mRNA	protein draper isoform X1', 'protein draper isoform X2', 'protein draper isoform X3', 'protein draper isoform X4'	FBgn0027594	drpr	CG2086	draper	4.77991	4.32197	7.041	9.89358	4.63519	9.07174	5.21133	2.93982	1.14912	7.28175	13.9715	7.81966
LOC100160629	mRNA	cytochrome P450 4C1	FBgn0015032	Cyp4c3	CG1438	Cytochrome P450-4c3	204.607	257.404	300.826	228.952	270.633	334.804	319.68	387.801	441.548	359.52	407.155	463.95
LOC100160630	mRNA	DNA-binding protein D-ETS-3-like	FBgn0005658	Ets65A	CG7018	Ets at 65A	99.9907	110.139	95.5871	85.2395	79.4913	86.7059	92.6485	82.0278	90.0392	84.2928	68.0145	100.507
LOC100160631	mRNA	maternal embryonic leucine zipper kinase-like	FBgn0260934	par-1	CG8201	par-1	250.845	226.073	162.446	190.82	165.162	164.247	271.186	217.692	176.546	234.099	151.882	165.431
LOC100160633	mRNA	glutamate--cysteine ligase catalytic subunit	FBgn0040319	Gclc	CG2259	Glutamate-cysteine ligase catalytic subunit	915.024	870.971	989.59	721.83	680.961	722.225	899.672	1024.11	972.683	734.217	743.422	760.561
LOC100160636	mRNA	glutamyl-tRNA(Gln) amidotransferase subunit B, mitochondrial	FBgn0039153	GatB	CG5463	Glutamyl-tRNA amidotransferase, subunit B	107.952	130.054	95.9526	170.682	177.167	185.595	138.72	121.887	98.449	152.566	161.51	134.994
LOC100160637	mRNA	uncharacterized protein LOC100160637	FBgn0038984	AdipoR	CG5315	Adiponectin receptor	1629.12	1533.68	1407.98	1702.15	1905.79	1687.13	1350.33	1551.24	1443.97	1445.89	2151.85	1911.04
LOC100160638	mRNA	esterase FE4 isoform X1', 'esterase FE4 isoform X2'	FBgn0015570	alpha-Est2	CG2505	alpha-Esterase-2	133.11	155.658	173.268	206.254	298.237	236.065	175.487	158.329	163.291	204.181	236.478	279.665
LOC100160639	mRNA	R3H and coiled-coil domain-containing protein 1 isoform X1', 'coiled-coil domain-containing protein R3HCC1L isoform X2'	FBgn0035388	CG2162	CG2162	no_fullname	80.972	107.004	87.4381	150.512	165.885	149.886	88.0537	86.853	99.7119	135.266	121.47	149.22
LOC100160640	mRNA	coiled-coil-helix-coiled-coil-helix domain containing 2-like	NA	NA	NA	NA	11326.4	9683.6	14061.5	8795.47	8534.38	9120.86	8623.98	12636.3	13575.8	6712.21	9359.99	7968.94
LOC100160641	mRNA	tyrosine-protein kinase transmembrane receptor Ror isoform X1', 'tyrosine-protein kinase transmembrane receptor Ror isoform X2'	FBgn0010407	Ror	CG4926	Ror	75.9976	119.012	65.6556	52.4919	81.1898	88.2999	93.4588	70.1243	133.101	74.4443	96.12	77.8413
LOC100160642	mRNA	gamma-aminobutyric acid receptor subunit pi isoform X2', 'glycine receptor subunit alphaZ1 isoform X1'	FBgn0036727	SecCl	CG7589	Secretory chloride channel	285.258	344.742	358.937	208.106	185.704	262.476	242.235	303.361	366.968	164.962	182.889	242.844
LOC100160643	mRNA	SET and MYND domain-containing protein 5 isoform X1', 'SET and MYND domain-containing protein 5 isoform X2'	FBgn0038869	Smyd5	CG3353	SET and MYND domain containing, class 5	252.122	271.897	193.052	402.44	355.8	296.036	259.274	235.756	263.148	399.638	380.333	327.582
LOC100160644	mRNA	circadian clock-controlled protein	FBgn0250839	CG2016	CG2016	no_fullname	61.1854	50.2786	19.7443	229.871	234.567	81.9174	31.3032	27.3662	173.902	16.3257	59.2709	80.6301
LOC100160645	mRNA	PRELI domain-containing protein 1, mitochondrial-like	FBgn0033413	prel	CG8806	preli-like	219.845	213.786	211.373	366.834	467.526	344.055	222.511	201.844	230.835	321.885	417.277	338.767
LOC100160646	mRNA	proton-coupled folate transporter isoform X1', 'uncharacterized protein LOC100160646 isoform X2'	FBgn0030576	CG15890	CG15890	no_fullname	8.85176	9.31453	9.72947	18.9478	18.839	16.5774	23.5297	9.68504	18.2017	22.4649	22.7669	12.2466
LOC100160647	mRNA	caspase-1 isoform X1', 'caspase-1 isoform X2'	FBgn0019972	Drice	CG7788	Death related ICE-like caspase	219.791	230.769	122.189	324.785	389.894	307.979	229.855	196.608	134.245	427.083	353.471	320.207
LOC100160648	mRNA	uncharacterized protein LOC100160648	FBgn0260653	serp	CG32209	serpentine	8179.36	6583.85	5788.1	5523.77	8282.27	4642.67	5333.25	5534.97	8884.48	2694.31	6170.45	6207.37
LOC100160649	mRNA	tyrosine-protein kinase Src64B	FBgn0262733	Src64B	CG7524	Src oncogene at 64B	132.208	152.81	127.502	153.92	162.571	201.122	122.483	112.022	146.3	175.855	159.526	169.112
LOC100160653	mRNA	DNA-3-methyladenine glycosylase-like isoform X2', 'putative 3-methyladenine DNA glycosylase isoform X1'	NA	NA	NA	NA	17.8921	13.0542	9.50646	8.45519	15.6928	10.6432	21.9211	14.1295	18.6242	9.6838	9.04879	7.41505
LOC100160656	mRNA	sugar transporter SWEET1	FBgn0025469	slv	CG8717	saliva	148.375	134.895	158.668	148.257	143.254	152.431	140.547	121.756	151.502	158.173	150.002	131.617
LOC100160657	mRNA	putative leucine-rich repeat-containing protein DDB_G0290503 isoform X1', 'spindle pole body component 110 isoform X2'	NA	NA	NA	NA	613.278	582.616	581.499	705.372	705.538	751.221	577.364	521.812	593.629	694.739	670.704	714.128
LOC100160658	mRNA	glycerol-3-phosphate dehydrogenase NAD(+), cytoplasmic isoform X1', 'glycerol-3-phosphate dehydrogenase NAD(+), cytoplasmic isoform X2'	FBgn0001128	Gpdh1	CG9042	Glycerol-3-phosphate dehydrogenase 1	2357.49	2609.82	2969.59	3272.4	3454.59	3791.54	2221	2224.18	2430.9	2822.64	3315.1	3357.16
LOC100160659	mRNA	ATP-dependent 6-phosphofructokinase isoform X1', 'ATP-dependent 6-phosphofructokinase isoform X2', 'ATP-dependent 6-phosphofructokinase isoform X3', 'ATP-dependent 6-phosphofructokinase isoform X4', 'ATP-dependent 6-phosphofructokinase isoform X5'	FBgn0003071	Pfk	CG4001	Phosphofructokinase	3231.27	3600.59	3791.31	2691.32	2758.14	2939.37	3434.47	3203.21	3841.26	2774.42	3010.5	3306.29
LOC100160660	mRNA	dnaJ homolog subfamily B member 14	NA	NA	NA	NA	63.1258	62.0673	75.7571	106.741	113.716	117.354	86.9968	61.7124	70.1828	112.834	96.5856	111.409
LOC100160661	mRNA	protein PTHB1	FBgn0034622	BBS9	CG15666	Bardet-Biedl syndrome 9	26.8127	48.5968	72.1142	29.4136	22.7666	30.8593	35.381	51.7178	55.17	37.2902	42.6663	40.8627
LOC100160662	mRNA	clathrin light chain', 'clathrin light chain isoform X1', 'clathrin light chain isoform X2', 'clathrin light chain isoform X3', 'clathrin light chain isoform X4', 'clathrin light chain isoform X5', 'clathrin light chain isoform X6', 'clathrin light chain isoform X7', 'clathrin light chain isoform X8'	FBgn0024814	Clc	CG6948	Clathrin light chain	2235.45	1903.22	2353.5	1916.68	1992.53	2047.53	2104.64	2291.44	2369.5	1778.44	2010.91	2023.32
LOC100160663	mRNA	protein 5NUC isoform X1', 'protein 5NUC isoform X2'	FBgn0034225	veil	CG4827	veil	65.3853	106.544	51.8967	76.3297	107.174	84.8301	76.6383	94.4278	59.0469	89.9852	124.946	142.745
LOC100160664	mRNA	ubiquinone biosynthesis protein COQ4 homolog, mitochondrial	FBgn0052174	Coq4	CG32174	Coenzyme Q4	228.976	196.057	200.304	184.9	211.577	196.386	228.826	202.368	217.503	203.037	184.549	206.333
LOC100160665	mRNA	A disintegrin and metalloproteinase with thrombospondin motifs 1 isoform X1', 'A disintegrin and metalloproteinase with thrombospondin motifs 1 isoform X2', 'A disintegrin and metalloproteinase with thrombospondin motifs 1 isoform X3'	FBgn0034903	sona	CG9850	sol narae	1189.62	1497.56	1387.47	1252.97	1613.73	1620.89	1120.48	1352.73	1537.61	1158.78	1372.63	1825.36
LOC100160667	mRNA	tetra-peptide repeat homeobox protein 1-like precursor	NA	NA	NA	NA	36769.4	39974.9	36867.3	22622.9	71008.4	72716.9	13616.7	36209.3	38545	10343.5	43725.7	52675.8
LOC100160668	mRNA	integrator complex subunit 4	FBgn0026679	IntS4	CG12113	Integrator 4	462.769	470.428	454.333	514.22	485.134	453.039	488.423	513	388.089	561.315	418.643	502.675
LOC100160670	mRNA	uncharacterized protein LOC100160670	NA	NA	NA	NA	210.601	219.075	245.094	281.57	288.481	250.714	215.469	193.645	172.141	245.538	222.948	216.293
LOC100160676	mRNA	eukaryotic translation initiation factor 4E-like	FBgn0035709	eIF4E4	CG10124	eukaryotic translation initiation factor 4E4	786.655	796.662	685.665	861.251	810.387	644.666	866.192	887.884	801.27	790.034	872.011	598.453
LOC100160677	mRNA	oxygen-dependent coproporphyrinogen-III oxidase	FBgn0021944	Coprox	CG3433	Coproporphyrinogen oxidase	303.575	301.991	362.05	252.122	253.973	274	339.429	373.38	321.554	291.132	248.316	266.666
LOC100160678	mRNA	guanylate cyclase soluble subunit beta-1	FBgn0013973	Gycbeta100B	CG1470	Guanylyl cyclase beta-subunit at 100B	1097.76	822.525	1035.17	803.874	730.531	637.79	825.099	919.393	859.963	658.739	694.489	726.048
LOC100160679	mRNA	ankyrin repeat and LEM domain-containing protein 1	FBgn0032934	CG8679	CG8679	no_fullname	252.141	260.618	275.514	245.162	212.219	247.35	269.782	238.214	319.373	265.193	214.225	234.777
LOC100160680	mRNA	O-phosphoseryl-tRNA(Sec) selenium transferase isoform X1', 'O-phosphoseryl-tRNA(Sec) selenium transferase isoform X2'	FBgn0037347	SecS	CG1427	Sec synthetase	108.507	142.196	94.0674	132.905	159.812	176.504	122.511	89.6901	96.2836	139.436	128.214	157.853
LOC100160681	mRNA	solute carrier family 2, facilitated glucose transporter member 8	FBgn0051100	CG31100	CG31100	no_fullname	97.2258	132.07	106.336	105.61	483.309	106.156	60.5085	110.428	143.852	82.1026	125.883	124.668
LOC100160682	mRNA	glucose dehydrogenase FAD, quinone	FBgn0030592	CG9514	CG9514	no_fullname	10.2124	12.3226	33.1937	176.313	52.3277	18.2526	11.9252	24.4436	74.1673	9.65129	8.76927	5.43716
LOC100160684	mRNA	inositol polyphosphate 5-phosphatase E	FBgn0036273	INPP5E	CG10426	Inositol polyphosphate 5-phosphatase E	213.353	262.141	234.35	214.928	224.447	240.805	230.861	191.786	180.085	225.591	213.148	229.002
LOC100160686	mRNA	uncharacterized protein LOC100160686	NA	NA	NA	NA	43.8043	22.9678	20.4225	59.9472	57.309	44.043	41.9879	40.2054	19.8412	60.2663	50.84	25.0092
LOC100160687	mRNA	out at first protein	FBgn0011818	oaf	CG9884	out at first	84.9514	74.167	65.7187	111.43	123.05	112.952	76.2684	63.9566	75.6792	111.902	105.459	114.029
LOC100160689	mRNA	fasciclin-2 isoform X1', 'fasciclin-2 isoform X2', 'fasciclin-2 isoform X3'	FBgn0000635	Fas2	CG3665	Fasciclin 2	1859.74	1795.67	1488.32	1665.22	1588.6	1638.01	1505.62	1514.12	1421.34	1844.79	1509.26	1677.52
LOC100160690	mRNA	neurogenin-3	NA	NA	NA	NA	270.524	240.962	296.657	309.388	342.822	324.915	220.261	259.082	265.883	240.729	290.445	357.956
LOC100160691	mRNA	lysosomal-associated transmembrane protein 4A	FBgn0040777	CG14767	CG14767	no_fullname	3092.45	2759.31	3105.88	3096.34	3213.86	3294.02	2901.24	3225.64	3001.74	3077.85	3227.41	3452.78
LOC100160693	mRNA	uncharacterized protein LOC100160693	NA	NA	NA	NA	449.566	361.404	350.477	340.226	280.206	255.812	418.755	418.593	342.541	372.151	275.386	267.883
LOC100160694	mRNA	TRAF-type zinc finger domain-containing protein 1 isoform X1', 'TRAF-type zinc finger domain-containing protein 1 isoform X2'	NA	NA	NA	NA	448.211	423.619	408.955	395.561	323.721	366.003	455.634	384.952	408.115	386.547	323.035	362.442
LOC100160695	mRNA	FAST kinase domain-containing protein 1, mitochondrial	FBgn0051643	CG31643	CG31643	no_fullname	50.5542	29.0219	41.2939	80.539	75.0984	83.0873	48.013	36.7045	21.043	94.7118	52.9222	58.3765
LOC100160696	mRNA	protein NipSnap	FBgn0030724	Nipsnap	CG9212	Nipsnap	777.621	702.34	886.21	603.521	523.045	464.433	743.896	862.537	896.369	597.653	518.298	495.976
LOC100160697	mRNA	probable Dol-P-Man:Man(7)GlcNAc(2)-PP-Dol alpha-1,6-mannosyltransferase	FBgn0037743	CG8412	CG8412	no_fullname	97.6774	112.333	84.5851	132.448	146.751	134.026	122.914	94.9146	80.4161	142.632	126.97	124.785
LOC100160698	mRNA	NA	NA	NA	NA	NA	24.2176	20.7567	21.5809	27.6878	25.105	21.3277	25.6163	45.9713	19.7561	37.4696	28.5223	27.9749
LOC100160700	mRNA	phosphoenolpyruvate carboxykinase GTP isoform X1', 'phosphoenolpyruvate carboxykinase GTP, mitochondrial isoform X2'	FBgn0003067	Pepck1	CG17725	Phosphoenolpyruvate carboxykinase 1	195.389	244.298	846.559	412.137	582.522	546.281	385.233	561.393	1086.97	411.574	748.436	652.735
LOC100160701	mRNA	uncharacterized protein LOC100160701	NA	NA	NA	NA	947.997	872.717	1114.74	624.265	677.005	635.275	880.185	1097.84	1140.06	602.087	714.796	626.396
LOC100160702	mRNA	solute carrier family 2, facilitated glucose transporter member 1 isoform X1', 'solute carrier family 2, facilitated glucose transporter member 1 isoform X2'	FBgn0264574	Glut1	CG43946	Glucose transporter 1	3633.52	3689.37	3837.42	3803.63	4298.9	4322.03	3282.84	4453.14	3866.17	3664.06	5180.26	4387.91
LOC100160703	mRNA	neurogenic locus protein delta	FBgn0000463	Dl	CG3619	Delta	404.281	387.272	278.115	421.365	367.773	296.554	363.15	349.487	262.157	483.308	373.661	375.37
LOC100160704	mRNA	probable protein S-acyltransferase 23	FBgn0029137	Patsas	CG6618	Patsas	1252.02	1135.77	1306.96	1093.85	929.898	943.68	1179.58	1119.12	1067.76	1119.14	840.309	912.706
LOC100160705	mRNA	leucine-rich repeat-containing protein 15	NA	NA	NA	NA	270.72	245.982	230.638	458.6	478.686	484.455	319.498	292.419	222.267	491.278	470.14	496.823
LOC100160706	mRNA	translation initiation factor eIF-2B subunit gamma	FBgn0034029	eIF2Bgamma	CG8190	eukaryotic translation initiation factor 2B subunit gamma	11.4797	9.89992	17.3244	31.2413	28.6885	42.05	14.8366	22.0253	13.3276	43.9517	28.5104	27.8163
LOC100160708	mRNA	dynein intermediate chain 3, ciliary	FBgn0036195	Dnai2	CG6053	dynein, axonemal, intermediate chain 2	5.48126	3.98982	1.42689	3.16996	1.29047	4.1965	6.47109	3.95639	0.76608	5.23134	1.09464	2.45534
LOC100160709	mRNA	RWD domain-containing protein 4	FBgn0032703	CG10343	CG10343	no_fullname	158.423	176.198	185.686	272.243	301.874	223.123	188.931	153.147	168.886	213.695	266.207	180.018
LOC100160711	mRNA	peptidyl-prolyl cis-trans isomerase FKBP8	FBgn0034368	zda	CG5482	zonda	266.35	262.757	245.569	314.585	333.245	308.502	283.096	238.837	241.305	330.554	311.106	314.887
LOC100160712	mRNA	uncharacterized protein LOC100160712	FBgn0035056	spz6	CG9196	spatzle 6	47.8908	70.7507	473.052	32.2449	29.6826	23.2031	172.475	82.3548	761.274	57.8593	32.6547	46.1802
LOC100160713	mRNA	spindle assembly checkpoint component MAD1 isoform X1', 'spindle assembly checkpoint component MAD1 isoform X2', 'uncharacterized protein LOC100160713 isoform X3'	FBgn0030716	CG9170	CG9170	no_fullname	5.72045	1.34535	6.82915	8.22755	9.16043	4.66664	12.5214	15.7304	9.5309	11.5768	6.58496	11.9323
LOC100160714	mRNA	farnesol dehydrogenase	FBgn0030332	CG9360	CG9360	no_fullname	22.6264	51.5798	37.2477	26.3423	28.6813	47.8404	55.6523	50.1832	44.7051	52.5511	76.3484	30.5702
LOC100160715	mRNA	serine protease Hayan isoform X1', 'serine protease Hayan isoform X2'	FBgn0003450	snk	CG7996	snake	339.963	361.201	241.317	302.457	381.477	368.84	331.852	359.288	367.203	256.427	491.087	492.657
LOC100160716	mRNA	ATP synthase mitochondrial F1 complex assembly factor 2	FBgn0021856	l(2)k14505	CG8674	lethal (2) k14505	149.123	157.708	195.399	264.556	275.604	232.994	161.272	160.252	141.674	260.861	255.193	230.15
LOC100160719	mRNA	uncharacterized protein LOC100160719	NA	NA	NA	NA	240.073	252.746	274.864	232.751	265.2	221.795	280.918	251.608	287.049	234.008	225.159	234.551
LOC100160720	mRNA	UDP-glucose pyrophosphorylase 2-like isoform 1', 'UDP-glucose pyrophosphorylase 2-like isoform 2'	FBgn0035978	UGP	CG4347	UDP-glucose pyrophosphorylase	1116.49	1450.12	1443.29	1497.25	1721.56	1617.87	1385.24	1458.17	2000.15	1598.92	2303.91	1479.47
LOC100160721	mRNA	UDP-glucuronosyltransferase 1-1 isoform X2', 'UDP-glucuronosyltransferase 1-1 isoform X3', 'UDP-glucuronosyltransferase 2C1 isoform X1'	FBgn0032684	Ugt301D1	CG10178	UDP-glycosyltransferase family 301 member D1	414.814	546.775	352.685	391.5	610.211	546.417	411.218	464.24	452.696	405.684	663.479	587.812
LOC100160724	mRNA	glyoxylate reductase/hydroxypyruvate reductase isoform X1', 'glyoxylate reductase/hydroxypyruvate reductase isoform X2'	FBgn0051674	CG31674	CG31674	no_fullname	72.0043	62.2796	65.2138	44.3232	37.9368	46.7198	65.2779	62.6993	95.3218	56.5131	62.9455	45.3695
LOC100160726	mRNA	uncharacterized protein LOC100160726	FBgn0000206	boss	CG8285	bride of sevenless	415.435	370.348	335.77	591.594	644.522	486.787	336.254	349.317	307.388	616.398	582.71	544.217
LOC100160727	mRNA	uncharacterized protein LOC100160727	NA	NA	NA	NA	10922.5	9484.68	13234.1	9566.11	11100.7	12551.7	8784.68	12675.1	13065.6	8783.69	11803.2	14864.6
LOC100160728	mRNA	zinc metalloproteinase nas-13	FBgn0039069	CG6763	CG6763	no_fullname	288.078	375.006	301.952	144.768	381.454	286.913	267.53	426.296	419.686	183.23	241.171	321.567
LOC100160730	mRNA	short-chain dehydrogenase/reductase family 16C member 6 isoform X1', 'short-chain dehydrogenase/reductase family 16C member 6 isoform X2'	FBgn0032405	firl	CG14946	firelighter	43.7182	105.653	209.016	58.1083	108.129	183.006	99.9816	134.85	362.187	56.8483	152.43	140.338
LOC100160731	mRNA	loricrin	NA	NA	NA	NA	8.87652	12.2764	7.21056	32.1876	249.774	77.8415	4.94341	49.4851	133.134	2.4818	11.6634	10.2009
LOC100160732	mRNA	casein kinase II subunit alpha isoform X1', 'casein kinase II subunit alpha isoform X2', 'casein kinase II subunit alpha isoform X3'	FBgn0264492	CkIIalpha	CG17520	casein kinase IIalpha	2519.16	2361.72	2169.05	2144.72	1914.01	1768.49	2416.2	2273.79	2012.82	2175.02	1885.74	1867.98
LOC100160733	mRNA	3-alpha-(or 20-beta)-hydroxysteroid dehydrogenase-like	FBgn0030332	CG9360	CG9360	no_fullname	6.52925	0.330036	4.17313	7.55518	2.11727	6.25606	4.26086	1.86065	12.2077	11.4393	16.4678	1.1888
LOC100160734	mRNA	voltage-gated potassium channel subunit beta-2 isoform X1', 'voltage-gated potassium channel subunit beta-2 isoform X2', 'voltage-gated potassium channel subunit beta-2 isoform X3', 'voltage-gated potassium channel subunit beta-2 isoform X4'	FBgn0263220	Hk	CG43388	Hyperkinetic	3054.31	3157.85	3845.76	2839.17	2403.29	2683.35	2547.34	3473.08	3120.22	2821.9	2887.9	3044.86
LOC100160735	mRNA	cilia- and flagella-associated protein 298 isoform X2', 'cilia- and flagella-associated protein 298 isoform X3', 'cilia- and flagella-associated protein 298 isoform X4', 'protein tipE isoform X1'	FBgn0003710	tipE	CG1232	temperature-induced paralytic E	646.064	605.355	578.529	719.012	630.411	695.345	676.489	614.071	543.995	771.52	649.607	686.29
LOC100160736	mRNA	heat shock protein 83	FBgn0001233	Hsp83	CG1242	Heat shock protein 83	32961.3	39982.6	28622.2	26032.7	19566.5	18879.5	24461.4	30286.3	24880.6	30723.7	32901	26812.5
LOC100160737	mRNA	cuticle protein-like isoform X1', 'cuticle protein-like precursor'	NA	NA	NA	NA	171003	175787	281011	158255	198618	222812	126464	248081	241624	159986	217148	257648
LOC100160740	mRNA	uncharacterized protein LOC100160740	NA	NA	NA	NA	147.432	141.166	130.617	228.544	285.849	278.904	165.797	163.281	153.343	257.067	258.741	267.453
LOC100160741	mRNA	tetratricopeptide repeat protein 4	FBgn0266518	Dpit47	CG3189	DNA polymerase interacting tpr containing protein of 47kD	287.768	274.411	255.066	379.269	351.601	311.268	292.7	293.933	278.73	401.32	400.658	346.664
LOC100160742	mRNA	tumor protein p63 isoform alpha 2-like', 'tumor protein p63 isoform alpha 2-like isoform X1', 'tumor protein p63 isoform alpha 2-like isoform X2', 'tumor protein p63 isoform alpha 2-like isoform X3'	NA	NA	NA	NA	274.857	268.058	269.873	407.487	331.447	342.203	261.513	288.438	273.343	323.451	337.84	314.139
LOC100160744	mRNA	dimethyladenosine transferase 1, mitochondrial	FBgn0261381	mtTFB1	CG42631	Mitochondrial Transcription Factor B1	690.714	682.841	716.299	441.507	413.762	492.258	598.014	686.055	756.153	473.493	406.668	513.183
LOC100160745	mRNA	alpha-tocopherol transfer protein	FBgn0039864	CG11550	CG11550	no_fullname	271.423	183.196	94.7668	359.318	831.004	389.949	227.083	311.728	231.293	155.052	660.344	638.236
LOC100160746	mRNA	WD repeat-containing protein 3	FBgn0038597	CG8064	CG8064	no_fullname	298.191	248.872	138.356	252.538	254.071	218.962	253.605	204.983	167.992	311.675	272.315	228.622
LOC100160747	mRNA	uncharacterized protein LOC100160747	FBgn0035865	CG7201	CG7201	no_fullname	37.366	31.2919	69.0387	43.167	48.72	50.6435	49.3154	25.0962	148.861	39.8535	70.5078	46.312
LOC100160748	mRNA	maltase A3-like	FBgn0002571	Mal-A3	CG8695	Maltase A3	3.35324	0	0	1.81357	0.329334	2.80402	4.9205	0	1.9152	2.94719	13.1449	0.919265
LOC100160750	mRNA	paired box protein Pax-6 isoform X1', 'paired box protein Pax-6 isoform X2'	FBgn0019650	toy	CG11186	twin of eyeless	223.063	169.546	175.145	206.858	202.646	199.016	191.429	186.889	152.238	230.805	191.361	260.772
LOC100160751	mRNA	kelch-like protein 2 isoform X3', 'kelch-like protein 2 isoform X4', 'kelch-like protein 2 isoform X5', 'kelch-like protein 2 isoform X6', 'ring canal kelch homolog isoform X1', 'ring canal kelch homolog isoform X2'	FBgn0001301	kel	CG7210	kelch	3.13937	2.32706	0.664006	4.11031	2.52101	6.73674	2.75684	0.869853	3.08655	3.1929	6.58225	0.621014
LOC100160752	mRNA	protein suppressor of white apricot isoform X1', 'protein suppressor of white apricot isoform X2'	FBgn0003638	su(w[a])	CG3019	suppressor of white-apricot	1290.82	1445.66	1169.55	1537.94	1217.16	1384.19	1452.25	1021.48	1073.91	1426.24	1066.83	1165.95
LOC100160753	mRNA	UNC93-like protein MFSD11	FBgn0038053	CG18549	CG18549	no_fullname	75.4853	44.6365	45.1143	43.5209	49.4232	58.9049	82.161	45.2932	64.298	81.6135	96.7134	101.991
LOC100160754	mRNA	hydroxylysine kinase	FBgn0086909	CG31751	CG31751	no_fullname	104.943	86.4014	86.2628	125.177	144.148	141.505	125.105	106.709	121.473	151.871	171.643	144.889
LOC100160755	mRNA	mitochondrial carrier homolog 1-like', 'mitochondrial carrier homolog 1-like isoform X1'	FBgn0027786	Mtch	CG6851	Mitochondrial carrier homolog 1	617.485	509.162	617.603	649.758	583.946	533.812	584.087	642.485	560.553	559.988	553.198	530.048
LOC100160756	mRNA	thrombospondin type-1 domain-containing protein 7A	NA	NA	NA	NA	4924.89	4488.13	4506.43	3955.27	4319.26	4287.63	4585.56	4052.53	4202.47	4100.37	4062.43	5155.21
LOC100160757	mRNA	uncharacterized protein LOC100160757	NA	NA	NA	NA	667.135	570.835	574.827	657.575	726.657	579.808	556.325	603.118	533.042	689.871	761.539	679.593
LOC100160758	mRNA	CDK5 and ABL1 enzyme substrate 1 isoform X1', 'CDK5 and ABL1 enzyme substrate 1 isoform X2'	FBgn0027581	CG6191	CG6191	no_fullname	127.299	145.572	142.587	220.954	254.502	259.549	137.731	109.619	120.708	240.523	194.866	217.551
LOC100160760	mRNA	derlin-2	FBgn0038438	Der-2	CG14899	Derlin-2	891.193	823.929	1053.56	764.603	738.499	783.023	742.825	1057.57	879.243	718.131	757.098	787.644
LOC100160761	mRNA	60 kDa SS-A/Ro ribonucleoprotein isoform X2', 'uncharacterized protein LOC100160761 isoform X1'	NA	NA	NA	NA	205.173	171.115	177.493	299.626	293.211	303.787	195.573	186.191	150.503	277.881	234.606	258.842
LOC100160762	mRNA	alpha-tocopherol transfer protein	FBgn0023525	CG3191	CG3191	no_fullname	173.245	208.689	122.466	184.395	405.716	187.57	219.755	231.164	194.539	186.582	291.757	287.22
LOC100160764	mRNA	SAGA-associated factor 29	FBgn0050390	Sgf29	CG30390	SAGA-associated factor 29kDa	378.454	334.208	407.389	412.471	388.776	371.974	357.225	411.247	360.115	378.506	377.304	322.359
LOC100160765	mRNA	BTB/POZ domain-containing adapter for CUL3-mediated RhoA degradation protein 3-like	FBgn0033017	CG10465	CG10465	no_fullname	480.434	484.553	582.906	394.221	366.905	373.699	395.398	502.929	585.155	349.568	355.293	332.975
LOC100160766	mRNA	uncharacterized protein LOC100160766	NA	NA	NA	NA	408.034	364.109	418.224	468.818	445.318	383.784	356.755	403.996	364.498	341.113	392.71	362.257
LOC100160767	mRNA	uncharacterized protein LOC100160767	NA	NA	NA	NA	14.1949	23.5733	25.0788	21.3463	22.8693	29.9632	12.6085	29.009	20.0108	17.9096	19.6032	17.0964
LOC100160768	mRNA	ras-related protein Rab-13 isoform X1', 'ras-related protein Rab-8A isoform X2'	FBgn0051118	RabX4	CG31118	RabX4	551.015	467.679	573.273	537.878	604.242	511.054	509.617	565.736	532.252	483.428	471.342	573.442
LOC100160770	mRNA	collagen type IV alpha-3-binding protein isoform X1', 'collagen type IV alpha-3-binding protein isoform X2'	FBgn0027569	cert	CG7207	ceramide transfer protein	1007.35	1017.89	1290.73	795.689	965.539	955.317	863.741	1224.87	1357.8	811.921	857.88	1001.92
LOC100160771	mRNA	Golgi integral membrane protein 4 isoform X1', 'Golgi integral membrane protein 4 isoform X2'	NA	NA	NA	NA	74.7424	88.5176	94.137	58.5099	61.2216	66.2646	88.7969	100.492	88.2526	76.2084	58.5592	81.398
LOC100160772	mRNA	nuclear pore complex protein DDB_G0274915 isoform X1', 'nuclear pore complex protein Nup214 isoform X2'	FBgn0010660	Nup214	CG3820	Nucleoporin 214kD	753.689	716.789	619.474	628.463	479.542	563.617	703.151	574.835	480.939	639.849	497.129	565.699
LOC100160774	mRNA	UPF0489 protein C5orf22 homolog	FBgn0036846	MESR6	CG6818	Misexpression suppressor of ras 6	161.617	144.821	119.405	139.504	157.849	133.359	159.154	116.391	125.958	154.948	134.618	139.512
LOC100160775	mRNA	gamma-aminobutyric acid receptor subunit beta isoform X1', 'gamma-aminobutyric acid receptor subunit beta isoform X2', 'gamma-aminobutyric acid receptor subunit beta isoform X3', 'gamma-aminobutyric acid receptor subunit beta isoform X4'	FBgn0004244	Rdl	CG10537	Resistant to dieldrin	234.931	244.319	207.71	257.033	274.765	322.165	200.72	168.763	169.417	299.407	311.878	320.315
LOC100160776	mRNA	sodium-coupled monocarboxylate transporter 2 isoform X1', 'sodium-coupled monocarboxylate transporter 2 isoform X2'	FBgn0038652	CG7720	CG7720	no_fullname	5.88487	3.47398	4.89235	4.48283	4.32576	9.10498	12.6998	9.58002	6.34057	10.6377	7.34504	6.3543
LOC100160777	mRNA	serendipity locus protein alpha isoform X1', 'serendipity locus protein alpha isoform X2'	NA	NA	NA	NA	11.4616	4.69613	6.25139	20.6041	23.1049	20.8722	14.0392	5.37262	12.2071	25.012	22.3271	14.7727
LOC100160778	mRNA	nucleolar transcription factor 1-A	NA	NA	NA	NA	294.821	256.806	164.014	478.975	489.321	371.511	377.364	287.648	212.559	510.683	452.679	359.486
LOC100160779	mRNA	protein tweety isoform X1', 'protein tweety isoform X2'	FBgn0015558	tty	CG1693	tweety	1397.33	1258.9	1190.22	1413.87	1321.27	1276.67	1301.72	1019.18	1022.25	1302.12	1094.63	1212.1
LOC100160780	mRNA	phosphatidylinositol 4-phosphate 3-kinase C2 domain-containing subunit alpha	FBgn0015278	Pi3K68D	CG11621	Phosphatidylinositol 3-kinase 68D	264.871	278.951	233.55	280.905	302.53	334.765	310.182	275.694	249.805	336.601	305.179	311.979
LOC100160782	mRNA	glucoside xylosyltransferase 1	FBgn0039273	shams	CG9996	shams	152.773	165.704	226.906	177.317	188.26	182.579	208.612	154.075	245.679	191.483	153.465	182.995
LOC100160783	mRNA	UDP-glucuronosyltransferase 2C1	FBgn0032684	Ugt301D1	CG10178	UDP-glycosyltransferase family 301 member D1	143.514	150.453	113.127	175.252	283.758	270.263	185.474	207.684	178.036	231.604	335.462	367.806
LOC100160785	mRNA	uncharacterized protein LOC100160785 isoform X1', 'uncharacterized protein LOC100160785 isoform X2', 'uncharacterized protein LOC100160785 isoform X3', 'uncharacterized protein LOC100160785 isoform X4'	NA	NA	NA	NA	98.4878	124.812	116.266	124.098	133.436	128.635	47.5328	17.3087	19.8856	49.2282	49.3082	29.5715
LOC100160786	mRNA	inhibitory POU protein isoform X1', 'inhibitory POU protein isoform X2'	FBgn0000028	acj6	CG9151	abnormal chemosensory jump 6	79.2997	61.1402	92.4405	70.5048	81.3916	79.2781	67.1784	87.5156	57.8328	72.0298	62.5557	87.6229
LOC100160788	mRNA	upstream stimulatory factor 2	NA	NA	NA	NA	102.696	127.916	90.5001	118.557	124.795	138.645	93.6969	67.899	99.203	116.236	120.275	105.911
LOC100160790	mRNA	probable ribosome biogenesis protein RLP24-like	FBgn0037899	RpL24-like	CG6764	Ribosomal protein L24-like	1004.12	968.426	933.481	870.194	805.489	709.574	826.568	1117.09	871.835	691.265	871.015	515.507
LOC100160791	mRNA	transcription factor IIIB 90 kDa subunit	FBgn0038499	Brf	CG31256	Brf RNA polymerase III subunit	341.463	315.06	329.566	250.529	243.567	242.39	368.129	346.033	356.676	277.05	232.444	244.11
LOC100160792	mRNA	succinate-semialdehyde dehydrogenase, mitochondrial isoform X1', 'succinate-semialdehyde dehydrogenase, mitochondrial isoform X2'	FBgn0039349	Ssadh	CG4685	Succinic semialdehyde dehydrogenase	1672.48	1737.54	1358.8	1172.65	1096	1036.94	2090.99	2078.48	1811.01	1414.41	1539.81	1295.22
LOC100160795	mRNA	uncharacterized protein LOC100160795	NA	NA	NA	NA	305.725	280.246	324.689	321.891	372.284	323.019	270.108	285.083	333.935	335.89	379.717	344.191
LOC100160796	mRNA	regulator of microtubule dynamics protein 1	NA	NA	NA	NA	409.93	370.496	422.341	612.551	623.175	612.131	423.659	428.366	427.366	613.7	491.42	588.288
LOC100160797	mRNA	lysosomal alpha-glucosidase	FBgn0027588	GCS2alpha	CG14476	Glucosidase 2 alpha subunit	227.474	229.952	244.202	299.754	300.209	329.789	251.231	261.626	246.206	334.316	300.42	334.081
LOC100160798	mRNA	nucleoprotein TPR isoform X1', 'nucleoprotein TPR isoform X2'	FBgn0013756	Mtor	CG8274	Megator	1080.42	1028.74	983.282	751.67	647.444	689.452	1082.04	944.905	963.006	743.161	619.019	671.433
LOC100160799	mRNA	lin-37 homolog-like	NA	NA	NA	NA	80.0184	61.693	84.4026	121.131	137.424	116.991	105.795	81.5354	74.9297	139.006	128.333	117.202
LOC100160800	mRNA	elongator complex protein 4-like', 'elongator complex protein 4-like isoform X1'	NA	NA	NA	NA	163.879	186.419	173.294	258.527	232.732	218.669	200.143	184.496	177.399	261.537	236.353	202.358
LOC100160801	mRNA	GDP-fucose transporter 1	FBgn0265351	nac	CG9620	neuronally altered carbohydrate	133.788	112.854	142.98	163.407	182.618	206.041	133.724	139.928	123.972	178.198	167.001	183.272
LOC100160802	mRNA	uncharacterized protein LOC100160802 isoform X1', 'uncharacterized protein LOC100160802 isoform X2'	NA	NA	NA	NA	248.63	197.657	129.322	196.293	144.957	127.825	253.83	176.647	79.8152	198.685	136.539	88.6533
LOC100160803	mRNA	39S ribosomal protein L28, mitochondrial-like	FBgn0031660	mRpL28	CG3782	mitochondrial ribosomal protein L28	106.443	117.12	102.178	162.123	183.804	148.569	116.757	115.292	115.687	155.314	169.685	138.845
LOC100160807	mRNA	cAMP-specific 3',5'-cyclic phosphodiesterase 4A isoform X3, cAMP-specific 3',5'-cyclic phosphodiesterase 4A isoform X4, cAMP-specific 3',5'-cyclic phosphodiesterase 4A isoform X5, cAMP-specific 3',5'-cyclic phosphodiesterase 4A isoform X6, cAMP-specific 3',5'-cyclic phosphodiesterase 4A isoform X7, high affinity cAMP-specific 3',5'-cyclic phosphodiesterase 7A isoform X2, 'uncharacterized protein …	FBgn0264815	Pde1c	CG44007	Phosphodiesterase 1c	647.562	552.068	667.165	765.501	766.07	782.705	570.782	445.463	508.521	741.873	639.079	720.885
LOC100160808	mRNA	cytochrome P450 4g15	FBgn0030304	Cyp4g15	CG11715	Cyp4g15	8.1485	22.5747	27.1639	6.35001	2.59078	15.9443	35.6124	27.4571	20.0985	19.0741	12.2062	11.5409
LOC100160809	mRNA	uncharacterized protein LOC100160809	NA	NA	NA	NA	716.095	579.059	486.933	761.374	712.175	655.645	628.375	640.03	498.891	786.582	658.92	612.159
LOC100160810	mRNA	diacylglycerol kinase epsilon isoform X1', 'diacylglycerol kinase epsilon isoform X2'	FBgn0020930	Dgkepsilon	CG8657	Diacyl glycerol kinase epsilon	113.004	152.671	125.93	156.13	167.727	205.374	134.915	75.3552	131.132	172.234	149.768	187.369
LOC100160811	mRNA	uncharacterized protein LOC100160811 isoform X1', 'uncharacterized protein LOC100160811 isoform X2', 'uncharacterized protein LOC100160811 isoform X3', 'uncharacterized protein LOC100160811 isoform X4'	NA	NA	NA	NA	1175.06	1042.65	910.264	1298.47	1139.9	1102.96	1151.23	1052.88	860.642	1290.07	1096.16	1100.59
LOC100160812	mRNA	uncharacterized protein LOC100160812	FBgn0036191	Sugb	CG7334	Sugar baby	108.52	98.8292	104.653	68.1391	152.363	77.0483	106.198	115.548	167.719	73.8608	127.026	123.712
LOC100160813	mRNA	probable serine/threonine-protein kinase MARK-A	FBgn0262617	Nuak1	CG43143	Nuak1 ortholog	2028.29	2321.8	2548.47	1898.58	1500.96	1747.93	2162.99	2242.93	2576.26	2004.63	1622.16	1799.01
LOC100160815	mRNA	uncharacterized protein LOC100160815	FBgn0035260	CG7991	CG7991	no_fullname	514.057	374.992	407.326	542.537	346.949	339.025	315.938	420.783	286.771	463.845	420.453	334.923
LOC100160817	mRNA	uncharacterized protein LOC100160817	FBgn0037098	Wnk	CG7177	Wnk kinase	1978.78	1949.57	1840.62	1612.8	1894.99	1802.02	1762.08	1479.29	1609.55	1547.34	1395.53	1709.24
LOC100160818	mRNA	nucleolar complex protein 3 homolog	FBgn0037489	CG1234	CG1234	no_fullname	777.679	732.066	621.824	734.978	572.604	552.951	700.6	657.877	590.165	749.942	630.216	533.965
LOC100160819	mRNA	probable E3 ubiquitin-protein ligase HERC1 isoform X1', 'probable E3 ubiquitin-protein ligase HERC1 isoform X2'	FBgn0031107	HERC2	CG11734	HECT and RLD domain containing protein 2	1099.07	1317.34	1132.34	1570.62	1361.62	1603.9	1262.62	1078.25	1041.44	1584.53	1322.62	1464.08
LOC100160820	mRNA	trafficking protein particle complex subunit 10 isoform X1', 'trafficking protein particle complex subunit 10 isoform X2'	FBgn0038303	SIDL	CG6623	Shal Interactor of Di-Leucine Motif	403.544	441.912	469.413	597.205	518.994	560.885	421.156	355.105	388.578	599.292	465.698	519.969
LOC100160821	mRNA	general transcription factor IIH subunit 4	FBgn0261109	mrn	CG7764	marionette	395.501	352.17	388.033	366.557	325.05	345.063	402.359	391.653	396.548	408.89	330.609	327.043
LOC100160822	mRNA	diencephalon/mesencephalon homeobox protein 1 isoform X1', 'diencephalon/mesencephalon homeobox protein 1 isoform X2'	FBgn0263512	Vsx2	CG33980	Visual system homeobox 2	227.226	226.617	216.986	172.678	153.993	167.322	237.136	238.219	195.445	203.927	186.716	211.769
LOC100160824	mRNA	putative inositol monophosphatase 3	FBgn0030465	CG15743	CG15743	no_fullname	107.451	104.192	85.4722	156.742	165.304	141.337	119.418	112.387	118.249	167.508	149.044	144.101
LOC100160827	mRNA	uncharacterized protein LOC100160827	FBgn0052196	CG32196	CG32196	no_fullname	514.875	492.09	429.119	363.962	363.916	347.662	491.496	597.821	609.964	393.568	493.665	398.22
LOC100160828	mRNA	zinc finger C4H2 domain-containing protein isoform X1', 'zinc finger C4H2 domain-containing protein isoform X2', 'zinc finger C4H2 domain-containing protein isoform X3'	FBgn0030806	CG13001	CG13001	no_fullname	609.674	512.715	573.193	470.829	475.359	485.976	544.876	626.6	519.7	433.271	471.712	471.03
LOC100160830	mRNA	fringe glycosyltransferase	FBgn0011591	fng	CG10580	fringe	861.009	908.085	803.804	840.633	764.75	752.454	799.988	764.919	755.176	816.347	786.259	921.42
LOC100160832	mRNA	uncharacterized protein LOC100160832 isoform X1', 'uncharacterized protein LOC100160832 isoform X2'	FBgn0016047	nompA	CG13207	no mechanoreceptor potential A	452.491	391.233	245.772	409.217	333.098	210.206	464.74	396.183	283.866	343.948	299.791	274.322
LOC100160833	mRNA	histone acetyltransferase KAT8	FBgn0014340	mof	CG3025	males absent on the first	1427.35	1383.71	974.331	1510.24	1426.84	1315.92	1339.56	1235.68	947.424	1464.13	1450.3	1501.91
LOC100160836	mRNA	uncharacterized protein LOC100160836	NA	NA	NA	NA	1.35261	7.96283	2.9837	5.96609	6.12376	6.96979	16.196	35.6093	8.96488	20.1546	28.9238	28.2556
LOC100160839	mRNA	serine/threonine-protein kinase 26 isoform X1', 'serine/threonine-protein kinase 26 isoform X2'	FBgn0266465	GckIII	CG5169	Germinal centre kinase III	921.989	896.055	990.904	852.231	860.921	870.204	989.895	972.381	953.547	930.914	833.936	918.135
LOC100160840	mRNA	cell cycle checkpoint control protein RAD9A	FBgn0025807	Rad9	CG3945	Rad9	127.431	108.724	116.379	163.967	168.214	123.157	113.026	107.753	100.013	150.636	121.787	132.204
LOC100160841	mRNA	flotillin-1 isoform X1', 'flotillin-1 isoform X2'	FBgn0024754	Flo1	CG8200	Flotillin 1	1068.67	1012.17	1077.24	719.435	731.845	773.335	1095.56	1048.35	1126.86	770.761	663.978	806.527
LOC100160843	mRNA	lysine-specific demethylase 4C	FBgn0053182	Kdm4B	CG33182	Lysine (K)-specific demethylase 4B	436.476	420.848	393.071	413.522	456.346	433.122	406.133	443.097	404.678	452.111	424.134	471.725
LOC100160844	mRNA	uncharacterized protein LOC100160844', 'uncharacterized protein LOC100160844 isoform X1'	NA	NA	NA	NA	452.865	457.082	516.092	410.12	451.631	354.418	473.57	562.662	494.113	349.604	447.807	383.451
LOC100160845	mRNA	acetyl-coenzyme A transporter 1	FBgn0036662	CG9706	CG9706	no_fullname	213.976	238.065	223.008	331.855	365.959	375.463	267.741	223.026	231.083	372.437	332.425	363.149
LOC100160847	mRNA	myeloid leukemia factor isoform X1', 'myeloid leukemia factor isoform X2'	FBgn0034051	Mlf	CG8295	Myelodysplasia/myeloid leukemia factor	2819.11	2486.11	2478.04	1666.78	1610.42	1679.75	2676.4	2850.49	2816.42	1768.69	1613.56	1901.84
LOC100160848	mRNA	signal peptidase 25 kDA subunit-like	FBgn0030306	Spase25	CG1751	Spase 25-subunit	1100.22	997.425	983.429	835.631	875.919	769.212	1183.13	1014.97	1158.5	871.517	943.885	751.854
LOC100160849	mRNA	uncharacterized protein LOC100160849	NA	NA	NA	NA	25.1969	25.7089	15.4356	33.9843	29.9621	34.2881	11.3068	20.7323	28.134	37.1116	36.8554	34.9313
LOC100160850	mRNA	dual oxidase	FBgn0283531	Duox	CG3131	Dual oxidase	1402.88	1136.94	1347.02	1057.29	1102.37	706.778	1342.41	1423.85	1748.47	1017.26	955.609	1041.61
LOC100160851	mRNA	inner nuclear membrane protein Man1 isoform X1', 'inner nuclear membrane protein Man1 isoform X2'	FBgn0034962	MAN1	CG3167	MAN1	438.834	376.961	353.934	436.516	388.494	388.618	385.788	329.912	334.796	474.465	387.014	392.668
LOC100160852	mRNA	ribosomal L1 domain-containing protein 1	FBgn0032050	CG13096	CG13096	no_fullname	441.701	374.324	283.963	501.05	454.411	434.207	502.123	422.327	311.204	595.79	527.008	419.727
LOC100160853	mRNA	uncharacterized protein LOC100160853	FBgn0086691	UK114	CG15261	UK114	926.694	1287.43	1488.77	940.982	1154.33	1043.83	622.633	1012.51	1231.28	732.031	1596.83	880.439
LOC100160854	mRNA	protein diaphanous	FBgn0011202	dia	CG1768	diaphanous	304.893	345.839	302.802	282.331	328.731	363.502	272.098	230.726	250.526	271.347	267.955	293.22
LOC100160855	mRNA	ubiquitin-like modifier-activating enzyme 5	FBgn0030305	Uba5	CG1749	Ubiquitin-like activating enzyme 5	459.312	446.636	393.906	523.331	354.664	387.058	487.933	494.913	451.82	527.353	414.102	346.445
LOC100160856	mRNA	DNA-binding protein RFX2 isoform X1', 'DNA-binding protein RFX2 isoform X2', 'DNA-binding protein RFX2 isoform X3'	FBgn0020379	Rfx	CG6312	Rfx	293.919	301.003	297.739	284.162	278.941	306.37	312.659	271.844	262.623	342.858	294.783	296.45
LOC100160857	mRNA	UDP-glucose pyrophosphatase-like', 'UDP-glucose pyrophosphatase-like isoform X1'	FBgn0261995	CG42813	CG42813	no_fullname	385.012	329.897	380.921	318.653	304.768	327.794	379.188	400.814	351.669	341.276	316.846	338.849
LOC100160858	mRNA	cyclin-T1	FBgn0025455	CycT	CG6292	Cyclin T	656.393	657.027	540.058	611.198	574.54	509.425	664.59	610.344	611.611	573.065	540.589	591.307
LOC100160859	mRNA	glutathione S-transferase-like	FBgn0010226	GstS1	CG8938	Glutathione S transferase S1	20.2514	24.9985	31.0996	45.2773	56.0319	42.2573	24.3886	31.4461	38.7194	34.2155	63.0047	52.5989
LOC100160860	mRNA	1,5-anhydro-D-fructose reductase	FBgn0086254	Akr1B	CG6084	Aldo-keto reductase 1B	272.092	269.957	236.031	271.222	307.536	270.978	307.342	333.649	335.195	275.241	366.119	287.067
LOC100160861	mRNA	probable asparagine--tRNA ligase, mitochondrial	FBgn0034177	AsnRS-m	CG6796	Asparaginyl-tRNA synthetase, mitochondrial	139.3	144.618	120.383	178.497	176.757	177.535	149.307	128.733	128.524	188.224	157.95	154.565
LOC100160862	mRNA	pre-rRNA-processing protein esf2	FBgn0052708	CG32708	CG32708	no_fullname	316.09	267.933	216.807	272.049	206.888	186.101	261.434	216.561	224.918	228.206	244.665	190.925
LOC100160863	mRNA	uncharacterized protein LOC100160863	NA	NA	NA	NA	9.06879	7.65806	7.17379	12.5682	15.8881	33.3639	5.68315	12.1085	9.89107	9.80651	28.2189	23.0054
LOC100160864	mRNA	ubiquitin-conjugating enzyme m-like	FBgn0035853	UbcE2M	CG7375	NEDD8-conjugating enzyme UbcE2M	973.712	1038.66	1008.64	1263.14	1311.46	1127.99	962.574	1149.91	1024.83	1126.13	1334.08	1051.53
LOC100160865	mRNA	26S proteasome non-ATPase regulatory subunit 4	FBgn0015283	Rpn10	CG7619	Regulatory particle non-ATPase 10	1153.94	1107.64	1055.93	862.623	890.035	854.427	1135.6	1265.37	1201.43	921.903	909.434	911.168
LOC100160866	mRNA	replication factor C subunit 1 isoform X1', 'replication factor C subunit 1 isoform X2'	FBgn0004913	Gnf1	CG1119	Germ line transcription factor 1	319.521	353.676	273.966	337.143	290.98	322.391	320.521	281.992	289.278	359.739	277.878	320.702
LOC100160867	mRNA	probable enoyl-CoA hydratase, mitochondrial	FBgn0039531	CG5611	CG5611	no_fullname	186.109	191.789	207.055	168.688	127.804	162.25	171.1	189.841	168.422	154.911	148.922	135.934
LOC100160868	mRNA	potassium/sodium hyperpolarization-activated cyclic nucleotide-gated channel 1 isoform X1', 'potassium/sodium hyperpolarization-activated cyclic nucleotide-gated channel 1 isoform X2'	FBgn0263397	Ih	CG8585	I[[h]] channel	341.549	262.309	250.219	349.987	455.521	389.8	243.66	333.243	314.781	327.503	545.572	419.854
LOC100160869	mRNA	beta-1,4-N-acetylgalactosaminyltransferase bre-4 isoform X1', 'beta-1,4-N-acetylgalactosaminyltransferase bre-4 isoform X2', 'beta-1,4-N-acetylgalactosaminyltransferase bre-4 isoform X3'	FBgn0027538	beta4GalNAcTA	CG8536	beta1,4-N-acetylgalactosaminyltransferase A	186.7	215.118	151.453	135.1	136.406	157.523	170.982	119.045	191.573	129.871	126.216	160.079
LOC100160870	mRNA	homer protein homolog 2	FBgn0025777	homer	CG11324	homer	196.579	223.058	184.454	195.954	202.79	237.084	199.692	183.683	171.837	213.265	186.116	223.38
LOC100160872	mRNA	RING finger protein 37	FBgn0039767	CG2218	CG2218	no_fullname	290.672	261.796	288.008	321.75	292.996	323.609	242.934	276.742	263.866	296.484	275.147	295.025
LOC100160876	mRNA	phosphatidylinositol 3-kinase regulatory subunit gamma	FBgn0020622	Pi3K21B	CG2699	Pi3K21B	535.793	562.746	555.305	524.831	456.038	504.039	609.12	629.047	585.337	516.52	443.298	531.513
LOC100160877	mRNA	USP6 N-terminal-like protein isoform X1', 'USP6 N-terminal-like protein isoform X2'	FBgn0020620	RN-tre	CG8085	Related to the N terminus of tre oncogene	480.905	515.246	525.002	498.138	523.199	579.548	551.568	453.19	558.438	591.014	486.639	574.496
LOC100160879	mRNA	protein ecdysoneless	FBgn0000543	ecd	CG5714	ecdysoneless	504.747	489.658	411.159	493.764	473.978	433.546	508.144	468.014	434.352	411.799	483.525	419.958
LOC100160880	mRNA	UDP-N-acetylglucosamine--peptide N-acetylglucosaminyltransferase 110 kDa subunit	FBgn0261403	sxc	CG10392	super sex combs	256.336	340.536	268.679	422.401	384.829	459.021	337.381	284.127	248.79	526.605	419.667	491.279
LOC100160881	mRNA	protein kinase C	FBgn0003093	Pkc98E	CG1954	Protein C kinase 98E	180.008	211.865	149.685	194.582	213.799	287.514	147.839	151.123	158.06	223.283	217.172	262.745
LOC100160882	mRNA	uncharacterized protein LOC100160882 isoform X1', 'uncharacterized protein LOC100160882 isoform X2'	FBgn0004598	Fur2	CG18734	Furin 2	2419.99	2604.17	3672.63	1942.68	1693.61	1849.71	1922.26	2300.69	3053.19	1587.15	1629.71	1684.31
LOC100160884	mRNA	profilin	FBgn0000308	chic	CG9553	chickadee	3158.18	3009.53	4168.88	1915.51	2461.88	2681.86	2547.97	3755.26	4089.12	1951.92	2562.37	2939.26
LOC100160885	mRNA	pre-mRNA-splicing factor SYF2-like', 'pre-mRNA-splicing factor SYF2-like isoform X1'	FBgn0033556	CG12343	CG12343	no_fullname	566.965	509.012	514.985	394.749	378.284	400.834	579.175	597.806	541.58	414.637	399.099	386.711
LOC100160886	mRNA	UDP-glucuronosyltransferase 2B1	FBgn0038886	Ugt49B2	CG6475	UDP-glycosyltransferase family 49 member B2	30.3172	37.1075	41.8062	33.4443	47.6573	39.462	24.621	42.7201	47.6745	23.1773	49.3916	37.3241
LOC100160887	mRNA	proteasome alpha 4 subunit-like	FBgn0261394	Prosalpha3	CG9327	Proteasome alpha3 subunit	718.154	722.561	632.61	649.548	676.335	547.07	644.072	658.244	660.456	678.395	667.65	551.71
LOC100160888	mRNA	COP9 signalosome complex subunit 4	FBgn0027054	CSN4	CG8725	COP9 signalosome subunit 4	674.448	688.588	630.234	649.764	605.411	582.227	687.016	731.282	677.568	629.84	608.733	595.541
LOC100160889	mRNA	uncharacterized protein LOC100160889', 'uncharacterized protein LOC100160889 isoform X1', 'uncharacterized protein LOC100160889 isoform X2', 'uncharacterized protein LOC100160889 isoform X3', 'uncharacterized protein LOC100160889 isoform X4', 'uncharacterized protein LOC100160889 isoform X5', 'uncharacterized protein LOC100160889 isoform X6', 'uncharacterized protein LOC100160889 isoform X7'	NA	NA	NA	NA	11343.2	10380.7	12469.4	10033.3	9169.16	9972.24	9487.89	11665.6	10370	9308.95	9804.83	10133.5
LOC100160891	mRNA	protein deltex	FBgn0000524	dx	CG3929	deltex	331.503	332.566	344.212	290.303	305.695	331.876	330.778	300.084	284.826	342.54	254.814	324.737
LOC100160892	mRNA	uncharacterized protein LOC100160892	NA	NA	NA	NA	122.293	145.021	122.83	225.531	223.625	218.804	157.19	129.337	138.609	247.899	208.142	212.073
LOC100160893	mRNA	RAD50-interacting protein 1	FBgn0035762	Rint1	CG8605	RAD50 interactor 1	89.1719	67.1848	85.4601	127.367	117.743	145.78	89.7517	85.0558	72.8343	143.065	117.052	116.62
LOC100160894	mRNA	H/ACA ribonucleoprotein complex subunit 1-like	FBgn0011824	CG4038	CG4038	no_fullname	700.302	513.625	426.657	652.462	438.148	422.864	528.501	921.878	471.386	580.444	578.965	431.68
LOC100160895	mRNA	cytochrome P450 6a2	FBgn0000473	Cyp6a2	CG9438	Cytochrome P450-6a2	805.598	1237.8	1104.75	663.734	1018.48	1008.45	680.859	884.386	1000.31	411.307	847.931	1062.46
LOC100160898	mRNA	interaptin isoform X1', 'interaptin isoform X2', 'interaptin isoform X3'	NA	NA	NA	NA	172.773	126.796	96.0277	175.249	132.853	119.132	209.462	175.92	61.1659	198.853	127.028	106.27
LOC100160899	mRNA	probable tyrosyl-DNA phosphodiesterase isoform X1', 'probable tyrosyl-DNA phosphodiesterase isoform X2'	FBgn0260817	gkt	CG8825	glaikit	476.378	493.448	468.237	381.868	323.866	353.296	559.4	513.193	484.354	413.565	291.51	358.803
LOC100160900	mRNA	lysophospholipid acyltransferase 7	FBgn0031815	frj	CG9526	farjavit	85.0635	110.871	75.1404	133.335	162.411	155.996	105.056	96.155	84.1304	159.108	146.031	154.749
LOC100160902	mRNA	cullin-1	FBgn0015509	Cul1	CG1877	Cullin 1	1556.38	1484.12	1374.59	984.324	974.852	933.955	1375.15	1442.62	1484.51	969.689	1048.49	1168.17
LOC100160903	mRNA	kelch-like protein 2	FBgn0001301	kel	CG7210	kelch	2.40464	1.99491	1.09488	18.3318	2.52101	15.1053	11.8801	4.33084	1.65667	30.3123	34.7474	2.97831
LOC100160904	mRNA	uncharacterized protein LOC100160904 isoform X1', 'uncharacterized protein LOC100160904 isoform X2'	NA	NA	NA	NA	2163.86	3036.07	2943.16	2494.06	2959.1	2823.77	2244.85	2001.41	2478.15	2607.71	2414.8	2310.14
LOC100160905	mRNA	insulin gene enhancer protein isl-1 isoform X1', 'insulin gene enhancer protein isl-1 isoform X2', 'insulin gene enhancer protein isl-1 isoform X3'	FBgn0003896	tup	CG10619	tailup	444.823	338.875	420.163	395.157	468.892	392.368	367.743	459.96	354.42	379.807	453.75	461.449
LOC100160906	mRNA	putative uncharacterized protein DDB_G0271982	NA	NA	NA	NA	154.851	169.198	315.4	331.369	251.852	521.982	122.225	234.78	311.437	293.071	540.789	344.338
LOC100160908	mRNA	trafficking protein particle complex subunit 12	FBgn0037022	CG11396	CG11396	no_fullname	156.492	169.719	155.445	240.828	254.315	264.384	171.949	159.868	170.356	262.074	212.729	240.57
LOC100160909	mRNA	uncharacterized protein LOC100160909 precursor	FBgn0034162	CG6426	CG6426	no_fullname	5530.77	5508.5	7113.7	4889.35	12006.3	5970.07	4703.29	8689.41	7396.88	3827.07	10237.7	7463.28
LOC100160910	mRNA	uncharacterized protein LOC100160910', 'uncharacterized protein LOC100160910 isoform X1'	FBgn0039403	Sld5	CG14549	Sld5	378.442	310.748	272.446	322.649	249.176	233.127	334.595	346.07	265.443	304.273	259.478	266.735
[truncated: 10,756 more rows]

## Sheet: DEGs between LD and SD_heads
								Transcriptomic bases of sex loss in the pea aphid
[truncated: 12,635 more rows]

[truncated: 4 more sheets: DEGs between CP and OP_heads, Normalized CPM_Embryos, DEGs between LD and SD_embryos, DEGs between CP and OP_embryos]
