# Supplementary material for: Transcriptomic basis of sex loss in the pea aphid
Source: BMC Genomics. 2024 Feb 21;25:202. doi: 10.1186/s12864-023-09776-6 (PMC10882735; doi:10.1186/s12864-023-09776-6)
Supplement: Supplementary file 6 — Supplementary Material 6. Table S4 – Normalized and differential expression data of all genes in heads and in embryos. [file 12864_2023_9776_MOESM6_ESM.xlsx]

## Sheet: Normalized CPM_32 genes_Heads
	Transcriptomic bases of sex loss in the pea aphid
	Huguet M.D., Robin S., Hudaverdian S., Tanguy S., Leterme-Prunier N., Cloteau R., Baulande S., Legoix-Né P., Legeai F., Simon J.-C., Jaquiéry J., Tagu D. and Le Trionnaire G.*
	* Corresponding author: gael.le-trionnaire@inrae.fr
	Table S5 – Normalized and differential expression data for the 32 genes of the candidate region in heads and in embryos
Gene.id (A. pisum)	Description (A. pisum)	Gene Annotation (D. melanogaster)	Description (D. melanogaster)	CP_LD_h2	CP_LD_h3	CP_LD_h4	CP_SD_h2	CP_SD_h3	CP_SD_h4	OP_LD_h2	OP_LD_h3	OP_LD_h4	OP_SD_h2	OP_SD_h3	OP_SD_h4
LOC103308741	Uncharacterized protein	CG16854	Uncharaterized protein	NA	NA	NA	NA	NA	NA	NA	NA	NA	NA	NA	NA
LOC100570325	Uncharacterized protein	/	/	NA	NA	NA	NA	NA	NA	NA	NA	NA	NA	NA	NA
LOC100160994	Alpha-tocopherol transfer protein	CG10026	Uncharaterized protein	172.508	258.256	485.748	204.278	408.637	406.835	148.462	231.524	478.088	131.122	274.565	349.706
LOC100570523	Nuclear cap-binding protein	Cbp20	Cap Binding protein	NA	NA	NA	NA	NA	NA	NA	NA	NA	NA	NA	NA
LOC100570687	Uncharacterized protein	Tgs1	Trimethylguanosine synthase 1	NA	NA	NA	NA	NA	NA	NA	NA	NA	NA	NA	NA
LOC100169137	Sphingomyelin phosphodiesterase	CG6962	Sphingomyelin phosphodiesterase	169.883	144.702	102.67	175.311	173.308	180.154	156.038	161.532	114.475	189.9	154.915	168
LOC100569418	Uncharacterized protein	/	/	NA	NA	NA	NA	NA	NA	NA	NA	NA	NA	NA	NA
LOC100569269	Uncharacterized protein	/	/	NA	NA	NA	NA	NA	NA	NA	NA	NA	NA	NA	NA
LOC100569179	UDP-N-acetylglucosamine	sxc	N-acetylglucosaminyltransferase	5.06381	6.98535	8.3762	10.2831	14.9021	9.15628	20.0568	19.014	24.0134	13.6261	13.7249	14.5185
LOC103308943	Uncharacterized protein	/	/	NA	NA	NA	NA	NA	NA	NA	NA	NA	NA	NA	NA
LOC100163229	Nuclease HARBI1 isoform X2	CG43088	Uncharaterized protein	NA	NA	NA	NA	NA	NA	NA	NA	NA	NA	NA	NA
LOC107883347	Uncharacterized protein	CG4404	Uncharaterized protein	NA	NA	NA	NA	NA	NA	NA	NA	NA	NA	NA	NA
LOC100161186	MAPK/MAK/MRK overlapping kinase-like	CG42366	Mitogen-activated protein kinase	NA	NA	NA	NA	NA	NA	NA	NA	NA	NA	NA	NA
LOC100159148	Nuclear pore complex protein	/	/	NA	NA	NA	NA	NA	NA	NA	NA	NA	NA	NA	NA
LOC100168027	microprocessor complex DGCR8-like	pasha	Partner of drosha	NA	NA	NA	NA	NA	NA	NA	NA	NA	NA	NA	NA
LOC100165999	anaphase-promoting complex subunit 10	APC10	Anaphase promoting complex	NA	NA	NA	NA	NA	NA	NA	NA	NA	NA	NA	NA
LOC100568829	Uncharacterized protein	/	/	NA	NA	NA	NA	NA	NA	NA	NA	NA	NA	NA	NA
LOC100570789	Uncharacterized protein	/	/	NA	NA	NA	NA	NA	NA	NA	NA	NA	NA	NA	NA
LOC100568498	Uncharacterized protein	/	/	50.395	47.2579	28.6529	71.6445	77.7572	75.2881	58.6731	28.6475	50.8547	79.3511	67.8569	70.9354
LOC100568585	Uncharacterized protein	/	/	NA	NA	NA	NA	NA	NA	NA	NA	NA	NA	NA	NA
LOC100168655	scavenger receptor class B member 1	CG40006	Uncharaterized protein	313.446	384.074	343.971	280.045	594.209	319.688	288.971	302.043	297.704	223.845	305.668	277.121
LOC100169017	fatty acyl-CoA reductase 1	CG1441	fatty acyl-CoA reductase 1	133.482	155.229	125.474	218.729	197.367	139.034	172.607	135.737	168.375	168.991	170.943	152.477
LOC100163133	Uncharacterized protein	RhoGAP102A	Rho GTPase activating protein	478.45	528.034	539.016	438.174	368.443	423.563	435.462	446.396	477.413	430.305	415.632	398.455
LOC100159717	transcription factor glial cells missing-like	gcm	Glial cells missing	35.3706	43.9491	45.1155	35.0281	36.3906	41.5384	25.2231	37.608	41.1231	50.6478	40.9995	48.5389
LOC100163837	bleomycin hydrolase-like	CG1440	Cysteine-type peptidase	NA	NA	NA	NA	NA	NA	NA	NA	NA	NA	NA	NA
LOC100573568	Uncharacterized protein	/	/	NA	NA	NA	NA	NA	NA	NA	NA	NA	NA	NA	NA
LOC100573386	Uncharacterized protein	CG6761	Uncharaterized protein	NA	NA	NA	NA	NA	NA	NA	NA	NA	NA	NA	NA
LOC100164133	GTP cyclohydrolase 1-like	Punch	GTP cyclohydrolase	3895.49	2113.53	1309.98	2918.76	3354.06	1881.71	2667	2170.45	1446.37	2820.38	2328.67	2094.68
LOC100167415	tigger transposable element-derived	Cag	Uncharaterized protein	NA	NA	NA	NA	NA	NA	NA	NA	NA	NA	NA	NA
LOC100159233	zinc finger protein 180-like	Crol	Zn finger protein	NA	NA	NA	NA	NA	NA	NA	NA	NA	NA	NA	NA
LOC100161275	zinc finger protein 271-like	Crol	Zn finger protein	NA	NA	NA	NA	NA	NA	NA	NA	NA	NA	NA	NA
LOC107882169	zinc finger protein 239-like	Glass	Zn finger protein	NA	NA	NA	NA	NA	NA	NA	NA	NA	NA	NA	NA

## Sheet: DEGs LD-SD_32 genes_Heads
Transcriptomic bases of sex loss in the pea aphid
Huguet M.D., Robin S., Hudaverdian S., Tanguy S., Leterme-Prunier N., Cloteau R., Baulande S., Legoix-Né P., Legeai F., Simon J.-C., Jaquiéry J., Tagu D. and Le Trionnaire G.*
* Corresponding author: gael.le-trionnaire@inrae.fr
Table S5 – Normalized and differential expression data for the 32 genes of the candidate region in heads and in embryos
Gene.id (A. pisum)	Description (A. pisum)	Gene Annotation (D. melanogaster)	Description (D. melanogaster)	CP_LD_h2	CP_SD_h2	logFC (CP_h2)	FC (CP_h2)	FDR (CP_h2)	CP_LD_h3	CP_SD_h3	logFC (CP_h3)	FC (CP_h3)	FDR (CP_h3)	CP_LD_h4	CP_SD_h4	logFC (CP_h4)	FC (CP_h4)	FDR (CP_h4)	OP_LD_h2	OP_SD_h2	logFC (OP_h2)	FC (OP_h2)	FDR (OP_h2)	OP_LD_h3	OP_SD_h3	logFC (OP_h3)	FC (OP_h3)	FDR (OP_h3)	OP_LD_h4	OP_SD_h4	logFC (OP_h4)	FC (OP_h4)	FDR (OP_h4)
LOC103308741	Uncharacterized protein	CG16854	Uncharaterized protein	NA	NA	NA	NA	NA	NA	NA	NA	NA	NA	NA	NA	NA	NA	NA	NA	NA	NA	NA	NA	NA	NA	NA	NA	NA	NA	NA	NA	NA	NA
LOC100570325	Uncharacterized protein	/	/	NA	NA	NA	NA	NA	NA	NA	NA	NA	NA	NA	NA	NA	NA	NA	NA	NA	NA	NA	NA	NA	NA	NA	NA	NA	NA	NA	NA	NA	NA
LOC100160994	Alpha-tocopherol transfer protein	CG10026	Uncharaterized protein	172.508	204.278	0.242869	1.18334	0.447902	258.256	408.637	0.673266	1.59468	0.0178535	485.748	406.835	-0.255411	1.19368	0.340809	148.462	131.122	-0.181726	1.13424	0.624091	231.524	274.565	0.221088	1.16561	0.458942	478.088	349.706	-0.452216	1.36814	0.08128
LOC100570523	Nuclear cap-binding protein	Cbp20	Cap Binding protein	NA	NA	NA	NA	NA	NA	NA	NA	NA	NA	NA	NA	NA	NA	NA	NA	NA	NA	NA	NA	NA	NA	NA	NA	NA	NA	NA	NA	NA	NA
LOC100570687	Uncharacterized protein	Tgs1	Trimethylguanosine synthase 1	NA	NA	NA	NA	NA	NA	NA	NA	NA	NA	NA	NA	NA	NA	NA	NA	NA	NA	NA	NA	NA	NA	NA	NA	NA	NA	NA	NA	NA	NA
LOC100169137	Sphingomyelin phosphodiesterase	CG6962	Sphingomyelin phosphodiesterase	169.883	175.311	0.0430656	1.0303	0.912007	144.702	173.308	0.265194	1.2018	0.326665	102.67	180.154	0.81097	1.75439	0.00131934	156.038	189.9	0.2866	1.21976	0.321865	161.532	154.915	-0.0599521	1.04243	0.851218	114.475	168	0.553815	1.46796	0.0216944
LOC100569418	Uncharacterized protein	/	/	NA	NA	NA	NA	NA	NA	NA	NA	NA	NA	NA	NA	NA	NA	NA	NA	NA	NA	NA	NA	NA	NA	NA	NA	NA	NA	NA	NA	NA	NA
LOC100569269	Uncharacterized protein	/	/	NA	NA	NA	NA	NA	NA	NA	NA	NA	NA	NA	NA	NA	NA	NA	NA	NA	NA	NA	NA	NA	NA	NA	NA	NA	NA	NA	NA	NA	NA
LOC100569179	UDP-N-acetylglucosamine	sxc	N-acetylglucosaminyltransferase	5.06381	10.2831	1.0201	2.02806	0.250543	6.98535	14.9021	1.24149	2.36442	0.156214	8.3762	9.15628	0.133225	1.09674	0.887871	20.0568	13.6261	-0.559491	1.47375	0.546032	19.014	13.7249	-0.491709	1.40611	0.558309	24.0134	14.5185	-0.720558	1.64782	0.321137
LOC103308943	Uncharacterized protein	/	/	NA	NA	NA	NA	NA	NA	NA	NA	NA	NA	NA	NA	NA	NA	NA	NA	NA	NA	NA	NA	NA	NA	NA	NA	NA	NA	NA	NA	NA	NA
LOC100163229	Nuclease HARBI1 isoform X2	CG43088	Uncharaterized protein	NA	NA	NA	NA	NA	NA	NA	NA	NA	NA	NA	NA	NA	NA	NA	NA	NA	NA	NA	NA	NA	NA	NA	NA	NA	NA	NA	NA	NA	NA
LOC107883347	Uncharacterized protein	CG4404	Uncharaterized protein	NA	NA	NA	NA	NA	NA	NA	NA	NA	NA	NA	NA	NA	NA	NA	NA	NA	NA	NA	NA	NA	NA	NA	NA	NA	NA	NA	NA	NA	NA
LOC100161186	MAPK/MAK/MRK overlapping kinase-like	CG42366	Mitogen-activated protein kinase	NA	NA	NA	NA	NA	NA	NA	NA	NA	NA	NA	NA	NA	NA	NA	NA	NA	NA	NA	NA	NA	NA	NA	NA	NA	NA	NA	NA	NA	NA
LOC100159148	Nuclear pore complex protein	/	/	NA	NA	NA	NA	NA	NA	NA	NA	NA	NA	NA	NA	NA	NA	NA	NA	NA	NA	NA	NA	NA	NA	NA	NA	NA	NA	NA	NA	NA	NA
LOC100168027	microprocessor complex DGCR8-like	pasha	Partner of drosha	NA	NA	NA	NA	NA	NA	NA	NA	NA	NA	NA	NA	NA	NA	NA	NA	NA	NA	NA	NA	NA	NA	NA	NA	NA	NA	NA	NA	NA	NA
LOC100165999	anaphase-promoting complex subunit 10	APC10	Anaphase promoting complex	NA	NA	NA	NA	NA	NA	NA	NA	NA	NA	NA	NA	NA	NA	NA	NA	NA	NA	NA	NA	NA	NA	NA	NA	NA	NA	NA	NA	NA	NA
LOC100568829	Uncharacterized protein	/	/	NA	NA	NA	NA	NA	NA	NA	NA	NA	NA	NA	NA	NA	NA	NA	NA	NA	NA	NA	NA	NA	NA	NA	NA	NA	NA	NA	NA	NA	NA
LOC100570789	Uncharacterized protein	/	/	NA	NA	NA	NA	NA	NA	NA	NA	NA	NA	NA	NA	NA	NA	NA	NA	NA	NA	NA	NA	NA	NA	NA	NA	NA	NA	NA	NA	NA	NA
LOC100568498	Uncharacterized protein	/	/	50.395	71.6445	0.509296	1.42336	0.275905	47.2579	77.7572	0.621935	1.53894	0.167034	28.6529	75.2881	1.39694	2.63342	0.00176129	58.6731	79.3511	0.435289	1.35218	0.396023	28.6475	67.8569	1.09537	2.13668	0.0177153	50.8547	70.9354	0.476674	1.39153	0.259191
LOC100568585	Uncharacterized protein	/	/	NA	NA	NA	NA	NA	NA	NA	NA	NA	NA	NA	NA	NA	NA	NA	NA	NA	NA	NA	NA	NA	NA	NA	NA	NA	NA	NA	NA	NA	NA
LOC100168655	scavenger receptor class B member 1	CG40006	Uncharaterized protein	313.446	280.045	-0.162914	1.11955	0.606768	384.074	594.209	0.648262	1.56728	0.0151254	343.971	319.688	-0.105614	1.07595	0.70696	288.971	223.845	-0.36878	1.29126	0.214597	302.043	305.668	0.0185673	1.01295	0.962925	297.704	277.121	-0.103495	1.07437	0.721047
LOC100169017	fatty acyl-CoA reductase 1	CG1441	fatty acyl-CoA reductase 1	133.482	218.729	0.714306	1.64069	0.0465253	155.229	197.367	0.379883	1.30124	0.308169	125.474	139.034	0.143519	1.1046	0.702476	172.607	168.991	-0.031329	1.02195	0.96236	135.737	170.943	0.371962	1.29411	0.314052	168.375	152.477	-0.143978	1.10495	0.703505
LOC100163133	Uncharacterized protein	RhoGAP102A	Rho GTPase activating protein	478.45	438.174	-0.125693	1.09103	0.678445	528.034	368.443	-0.502195	1.41637	0.0417405	539.016	423.563	-0.347132	1.27203	0.133403	435.462	430.305	-0.0175667	1.01225	0.971661	446.396	415.632	-0.0889811	1.06362	0.755942	477.413	398.455	-0.260908	1.19823	0.269578
LOC100159717	transcription factor glial cells missing-like	gcm	Glial cells missing	35.3706	35.0281	-0.0173977	1.01213	0.987339	43.9491	36.3906	-0.268166	1.20428	0.630008	45.1155	41.5384	-0.11948	1.08634	0.816896	25.2231	50.6478	0.997107	1.99599	0.0502693	37.608	40.9995	0.341213	1.26682	0.52633	41.1231	48.5389	0.240158	1.18112	0.622981
LOC100163837	bleomycin hydrolase-like	CG1440	Cysteine-type peptidase	NA	NA	NA	NA	NA	NA	NA	NA	NA	NA	NA	NA	NA	NA	NA	NA	NA	NA	NA	NA	NA	NA	NA	NA	NA	NA	NA	NA	NA	NA
LOC100573568	Uncharacterized protein	/	/	NA	NA	NA	NA	NA	NA	NA	NA	NA	NA	NA	NA	NA	NA	NA	NA	NA	NA	NA	NA	NA	NA	NA	NA	NA	NA	NA	NA	NA	NA
LOC100573386	Uncharacterized protein	CG6761	Uncharaterized protein	NA	NA	NA	NA	NA	NA	NA	NA	NA	NA	NA	NA	NA	NA	NA	NA	NA	NA	NA	NA	NA	NA	NA	NA	NA	NA	NA	NA	NA	NA
LOC100164133	GTP cyclohydrolase 1-like	Punch	GTP cyclohydrolase	3895.49	2918.76	-0.416428	1.33462	0.277436	2113.53	3354.06	0.665824	1.58647	0.0620484	1309.98	1881.71	0.522702	1.43664	0.122585	2667	2820.38	0.0806717	1.05751	0.888349	2170.45	2328.67	0.10068	1.07228	0.812744	1446.37	2094.68	0.534091	1.44803	0.113698
LOC100167415	tigger transposable element-derived	Cag	Uncharaterized protein	NA	NA	NA	NA	NA	NA	NA	NA	NA	NA	NA	NA	NA	NA	NA	NA	NA	NA	NA	NA	NA	NA	NA	NA	NA	NA	NA	NA	NA	NA
LOC100159233	zinc finger protein 180-like	Crol	Zn finger protein	NA	NA	NA	NA	NA	NA	NA	NA	NA	NA	NA	NA	NA	NA	NA	NA	NA	NA	NA	NA	NA	NA	NA	NA	NA	NA	NA	NA	NA	NA
LOC100161275	zinc finger protein 271-like	Crol	Zn finger protein	NA	NA	NA	NA	NA	NA	NA	NA	NA	NA	NA	NA	NA	NA	NA	NA	NA	NA	NA	NA	NA	NA	NA	NA	NA	NA	NA	NA	NA	NA
LOC107882169	zinc finger protein 239-like	Glass	Zn finger protein	NA	NA	NA	NA	NA	NA	NA	NA	NA	NA	NA	NA	NA	NA	NA	NA	NA	NA	NA	NA	NA	NA	NA	NA	NA	NA	NA	NA	NA	NA

## Sheet: DEGS CP-OP_32 genes_Heads
Transcriptomic bases of sex loss in the pea aphid
Huguet M.D., Robin S., Hudaverdian S., Tanguy S., Leterme-Prunier N., Cloteau R., Baulande S., Legoix-Né P., Legeai F., Simon J.-C., Jaquiéry J., Tagu D. and Le Trionnaire G.*
* Corresponding author: gael.le-trionnaire@inrae.fr
Table S5 – Normalized and differential expression data for the 32 genes of the candidate region in heads and in embryos
Gene.id (A. pisum)	Description (A. pisum)	Gene Annotation (D. melanogaster)	Description (D. melanogaster)	CP_LD_h2	OP_LD_h2	logFC (LD_h2)	FC (LD_h2)	FDR (LD_h2)	CP_LD_h3	OP_LD_h3	logFC (LD_h3)	FC (LD_h3)	FDR (LD_h3)	CP_LD_h4	OP_LD_h4	logFC (LD_h4)	FC (LD_h4)	FDR (LD_h4)	CP_SD_h2	OP_SD_h2	logFC (SD_h2)	FC (SD_h2)	FDR (SD_h2)	CP_SD_h3	OP_SD_h3	logFC (SD_h3)	FC (SD_h3)	FDR (SD_h3)	CP_SD_h4	OP_SD_h4	logFC (SD_h4)	FC (SD_h4)	FDR (SD_h4)
LOC103308741	Uncharacterized protein	CG16854	Uncharaterized protein	NA	NA	NA	NA	NA	NA	NA	NA	NA	NA	NA	NA	NA	NA	NA	NA	NA	NA	NA	NA	NA	NA	NA	NA	NA	NA	NA	NA	NA	NA
LOC100570325	Uncharacterized protein	/	/	NA	NA	NA	NA	NA	NA	NA	NA	NA	NA	NA	NA	NA	NA	NA	NA	NA	NA	NA	NA	NA	NA	NA	NA	NA	NA	NA	NA	NA	NA
LOC100160994	Alpha-tocopherol transfer protein	CG10026	Uncharaterized protein	172.508	148.462	0.213474	1.15948	0.706053	258.256	231.524	0.123298	1.08922	0.816572	485.748	478.088	0.020902	1.01459	0.983156	204.278	131.122	0.63807	1.55625	0.0824584	408.637	274.565	0.575476	1.49017	0.106694	406.835	349.706	0.217707	1.16288	0.8961
LOC100570523	Nuclear cap-binding protein	Cbp20	Cap Binding protein	NA	NA	NA	NA	NA	NA	NA	NA	NA	NA	NA	NA	NA	NA	NA	NA	NA	NA	NA	NA	NA	NA	NA	NA	NA	NA	NA	NA	NA	NA
LOC100570687	Uncharacterized protein	Tgs1	Trimethylguanosine synthase 1	NA	NA	NA	NA	NA	NA	NA	NA	NA	NA	NA	NA	NA	NA	NA	NA	NA	NA	NA	NA	NA	NA	NA	NA	NA	NA	NA	NA	NA	NA
LOC100169137	Sphingomyelin phosphodiesterase	CG6962	Sphingomyelin phosphodiesterase	169.883	156.038	0.125366	1.09078	0.831072	144.702	161.532	-0.161782	1.11867	0.713922	102.67	114.475	-0.155897	1.11411	0.790393	175.311	189.9	-0.118168	1.08536	0.917491	173.308	154.915	0.163365	1.1199	0.830717	180.154	168	0.101258	1.07271	0.967742
LOC100569418	Uncharacterized protein	/	/	NA	NA	NA	NA	NA	NA	NA	NA	NA	NA	NA	NA	NA	NA	NA	NA	NA	NA	NA	NA	NA	NA	NA	NA	NA	NA	NA	NA	NA	NA
LOC100569269	Uncharacterized protein	/	/	NA	NA	NA	NA	NA	NA	NA	NA	NA	NA	NA	NA	NA	NA	NA	NA	NA	NA	NA	NA	NA	NA	NA	NA	NA	NA	NA	NA	NA	NA
LOC100569179	UDP-N-acetylglucosamine	sxc	N-acetylglucosaminyltransferase	5.06381	20.0568	-1.96244	3.89721	0.0530291	6.98535	19.014	-1.63676	3.10967	0.175647	8.3762	24.0134	-1.4755	2.7808	0.161185	10.2831	13.6261	-0.382849	1.30391	0.910326	14.9021	13.7249	0.096431	1.06913	0.994827	9.15628	14.5185	-0.621718	1.53871	0.892142
LOC103308943	Uncharacterized protein	/	/	NA	NA	NA	NA	NA	NA	NA	NA	NA	NA	NA	NA	NA	NA	NA	NA	NA	NA	NA	NA	NA	NA	NA	NA	NA	NA	NA	NA	NA	NA
LOC100163229	Nuclease HARBI1 isoform X2	CG43088	Uncharaterized protein	NA	NA	NA	NA	NA	NA	NA	NA	NA	NA	NA	NA	NA	NA	NA	NA	NA	NA	NA	NA	NA	NA	NA	NA	NA	NA	NA	NA	NA	NA
LOC107883347	Uncharacterized protein	CG4404	Uncharaterized protein	NA	NA	NA	NA	NA	NA	NA	NA	NA	NA	NA	NA	NA	NA	NA	NA	NA	NA	NA	NA	NA	NA	NA	NA	NA	NA	NA	NA	NA	NA
LOC100161186	MAPK/MAK/MRK overlapping kinase-like	CG42366	Mitogen-activated protein kinase	NA	NA	NA	NA	NA	NA	NA	NA	NA	NA	NA	NA	NA	NA	NA	NA	NA	NA	NA	NA	NA	NA	NA	NA	NA	NA	NA	NA	NA	NA
LOC100159148	Nuclear pore complex protein	/	/	NA	NA	NA	NA	NA	NA	NA	NA	NA	NA	NA	NA	NA	NA	NA	NA	NA	NA	NA	NA	NA	NA	NA	NA	NA	NA	NA	NA	NA	NA
LOC100168027	microprocessor complex DGCR8-like	pasha	Partner of drosha	NA	NA	NA	NA	NA	NA	NA	NA	NA	NA	NA	NA	NA	NA	NA	NA	NA	NA	NA	NA	NA	NA	NA	NA	NA	NA	NA	NA	NA	NA
LOC100165999	anaphase-promoting complex subunit 10	APC10	Anaphase promoting complex	NA	NA	NA	NA	NA	NA	NA	NA	NA	NA	NA	NA	NA	NA	NA	NA	NA	NA	NA	NA	NA	NA	NA	NA	NA	NA	NA	NA	NA	NA
LOC100568829	Uncharacterized protein	/	/	NA	NA	NA	NA	NA	NA	NA	NA	NA	NA	NA	NA	NA	NA	NA	NA	NA	NA	NA	NA	NA	NA	NA	NA	NA	NA	NA	NA	NA	NA
LOC100570789	Uncharacterized protein	/	/	NA	NA	NA	NA	NA	NA	NA	NA	NA	NA	NA	NA	NA	NA	NA	NA	NA	NA	NA	NA	NA	NA	NA	NA	NA	NA	NA	NA	NA	NA
LOC100568498	Uncharacterized protein	/	/	50.395	58.6731	-0.218173	1.16326	0.831072	47.2579	28.6475	0.671661	1.59291	0.324158	28.6529	50.8547	-0.836731	1.786	0.179312	71.6445	79.3511	-0.144166	1.10509	0.950387	77.7572	67.8569	0.198228	1.14729	0.899953	75.2881	70.9354	0.083534	1.05961	0.988469
LOC100568585	Uncharacterized protein	/	/	NA	NA	NA	NA	NA	NA	NA	NA	NA	NA	NA	NA	NA	NA	NA	NA	NA	NA	NA	NA	NA	NA	NA	NA	NA	NA	NA	NA	NA	NA
LOC100168655	scavenger receptor class B member 1	CG40006	Uncharaterized protein	313.446	288.971	0.116106	1.08381	0.8546	384.074	302.043	0.328707	1.25589	0.409109	343.971	297.704	0.206296	1.15372	0.703738	280.045	223.845	0.321973	1.25004	0.558543	594.209	305.668	0.958402	1.94316	0.0012436	319.688	277.121	0.204177	1.15203	0.898038
LOC100169017	fatty acyl-CoA reductase 1	CG1441	fatty acyl-CoA reductase 1	133.482	172.607	-0.371187	1.29342	0.537489	155.229	135.737	0.203844	1.15176	0.749152	125.474	168.375	-0.421687	1.33949	0.473306	218.729	168.991	0.374447	1.29634	0.635156	197.367	170.943	0.211765	1.1581	0.85075	139.034	152.477	-0.13419	1.09748	0.970283
LOC100163133	Uncharacterized protein	RhoGAP102A	Rho GTPase activating protein	478.45	435.462	0.135573	1.09853	0.80371	528.034	446.396	0.237681	1.1791	0.5376	539.016	477.413	0.175612	1.12944	0.734033	438.174	430.305	0.0274469	1.01921	0.9867	368.443	415.632	-0.175533	1.12938	0.80068	423.563	398.455	0.0893877	1.06392	0.971914
LOC100159717	transcription factor glial cells missing-like	gcm	Glial cells missing	35.3706	25.2231	0.4813	1.396	0.564472	43.9491	37.608	0.4456	1.36188	0.583631	45.1155	41.1231	0.135337	1.09835	0.916434	35.0281	50.6478	-0.533204	1.44714	0.588218	36.3906	40.9995	-0.163779	1.12022	0.930437	41.5384	48.5389	-0.224302	1.16821	0.959471
LOC100163837	bleomycin hydrolase-like	CG1440	Cysteine-type peptidase	NA	NA	NA	NA	NA	NA	NA	NA	NA	NA	NA	NA	NA	NA	NA	NA	NA	NA	NA	NA	NA	NA	NA	NA	NA	NA	NA	NA	NA	NA
LOC100573568	Uncharacterized protein	/	/	NA	NA	NA	NA	NA	NA	NA	NA	NA	NA	NA	NA	NA	NA	NA	NA	NA	NA	NA	NA	NA	NA	NA	NA	NA	NA	NA	NA	NA	NA
LOC100573386	Uncharacterized protein	CG6761	Uncharaterized protein	NA	NA	NA	NA	NA	NA	NA	NA	NA	NA	NA	NA	NA	NA	NA	NA	NA	NA	NA	NA	NA	NA	NA	NA	NA	NA	NA	NA	NA	NA
LOC100164133	GTP cyclohydrolase 1-like	Punch	GTP cyclohydrolase	3895.49	2667	0.546586	1.46063	0.323272	2113.53	2170.45	-0.0381232	1.02678	0.967369	1309.98	1446.37	-0.14334	1.10446	0.868651	2918.76	2820.38	0.0494858	1.0349	0.984592	3354.06	2328.67	0.527021	1.44095	0.356448	1881.71	2094.68	-0.15473	1.11321	0.962909
LOC100167415	tigger transposable element-derived	Cag	Uncharaterized protein	NA	NA	NA	NA	NA	NA	NA	NA	NA	NA	NA	NA	NA	NA	NA	NA	NA	NA	NA	NA	NA	NA	NA	NA	NA	NA	NA	NA	NA	NA
LOC100159233	zinc finger protein 180-like	Crol	Zn finger protein	NA	NA	NA	NA	NA	NA	NA	NA	NA	NA	NA	NA	NA	NA	NA	NA	NA	NA	NA	NA	NA	NA	NA	NA	NA	NA	NA	NA	NA	NA
LOC100161275	zinc finger protein 271-like	Crol	Zn finger protein	NA	NA	NA	NA	NA	NA	NA	NA	NA	NA	NA	NA	NA	NA	NA	NA	NA	NA	NA	NA	NA	NA	NA	NA	NA	NA	NA	NA	NA	NA
LOC107882169	zinc finger protein 239-like	Glass	Zn finger protein	NA	NA	NA	NA	NA	NA	NA	NA	NA	NA	NA	NA	NA	NA	NA	NA	NA	NA	NA	NA	NA	NA	NA	NA	NA	NA	NA	NA	NA	NA

## Sheet: Normalized CPM_32 genes_Embryos
Transcriptomic bases of sex loss in the pea aphid
Huguet M.D., Robin S., Hudaverdian S., Tanguy S., Leterme-Prunier N., Cloteau R., Baulande S., Legoix-Né P., Legeai F., Simon J.-C., Jaquiéry J., Tagu D. and Le Trionnaire G.*
* Corresponding author: gael.le-trionnaire@inrae.fr
Table S5 – Normalized and differential expression data for the 32 genes of the candidate region in heads and in embryos
Gene.id (A. pisum)	Description (A. pisum)	Gene Annotation (D. melanogaster)	Description (D. melanogaster)	CP_LD_e17	CP_LD_e18	CP_SD_e17	CP_SD_e18	OP_LD_e17	OP_LD_e18	OP_SD_e17	OP_SD_e18
LOC103308741	Uncharacterized protein	CG16854	Uncharaterized protein	NA	NA	NA	NA	NA	NA	NA	NA
LOC100570325	Uncharacterized protein	/	/	NA	NA	NA	NA	NA	NA	NA	NA
LOC100160994	Alpha-tocopherol transfer protein	CG10026	Uncharaterized protein	194.765	313.315	134.796	268.729	231.095	256.741	78.3153	146.226
LOC100570523	Nuclear cap-binding protein	Cbp20	Cap Binding protein	41.2837	89.2363	38.0024	53.1434	170.185	101.99	51.8014	106.316
LOC100570687	Uncharacterized protein	Tgs1	Trimethylguanosine synthase 1	34.2905	50.4267	42.5979	58.7019	74.6623	47.9642	85.6214	77.1017
LOC100169137	Sphingomyelin phosphodiesterase	CG6962	Sphingomyelin phosphodiesterase	663.255	662.181	981.707	771.535	652.99	507.872	867.595	740.096
LOC100569418	Uncharacterized protein	/	/	NA	NA	NA	NA	NA	NA	NA	NA
LOC100569269	Uncharacterized protein	/	/	NA	NA	NA	NA	NA	NA	NA	NA
LOC100569179	UDP-N-acetylglucosamine	sxc	N-acetylglucosaminyltransferase	17.6797	8.39388	111.877	29.0846	21.8542	34.1186	56.9945	53.4059
LOC103308943	Uncharacterized protein	/	/	NA	NA	NA	NA	NA	NA	NA	NA
LOC100163229	Nuclease HARBI1 isoform X2	CG43088	Uncharaterized protein	NA	NA	NA	NA	NA	NA	NA	NA
LOC107883347	Uncharacterized protein	CG4404	Uncharaterized protein	NA	NA	NA	NA	NA	NA	NA	NA
LOC100161186	MAPK/MAK/MRK overlapping kinase-like	CG42366	Mitogen-activated protein kinase	NA	NA	NA	NA	NA	NA	NA	NA
LOC100159148	Nuclear pore complex protein	/	/	0	0	97.9586	13.249	0	0	5.73338	1.16761
LOC100168027	microprocessor complex DGCR8-like	pasha	Partner of drosha	1.04175	0	338.012	43.3473	0	0.200713	15.7768	2.98377
LOC100165999	anaphase-promoting complex subunit 10	APC10	Anaphase promoting complex	4.46944	8.80566	37.8251	14.7567	15.7022	6.87531	4.13189	7.99587
LOC100568829	Uncharacterized protein	/	/	NA	NA	NA	NA	NA	NA	NA	NA
LOC100570789	Uncharacterized protein	/	/	17.327	20.4426	54.4355	48.6786	30.1923	16.3944	35.7796	41.1793
LOC100568498	Uncharacterized protein	/	/	177.929	88.3523	186.5	213.325	118.074	156.626	230.315	233.081
LOC100568585	Uncharacterized protein	/	/	NA	NA	NA	NA	NA	NA	NA	NA
LOC100168655	scavenger receptor class B member 1	CG40006	Uncharaterized protein	1139.62	2477.9	385.226	1527.38	1252.35	2299.05	506.732	1329.61
LOC100169017	fatty acyl-CoA reductase 1	CG1441	fatty acyl-CoA reductase 1	1999.17	363.482	837.147	559.134	1734.22	315.165	1352.34	841.567
LOC100163133	Uncharacterized protein	RhoGAP102A	Rho GTPase activating protein	111.945	227.503	86.3605	277.21	114.964	327.425	115.803	235.207
LOC100159717	transcription factor glial cells missing-like	gcm	Glial cells missing	86.6388	77.1665	67.8167	131.802	139.245	116.96	98.5307	126.68
LOC100163837	bleomycin hydrolase-like	CG1440	Cysteine-type peptidase	NA	NA	NA	NA	NA	NA	NA	NA
LOC100573568	Uncharacterized protein	/	/	NA	NA	NA	NA	NA	NA	NA	NA
LOC100573386	Uncharacterized protein	CG6761	Uncharaterized protein	NA	NA	NA	NA	NA	NA	NA	NA
LOC100164133	GTP cyclohydrolase 1-like	Punch	GTP cyclohydrolase	1372.24	2065.43	572.81	2001.14	1732.84	2248.03	838.152	1959.03
LOC100167415	tigger transposable element-derived	Cag	Uncharaterized protein	NA	NA	NA	NA	NA	NA	NA	NA
LOC100159233	zinc finger protein 180-like	Crol	Zn finger protein	NA	NA	NA	NA	NA	NA	NA	NA
LOC100161275	zinc finger protein 271-like	Crol	Zn finger protein	NA	NA	NA	NA	NA	NA	NA	NA
LOC107882169	zinc finger protein 239-like	Glass	Zn finger protein	NA	NA	NA	NA	NA	NA	NA	NA

## Sheet: DEGs LD-SD_32 genes_Embryos
Transcriptomic bases of sex loss in the pea aphid
Huguet M.D., Robin S., Hudaverdian S., Tanguy S., Leterme-Prunier N., Cloteau R., Baulande S., Legoix-Né P., Legeai F., Simon J.-C., Jaquiéry J., Tagu D. and Le Trionnaire G.*
* Corresponding author: gael.le-trionnaire@inrae.fr
Table S5 – Normalized and differential expression data for the 32 genes of the candidate region in heads and in embryos
Gene.id (A. pisum)	Description (A. pisum)	Gene Annotation (D. melanogaster)	Description (D. melanogaster)	CP_LD_e17	CP_SD_e17	logFC (CP_e17)	FC (CP_e17)	FDR (CP_e17)	CP_LD_e18	CP_SD_e18	logFC (CP_e18)	FC (CP_e18)	FDR (CP_e18)	OP_LD_e17	OP_SD_e17	logFC (OP_e17)	FC (OP_e17)	FDR (OP_e17)	OP_LD_e18	OP_SD_e18	logFC (OP_e18)	FC (OP_e18)	FDR (OP_e18)
LOC103308741	Uncharacterized protein	CG16854	Uncharaterized protein	NA	NA	NA	NA	NA	NA	NA	NA	NA	NA	NA	NA	NA	NA	NA	NA	NA	NA	NA	NA
LOC100570325	Uncharacterized protein	/	/	NA	NA	NA	NA	NA	NA	NA	NA	NA	NA	NA	NA	NA	NA	NA	NA	NA	NA	NA	NA
LOC100160994	Alpha-tocopherol transfer protein	CG10026	Uncharaterized protein	194.765	134.796	-0.526316	1.44025	0.145368	313.315	268.729	-0.221385	1.16585	0.561652	231.095	78.3153	-1.55996	2.94845	0.000108248	256.741	146.226	-0.806383	1.74882	0.0830453
LOC100570523	Nuclear cap-binding protein	Cbp20	Cap Binding protein	41.2837	38.0024	-0.105906	1.07617	0.851883	89.2363	53.1434	-0.74643	1.67764	0.121319	170.185	51.8014	-1.70553	3.26148	0.000517493	101.99	106.316	0.0656537	1.04656	0.941751
LOC100570687	Uncharacterized protein	Tgs1	Trimethylguanosine synthase 1	34.2905	42.5979	0.306828	1.23698	0.488611	50.4267	58.7019	0.212378	1.1586	0.645539	74.6623	85.6214	0.204163	1.15202	0.601068	47.9642	77.1017	0.692054	1.61558	0.195152
LOC100169137	Sphingomyelin phosphodiesterase	CG6962	Sphingomyelin phosphodiesterase	663.255	981.707	0.563039	1.47738	0.0511964	662.181	771.535	0.219556	1.16438	0.463243	652.99	867.595	0.4117	1.33025	0.11584	507.872	740.096	0.542062	1.45605	0.139472
LOC100569418	Uncharacterized protein	/	/	NA	NA	NA	NA	NA	NA	NA	NA	NA	NA	NA	NA	NA	NA	NA	NA	NA	NA	NA	NA
LOC100569269	Uncharacterized protein	/	/	NA	NA	NA	NA	NA	NA	NA	NA	NA	NA	NA	NA	NA	NA	NA	NA	NA	NA	NA	NA
LOC100569179	UDP-N-acetylglucosamine	sxc	N-acetylglucosaminyltransferase	17.6797	111.877	2.64019	6.23415	0.000909746	8.39388	29.0846	1.83059	3.55683	0.0353645	21.8542	56.9945	1.33422	2.52139	0.047784	34.1186	53.4059	0.592064	1.5074	0.540256
LOC103308943	Uncharacterized protein	/	/	NA	NA	NA	NA	NA	NA	NA	NA	NA	NA	NA	NA	NA	NA	NA	NA	NA	NA	NA	NA
LOC100163229	Nuclease HARBI1 isoform X2	CG43088	Uncharaterized protein	NA	NA	NA	NA	NA	NA	NA	NA	NA	NA	NA	NA	NA	NA	NA	NA	NA	NA	NA	NA
LOC107883347	Uncharacterized protein	CG4404	Uncharaterized protein	NA	NA	NA	NA	NA	NA	NA	NA	NA	NA	NA	NA	NA	NA	NA	NA	NA	NA	NA	NA
LOC100161186	MAPK/MAK/MRK overlapping kinase-like	CG42366	Mitogen-activated protein kinase	NA	NA	NA	NA	NA	NA	NA	NA	NA	NA	NA	NA	NA	NA	NA	NA	NA	NA	NA	NA
LOC100159148	Nuclear pore complex protein	/	/	0	97.9586	9.61565	784.513	5.86081e-05	0	13.249	6.76171	108.512	0.010148	0	5.73338	5.58231	47.9118	0.0272588	0	1.16761	3.41759	10.6855	0.312524
LOC100168027	microprocessor complex DGCR8-like	pasha	Partner of drosha	1.04175	338.012	8.56809	379.535	4.34892e-07	0	43.3473	8.45354	350.565	0.000227473	0	15.7768	7.00081	128.072	0.000813261	0.200713	2.98377	2.72312	6.60297	0.195162
LOC100165999	anaphase-promoting complex subunit 10	APC10	Anaphase promoting complex	4.46944	37.8251	3.05975	8.3383	0.000546403	8.80566	14.7567	0.761153	1.69485	0.356145	15.7022	4.13189	-1.86185	3.63472	0.0153071	6.87531	7.99587	0.328883	1.25604	0.804197
LOC100568829	Uncharacterized protein	/	/	NA	NA	NA	NA	NA	NA	NA	NA	NA	NA	NA	NA	NA	NA	NA	NA	NA	NA	NA	NA
LOC100570789	Uncharacterized protein	/	/	17.327	54.4355	1.63676	3.10968	0.0170824	20.4426	48.6786	1.2139	2.31965	0.0773957	30.1923	35.7796	0.268345	1.20443	0.671809	16.3944	41.1793	1.28464	2.43621	0.135568
LOC100568498	Uncharacterized protein	/	/	177.929	186.5	0.0626752	1.0444	0.880999	88.3523	213.325	1.27339	2.41729	0.00194466	118.074	230.315	0.958639	1.94348	0.00628928	156.626	233.081	0.560878	1.47517	0.219533
LOC100568585	Uncharacterized protein	/	/	NA	NA	NA	NA	NA	NA	NA	NA	NA	NA	NA	NA	NA	NA	NA	NA	NA	NA	NA	NA
LOC100168655	scavenger receptor class B member 1	CG40006	Uncharaterized protein	1139.62	385.226	-1.56216	2.95296	0.000135054	2477.9	1527.38	-0.698348	1.62265	0.0498861	1252.35	506.732	-1.30593	2.47242	0.000416074	2299.05	1329.61	-0.790315	1.72945	0.0804787
LOC100169017	fatty acyl-CoA reductase 1	CG1441	fatty acyl-CoA reductase 1	1999.17	837.147	-1.25527	2.38712	0.000731452	363.482	559.134	0.620531	1.53744	0.073862	1734.22	1352.34	-0.357896	1.28156	0.24291	315.165	841.567	1.4201	2.67603	0.00697829
LOC100163133	Uncharacterized protein	RhoGAP102A	Rho GTPase activating protein	111.945	86.3605	-0.365198	1.28806	0.461602	227.503	277.21	0.284947	1.21837	0.568267	114.964	115.803	0.00115609	1.0008	1	327.425	235.207	-0.482462	1.39713	0.443723
LOC100159717	transcription factor glial cells missing-like	gcm	Glial cells missing	86.6388	67.8167	-0.347281	1.27216	0.344089	77.1665	131.802	0.771533	1.70708	0.0389443	139.245	98.5307	-0.499235	1.41346	0.126225	116.96	126.68	0.11614	1.08383	0.847035
LOC100163837	bleomycin hydrolase-like	CG1440	Cysteine-type peptidase	NA	NA	NA	NA	NA	NA	NA	NA	NA	NA	NA	NA	NA	NA	NA	NA	NA	NA	NA	NA
LOC100573568	Uncharacterized protein	/	/	NA	NA	NA	NA	NA	NA	NA	NA	NA	NA	NA	NA	NA	NA	NA	NA	NA	NA	NA	NA
LOC100573386	Uncharacterized protein	CG6761	Uncharaterized protein	NA	NA	NA	NA	NA	NA	NA	NA	NA	NA	NA	NA	NA	NA	NA	NA	NA	NA	NA	NA
LOC100164133	GTP cyclohydrolase 1-like	Punch	GTP cyclohydrolase	1372.24	572.81	-1.25804	2.39171	0.0027346	2065.43	2001.14	-0.045497	1.03204	0.923897	1732.84	838.152	-1.04796	2.0676	0.00547184	2248.03	1959.03	-0.197668	1.14684	0.739498
LOC100167415	tigger transposable element-derived	Cag	Uncharaterized protein	NA	NA	NA	NA	NA	NA	NA	NA	NA	NA	NA	NA	NA	NA	NA	NA	NA	NA	NA	NA
LOC100159233	zinc finger protein 180-like	Crol	Zn finger protein	NA	NA	NA	NA	NA	NA	NA	NA	NA	NA	NA	NA	NA	NA	NA	NA	NA	NA	NA	NA
LOC100161275	zinc finger protein 271-like	Crol	Zn finger protein	NA	NA	NA	NA	NA	NA	NA	NA	NA	NA	NA	NA	NA	NA	NA	NA	NA	NA	NA	NA
LOC107882169	zinc finger protein 239-like	Glass	Zn finger protein	NA	NA	NA	NA	NA	NA	NA	NA	NA	NA	NA	NA	NA	NA	NA	NA	NA	NA	NA	NA

## Sheet: DEGS CP-OP_32 genes_Embryos
Transcriptomic bases of sex loss in the pea aphid
Huguet M.D., Robin S., Hudaverdian S., Tanguy S., Leterme-Prunier N., Cloteau R., Baulande S., Legoix-Né P., Legeai F., Simon J.-C., Jaquiéry J., Tagu D. and Le Trionnaire G.*
* Corresponding author: gael.le-trionnaire@inrae.fr
Table S5 – Normalized and differential expression data for the 32 genes of the candidate region in heads and in embryos
Gene.id (A. pisum)	Description (A. pisum)	Gene Annotation (D. melanogaster)	Description (D. melanogaster)	CP_LD_e17	OP_LD_e17	logFC (LD_e17)	FC (LD_e17)	FDR (LD_e17)	CP_LD_e18	CP_LD_e18	logFC (LD_e18)	FC (LD_e18)	FDR (LD_e18)	CP_SD_e17	OP_SD_e17	logFC (SD_e17)	FC (SD_e17)	FDR (SD_e17)	CP_SD_e18	OP_SD_e18	logFC (SD_e18)	FC (SD_e18)	FDR (SD_e18)
LOC103308741	Uncharacterized protein	CG16854	Uncharaterized protein	NA	NA	NA	NA	NA	NA	NA	NA	NA	NA	NA	NA	NA	NA	NA	NA	NA	NA	NA	NA
LOC100570325	Uncharacterized protein	/	/	NA	NA	NA	NA	NA	NA	NA	NA	NA	NA	NA	NA	NA	NA	NA	NA	NA	NA	NA	NA
LOC100160994	Alpha-tocopherol transfer protein	CG10026	Uncharaterized protein	194.765	231.095	-0.252895	1.1916	0.543953	313.315	256.741	0.291877	1.22423	0.505986	134.796	78.3153	0.780746	1.71802	0.0680717	268.729	146.226	0.876874	1.83639	0.0453474
LOC100570523	Nuclear cap-binding protein	Cbp20	Cap Binding protein	41.2837	170.185	-2.04407	4.12408	0.00112002	89.2363	101.99	-0.186875	1.1383	0.772058	38.0024	51.8014	-0.444452	1.3608	0.56221	53.1434	106.316	-0.998959	1.99856	0.0866964
LOC100570687	Uncharacterized protein	Tgs1	Trimethylguanosine synthase 1	34.2905	74.6623	-1.1082	2.15577	0.0233375	50.4267	47.9642	0.0873366	1.06241	0.897495	42.5979	85.6214	-1.00554	2.00769	0.0308235	58.7019	77.1017	-0.392339	1.31252	0.534274
LOC100169137	Sphingomyelin phosphodiesterase	CG6962	Sphingomyelin phosphodiesterase	663.255	652.99	0.0269096	1.01883	0.964443	662.181	507.872	0.383024	1.30407	0.260297	981.707	867.595	0.178249	1.13151	0.735023	771.535	740.096	0.0605184	1.04284	0.913139
LOC100569418	Uncharacterized protein	/	/	NA	NA	NA	NA	NA	NA	NA	NA	NA	NA	NA	NA	NA	NA	NA	NA	NA	NA	NA	NA
LOC100569269	Uncharacterized protein	/	/	NA	NA	NA	NA	NA	NA	NA	NA	NA	NA	NA	NA	NA	NA	NA	NA	NA	NA	NA	NA
LOC100569179	UDP-N-acetylglucosamine	sxc	N-acetylglucosaminyltransferase	17.6797	21.8542	-0.337631	1.26368	0.725579	8.39388	34.1186	-2.10981	4.31634	0.0432185	111.877	56.9945	0.968342	1.95659	0.291389	29.0846	53.4059	-0.871283	1.82929	0.373455
LOC103308943	Uncharacterized protein	/	/	NA	NA	NA	NA	NA	NA	NA	NA	NA	NA	NA	NA	NA	NA	NA	NA	NA	NA	NA	NA
LOC100163229	Nuclease HARBI1 isoform X2	CG43088	Uncharaterized protein	NA	NA	NA	NA	NA	NA	NA	NA	NA	NA	NA	NA	NA	NA	NA	NA	NA	NA	NA	NA
LOC107883347	Uncharacterized protein	CG4404	Uncharaterized protein	NA	NA	NA	NA	NA	NA	NA	NA	NA	NA	NA	NA	NA	NA	NA	NA	NA	NA	NA	NA
LOC100161186	MAPK/MAK/MRK overlapping kinase-like	CG42366	Mitogen-activated protein kinase	NA	NA	NA	NA	NA	NA	NA	NA	NA	NA	NA	NA	NA	NA	NA	NA	NA	NA	NA	NA
LOC100159148	Nuclear pore complex protein	/	/	0	0	0	1	1	0	0	0	1	1	97.9586	5.73338	4.03334	16.3741	0.00142368	13.249	1.16761	3.34412	10.155	0.0354335
LOC100168027	microprocessor complex DGCR8-like	pasha	Partner of drosha	1.04175	0	2.83324	7.12671	0.41243	0	0.200713	-1.91602	3.7738	0.612772	338.012	15.7768	4.40052	21.1197	2.73477e-05	43.3473	2.98377	3.8144	14.0686	0.000783212
LOC100165999	anaphase-promoting complex subunit 10	APC10	Anaphase promoting complex	4.46944	15.7022	-1.78175	3.43844	0.0562235	8.80566	6.87531	0.452394	1.36831	0.692706	37.8251	4.13189	3.13985	8.8143	0.000381411	14.7567	7.99587	0.884665	1.84634	0.408242
LOC100568829	Uncharacterized protein	/	/	NA	NA	NA	NA	NA	NA	NA	NA	NA	NA	NA	NA	NA	NA	NA	NA	NA	NA	NA	NA
LOC100570789	Uncharacterized protein	/	/	17.327	30.1923	-0.762787	1.69677	0.323361	20.4426	16.3944	0.312301	1.24169	0.745629	54.4355	35.7796	0.605632	1.52165	0.545206	48.6786	41.1793	0.241566	1.18228	0.827115
LOC100568498	Uncharacterized protein	/	/	177.929	118.074	0.591217	1.50652	0.133925	88.3523	156.626	-0.839833	1.78984	0.062721	186.5	230.315	-0.304747	1.2352	0.604069	213.325	233.081	-0.127321	1.09226	0.84009
LOC100568585	Uncharacterized protein	/	/	NA	NA	NA	NA	NA	NA	NA	NA	NA	NA	NA	NA	NA	NA	NA	NA	NA	NA	NA	NA
LOC100168655	scavenger receptor class B member 1	CG40006	Uncharaterized protein	1139.62	1252.35	-0.138783	1.10098	0.754652	2477.9	2299.05	0.107494	1.07735	0.826594	385.226	506.732	-0.39502	1.31496	0.469244	1527.38	1329.61	0.199461	1.14827	0.735042
LOC100169017	fatty acyl-CoA reductase 1	CG1441	fatty acyl-CoA reductase 1	1999.17	1734.22	0.20574	1.15328	0.599834	363.482	315.165	0.21087	1.15739	0.628528	837.147	1352.34	-0.691632	1.61511	0.0842374	559.134	841.567	-0.588694	1.50388	0.17853
LOC100163133	Uncharacterized protein	RhoGAP102A	Rho GTPase activating protein	111.945	114.964	-0.0564613	1.03991	0.948489	227.503	327.425	-0.53245	1.44638	0.336772	86.3605	115.803	-0.422816	1.34054	0.585141	277.21	235.207	0.234959	1.17687	0.769624
LOC100159717	transcription factor glial cells missing-like	gcm	Glial cells missing	86.6388	139.245	-0.689799	1.61306	0.0785634	77.1665	116.96	-0.598373	1.51401	0.168177	67.8167	98.5307	-0.537845	1.4518	0.265262	131.802	126.68	0.0570199	1.04031	0.937689
LOC100163837	bleomycin hydrolase-like	CG1440	Cysteine-type peptidase	NA	NA	NA	NA	NA	NA	NA	NA	NA	NA	NA	NA	NA	NA	NA	NA	NA	NA	NA	NA
LOC100573568	Uncharacterized protein	/	/	NA	NA	NA	NA	NA	NA	NA	NA	NA	NA	NA	NA	NA	NA	NA	NA	NA	NA	NA	NA
LOC100573386	Uncharacterized protein	CG6761	Uncharaterized protein	NA	NA	NA	NA	NA	NA	NA	NA	NA	NA	NA	NA	NA	NA	NA	NA	NA	NA	NA	NA
LOC100164133	GTP cyclohydrolase 1-like	Punch	GTP cyclohydrolase	1372.24	1732.84	-0.338443	1.26439	0.436508	2065.43	2248.03	-0.121691	1.08801	0.8228	572.81	838.152	-0.548529	1.46259	0.313552	2001.14	1959.03	0.0304805	1.02135	0.971188
LOC100167415	tigger transposable element-derived	Cag	Uncharaterized protein	NA	NA	NA	NA	NA	NA	NA	NA	NA	NA	NA	NA	NA	NA	NA	NA	NA	NA	NA	NA
LOC100159233	zinc finger protein 180-like	Crol	Zn finger protein	NA	NA	NA	NA	NA	NA	NA	NA	NA	NA	NA	NA	NA	NA	NA	NA	NA	NA	NA	NA
LOC100161275	zinc finger protein 271-like	Crol	Zn finger protein	NA	NA	NA	NA	NA	NA	NA	NA	NA	NA	NA	NA	NA	NA	NA	NA	NA	NA	NA	NA
LOC107882169	zinc finger protein 239-like	Glass	Zn finger protein	NA	NA	NA	NA	NA	NA	NA	NA	NA	NA	NA	NA	NA	NA	NA	NA	NA	NA	NA	NA
