# Supplementary material for: Transcriptomic basis of sex loss in the pea aphid
Source: BMC Genomics. 2024 Feb 21;25:202. doi: 10.1186/s12864-023-09776-6 (PMC10882735; doi:10.1186/s12864-023-09776-6)
Supplement: Supplementary file 7 — Supplementary Material 7. Table S5 – Normalized and differential expression data for the 32 genes of the candidate region in heads and in embryos. [file 12864_2023_9776_MOESM7_ESM.xlsx]

## Sheet: Heads_7 clusters
Transcriptomic bases of sex loss in the pea aphid
Huguet M.D., Robin S., Hudaverdian S., Tanguy S., Leterme-Prunier N., Cloteau R., Baulande S., Legoix-Né P., Legeai F., Simon J.-C., Jaquiéry J., Tagu D. and Le Trionnaire G.*
* Corresponding author: gael.le-trionnaire@inrae.fr
Table S6 – Clustering analysis in heads and in embryos
Clusters	Gene.id (A. pisum)	Type of Gene	Description (A. pisum)	Gene.id (D. melanogaster)	Symbol (D. melanogaster)	Annotation (D. melanogaster)	Description (D. melanogaster)	CP_h2 (SD vs. LD)	CP_h3 (SD vs. LD)	CP_h4 (SD vs. LD)	OP_h2 (SD vs. LD)	OP_h3 (SD vs. LD)	OP_h4 (SD vs. LD)	LD_h2 (CP vs. OP)	LD_h3 (CP vs. OP)	LD_h4 (CP vs. OP)	SD_h2 (CP vs. OP)	SD_h3 (CP vs. OP)	SD_h4 (CP vs. OP)
1	Accoas	mRNA	acetyl coenzyme A synthase	FBgn0012034	AcCoAS	CG9390	Acetyl Coenzyme A synthase	0	0	0	0	1	0	0	0	0	0	0	0
1	Acn9	mRNA	protein ACN9 homolog, mitochondrial	FBgn0038437	Sdhaf3	CG14898	Succinate dehydrogenase assembly factor 3	1	1	1	0	1	0	0	0	0	0	0	0
1	ACYPI25200	mRNA	uncharacterized protein LOC100572800', 'uncharacterized protein LOC100572800 isoform X1'	NA	NA	NA	NA	1	1	1	0	0	0	0	0	0	0	0	0
1	ACYPI30763	mRNA	uncharacterized protein LOC100572372', 'uncharacterized protein LOC100572372 isoform X1'	NA	NA	NA	NA	0	1	0	0	0	0	0	0	0	0	0	0
1	ACYPI32014	mRNA	uncharacterized protein LOC100571492', 'uncharacterized protein LOC100571492 isoform X1'	NA	NA	NA	NA	1	1	1	1	1	1	0	0	0	0	0	0
1	ACYPI37262	mRNA	uncharacterized protein LOC100568560	NA	NA	NA	NA	0	0	1	0	0	0	0	0	0	0	0	0
1	ACYPI37407	mRNA	uncharacterized protein LOC100573843 precursor	NA	NA	NA	NA	0	0	1	0	0	0	0	0	0	0	0	0
1	ACYPI39568	mRNA	uncharacterized protein LOC100569946 precursor	NA	NA	NA	NA	0	0	1	0	1	1	0	0	0	0	0	0
1	ACYPI40782	mRNA	uncharacterized protein LOC100575789', 'uncharacterized protein LOC100575789 isoform X1', 'uncharacterized protein LOC100575789 isoform X2'	FBgn0001301	kel	CG7210	kelch	1	1	1	1	1	1	0	0	0	0	0	0
1	ACYPI41887	mRNA	uncharacterized protein LOC100572529	NA	NA	NA	NA	1	1	0	0	1	0	0	0	0	0	0	0
1	ACYPI44617	mRNA	uncharacterized protein LOC100575785', 'uncharacterized protein LOC100575785 isoform X1'	NA	NA	NA	NA	0	1	0	0	0	0	0	0	0	0	0	0
1	ACYPI52640	mRNA	uncharacterized protein LOC100570054	NA	NA	NA	NA	0	0	0	0	0	1	0	0	0	0	0	0
1	ACYPI53008	mRNA	uncharacterized protein LOC100573327	FBgn0034919	CG5569	CG5569	no_fullname	0	1	0	0	1	0	0	0	0	0	0	0
1	ACYPI53115	mRNA	uncharacterized protein LOC103309692	NA	NA	NA	NA	1	1	1	1	1	1	0	0	0	0	0	0
1	ACYPI53166	mRNA	uncharacterized protein LOC100572976', 'uncharacterized protein LOC100572976 isoform X1'	NA	NA	NA	NA	0	0	0	0	1	0	0	0	0	0	0	0
1	ACYPI54307	mRNA	uncharacterized protein LOC100571469', 'uncharacterized protein LOC100571469 isoform X1'	NA	NA	NA	NA	0	1	1	0	1	1	0	0	0	0	0	0
1	ACYPI56502	mRNA	uncharacterized protein LOC100574994	NA	NA	NA	NA	0	0	1	0	1	1	0	0	0	0	0	0
1	ACYPI56506	mRNA	uncharacterized protein LOC100572986	NA	NA	NA	NA	0	1	1	0	1	0	0	0	0	0	0	0
1	Arfgap2	mRNA	ADP-ribosylation factor GTPase activating protein 2', 'ADP-ribosylation factor GTPase activating protein 2 isoform X1'	FBgn0037182	ArfGAP3	CG6838	ADP-ribosylation factor GTPase activating protein 3	1	1	1	0	1	0	0	0	0	0	0	0
1	Atg5	mRNA	Autophagy-specific gene 5	FBgn0029943	Atg5	CG1643	Autophagy-related 5	1	1	1	1	1	0	0	0	0	0	0	0
1	Bloc1s2	mRNA	biogenesis of lysosome-related organelles complex 1 subunit 2	FBgn0036118	Blos2	CG14145	Biogenesis of lysosome-related organelles complex 1, subunit 2	1	1	0	0	1	0	0	0	0	0	0	0
1	Bola3	mRNA	bolA-like protein 3	NA	NA	NA	NA	1	1	0	0	1	0	0	0	0	0	0	0
1	Cact	mRNA	cactus', 'cactus isoform X1', 'cactus isoform X2', 'cactus isoform X3'	FBgn0000250	cact	CG5848	cactus	0	1	0	0	1	0	0	0	0	0	0	0
1	clk	mRNA	clock', 'clock isoform X1', 'clock isoform X2', 'clock isoform X3'	FBgn0023076	Clk	CG7391	Clock	1	0	1	1	1	1	0	1	0	0	0	0
1	Cog6	mRNA	component of oligomeric golgi complex 6', 'component of oligomeric golgi complex 6 isoform X1'	FBgn0033401	Cog6	CG1968	Component of oligomeric golgi complex 6	1	0	0	0	0	0	0	0	0	0	0	0
1	Commd3	mRNA	COMM domain-containing protein 3', 'COMM domain-containing protein 3 isoform X1'	NA	NA	NA	NA	1	1	1	1	1	1	0	0	0	0	0	0
1	cp68	mRNA	cuticular protein 68 isoform X1', 'cuticular protein 68 precursor'	NA	NA	NA	NA	0	1	1	0	1	1	0	0	0	0	0	0
1	cp72	mRNA	cuticular protein 72 precursor	NA	NA	NA	NA	0	1	0	0	0	0	0	0	0	0	0	0
1	Cpap3-d1	mRNA	cuticular protein analogous to peritrophins 3-D1 precursor	FBgn0022770	Peritrophin-A	CG17058	Peritrophin A	0	1	0	0	0	0	0	0	0	0	0	0
1	Cpap3-d2	mRNA	cuticular protein analogous to peritrophins 3-D2 precursor	NA	NA	NA	NA	0	0	1	0	0	0	0	0	0	0	0	0
1	cprr1-4	mRNA	RR1 cuticle protein 4 precursor	NA	NA	NA	NA	0	0	0	0	0	1	0	0	0	0	0	0
1	Ctps	mRNA	CTP synthase	FBgn0266452	CTPsyn	CG45070	CTP synthase	0	0	1	0	0	1	0	0	0	0	0	0
1	Ctsk1	mRNA	cathepsin K-1 precursor	FBgn0250848	26-29-p	CG8947	26-29kD-proteinase	0	0	0	0	0	1	0	0	0	0	0	0
1	Dcps	mRNA	mRNA decapping enzyme	FBgn0037372	CG2091	CG2091	no_fullname	1	1	1	1	1	1	0	0	1	0	0	0
1	Dctn6	mRNA	dynactin subunit 6	FBgn0086446	DCTN6-p27	CG17347	Dynactin 6, p27 subunit	0	1	0	0	0	0	0	0	0	0	0	0
1	Dhfr	mRNA	dihydrofolate reductase	FBgn0004087	Dhfr	CG14887	Dihydrofolate reductase	0	1	0	0	0	0	0	0	0	0	0	0
1	Dohh	mRNA	deoxyhypusine hydroxylase	FBgn0261479	nero	CG2245	nero	0	1	0	0	0	0	0	0	0	0	0	0
1	Dtd1	mRNA	D-tyrosyl-tRNA(Tyr) deacylase 1', 'D-tyrosyl-tRNA(Tyr) deacylase 1 isoform X1'	FBgn0037898	Dtd	CG18643	D-aminoacyl-tRNA deacylase	1	0	0	0	0	0	0	0	0	0	0	0
1	E(r)	mRNA	enhancer of rudimentary	FBgn0011586	e(r)	CG1871	enhancer of rudimentary	1	1	1	0	1	0	0	0	0	0	0	0
1	Ecr	mRNA	ecdysone receptor isoform A', 'ecdysone receptor isoform B1', 'ecdysone receptor isoform X1'	FBgn0000546	EcR	CG1765	Ecdysone receptor	0	0	1	0	0	0	0	0	0	0	0	0
1	Elovl6	mRNA	ELOVL family member 6, elongation of long chain fatty acids', 'ELOVL family member 6, elongation of long chain fatty acids isoform X1'	FBgn0260960	Baldspot	CG3971	Baldspot	0	1	0	0	1	1	0	0	0	0	0	0
1	Enpep	mRNA	glutamyl aminopeptidase	FBgn0052473	CG32473	CG32473	no_fullname	0	1	1	0	1	0	0	0	0	0	0	0
1	Eri1	mRNA	exoribonuclease 1	FBgn0265192	Snp	CG44248	Snipper	0	1	0	0	1	0	0	0	0	0	0	0
1	Fbxo5	mRNA	F-box only protein 5', 'F-box only protein 5 isoform X1'	NA	NA	NA	NA	0	0	1	0	0	1	0	0	0	0	0	0
1	Fnta	mRNA	protein farnesyltransferase/geranylgeranyltransferase type-1 subunit alpha	FBgn0031633	Fnta	CG2976	Farnesyl transferase alpha	0	1	0	0	0	1	0	0	0	0	0	0
1	Gpr143	mRNA	G protein-coupled receptor 143	NA	NA	NA	NA	1	1	1	0	0	1	0	0	0	0	0	0
1	Hb	mRNA	hunchback', 'hunchback isoform X1'	FBgn0001180	hb	CG9786	hunchback	0	0	0	0	0	1	0	0	0	0	0	0
1	Intu	mRNA	PDZ domain-containing protein 6', 'PDZ domain-containing protein 6 isoform X1', 'PDZ domain-containing protein 6 isoform X2'	FBgn0001259	in	CG16993	inturned	1	0	0	1	0	0	0	0	0	0	0	0
1	Jhamt	mRNA	juvenile hormone acid methyltransferase', 'juvenile hormone acid methyltransferase isoform X1'	FBgn0028841	jhamt	CG17330	juvenile hormone acid methyltransferase	0	0	0	0	0	0	0	0	0	0	0	1
1	LOC100144797	mRNA	protein tyrosine phosphatase-like protein	FBgn0032394	Hacd1	CG6746	3-hydroxyacyl-CoA dehydratase 1	0	1	0	0	1	0	0	0	0	0	0	0
1	LOC100158661	mRNA	neurotrimin-like isoform X2', 'zwei Ig domain protein zig-8-like isoform X1'	FBgn0040823	dpr6	CG14162	defective proboscis extension response 6	0	0	0	0	0	1	0	0	0	0	0	0
1	LOC100158668	mRNA	uncharacterized protein LOC100158668	NA	NA	NA	NA	1	1	1	1	1	1	0	0	0	0	0	0
1	LOC100158686	mRNA	dnaJ homolog subfamily C member 9	FBgn0037878	CG6693	CG6693	no_fullname	1	1	1	0	0	1	0	0	0	0	0	0
1	LOC100158689	mRNA	uncharacterized protein LOC100158689	NA	NA	NA	NA	1	0	0	1	0	0	0	0	0	0	0	0
1	LOC100158696	mRNA	snurportin-1 isoform X1', 'snurportin-1 isoform X2'	FBgn0259199	Snup	CG42303	Snurportin	1	0	0	0	1	0	0	0	0	0	0	0
1	LOC100158702	mRNA	uncharacterized protein LOC100158702	FBgn0028424	JhI-26	CG3767	Juvenile hormone-inducible protein 26	0	1	0	0	0	0	0	0	1	0	0	0
1	LOC100158704	mRNA	kelch-like protein 17 isoform X1', 'kelch-like protein 17 isoform X2', 'kelch-like protein 17 isoform X3', 'kelch-like protein 17 isoform X7', 'kelch-like protein 3 isoform X4', 'kelch-like protein 3 isoform X5', 'kelch-like protein 3 isoform X6'	FBgn0001301	kel	CG7210	kelch	0	0	1	0	1	0	0	0	0	0	0	0
1	LOC100158742	mRNA	uncharacterized protein LOC100158742	FBgn0028983	Spn55B	CG10913	Serpin 55B	0	1	1	0	1	0	0	0	0	0	0	0
1	LOC100158745	mRNA	protein cornichon	FBgn0000339	cni	CG5855	cornichon	1	1	1	1	1	1	0	0	0	0	0	0
1	LOC100158783	mRNA	uncharacterized protein LOC100158783 isoform X1', 'uncharacterized protein LOC100158783 isoform X2'	FBgn0261341	verm	CG8756	vermiform	0	1	0	0	0	0	0	0	1	0	0	0
1	LOC100158788	mRNA	dolichyl-diphosphooligosaccharide--protein glycosyltransferase subunit DAD1	FBgn0263852	Dad1	CG13393	Defender against apoptotic cell death 1	1	1	1	1	1	0	0	0	0	0	0	0
1	LOC100158792	mRNA	aldo-keto reductase family 1 member B1	FBgn0086254	Akr1B	CG6084	Aldo-keto reductase 1B	1	0	0	0	0	0	0	0	0	0	0	0
1	LOC100158796	mRNA	uncharacterized protein LOC100158796	FBgn0261341	verm	CG8756	vermiform	0	0	0	1	0	0	0	0	0	1	0	0
1	LOC100158803	mRNA	dolichyldiphosphatase 1 isoform X1', 'dolichyldiphosphatase 1 isoform X2', 'dolichyldiphosphatase 1 isoform X3'	NA	NA	NA	NA	0	1	0	0	1	0	0	0	0	0	0	0
1	LOC100158813	mRNA	coiled-coil-helix-coiled-coil-helix domain-containing protein 1	NA	NA	NA	NA	0	1	0	0	1	0	0	0	0	0	0	0
1	LOC100158821	mRNA	phosphatidylinositol-glycan biosynthesis class X protein	NA	NA	NA	NA	0	0	0	0	0	1	0	0	0	0	0	0
1	LOC100158826	mRNA	microtubule-associated protein futsch	FBgn0259108	futsch	CG34387	futsch	0	0	1	0	0	1	0	0	0	0	0	0
1	LOC100158828	mRNA	nuclear pore complex protein Nup85	FBgn0034310	Nup75	CG5733	Nucleoporin 75kD	0	1	1	1	0	1	0	0	0	0	0	0
1	LOC100158830	mRNA	histone acetyltransferase type B catalytic subunit	FBgn0037376	Hat1	CG2051	Histone acetyltransferase 1	0	0	1	0	1	0	0	0	0	0	0	0
1	LOC100158837	mRNA	zinc finger protein 431	FBgn0020309	crol	CG14938	crooked legs	1	1	0	0	1	0	0	0	0	0	0	0
1	LOC100158838	mRNA	glutaredoxin 3	FBgn0032509	CG6523	CG6523	no_fullname	1	1	0	1	1	1	0	0	0	0	0	0
1	LOC100158840	mRNA	TATA-binding protein-associated factor 172	FBgn0022787	Hel89B	CG4261	Helicase 89B	1	0	1	0	1	1	0	0	0	0	0	0
1	LOC100158843	mRNA	angiogenic factor with G patch and FHA domains 1	FBgn0034002	CG8079	CG8079	no_fullname	0	0	0	0	1	0	0	0	0	0	0	0
1	LOC100158845	mRNA	alpha-tocopherol transfer protein-like	FBgn0037323	CG2663	CG2663	no_fullname	0	0	0	0	0	0	0	0	0	1	0	0
1	LOC100158850	mRNA	solute carrier family 35 member E2A isoform X1', 'solute carrier family 35 member E2A isoform X2'	FBgn0031183	CG14621	CG14621	no_fullname	1	0	0	0	0	0	0	0	0	0	0	0
1	LOC100158858	mRNA	major facilitator superfamily domain-containing protein 1	FBgn0035763	mrva	CG8602	minerva	0	1	1	1	1	1	0	0	0	0	0	0
1	LOC100158868	mRNA	endoplasmic reticulum mannosyl-oligosaccharide 1,2-alpha-mannosidase	FBgn0039634	alpha-Man-Ib	CG11874	alpha-Mannosidase class I b	0	0	1	0	0	1	0	0	0	0	0	0
1	LOC100158876	mRNA	serine protease-like precursor	FBgn0003450	snk	CG7996	snake	0	0	0	0	0	1	0	0	0	0	0	0
1	LOC100158877	mRNA	ubiquitin-protein ligase E3C	FBgn0034989	CG3356	CG3356	no_fullname	0	0	1	0	1	1	0	0	0	0	0	0
1	LOC100158903	mRNA	OTU domain-containing protein 5-B, partial	FBgn0036180	Duba	CG6091	Deubiquitinating enzyme A	0	0	1	0	0	1	0	0	0	0	0	0
1	LOC100158906	mRNA	mini-chromosome maintenance complex-binding protein	FBgn0031875	CG3430	CG3430	no_fullname	1	1	1	0	0	1	0	0	0	0	0	0
1	LOC100158907	mRNA	clustered mitochondria protein homolog	FBgn0034087	clu	CG8443	clueless	1	0	1	0	1	1	0	0	0	0	0	0
1	LOC100158916	mRNA	sodium-coupled neutral amino acid transporter 9 isoform X1', 'sodium-coupled neutral amino acid transporter 9 isoform X2'	NA	NA	NA	NA	0	1	1	0	0	1	0	0	0	0	0	0
1	LOC100158924	mRNA	melatonin receptor type 1A-like isoform X1', 'melatonin receptor type 1A-like isoform X2'	NA	NA	NA	NA	0	0	1	1	0	0	0	0	0	0	0	0
1	LOC100158927	mRNA	serine protease inhibitor 4-like isoform 1', 'serine protease inhibitor 4-like isoform 2'	FBgn0265137	Spn42Da	CG9453	Serpin 42Da	0	0	1	0	0	0	0	0	0	0	0	0
1	LOC100158929	mRNA	GTP-binding protein Di-Ras1-like	FBgn0040370	CG13375	CG13375	no_fullname	0	0	0	0	0	1	0	0	0	0	0	0
1	LOC100158934	mRNA	uncharacterized protein LOC100158934	FBgn0051301	CG31301	CG31301	no_fullname	1	1	0	0	0	0	0	0	0	0	0	0
1	LOC100158937	mRNA	Fanconi anemia group D2 protein	FBgn0038827	Fancd2	CG17269	Fancd2	1	0	1	1	0	1	1	0	0	0	0	0
1	LOC100158952	mRNA	uncharacterized protein LOC100158952	FBgn0033605	CG9067	CG9067	no_fullname	1	1	1	0	1	0	0	0	0	0	0	0
1	LOC100158970	mRNA	uncharacterized protein DDB_G0287625 isoform X1', 'uncharacterized protein DDB_G0287625 isoform X2'	FBgn0033686	Hen1	CG12367	Hen1 methyltransferase	1	1	1	0	1	1	0	0	0	0	0	0
1	LOC100158973	mRNA	DNA-directed RNA polymerases I, II, and III subunit RPABC1-like	FBgn0033571	Rpb5	CG11979	Rpb5	1	1	0	1	1	1	0	0	0	0	0	0
1	LOC100158979	mRNA	acidic repeat-containing protein isoform X1', 'skin secretory protein xP2 isoform X2'	NA	NA	NA	NA	0	0	0	0	1	0	0	0	0	0	0	0
1	LOC100158981	mRNA	probable serine/threonine-protein kinase DDB_G0282963	NA	NA	NA	NA	1	0	0	0	1	1	0	0	0	0	0	0
1	LOC100158987	mRNA	chondroitin sulfate synthase 1	FBgn0030662	CG9220	CG9220	no_fullname	0	0	0	1	1	0	0	0	0	0	0	0
1	LOC100159013	mRNA	zinc finger protein 724	FBgn0020309	crol	CG14938	crooked legs	1	0	0	0	0	0	0	0	0	0	0	0
1	LOC100159021	mRNA	peroxidase isoform X1', 'peroxidase isoform X2'	FBgn0038511	cysu	CG5873	Curly Su	0	0	0	0	0	0	0	0	1	0	0	1
1	LOC100159030	mRNA	CCR4-NOT transcription complex subunit 1 isoform X1', 'CCR4-NOT transcription complex subunit 1 isoform X2'	FBgn0085436	Not1	CG34407	Not1	1	0	1	1	1	1	0	0	0	0	0	0
1	LOC100159033	mRNA	cuticle protein-like precursor	NA	NA	NA	NA	0	0	0	0	1	0	0	0	0	0	1	0
1	LOC100159043	mRNA	protein tiptop	FBgn0028979	tio	CG12630	tiptop	0	0	1	0	1	0	0	0	0	0	0	0
1	LOC100159048	mRNA	serine protease Hayan	FBgn0032213	CG5390	CG5390	no_fullname	0	0	0	0	0	1	1	0	0	1	0	0
1	LOC100159050	mRNA	phytoene desaturase	NA	NA	NA	NA	0	0	1	0	0	0	0	0	1	0	0	1
1	LOC100159057	mRNA	sprT-like domain-containing protein Spartan	FBgn0267977	mh	CG9203	maternal haploid	0	0	0	0	0	1	0	0	0	0	0	0
1	LOC100159070	mRNA	protein yellow	FBgn0041711	yellow-e	CG9792	yellow-e	0	1	0	0	0	0	0	0	0	0	0	0
1	LOC100159075	mRNA	major facilitator superfamily domain-containing protein 6-like protein B isoform X1', 'major facilitator superfamily domain-containing protein 6-like protein B isoform X2'	FBgn0036191	Sugb	CG7334	Sugar baby	0	0	1	0	0	0	0	0	0	0	0	0
1	LOC100159081	mRNA	electron transfer flavoprotein beta subunit lysine methyltransferase	NA	NA	NA	NA	0	0	1	0	1	0	0	0	0	0	0	0
1	LOC100159083	mRNA	regulator of telomere elongation helicase 1 homolog	FBgn0029798	CG4078	CG4078	no_fullname	0	0	1	0	0	0	0	0	0	0	0	0
1	LOC100159092	mRNA	mpv17-like protein 2	FBgn0039930	CG11077	CG11077	no_fullname	0	0	0	0	1	0	0	0	0	0	0	0
1	LOC100159099	mRNA	RNA polymerase II-associated protein 3	NA	NA	NA	NA	1	1	1	0	1	1	0	0	0	0	0	0
1	LOC100159104	mRNA	rRNA-processing protein FCF1 homolog	FBgn0010520	Bka	CG4539	Bekka	0	0	1	0	0	0	0	0	0	0	0	0
1	LOC100159129	mRNA	putative uncharacterized protein DDB_G0282133	NA	NA	NA	NA	1	1	1	1	0	1	0	0	0	0	0	0
1	LOC100159131	mRNA	uncharacterized protein LOC100159131	FBgn0261647	Axud1	CG4272	AXIN1 up-regulated 1	0	0	0	1	0	0	0	0	0	0	0	0
1	LOC100159136	mRNA	recQ-mediated genome instability protein 1	NA	NA	NA	NA	0	0	0	0	0	1	0	0	0	0	0	0
1	LOC100159138	mRNA	amino acid transporter', 'amino acid transporter isoform X1'	FBgn0033760	CG8785	CG8785	no_fullname	0	0	0	0	1	0	0	0	0	0	0	0
1	LOC100159143	mRNA	beta-1,4-galactosyltransferase 7	FBgn0039258	beta4GalT7	CG11780	beta-4-galactosyltransferase 7	0	0	0	0	1	0	0	0	0	0	0	0
1	LOC100159144	mRNA	probable elongator complex protein 2 isoform X1', 'probable elongator complex protein 2 isoform X2', 'probable elongator complex protein 2 isoform X3'	FBgn0033540	Elp2	CG11887	Elongator complex protein 2	0	0	0	0	0	1	0	0	0	0	0	0
1	LOC100159149	mRNA	uncharacterized protein LOC100159149	NA	NA	NA	NA	0	0	0	0	0	0	0	1	0	0	0	0
1	LOC100159151	mRNA	WD repeat-containing protein 46	FBgn0030000	CG2260	CG2260	no_fullname	0	0	0	1	0	1	0	0	0	0	0	0
1	LOC100159169	mRNA	vascular endothelial growth factor receptor 1 isoform X1', 'vascular endothelial growth factor receptor 1 isoform X2', 'vascular endothelial growth factor receptor 1 isoform X3'	FBgn0032006	Pvr	CG8222	PDGF- and VEGF-receptor related	0	0	1	0	1	1	0	0	0	0	0	0
1	LOC100159173	mRNA	nuclear pore complex protein Nup93	FBgn0027537	Nup93-1	CG11092	Nucleoporin 93kD-1	1	1	1	1	0	1	0	0	0	0	0	0
1	LOC100159186	mRNA	probable transaldolase isoform X1', 'probable transaldolase isoform X2'	FBgn0023477	Taldo	CG2827	Transaldolase	1	1	1	0	1	0	0	0	0	0	0	0
1	LOC100159187	mRNA	protein obstructor-E	FBgn0031737	obst-E	CG11142	obstructor-E	0	0	1	0	0	1	0	0	0	0	0	0
1	LOC100159193	mRNA	cyclophilin-10-like	FBgn0033527	CG11777	CG11777	no_fullname	0	1	0	0	0	0	0	0	0	0	0	0
1	LOC100159200	mRNA	uncharacterized protein LOC100159200	NA	NA	NA	NA	0	0	0	0	0	1	0	0	0	0	0	0
1	LOC100159202	mRNA	histidine triad protein 4-like', 'histidine triad protein 4-like isoform X1'	FBgn0054015	CG34015	CG34015	no_fullname	1	1	1	1	0	1	0	0	0	0	0	0
1	LOC100159205	mRNA	NADH-cytochrome b5 reductase-like', 'NADH-cytochrome b5 reductase-like isoform X1'	FBgn0036211	CG5946	CG5946	no_fullname	0	0	0	0	0	1	0	0	0	0	0	0
1	LOC100159214	mRNA	uncharacterized protein LOC100159214	NA	NA	NA	NA	0	1	1	0	0	0	0	0	0	0	0	0
1	LOC100159222	mRNA	choline O-acetyltransferase	FBgn0000303	ChAT	CG12345	Choline acetyltransferase	0	0	0	0	0	1	0	0	0	0	0	0
1	LOC100159228	mRNA	protein arginine N-methyltransferase 5	FBgn0015925	csul	CG3730	capsuleen	0	1	1	0	0	1	0	0	0	0	0	0
1	LOC100159235	mRNA	putative sodium-coupled neutral amino acid transporter 10	FBgn0050394	CG30394	CG30394	no_fullname	1	0	1	1	0	0	0	0	0	0	0	0
1	LOC100159237	mRNA	G1/S-specific cyclin-E	FBgn0010382	CycE	CG3938	Cyclin E	0	0	0	0	0	1	0	0	0	0	0	0
1	LOC100159250	mRNA	GPI ethanolamine phosphate transferase 2 isoform X1', 'GPI ethanolamine phosphate transferase 2 isoform X2', 'GPI ethanolamine phosphate transferase 2 isoform X3', 'GPI ethanolamine phosphate transferase 2 isoform X4'	FBgn0033187	PIG-G	CG2144	Phosphatidylinositol glycan anchor biosynthesis class G	1	0	0	1	0	0	0	0	0	0	0	0
1	LOC100159261	mRNA	protein arginine N-methyltransferase 1 isoform X1', 'protein arginine N-methyltransferase 3 isoform X2'	FBgn0038306	Art3	CG6563	Arginine methyltransferase 3	0	0	0	0	0	1	0	0	0	0	0	0
1	LOC100159265	mRNA	phosphatidylinositide phosphatase SAC1	FBgn0283500	Sac1	CG9128	Sac1 phosphatase	1	1	1	1	1	1	0	0	0	0	0	0
1	LOC100159268	mRNA	neuferricin	FBgn0030099	CG12056	CG12056	no_fullname	1	1	1	1	1	1	0	0	0	0	0	0
1	LOC100159282	mRNA	cuticle protein 7	NA	NA	NA	NA	0	1	0	0	0	0	0	0	0	0	0	0
1	LOC100159285	mRNA	transcription factor Dp-1-like	FBgn0011763	Dp	CG4654	DP transcription factor	0	0	0	0	0	1	0	0	0	0	0	0
1	LOC100159286	mRNA	organic cation transporter protein isoform X1', 'organic cation transporter protein isoform X2'	FBgn0063649	CG6006	CG6006	no_fullname	0	0	1	0	0	0	0	0	0	0	1	0
1	LOC100159298	mRNA	N-acetylglucosamine-6-phosphate deacetylase	FBgn0031099	CG17065	CG17065	no_fullname	1	0	0	0	1	0	0	0	0	0	0	0
1	LOC100159306	mRNA	transcriptional regulator ATRX homolog	FBgn0039338	XNP	CG4548	XNP	1	1	1	1	1	1	0	0	0	0	0	0
1	LOC100159328	mRNA	membrane-associated ring finger (C3HC4) 5-like	FBgn0037242	CG9855	CG9855	no_fullname	0	0	0	0	0	1	0	0	0	0	0	0
1	LOC100159330	mRNA	gastric triacylglycerol lipase	FBgn0036996	mag	CG5932	magro	0	1	1	0	1	1	0	0	0	0	0	0
1	LOC100159342	mRNA	NA	NA	NA	NA	NA	0	0	0	0	1	0	0	0	0	0	0	0
1	LOC100159344	mRNA	uncharacterized protein LOC100159344	FBgn0039113	udt	CG10217	undicht	0	0	0	0	0	1	0	0	0	0	0	0
1	LOC100159348	mRNA	protein Hook homolog 3	FBgn0001202	hook	CG10653	hook	0	1	1	0	0	1	0	0	0	0	0	0
1	LOC100159351	mRNA	plant intracellular Ras-group-related LRR protein 6	FBgn0039728	CG7896	CG7896	no_fullname	0	0	0	0	0	1	0	0	0	0	0	0
1	LOC100159366	mRNA	protein angel	FBgn0016762	angel	CG12273	angel	1	1	0	1	0	1	0	0	0	0	0	0
1	LOC100159379	mRNA	putative ATPase N2B	FBgn0033734	CG8520	CG8520	no_fullname	1	0	0	0	0	1	0	0	0	0	0	0
1	LOC100159382	mRNA	Golgi phosphoprotein 3 homolog sauron	FBgn0267378	sau	CG7085	sauron	0	0	1	1	0	1	0	0	0	0	0	0
1	LOC100159393	mRNA	syntaxin-binding protein 5 isoform X1', 'syntaxin-binding protein 5 isoform X2', 'syntaxin-binding protein 5 isoform X3', 'syntaxin-binding protein 5 isoform X4'	FBgn0030412	Tomosyn	CG17762	Tomosyn	0	0	0	0	0	1	0	0	0	0	0	0
1	LOC100159395	mRNA	LOW QUALITY PROTEIN: serine/threonine-protein phosphatase 2A 56 kDa regulatory subunit gamma isoform	FBgn0042693	wrd	CG7913	well-rounded	1	1	1	0	1	1	0	0	0	0	0	0
1	LOC100159398	mRNA	uncharacterized protein LOC100159398	NA	NA	NA	NA	0	1	0	0	1	0	0	0	0	0	0	0
1	LOC100159422	mRNA	zinc finger protein 2-like	FBgn0020309	crol	CG14938	crooked legs	1	1	1	0	0	1	1	0	0	0	0	0
1	LOC100159424	mRNA	uncharacterized protein LOC100159424 isoform X1', 'zinc finger CCCH domain-containing protein 14 isoform X2'	NA	NA	NA	NA	0	0	1	0	0	0	0	0	0	0	0	0
1	LOC100159429	mRNA	uncharacterized protein LOC100159429 isoform X1', 'uncharacterized protein LOC100159429 isoform X2', 'uncharacterized protein LOC100159429 isoform X3'	NA	NA	NA	NA	0	1	1	0	0	0	0	0	0	0	0	0
1	LOC100159435	mRNA	facilitated trehalose transporter Tret1	FBgn0034045	CG8249	CG8249	no_fullname	0	0	1	0	0	1	0	0	0	0	0	0
1	LOC100159443	mRNA	vesicular glutamate transporter 1	FBgn0031424	VGlut	CG9887	Vesicular glutamate transporter	0	1	1	0	1	1	0	0	0	0	0	0
1	LOC100159446	mRNA	polycomb group RING finger protein 3	FBgn0002283	l(3)73Ah	CG4195	lethal (3) 73Ah	0	0	1	0	0	0	0	0	0	0	0	0
1	LOC100159451	mRNA	arfaptin-2	FBgn0037884	Arfip	CG17184	Arfaptin	1	1	1	0	0	0	0	0	0	0	0	0
1	LOC100159452	mRNA	cleft lip and palate transmembrane protein 1-like protein isoform X1', 'cleft lip and palate transmembrane protein 1-like protein isoform X2'	FBgn0030456	CG4332	CG4332	no_fullname	1	0	1	1	0	1	0	0	0	0	0	0
1	LOC100159458	mRNA	DNA repair protein REV1	FBgn0035150	Rev1	CG12189	Rev1 DNA directed polymerase	0	0	1	0	0	0	0	0	0	0	0	0
1	LOC100159465	mRNA	uncharacterized protein LOC100159465	NA	NA	NA	NA	0	0	1	1	1	0	0	0	0	0	0	0
1	LOC100159466	mRNA	signal recognition particle 14 kDa protein-like	NA	NA	NA	NA	1	1	1	1	1	0	0	0	0	0	0	0
1	LOC100159470	mRNA	vacuolar protein sorting-associated protein 54	FBgn0011232	scat	CG3766	scattered	1	0	0	0	0	1	0	0	0	0	0	0
1	LOC100159480	mRNA	pterin-4-alpha-carbinolamine dehydratase	FBgn0024841	Pcd	CG1963	pterin-4a-carbinolamine dehydratase	0	1	0	0	0	0	0	0	0	0	0	0
1	LOC100159484	mRNA	bifunctional coenzyme A synthase	FBgn0035632	Ppat-Dpck	CG10575	Bifunctional Phosphopantetheine adenylyltransferase - Dephospho-CoA kinase	1	1	1	1	1	1	0	0	0	0	0	0
1	LOC100159487	mRNA	homeobox protein SIX6	FBgn0025360	Optix	CG18455	Optix	0	0	0	0	0	1	0	0	0	0	0	0
1	LOC100159493	mRNA	uncharacterized protein LOC100159493	NA	NA	NA	NA	1	1	1	1	1	1	0	0	0	0	0	0
1	LOC100159503	mRNA	delta(14)-sterol reductase	NA	NA	NA	NA	0	0	1	0	0	1	0	0	0	0	0	0
1	LOC100159506	mRNA	cytochrome P450 4C1 isoform X1', 'cytochrome P450 4C1 isoform X2', 'cytochrome P450 4C1 isoform X3'	FBgn0015032	Cyp4c3	CG1438	Cytochrome P450-4c3	0	1	1	0	1	1	0	0	0	0	0	0
1	LOC100159508	mRNA	ABC transporter G family member 23 isoform X1', 'ABC transporter G family member 23 isoform X2'	FBgn0039594	snu	CG9990	snustorr	0	1	0	0	0	0	0	0	0	0	1	0
1	LOC100159513	mRNA	xaa-Pro aminopeptidase ApepP	FBgn0026150	ApepP	CG6291	Aminopeptidase P	1	1	0	0	1	0	0	0	0	0	0	0
1	LOC100159515	mRNA	uncharacterized protein LOC100159515	FBgn0052206	CG32206	CG32206	no_fullname	0	0	0	0	0	1	0	0	0	0	0	0
1	LOC100159527	mRNA	pupal cuticle protein 27	FBgn0039481	Cpr97Eb	CG15884	Cuticular protein 97Eb	0	0	0	0	0	1	0	0	0	0	0	0
1	LOC100159535	mRNA	GTP-binding protein Di-Ras2	FBgn0037754	CG8500	CG8500	no_fullname	0	1	1	0	1	1	0	0	0	0	0	0
1	LOC100159542	mRNA	serine/threonine-protein kinase unc-51	FBgn0260945	Atg1	CG10967	Autophagy-related 1	0	0	0	0	1	0	0	0	0	0	0	0
1	LOC100159550	mRNA	exonuclease 3'-5' domain-containing protein 2 isoform X1, exonuclease 3'-5' domain-containing protein 2 isoform X2, exonuclease 3'-5' domain-containing protein 2 isoform X3, exonuclease 3'-5' domain-containing protein 2 isoform X4	FBgn0037901	Exd2	CG6744	Exonuclease 3'-5' domain-containing 2	1	1	1	1	1	1	0	0	0	0	0	0
1	LOC100159552	mRNA	RING finger protein 181-like	NA	NA	NA	NA	1	1	1	0	1	0	0	0	0	0	0	0
1	LOC100159556	mRNA	leukocyte elastase inhibitor	NA	NA	NA	NA	0	1	0	0	0	0	0	0	1	0	0	0
1	LOC100159557	mRNA	histidine decarboxylase	FBgn0005619	Hdc	CG3454	Histidine decarboxylase	0	0	0	0	0	1	0	0	0	0	0	0
1	LOC100159566	mRNA	talin-1	FBgn0260442	rhea	CG6831	rhea	0	0	0	0	0	1	0	0	0	0	0	0
1	LOC100159567	mRNA	uncharacterized protein LOC100159567	NA	NA	NA	NA	0	1	0	0	0	0	0	0	0	0	0	0
1	LOC100159568	mRNA	mediator of RNA polymerase II transcription subunit 24 isoform X1', 'mediator of RNA polymerase II transcription subunit 24 isoform X2'	FBgn0035851	MED24	CG7999	Mediator complex subunit 24	0	0	0	0	0	1	0	0	0	0	0	0
1	LOC100159569	mRNA	inter-alpha-trypsin inhibitor heavy chain H4	NA	NA	NA	NA	0	0	1	0	0	0	0	0	0	0	0	0
1	LOC100159573	mRNA	protein kintoun	FBgn0033224	Nop17l	CG1553	Nop17 like	0	1	1	1	1	1	0	0	0	0	0	0
1	LOC100159579	mRNA	protein son of sevenless-like	FBgn0001965	Sos	CG7793	Son of sevenless	0	0	1	0	0	1	0	0	0	0	0	0
1	LOC100159593	mRNA	wee1-like protein kinase	FBgn0011737	Wee1	CG4488	Wee1 kinase	0	0	0	0	0	1	0	0	0	0	0	0
1	LOC100159606	mRNA	retinal homeobox protein Rx1	FBgn0020617	Rx	CG10052	Retinal Homeobox	0	0	0	0	0	1	0	0	0	0	0	0
1	LOC100159608	mRNA	ATP-dependent DNA helicase Q4	FBgn0040290	RecQ4	CG7487	RecQ4 helicase	0	0	1	0	0	1	0	0	0	0	0	0
1	LOC100159609	mRNA	male-specific lethal 3 homolog	FBgn0002775	msl-3	CG8631	male-specific lethal 3	0	0	0	0	0	1	0	0	0	0	0	0
1	LOC100159613	mRNA	uncharacterized protein LOC100159613	FBgn0038395	CG10407	CG10407	no_fullname	0	0	1	0	0	1	0	0	0	0	0	0
1	LOC100159616	mRNA	cytochrome P450 315a1, mitochondrial	FBgn0003312	sad	CG14728	shadow	1	0	1	1	0	1	0	0	0	0	0	0
1	LOC100159618	mRNA	calumenin-A	FBgn0031673	CG31650	CG31650	no_fullname	0	0	0	0	1	0	0	0	0	0	0	0
1	LOC100159631	mRNA	ubiquitin conjugation factor E4 A	FBgn0028467	CG11070	CG11070	no_fullname	0	1	1	0	1	1	0	0	0	0	0	0
1	LOC100159639	mRNA	uncharacterized protein LOC100159639	FBgn0033019	CG10395	CG10395	no_fullname	0	0	0	0	0	1	0	0	0	0	0	0
1	LOC100159640	mRNA	tyrosine-protein kinase transmembrane receptor Ror2	FBgn0020391	Nrk	CG4007	Neurospecific receptor kinase	0	0	1	0	0	0	0	0	0	0	0	0
1	LOC100159642	mRNA	uncharacterized protein LOC100159642	NA	NA	NA	NA	0	0	0	0	1	0	0	0	0	0	0	0
1	LOC100159643	mRNA	short stature homeobox protein 2-like isoform X1', 'short stature homeobox protein 2-like isoform X2'	FBgn0085396	CG34367	CG34367	no_fullname	0	0	0	0	0	1	0	0	0	0	0	0
1	LOC100159644	mRNA	vacuolar protein sorting-associated protein 53 homolog	FBgn0031598	Vps53	CG3338	Vacuolar protein sorting 53	1	1	1	1	1	0	0	0	0	0	0	0
1	LOC100159646	mRNA	steroid dehydrogenase-like	NA	NA	NA	NA	0	0	0	0	1	0	0	0	0	0	0	0
1	LOC100159649	mRNA	ethanolaminephosphotransferase 1	FBgn0053116	CG33116	CG33116	no_fullname	1	0	1	0	1	1	0	0	0	0	0	0
1	LOC100159651	mRNA	alpha-1,6-mannosyl-glycoprotein 2-beta-N-acetylglucosaminyltransferase isoform X1', 'alpha-1,6-mannosyl-glycoprotein 2-beta-N-acetylglucosaminyltransferase isoform X2', 'alpha-1,6-mannosyl-glycoprotein 2-beta-N-acetylglucosaminyltransferase isoform X3'	FBgn0039738	Mgat2	CG7921	Mannosyl (alpha-1,6-)-glycoprotein beta-1,2-N-acetylglucosaminyltransferase	0	0	1	0	0	0	0	0	0	0	0	0
1	LOC100159655	mRNA	venom serine carboxypeptidase	FBgn0038738	CG4572	CG4572	no_fullname	1	1	0	1	1	1	0	0	0	0	0	0
1	LOC100159658	mRNA	GPI transamidase component PIG-T	FBgn0030035	PIG-T	CG11190	Phosphatidylinositol glycan anchor biosynthesis class T	0	1	1	1	1	1	0	0	0	0	0	0
1	LOC100159663	mRNA	endothelin-converting enzyme 2 isoform X1', 'neprilysin-2 isoform X2', 'neprilysin-2 isoform X3'	FBgn0039478	Nep5	CG6265	Neprilysin 5	0	0	1	0	0	1	0	0	0	0	0	0
1	LOC100159674	mRNA	exportin-7	FBgn0053180	Ranbp16	CG33180	Ranbp16	0	0	1	0	0	1	0	0	0	0	0	0
1	LOC100159675	mRNA	presequence protease, mitochondrial	FBgn0033005	CG3107	CG3107	no_fullname	0	0	1	0	0	0	0	0	0	0	0	0
1	LOC100159679	mRNA	uncharacterized protein LOC100159679 isoform X1', 'uncharacterized protein LOC100159679 isoform X2', 'uncharacterized protein LOC100159679 isoform X3'	FBgn0046706	Haspin	CG40080	Haspin	0	0	0	0	0	1	1	0	0	0	0	0
1	LOC100159687	mRNA	uncharacterized protein LOC100159687	NA	NA	NA	NA	0	1	1	1	0	1	0	0	0	0	0	0
1	LOC100159702	mRNA	uncharacterized protein LOC100159702', 'uncharacterized protein LOC100159702 isoform X1'	FBgn0011708	Syx5	CG4214	Syntaxin 5	0	1	0	0	0	0	0	0	0	0	0	0
1	LOC100159711	mRNA	CTD small phosphatase-like protein	FBgn0036556	hzg	CG5830	herzog	0	0	1	0	1	0	0	0	0	0	0	0
1	LOC100159725	mRNA	alpha-ketoglutarate-dependent dioxygenase alkB homolog 4 isoform X1', 'alpha-ketoglutarate-dependent dioxygenase alkB homolog 4 isoform X2'	FBgn0032149	CG4036	CG4036	no_fullname	1	1	0	1	1	1	0	0	0	0	0	0
1	LOC100159728	mRNA	facilitated trehalose transporter Tret1-2 homolog isoform X1', 'facilitated trehalose transporter Tret1-2 homolog isoform X2'	FBgn0036316	CG10960	CG10960	no_fullname	0	0	1	0	1	1	0	0	0	0	1	0
1	LOC100159733	mRNA	mRNA (2'-O-methyladenosine-N(6)-)-methyltransferase	FBgn0037021	CG11399	CG11399	no_fullname	0	0	0	0	0	0	0	1	0	0	0	0
1	LOC100159740	mRNA	structural maintenance of chromosomes protein 5	FBgn0052438	SMC5	CG32438	Structural maintenance of chromosomes 5	0	0	1	0	0	1	0	0	0	0	0	0
1	LOC100159741	mRNA	NADPH--cytochrome P450 reductase	FBgn0015623	Cpr	CG11567	Cytochrome P450 reductase	0	0	0	0	1	0	0	0	0	0	0	0
1	LOC100159742	mRNA	uncharacterized protein LOC100159742	FBgn0020521	pio	CG3541	piopio	0	0	1	0	0	1	0	0	0	0	0	0
1	LOC100159743	mRNA	aminopeptidase N isoform X1', 'aminopeptidase N isoform X2'	FBgn0039656	CG11951	CG11951	no_fullname	0	0	1	0	1	0	0	0	0	0	0	0
1	LOC100159744	mRNA	short coiled-coil protein A	FBgn0039505	CG5934	CG5934	no_fullname	0	1	0	0	0	0	0	0	0	0	0	0
1	LOC100159752	mRNA	uncharacterized protein LOC100159752', 'uncharacterized protein LOC100159752 isoform X1'	NA	NA	NA	NA	0	0	0	0	1	0	0	0	0	0	0	0
1	LOC100159756	mRNA	uncharacterized protein LOC100159756	FBgn0038632	CG14301	CG14301	no_fullname	0	1	0	0	0	0	0	0	0	0	1	0
1	LOC100159760	mRNA	23 kDa integral membrane protein	NA	NA	NA	NA	0	1	1	0	1	1	0	0	0	0	0	0
1	LOC100159761	mRNA	arf-GAP domain and FG repeat-containing protein 1 isoform X1', 'arf-GAP domain and FG repeat-containing protein 1 isoform X2', 'arf-GAP domain and FG repeat-containing protein 1 isoform X3'	FBgn0020304	drongo	CG3365	drongo	1	0	1	1	0	1	0	0	0	0	0	0
1	LOC100159766	mRNA	uncharacterized protein LOC100159766	FBgn0035334	CG8993	CG8993	no_fullname	1	1	0	0	0	0	0	0	0	0	0	0
1	LOC100159769	mRNA	LOW QUALITY PROTEIN: laminin subunit beta-1	FBgn0261800	LanB1	CG7123	LanB1	0	0	1	0	1	0	0	0	0	0	0	0
1	LOC100159770	mRNA	tetratricopeptide repeat protein 21B	NA	NA	NA	NA	1	0	1	1	1	1	0	0	0	0	0	0
1	LOC100159771	mRNA	DNA polymerase delta catalytic subunit	FBgn0263600	DNApol-delta	CG5949	DNA polymerase delta	0	0	1	0	1	1	0	0	0	0	0	0
1	LOC100159773	mRNA	pleckstrin homology domain-containing family M member 1 isoform X1', 'uncharacterized protein LOC100159773 isoform X2'	FBgn0034694	Plekhm1	CG6613	Pleckstrin homology and RUN domain containing M1	1	1	1	1	1	1	0	0	0	0	0	0
1	LOC100159776	mRNA	PCI domain-containing protein 2	FBgn0036184	PCID2	CG7351	PCI domain-containing protein 2	1	1	1	1	0	1	0	0	0	0	0	0
1	LOC100159789	mRNA	uncharacterized protein LOC100159789	NA	NA	NA	NA	0	1	0	0	0	0	0	0	0	0	0	0
1	LOC100159791	mRNA	uncharacterized protein LOC100159791	NA	NA	NA	NA	0	0	0	0	0	1	0	0	0	0	0	0
1	LOC100159795	mRNA	protein phosphatase 1 regulatory subunit 3B isoform X1', 'protein phosphatase 1 regulatory subunit 3B isoform X2'	FBgn0036428	Gbs-70E	CG9238	Glycogen binding subunit 70E	1	0	0	0	1	0	0	0	0	0	0	0
1	LOC100159796	mRNA	uncharacterized protein LOC100159796	NA	NA	NA	NA	0	0	1	0	0	0	1	0	0	0	0	0
1	LOC100159798	mRNA	probable phenylalanine--tRNA ligase, mitochondrial	FBgn0275436	PheRS-m	CG13348	Phenylalanyl-tRNA synthetase, mitochondrial	1	1	1	0	1	1	0	0	0	0	0	0
1	LOC100159799	mRNA	replication factor C subunit 3	FBgn0028700	RfC38	CG6258	Replication factor C 38kD subunit	0	1	1	0	1	1	0	0	0	0	0	0
1	LOC100159804	mRNA	uncharacterized protein LOC100159804	NA	NA	NA	NA	0	1	1	0	0	0	0	0	0	0	0	0
1	LOC100159811	mRNA	neuroligin-4, Y-linked-like	FBgn0083975	Nlg4	CG34139	Neuroligin 4	0	0	0	0	0	1	0	0	0	0	0	0
1	LOC100159815	mRNA	acetylcholinesterase 1	FBgn0001987	Gli	CG3903	Gliotactin	0	0	0	0	0	0	0	1	0	0	1	0
1	LOC100159817	mRNA	probable RNA-binding protein 19 isoform X1', 'probable RNA-binding protein 19 isoform X2'	FBgn0036018	CG3335	CG3335	no_fullname	0	0	0	0	0	0	0	1	1	0	1	0
1	LOC100159822	mRNA	ATP-dependent RNA helicase DHX30 isoform X1', 'ATP-dependent RNA helicase DHX30 isoform X2'	FBgn0032883	Rhau	CG9323	RHAU helicase	0	1	1	1	1	1	0	0	0	0	0	0
1	LOC100159832	mRNA	transferrin isoform X1', 'transferrin isoform X2'	FBgn0034094	Tsf3	CG3666	Transferrin 3	0	0	1	0	0	1	0	0	0	0	0	0
1	LOC100159835	mRNA	solute carrier family 26 member 10 isoform X1', 'solute carrier family 26 member 10 isoform X2', 'solute carrier family 26 member 10 isoform X3'	FBgn0036770	Prestin	CG5485	Prestin	0	0	1	0	1	1	0	0	0	0	0	0
1	LOC100159836	mRNA	sentrin-specific protease 2	NA	NA	NA	NA	1	0	1	1	1	1	0	0	0	0	0	0
1	LOC100159840	mRNA	protein phosphatase 1L	FBgn0027515	CG7115	CG7115	no_fullname	0	1	1	0	0	0	0	0	0	0	0	0
1	LOC100159842	mRNA	DNA polymerase epsilon subunit 2	FBgn0035644	DNApol-epsilon58	CG10489	DNA polymerase epsilon 58kD subunit	0	0	0	0	1	0	0	0	0	0	0	0
1	LOC100159852	mRNA	kinase D-interacting substrate of 220 kDa B isoform X1', 'kinase D-interacting substrate of 220 kDa B isoform X2', 'kinase D-interacting substrate of 220 kDa B isoform X3', 'kinase D-interacting substrate of 220 kDa B isoform X4'	FBgn0261554	CG42672	CG42672	no_fullname	0	0	1	0	1	1	0	0	0	0	0	0
1	LOC100159861	mRNA	neurobeachin-like protein 1 isoform X1', 'neurobeachin-like protein 1 isoform X2', 'neurobeachin-like protein 1 isoform X3', 'neurobeachin-like protein 1 isoform X4'	FBgn0263110	CG43367	CG43367	no_fullname	0	1	1	0	1	1	0	0	0	0	0	0
1	LOC100159862	mRNA	aminopeptidase N isoform X1', 'aminopeptidase N isoform X2'	FBgn0039656	CG11951	CG11951	no_fullname	0	0	1	0	0	0	0	0	0	0	0	0
1	LOC100159864	mRNA	CTL-like protein 1	FBgn0035523	Ctl1	CG1311	Choline transporter-like 1	1	0	0	1	0	1	0	0	0	1	0	0
1	LOC100159872	mRNA	uncharacterized protein LOC100159872	NA	NA	NA	NA	0	0	1	0	0	0	0	0	0	0	0	0
1	LOC100159878	mRNA	actin-related protein 2/3 complex subunit 3	FBgn0038369	Arpc3A	CG4560	Actin-related protein 2/3 complex, subunit 3A	0	1	0	0	1	0	0	0	0	0	0	0
1	LOC100159880	mRNA	serine/threonine-protein kinase Genghis Khan isoform X1', 'serine/threonine-protein kinase Genghis Khan isoform X2', 'serine/threonine-protein kinase Genghis Khan isoform X3', 'serine/threonine-protein kinase Genghis Khan isoform X4', 'serine/threonine-protein kinase Genghis Khan isoform X5'	FBgn0023081	gek	CG4012	genghis khan	0	0	1	0	0	0	0	0	0	0	0	0
1	LOC100159889	mRNA	protein prickle isoform X1', 'protein prickle isoform X2', 'protein prickle isoform X3'	FBgn0003090	pk	CG11084	prickle	0	1	1	1	1	1	0	0	0	0	0	0
1	LOC100159894	mRNA	GPI mannosyltransferase 3 isoform X1', 'GPI mannosyltransferase 3 isoform X2'	FBgn0035464	PIG-B	CG12006	Phosphatidylinositol glycan anchor biosynthesis class B	0	1	1	1	0	1	0	0	0	0	0	0
1	LOC100159899	mRNA	uncharacterized protein LOC100159899	NA	NA	NA	NA	0	0	1	0	0	0	0	0	0	0	0	0
1	LOC100159904	mRNA	protein PTCD3 homolog, mitochondrial	FBgn0033816	CG4679	CG4679	no_fullname	1	1	0	1	1	1	0	0	0	0	0	0
1	LOC100159910	mRNA	WASH complex subunit 4	FBgn0030739	SWIP	CG13957	Strumpellin and WASH-interacting protein	1	1	1	1	1	1	0	0	0	0	0	0
1	LOC100159919	mRNA	inositol polyphosphate 5-phosphatase OCRL-1	FBgn0023508	Ocrl	CG3573	Oculocerebrorenal syndrome of Lowe	0	0	1	0	1	1	0	0	0	0	0	0
1	LOC100159921	mRNA	trypsin-3	FBgn0036436	CG4914	CG4914	no_fullname	0	1	0	0	0	0	0	0	0	0	1	0
1	LOC100159922	mRNA	acetyl-coenzyme A transporter 1	FBgn0036662	CG9706	CG9706	no_fullname	0	0	1	0	0	0	0	0	0	0	0	0
1	LOC100159939	mRNA	helicase SRCAP	NA	NA	NA	NA	0	0	1	0	1	1	0	0	0	0	0	0
1	LOC100159941	mRNA	nuclear pore complex protein Nup98-Nup96 isoform X1', 'nuclear pore complex protein Nup98-Nup96 isoform X2'	FBgn0039120	Nup98-96	CG10198	Nucleoporin 98-96kD	0	0	1	0	1	1	0	0	0	0	0	0
1	LOC100159951	mRNA	etoposide-induced protein 2.4 homolog	FBgn0031635	tank	CG15626	tank	0	1	0	0	0	0	0	0	0	0	0	0
1	LOC100159957	mRNA	uncharacterized protein LOC100159957	FBgn0035692	Sf3b6	CG13298	Splicing factor 3b subunit 6	1	1	0	0	0	0	0	0	0	0	0	0
1	LOC100159970	mRNA	amyloid protein-binding protein 2 isoform X1', 'amyloid protein-binding protein 2 isoform X2'	FBgn0029878	Pat1	CG10695	Protein interacting with APP tail-1	0	0	1	0	1	1	0	0	0	0	0	0
1	LOC100159977	mRNA	chromatin-remodeling complex ATPase chain Iswi-like, partial	FBgn0011604	Iswi	CG8625	Imitation SWI	0	0	0	0	1	0	0	0	0	0	0	0
1	LOC100159979	mRNA	cyclin C-like	FBgn0004597	CycC	CG7281	Cyclin C	1	1	1	0	1	1	0	0	0	0	0	0
1	LOC100159990	mRNA	uncharacterized protein LOC100159990	FBgn0034579	mRpL54	CG9353	mitochondrial ribosomal protein L54	1	1	0	0	1	0	0	0	0	0	0	0
1	LOC100159992	mRNA	thioredoxin-related transmembrane protein 2 homolog	FBgn0034455	CG11007	CG11007	no_fullname	1	1	1	1	1	1	0	0	0	0	0	0
1	LOC100159994	mRNA	bystin	FBgn0010292	bys	CG1430	by S6	1	1	1	0	1	0	0	0	0	0	0	0
1	LOC100160007	mRNA	transcription termination factor 4, mitochondrial	FBgn0031419	CG15390	CG15390	no_fullname	1	1	1	1	1	1	0	0	0	0	0	0
1	LOC100160011	mRNA	uncharacterized protein LOC100160011	NA	NA	NA	NA	0	0	0	0	1	0	0	0	0	0	0	0
1	LOC100160013	mRNA	uncharacterized protein LOC100160013	FBgn0032033	CG13392	CG13392	no_fullname	1	0	0	0	1	0	0	0	0	0	0	0
1	LOC100160028	mRNA	calcitonin gene-related peptide type 1 receptor	FBgn0052843	Dh31-R	CG32843	Diuretic hormone 31 Receptor	0	0	0	0	0	1	0	0	0	0	0	1
1	LOC100160035	mRNA	putative glutathione-specific gamma-glutamylcyclotransferase 2	FBgn0039109	CG10365	CG10365	no_fullname	1	0	0	1	1	0	0	0	0	0	0	0
1	LOC100160037	mRNA	zinc finger protein 182 isoform X3', 'zinc finger protein 32 isoform X1', 'zinc finger protein 32 isoform X2'	FBgn0032295	CG12299	CG12299	no_fullname	0	0	1	0	0	1	0	0	0	0	0	0
1	LOC100160045	mRNA	uncharacterized protein LOC100160045', 'uncharacterized protein LOC100160045 isoform X1'	FBgn0025469	slv	CG8717	saliva	1	1	1	1	1	1	0	0	0	0	0	0
1	LOC100160053	mRNA	mitotic spindle assembly checkpoint protein MAD1	FBgn0026326	Mad1	CG2072	Mitotic arrest-deficient 1	1	1	1	0	1	1	0	0	0	0	0	0
1	LOC100160059	mRNA	uncharacterized protein LOC100160059	NA	NA	NA	NA	0	1	1	1	1	1	0	0	0	0	0	0
1	LOC100160060	mRNA	protein gustavus isoform X2', 'protein gustavus isoform X3', 'protein gustavus isoform X4', 'protein gustavus isoform X5', 'uncharacterized protein LOC100160060 isoform X1'	FBgn0026238	gus	CG2944	gustavus	0	1	0	0	0	0	0	0	0	0	1	0
1	LOC100160061	mRNA	vacuolar fusion protein CCZ1 homolog	FBgn0035470	Ccz1	CG14980	Caffeine, calcium, zinc sensitivity 1	1	1	0	0	1	1	0	0	0	0	0	0
1	LOC100160062	mRNA	thaumatin-like protein 1b	NA	NA	NA	NA	0	0	0	0	0	1	0	0	0	0	0	0
1	LOC100160074	mRNA	S-phase kinase-associated protein 2	FBgn0037236	Skp2	CG9772	S-phase kinase-associated protein 2	0	0	1	0	1	1	0	1	0	0	0	0
1	LOC100160081	mRNA	battenin	FBgn0036756	Cln3	CG5582	Cln3	0	0	0	0	1	0	0	0	0	0	0	0
1	LOC100160083	mRNA	nucleolar protein 10	FBgn0261535	l(2)34Fd	CG7516	lethal (2) 34Fd	1	1	1	1	1	1	0	0	0	0	0	0
1	LOC100160104	mRNA	importin subunit alpha-1	FBgn0027338	Kap-alpha3	CG9423	karyopherin alpha3	0	0	0	0	1	0	0	0	0	0	0	0
1	LOC100160120	mRNA	putative uncharacterized protein DDB_G0282499	NA	NA	NA	NA	0	1	1	0	1	1	0	0	0	0	0	0
1	LOC100160133	mRNA	Fanconi anemia group I protein homolog	FBgn0033354	FANCI	CG13745	Fanconi anemia complementation group I	0	0	1	0	0	0	0	0	0	0	0	0
1	LOC100160136	mRNA	small subunit processome component 20 homolog	FBgn0034734	CG4554	CG4554	no_fullname	0	0	1	0	0	1	0	0	0	0	0	0
1	LOC100160145	mRNA	enoyl-CoA hydratase domain-containing protein 3, mitochondrial isoform X1', 'enoyl-CoA hydratase domain-containing protein 3, mitochondrial isoform X2'	FBgn0034191	CG6984	CG6984	no_fullname	1	0	0	0	1	0	0	0	0	0	0	0
1	LOC100160146	mRNA	pre-rRNA-processing protein TSR1 homolog	FBgn0037073	Tsr1	CG7338	Tsr1 ribosome assembly factor	1	0	0	1	1	1	0	0	0	0	0	0
1	LOC100160147	mRNA	transformation/transcription domain-associated protein-like	FBgn0053554	Nipped-A	CG33554	Nipped-A	0	0	1	0	0	1	0	0	0	0	0	0
1	LOC100160154	mRNA	deoxynucleoside triphosphate triphosphohydrolase SAMHD1	FBgn0028380	fal	CG9670	falten	0	0	1	0	1	0	0	0	0	0	0	0
1	LOC100160165	mRNA	uncharacterized protein LOC100160165	NA	NA	NA	NA	1	1	1	0	0	0	0	0	0	0	0	0
1	LOC100160168	mRNA	sortilin-related receptor isoform X1', 'sortilin-related receptor isoform X2'	FBgn0261260	mgl	CG42611	Megalin	0	0	1	0	1	1	0	0	0	0	0	0
1	LOC100160177	mRNA	DNA topoisomerase 2-binding protein 1-A	FBgn0002878	mus101	CG11156	mutagen-sensitive 101	0	0	0	0	0	1	0	0	0	0	0	0
1	LOC100160178	mRNA	uncharacterized protein PF11_0213 isoform X1', 'uncharacterized protein PF11_0213 isoform X2'	NA	NA	NA	NA	0	0	1	0	0	1	0	0	0	0	0	0
1	LOC100160179	mRNA	syntaxin-7	FBgn0267849	Syx7	CG5081	Syntaxin 7	1	1	1	1	1	0	0	0	0	0	0	0
1	LOC100160186	mRNA	probable ATP-dependent RNA helicase kurz	FBgn0001330	kz	CG3228	kurz	1	1	1	0	1	1	1	0	1	0	0	0
1	LOC100160195	mRNA	guanine nucleotide exchange factor DBS	FBgn0050440	CG30440	CG30440	no_fullname	0	0	0	0	0	1	0	0	0	0	0	0
1	LOC100160213	mRNA	protein misato isoform X1', 'protein misato isoform X2'	FBgn0020272	mst	CG1424	misato	0	0	1	0	0	1	0	0	0	0	0	0
1	LOC100160217	mRNA	28S ribosomal protein S22, mitochondrial	FBgn0039555	mRpS22	CG12261	mitochondrial ribosomal protein S22	0	0	0	1	1	1	0	0	0	0	0	0
1	LOC100160241	mRNA	X-ray repair cross-complementing protein 5	NA	NA	NA	NA	1	1	1	0	1	1	0	0	0	0	0	0
1	LOC100160250	mRNA	probable nucleoporin Nup54	FBgn0033737	Nup54	CG8831	Nucleoporin 54kD	0	0	1	0	0	0	0	0	0	0	0	0
1	LOC100160251	mRNA	sugar transporter ERD6-like 6 isoform X1', 'sugar transporter ERD6-like 6 isoform X2'	FBgn0036316	CG10960	CG10960	no_fullname	0	0	1	0	1	0	0	0	0	0	0	0
1	LOC100160261	mRNA	uncharacterized protein LOC100160261	FBgn0023479	teq	CG4821	Tequila	0	0	0	0	1	0	0	0	0	0	0	0
1	LOC100160262	mRNA	SET and MYND domain-containing protein 4	FBgn0033633	Smyd4-3	CG7759	SET and MYND domain containing, class 4, member 3	0	0	0	0	0	0	1	0	0	0	0	0
1	LOC100160264	mRNA	serine/threonine-protein phosphatase 4 regulatory subunit 4 isoform X1', 'serine/threonine-protein phosphatase 4 regulatory subunit 4 isoform X2'	NA	NA	NA	NA	0	1	1	0	1	1	0	0	0	0	0	0
1	LOC100160271	mRNA	uncharacterized protein LOC100160271	NA	NA	NA	NA	0	0	1	0	0	0	0	0	0	0	0	0
1	LOC100160281	mRNA	anaphase-promoting complex subunit 10	FBgn0034231	APC10	CG11419	Anaphase Promoting Complex subunit 10	0	0	0	0	0	1	0	0	0	0	0	0
1	LOC100160284	mRNA	NADPH--cytochrome P450 reductase	FBgn0015623	Cpr	CG11567	Cytochrome P450 reductase	0	1	0	0	0	0	0	0	0	0	0	0
1	LOC100160285	mRNA	nuclear nucleic acid-binding protein C1D-like	NA	NA	NA	NA	1	1	0	0	0	0	0	0	0	0	0	0
1	LOC100160291	mRNA	putative leucine-rich repeat-containing protein DDB_G0290503 isoform X1', 'putative leucine-rich repeat-containing protein DDB_G0290503 isoform X2', 'putative leucine-rich repeat-containing protein DDB_G0290503 isoform X3'	NA	NA	NA	NA	1	0	1	0	0	1	0	0	0	0	0	0
1	LOC100160295	mRNA	THO complex subunit 5 homolog	FBgn0034939	thoc5	CG2980	thoc5	0	0	1	0	0	1	0	0	0	0	0	0
1	LOC100160301	mRNA	uncharacterized protein LOC100160301 precursor	NA	NA	NA	NA	0	0	1	0	1	0	0	0	0	0	0	0
1	LOC100160303	mRNA	LOW QUALITY PROTEIN: ras-specific guanine nucleotide-releasing factor RalGPS2	FBgn0034158	CG5522	CG5522	no_fullname	0	0	1	0	0	1	0	0	0	0	0	0
1	LOC100160311	mRNA	chaoptin isoform X1', 'chaoptin isoform X2'	FBgn0267435	chp	CG1744	chaoptin	0	1	1	0	0	1	0	0	0	0	0	0
1	LOC100160314	mRNA	U3 small nucleolar RNA-associated protein 15 homolog	FBgn0023527	CG3071	CG3071	no_fullname	0	0	0	0	1	0	0	0	0	0	0	0
1	LOC100160315	mRNA	leucine-rich repeat-containing protein 24-like	FBgn0015399	kek1	CG12283	kekkon 1	0	0	0	1	1	1	0	0	0	0	0	0
1	LOC100160317	mRNA	exocyst complex component 4	FBgn0266672	Sec8	CG2095	Secretory 8	1	0	1	0	0	1	0	0	0	0	0	0
1	LOC100160319	mRNA	nuclear nucleic acid-binding protein C1D	NA	NA	NA	NA	1	1	0	0	1	0	0	0	0	0	0	0
1	LOC100160322	mRNA	nuclear pore complex protein Nup155	FBgn0021761	Nup154	CG4579	Nucleoporin 154kD	1	0	0	0	0	1	0	0	0	0	0	0
1	LOC100160329	mRNA	uncharacterized protein LOC100160329', 'uncharacterized protein LOC100160329 isoform X1'	FBgn0035529	Fdx2	CG1319	Ferredoxin 2	1	1	1	1	1	0	0	0	0	0	0	0
1	LOC100160363	mRNA	CCR4-NOT transcription complex subunit 11	FBgn0034963	Not11	CG13567	CCR4-NOT transcription complex subunit 11	0	0	0	0	0	1	0	0	0	0	0	0
1	LOC100160366	mRNA	TWiK family of potassium channels protein 7-like isoform X2', 'uncharacterized protein LOC100160366 isoform X1'	FBgn0033257	sand	CG8713	sandman	0	0	0	0	0	1	0	0	0	0	0	0
1	LOC100160373	mRNA	protein PFC0760c isoform X1', 'protein PFC0760c isoform X2', 'protein PFC0760c isoform X3'	NA	NA	NA	NA	0	0	1	0	0	1	0	0	0	0	0	0
1	LOC100160377	mRNA	uncharacterized protein LOC100160377 isoform X1', 'uncharacterized protein LOC100160377 isoform X2', 'uncharacterized protein LOC100160377 isoform X3'	FBgn0051217	modSP	CG31217	modular serine protease	0	0	0	0	0	1	1	0	0	0	0	0
1	LOC100160384	mRNA	proton-coupled amino acid transporter 4-like	FBgn0036007	path	CG3424	pathetic	0	0	0	1	0	0	0	0	0	0	0	0
1	LOC100160386	mRNA	eukaryotic translation initiation factor 3 subunit L	FBgn0036258	eIF3l	CG5642	eukaryotic translation initiation factor 3 subunit l	1	1	1	0	1	1	0	0	0	0	0	0
1	LOC100160401	mRNA	protein brunelleschi	FBgn0261787	brun	CG2478	brunelleschi	1	0	0	0	0	0	0	0	0	0	0	0
1	LOC100160419	mRNA	cell division cycle protein 23 homolog	FBgn0032863	Cdc23	CG2508	Cell division cycle 23	0	0	1	0	0	1	0	0	0	0	0	0
1	LOC100160427	mRNA	pantothenate kinase 3	FBgn0011205	fbl	CG5725	fumble	0	1	0	0	0	0	0	0	0	0	1	0
1	LOC100160432	mRNA	probable ATP-dependent RNA helicase DHX35	FBgn0031631	CG3225	CG3225	no_fullname	1	0	0	0	0	0	0	0	0	0	0	0
1	LOC100160441	mRNA	uncharacterized protein LOC100160441 isoform X1', 'uncharacterized protein LOC100160441 isoform X2', 'uncharacterized protein LOC100160441 isoform X3'	NA	NA	NA	NA	1	0	0	0	1	1	0	0	0	0	0	0
1	LOC100160442	mRNA	uncharacterized protein LOC100160442', 'uncharacterized protein LOC100160442 isoform X1', 'uncharacterized protein LOC100160442 isoform X2'	FBgn0286508	Had1	CG9914	beta Hydroxy acid dehydrogenase 1	0	0	0	0	1	0	0	0	0	0	0	0
1	LOC100160443	mRNA	STAM-binding protein isoform X1', 'STAM-binding protein isoform X2', 'STAM-binding protein isoform X3'	FBgn0039773	CG2224	CG2224	no_fullname	0	0	1	0	0	0	0	0	0	0	0	0
1	LOC100160448	mRNA	uncharacterized protein LOC100160448	NA	NA	NA	NA	0	1	1	0	1	1	0	0	0	0	0	0
1	LOC100160449	mRNA	transmembrane protein adipocyte-associated 1 homolog	NA	NA	NA	NA	0	1	1	0	0	0	0	0	0	0	0	0
1	LOC100160464	mRNA	kynurenine--oxoglutarate transaminase 3 isoform X1', 'kynurenine--oxoglutarate transaminase 3 isoform X2'	FBgn0037955	Kyat	CG6950	Kynurenine aminotransferase	0	0	0	0	1	0	0	0	0	0	0	0
1	LOC100160465	mRNA	beta-mannosidase	FBgn0037215	beta-Man	CG12582	beta-Mannosidase	1	0	0	0	0	0	0	0	0	0	0	0
1	LOC100160466	mRNA	aromatic-L-amino-acid decarboxylase	FBgn0000422	Ddc	CG10697	Dopa decarboxylase	0	0	1	0	0	1	0	0	0	0	0	0
1	LOC100160467	mRNA	phosphatidylinositol glycan anchor biosynthesis class U protein isoform X1', 'phosphatidylinositol glycan anchor biosynthesis class U protein isoform X2', 'phosphatidylinositol glycan anchor biosynthesis class U protein isoform X3'	FBgn0032052	PIG-U	CG13089	Phosphatidylinositol glycan anchor biosynthesis class U	1	1	1	1	1	1	0	0	0	0	0	0
1	LOC100160468	mRNA	trans-2,3-enoyl-CoA reductase-like', 'trans-2,3-enoyl-CoA reductase-like isoform X1'	FBgn0035471	Sc2	CG10849	Sc2	0	1	1	0	1	1	0	0	0	0	0	0
1	LOC100160470	mRNA	F-box/LRR-repeat protein 20	FBgn0033639	CG9003	CG9003	no_fullname	0	0	0	0	0	1	0	0	0	0	0	0
1	LOC100160473	mRNA	cyclic AMP-responsive element-binding protein 1 isoform X1', 'cyclic AMP-responsive element-binding protein 1 isoform X2'	NA	NA	NA	NA	0	0	0	0	1	1	0	0	0	0	0	0
1	LOC100160476	mRNA	chromosome transmission fidelity protein 18 homolog isoform X1', 'chromosome transmission fidelity protein 18 homolog isoform X2'	FBgn0015376	cutlet	CG33122	cutlet	0	0	1	0	0	0	0	0	0	0	0	0
1	LOC100160485	mRNA	spliceosome-associated protein CWC27 homolog	FBgn0036207	CG10907	CG10907	no_fullname	1	1	1	0	0	0	0	0	0	0	0	0
1	LOC100160486	mRNA	facilitated trehalose transporter Tret1	FBgn0036316	CG10960	CG10960	no_fullname	0	1	0	0	1	0	0	0	0	0	0	0
1	LOC100160487	mRNA	uncharacterized protein LOC100160487', 'uncharacterized protein LOC100160487 isoform X1'	NA	NA	NA	NA	1	1	0	1	0	0	0	0	0	0	0	0
1	LOC100160494	mRNA	28S ribosomal protein S33, mitochondrial	FBgn0038426	mRpS33	CG10406	mitochondrial ribosomal protein S33	1	1	0	0	1	1	0	0	0	0	0	0
1	LOC100160498	mRNA	leukocyte elastase inhibitor	FBgn0024294	Spn43Aa	CG12172	Serpin 43Aa	0	1	1	0	1	1	0	0	0	0	0	0
1	LOC100160501	mRNA	elongation of very long chain fatty acids protein 4	FBgn0260942	bond	CG6921	james bond	0	0	1	0	0	0	0	0	0	0	0	0
1	LOC100160505	mRNA	E3 SUMO-protein ligase RanBP2 isoform X1', 'E3 SUMO-protein ligase RanBP2 isoform X2'	FBgn0039302	Nup358	CG11856	Nucleoporin 358kD	0	0	1	0	0	1	0	0	0	0	0	0
1	LOC100160508	mRNA	trafficking protein particle complex subunit 6b-like	FBgn0266722	Trs33	CG6196	TRAPP subunit 33	0	0	0	1	0	0	0	0	0	0	0	0
1	LOC100160510	mRNA	DNA fragmentation factor subunit alpha	FBgn0024732	Drep1	CG8357	DNA fragmentation factor-related protein 1	0	0	1	0	1	1	0	0	0	0	0	0
1	LOC100160515	mRNA	mitotic spindle assembly checkpoint protein MAD2B	NA	NA	NA	NA	1	1	1	0	0	1	0	0	0	0	0	0
1	LOC100160519	mRNA	zinc finger protein rotund	FBgn0051632	sens-2	CG31632	senseless-2	0	0	0	0	1	0	0	0	0	0	0	0
1	LOC100160538	mRNA	protein TRC8 homolog	FBgn0039668	Trc8	CG2304	TRC8 ring finger protein	1	0	1	1	1	1	0	0	0	0	0	0
1	LOC100160539	mRNA	LSM domain containing 1-like', 'LSM domain containing 1-like isoform X1'	FBgn0051950	Sbat	CG31950	Sabbat	0	1	0	0	0	0	0	0	0	0	0	0
1	LOC100160545	mRNA	prostaglandin D2 receptor	FBgn0036742	CG7497	CG7497	no_fullname	0	1	1	0	1	1	0	0	0	0	0	0
1	LOC100160548	mRNA	uncharacterized protein LOC100160548	NA	NA	NA	NA	0	0	0	0	1	0	0	0	0	0	0	0
1	LOC100160552	mRNA	D-2-hydroxyglutarate dehydrogenase, mitochondrial	FBgn0023507	D2hgdh	CG3835	D-2-hydroxyglutaric acid dehydrogenase	1	0	0	0	0	0	0	0	0	0	0	0
1	LOC100160556	mRNA	uncharacterized protein LOC100160556	NA	NA	NA	NA	1	1	1	1	1	1	0	0	0	0	0	0
1	LOC100160566	mRNA	choline transporter-like protein 1	FBgn0035523	Ctl1	CG1311	Choline transporter-like 1	0	1	0	0	0	0	0	0	0	0	0	0
1	LOC100160572	mRNA	WD repeat-containing protein 74-like	FBgn0284246	l(2)k09848	CG7845	lethal (2) k09848	0	1	1	0	1	0	0	0	0	0	0	0
1	LOC100160576	mRNA	uncharacterized protein LOC100160576 isoform X1', 'uncharacterized protein LOC100160576 precursor'	NA	NA	NA	NA	0	1	0	0	1	0	0	0	0	0	0	0
1	LOC100160583	mRNA	conserved oligomeric Golgi complex subunit 1 isoform X1', 'conserved oligomeric Golgi complex subunit 1 isoform X2'	FBgn0037998	Cog1	CG4848	Component of oligomeric golgi complex 1	1	1	1	1	1	1	0	0	0	0	0	0
1	LOC100160587	mRNA	gastrula zinc finger protein xFG20-1 isoform X1', 'zinc finger protein 426 isoform X2'	NA	NA	NA	NA	0	0	1	0	0	0	0	0	0	0	0	0
1	LOC100160590	mRNA	choline/ethanolaminephosphotransferase 1	FBgn0033844	bbc	CG6016	bb in a boxcar	1	1	0	1	1	1	0	0	0	0	0	0
1	LOC100160594	mRNA	uncharacterized protein KIAA2026	NA	NA	NA	NA	0	1	1	0	0	0	0	0	0	0	0	0
1	LOC100160602	mRNA	WD repeat-containing protein 76	NA	NA	NA	NA	0	0	0	0	0	1	0	0	0	0	0	0
1	LOC100160605	mRNA	uncharacterized protein LOC100160605	NA	NA	NA	NA	1	0	0	0	0	0	0	0	0	0	0	0
1	LOC100160623	mRNA	ribonuclease 3	FBgn0026722	drosha	CG8730	drosha	1	0	1	1	1	1	0	0	0	0	0	0
1	LOC100160636	mRNA	glutamyl-tRNA(Gln) amidotransferase subunit B, mitochondrial	FBgn0039153	GatB	CG5463	Glutamyl-tRNA amidotransferase, subunit B	1	0	1	0	0	0	0	0	0	0	0	0
1	LOC100160638	mRNA	esterase FE4 isoform X1', 'esterase FE4 isoform X2'	FBgn0015570	alpha-Est2	CG2505	alpha-Esterase-2	1	1	0	0	0	1	0	0	0	0	0	0
1	LOC100160639	mRNA	R3H and coiled-coil domain-containing protein 1 isoform X1', 'coiled-coil domain-containing protein R3HCC1L isoform X2'	FBgn0035388	CG2162	CG2162	no_fullname	1	1	1	1	0	0	0	0	0	0	0	0
1	LOC100160643	mRNA	SET and MYND domain-containing protein 5 isoform X1', 'SET and MYND domain-containing protein 5 isoform X2'	FBgn0038869	Smyd5	CG3353	SET and MYND domain containing, class 5	1	0	1	1	1	0	0	0	0	0	0	0
1	LOC100160645	mRNA	PRELI domain-containing protein 1, mitochondrial-like	FBgn0033413	prel	CG8806	preli-like	1	1	1	0	1	0	0	0	0	0	0	0
1	LOC100160647	mRNA	caspase-1 isoform X1', 'caspase-1 isoform X2'	FBgn0019972	Drice	CG7788	Death related ICE-like caspase	0	1	1	1	1	1	0	0	0	0	0	0
1	LOC100160649	mRNA	tyrosine-protein kinase Src64B	FBgn0262733	Src64B	CG7524	Src oncogene at 64B	0	0	1	0	0	0	0	0	0	0	0	0
1	LOC100160660	mRNA	dnaJ homolog subfamily B member 14	NA	NA	NA	NA	1	1	1	0	0	1	0	0	0	0	0	0
1	LOC100160663	mRNA	protein 5NUC isoform X1', 'protein 5NUC isoform X2'	FBgn0034225	veil	CG4827	veil	0	0	0	0	0	1	0	0	0	0	0	0
1	LOC100160680	mRNA	O-phosphoseryl-tRNA(Sec) selenium transferase isoform X1', 'O-phosphoseryl-tRNA(Sec) selenium transferase isoform X2'	FBgn0037347	SecS	CG1427	Sec synthetase	0	0	1	0	0	1	0	0	0	0	0	0
1	LOC100160686	mRNA	uncharacterized protein LOC100160686	NA	NA	NA	NA	0	1	1	0	0	0	0	0	0	0	0	0
1	LOC100160687	mRNA	out at first protein	FBgn0011818	oaf	CG9884	out at first	0	1	1	0	1	0	0	0	0	0	0	0
1	LOC100160695	mRNA	FAST kinase domain-containing protein 1, mitochondrial	FBgn0051643	CG31643	CG31643	no_fullname	0	1	1	0	0	1	0	0	0	0	0	0
1	LOC100160697	mRNA	probable Dol-P-Man:Man(7)GlcNAc(2)-PP-Dol alpha-1,6-mannosyltransferase	FBgn0037743	CG8412	CG8412	no_fullname	0	0	1	0	0	1	0	0	0	0	0	0
1	LOC100160705	mRNA	leucine-rich repeat-containing protein 15	NA	NA	NA	NA	1	1	1	1	1	1	0	0	0	0	0	0
1	LOC100160706	mRNA	translation initiation factor eIF-2B subunit gamma	FBgn0034029	eIF2Bgamma	CG8190	eukaryotic translation initiation factor 2B subunit gamma	1	0	1	1	0	0	0	0	0	0	0	0
1	LOC100160715	mRNA	serine protease Hayan isoform X1', 'serine protease Hayan isoform X2'	FBgn0003450	snk	CG7996	snake	0	0	1	0	0	0	0	0	0	0	0	0
1	LOC100160716	mRNA	ATP synthase mitochondrial F1 complex assembly factor 2	FBgn0021856	l(2)k14505	CG8674	lethal (2) k14505	1	1	0	1	1	1	0	0	0	0	0	0
1	LOC100160720	mRNA	UDP-glucose pyrophosphorylase 2-like isoform 1', 'UDP-glucose pyrophosphorylase 2-like isoform 2'	FBgn0035978	UGP	CG4347	UDP-glucose pyrophosphorylase	0	0	0	0	1	0	0	0	0	0	0	0
1	LOC100160721	mRNA	UDP-glucuronosyltransferase 1-1 isoform X2', 'UDP-glucuronosyltransferase 1-1 isoform X3', 'UDP-glucuronosyltransferase 2C1 isoform X1'	FBgn0032684	Ugt301D1	CG10178	UDP-glycosyltransferase family 301 member D1	0	0	1	0	0	0	0	0	0	0	0	0
1	LOC100160740	mRNA	uncharacterized protein LOC100160740	NA	NA	NA	NA	0	1	1	0	1	1	0	0	0	0	0	0
1	LOC100160745	mRNA	alpha-tocopherol transfer protein	FBgn0039864	CG11550	CG11550	no_fullname	0	1	1	0	0	1	0	0	0	0	0	0
1	LOC100160746	mRNA	WD repeat-containing protein 3	FBgn0038597	CG8064	CG8064	no_fullname	0	0	1	0	0	0	0	0	0	0	0	0
1	LOC100160750	mRNA	paired box protein Pax-6 isoform X1', 'paired box protein Pax-6 isoform X2'	FBgn0019650	toy	CG11186	twin of eyeless	0	0	0	0	0	1	0	0	0	0	0	0
1	LOC100160754	mRNA	hydroxylysine kinase	FBgn0086909	CG31751	CG31751	no_fullname	0	1	1	0	1	0	0	0	0	0	0	0
1	LOC100160758	mRNA	CDK5 and ABL1 enzyme substrate 1 isoform X1', 'CDK5 and ABL1 enzyme substrate 1 isoform X2'	FBgn0027581	CG6191	CG6191	no_fullname	1	1	1	1	1	1	0	0	0	0	0	0
1	LOC100160761	mRNA	60 kDa SS-A/Ro ribonucleoprotein isoform X2', 'uncharacterized protein LOC100160761 isoform X1'	NA	NA	NA	NA	0	1	1	0	0	1	0	0	0	0	0	0
1	LOC100160762	mRNA	alpha-tocopherol transfer protein	FBgn0023525	CG3191	CG3191	no_fullname	0	1	1	0	0	0	0	0	0	0	0	0
1	LOC100160775	mRNA	gamma-aminobutyric acid receptor subunit beta isoform X1', 'gamma-aminobutyric acid receptor subunit beta isoform X2', 'gamma-aminobutyric acid receptor subunit beta isoform X3', 'gamma-aminobutyric acid receptor subunit beta isoform X4'	FBgn0004244	Rdl	CG10537	Resistant to dieldrin	0	0	0	0	0	1	0	0	0	0	0	0
1	LOC100160777	mRNA	serendipity locus protein alpha isoform X1', 'serendipity locus protein alpha isoform X2'	NA	NA	NA	NA	0	1	1	0	0	0	0	0	0	0	0	0
1	LOC100160778	mRNA	nucleolar transcription factor 1-A	NA	NA	NA	NA	1	1	1	0	1	1	0	0	0	0	0	0
1	LOC100160783	mRNA	UDP-glucuronosyltransferase 2C1	FBgn0032684	Ugt301D1	CG10178	UDP-glycosyltransferase family 301 member D1	0	1	1	0	1	1	0	0	1	0	0	0
1	LOC100160788	mRNA	upstream stimulatory factor 2	NA	NA	NA	NA	0	0	0	0	1	0	0	0	0	0	0	0
1	LOC100160796	mRNA	regulator of microtubule dynamics protein 1	NA	NA	NA	NA	0	1	0	0	0	0	0	0	0	0	0	0
1	LOC100160799	mRNA	lin-37 homolog-like	NA	NA	NA	NA	1	1	0	0	1	1	0	0	0	0	0	0
1	LOC100160800	mRNA	elongator complex protein 4-like', 'elongator complex protein 4-like isoform X1'	NA	NA	NA	NA	1	0	0	0	0	0	0	0	0	0	0	0
1	LOC100160801	mRNA	GDP-fucose transporter 1	FBgn0265351	nac	CG9620	neuronally altered carbohydrate	0	1	0	0	0	0	0	0	0	0	0	0
1	LOC100160803	mRNA	39S ribosomal protein L28, mitochondrial-like	FBgn0031660	mRpL28	CG3782	mitochondrial ribosomal protein L28	1	1	0	0	0	0	0	0	0	0	0	0
1	LOC100160810	mRNA	diacylglycerol kinase epsilon isoform X1', 'diacylglycerol kinase epsilon isoform X2'	FBgn0020930	Dgkepsilon	CG8657	Diacyl glycerol kinase epsilon	0	0	1	0	1	0	0	0	0	0	0	0
1	LOC100160824	mRNA	putative inositol monophosphatase 3	FBgn0030465	CG15743	CG15743	no_fullname	0	1	1	0	0	0	0	0	0	0	0	0
1	LOC100160833	mRNA	histone acetyltransferase KAT8	FBgn0014340	mof	CG3025	males absent on the first	0	0	0	0	0	1	0	0	0	0	0	0
1	LOC100160840	mRNA	cell cycle checkpoint control protein RAD9A	FBgn0025807	Rad9	CG3945	Rad9	0	1	0	0	0	0	0	0	0	0	0	0
1	LOC100160845	mRNA	acetyl-coenzyme A transporter 1	FBgn0036662	CG9706	CG9706	no_fullname	1	1	1	0	0	1	0	0	0	0	0	0
1	LOC100160852	mRNA	ribosomal L1 domain-containing protein 1	FBgn0032050	CG13096	CG13096	no_fullname	0	0	1	0	0	0	0	0	0	0	0	0
1	LOC100160868	mRNA	potassium/sodium hyperpolarization-activated cyclic nucleotide-gated channel 1 isoform X1', 'potassium/sodium hyperpolarization-activated cyclic nucleotide-gated channel 1 isoform X2'	FBgn0263397	Ih	CG8585	I[[h]] channel	0	1	0	0	1	0	0	0	0	0	0	0
1	LOC100160880	mRNA	UDP-N-acetylglucosamine--peptide N-acetylglucosaminyltransferase 110 kDa subunit	FBgn0261403	sxc	CG10392	super sex combs	1	0	1	1	0	1	0	0	0	0	0	0
1	LOC100160881	mRNA	protein kinase C	FBgn0003093	Pkc98E	CG1954	Protein C kinase 98E	0	0	1	0	0	0	0	0	0	0	0	0
1	LOC100160892	mRNA	uncharacterized protein LOC100160892	NA	NA	NA	NA	1	1	1	1	1	1	0	0	0	0	0	0
1	LOC100160893	mRNA	RAD50-interacting protein 1	FBgn0035762	Rint1	CG8605	RAD50 interactor 1	0	1	1	0	0	1	0	0	0	0	0	0
1	LOC100160898	mRNA	interaptin isoform X1', 'interaptin isoform X2', 'interaptin isoform X3'	NA	NA	NA	NA	0	0	0	0	0	1	0	0	0	0	0	0
1	LOC100160900	mRNA	lysophospholipid acyltransferase 7	FBgn0031815	frj	CG9526	farjavit	1	0	1	0	0	1	0	0	0	0	0	0
1	LOC100160904	mRNA	uncharacterized protein LOC100160904 isoform X1', 'uncharacterized protein LOC100160904 isoform X2'	NA	NA	NA	NA	0	0	0	0	0	0	0	1	0	0	0	0
1	LOC100160908	mRNA	trafficking protein particle complex subunit 12	FBgn0037022	CG11396	CG11396	no_fullname	1	1	1	1	0	0	0	0	0	0	0	0
1	LOC100160917	mRNA	NADH dehydrogenase ubiquinone 1 alpha subcomplex subunit 13-like', 'NADH dehydrogenase ubiquinone 1 alpha subcomplex subunit 13-like isoform X1'	FBgn0029868	ND-B16.6	CG3446	NADH dehydrogenase (ubiquinone) B16.6 subunit	0	1	0	0	0	0	0	0	0	0	0	0
1	LOC100160918	mRNA	27 kDa hemolymph protein	FBgn0030740	CG9917	CG9917	no_fullname	0	1	0	0	0	0	0	0	0	0	0	0
1	LOC100160931	mRNA	TBC1 domain family member 19	FBgn0031690	CG7742	CG7742	no_fullname	0	1	1	0	1	0	0	0	0	0	0	0
1	LOC100160936	mRNA	ATP-dependent RNA helicase A	FBgn0002774	mle	CG11680	maleless	0	0	1	0	0	0	0	0	0	0	0	0
1	LOC100160940	mRNA	uncharacterized protein LOC100160940 isoform X1', 'uncharacterized protein LOC100160940 isoform X2', 'uncharacterized protein LOC100160940 isoform X3'	FBgn0023213	eIF4G1	CG10811	eukaryotic translation initiation factor 4G1	0	0	0	0	0	1	0	0	1	0	0	0
1	LOC100160951	mRNA	glycosylated lysosomal membrane protein B	NA	NA	NA	NA	0	0	1	0	0	0	0	0	0	0	0	0
1	LOC100160952	mRNA	DNA mismatch repair protein Msh2	FBgn0015546	spel1	CG4215	spellchecker1	0	0	1	0	1	1	0	0	0	0	0	0
1	LOC100160956	mRNA	protein O-mannosyl-transferase TMTC4	FBgn0020312	Tmtc3	CG4050	Transmembrane and tetratricopeptide repeat containing 3	0	0	0	0	0	1	0	0	0	0	0	0
1	LOC100160959	mRNA	protein crumbs isoform X1', 'protein crumbs isoform X2', 'protein crumbs isoform X3'	FBgn0259685	crb	CG6383	crumbs	0	0	1	0	0	1	0	0	0	0	0	0
1	LOC100160991	mRNA	inactive pancreatic lipase-related protein 1	FBgn0031426	CG18641	CG18641	no_fullname	0	0	0	0	1	1	0	0	0	0	0	0
1	LOC100160997	mRNA	LOW QUALITY PROTEIN: multidrug resistance-associated protein 1	FBgn0032456	MRP	CG6214	Multidrug-Resistance like Protein 1	0	0	0	0	1	0	0	0	0	0	0	0
1	LOC100161006	mRNA	glucose dehydrogenase FAD, quinone	FBgn0030590	CG9518	CG9518	no_fullname	0	1	0	0	0	1	0	0	0	0	0	0
1	LOC100161010	mRNA	kinesin-like protein Klp61F	FBgn0004378	Klp61F	CG9191	Kinesin-like protein at 61F	0	0	1	0	0	1	0	0	0	0	0	0
1	LOC100161020	mRNA	LOW QUALITY PROTEIN: RING finger protein unkempt	FBgn0004395	unk	CG4620	unkempt	0	0	1	0	0	1	0	0	0	0	0	0
1	LOC100161021	mRNA	facilitated trehalose transporter Tret1	FBgn0037387	CG1213	CG1213	no_fullname	0	0	0	0	1	0	0	0	0	0	0	0
1	LOC100161023	mRNA	uncharacterized protein LOC100161023	FBgn0038016	MBD-R2	CG10042	MBD-R2	1	0	1	0	0	1	0	0	0	0	0	0
1	LOC100161028	mRNA	WD repeat-containing protein 75	FBgn0284251	l(2)05287	CG12050	lethal (2) 05287	0	0	1	0	1	1	0	0	0	0	0	0
1	LOC100161039	mRNA	acetyl-coenzyme A transporter 1	FBgn0036662	CG9706	CG9706	no_fullname	1	1	0	0	0	1	0	0	0	0	0	1
1	LOC100161042	mRNA	DNA primase large subunit	FBgn0259676	DNApol-alpha60	CG5553	DNA polymerase alpha 60kD subunit	0	0	0	0	0	1	0	0	0	0	0	0
1	LOC100161050	mRNA	mitochondrial import inner membrane translocase subunit TIM50-C	FBgn0250874	ttm50	CG2713	tiny tim 50	0	1	0	0	0	0	0	0	0	0	0	0
1	LOC100161061	mRNA	microtubule-associated tumor suppressor 1 homolog	NA	NA	NA	NA	1	0	1	0	0	0	0	0	0	0	0	0
1	LOC100161063	mRNA	uncharacterized protein LOC100161063', 'uncharacterized protein LOC100161063 isoform X1'	NA	NA	NA	NA	0	1	1	0	0	1	0	0	0	0	0	0
1	LOC100161072	mRNA	uncharacterized protein LOC100161072	NA	NA	NA	NA	0	0	1	0	0	1	0	0	0	0	0	0
1	LOC100161074	mRNA	glutamate-rich WD repeat-containing protein 1	FBgn0022288	l(2)09851	CG12792	lethal (2) 09851	0	0	0	0	0	1	0	0	0	0	0	0
1	LOC100161075	mRNA	INO80 complex subunit B	FBgn0033019	CG10395	CG10395	no_fullname	0	0	0	0	0	0	1	0	0	0	0	0
1	LOC100161078	mRNA	ubiquitin thioesterase trabid	FBgn0037734	trbd	CG9448	trabid	0	0	0	0	0	1	0	0	0	0	0	0
1	LOC100161079	mRNA	protein numb isoform X1', 'protein numb isoform X2', 'protein numb isoform X3'	FBgn0002973	numb	CG3779	numb	0	0	1	0	0	1	0	0	0	0	0	0
1	LOC100161088	mRNA	protein SHQ1 homolog	NA	NA	NA	NA	1	1	0	0	0	0	0	0	0	0	0	0
1	LOC100161090	mRNA	serine-threonine kinase receptor-associated protein	FBgn0034876	wmd	CG3957	wing morphogenesis defect	0	1	0	0	0	0	0	0	0	0	0	0
1	LOC100161104	mRNA	bifunctional lycopene cyclase/phytoene synthase	NA	NA	NA	NA	0	1	1	0	0	1	0	0	0	0	0	0
1	LOC100161105	mRNA	RNA-binding protein 45	FBgn0035526	CG1316	CG1316	no_fullname	0	1	0	1	0	0	0	0	0	0	0	0
1	LOC100161111	mRNA	DNA replication licensing factor Mcm7	FBgn0020633	Mcm7	CG4978	Minichromosome maintenance 7	0	0	1	0	1	1	0	0	0	0	0	0
1	LOC100161122	mRNA	transcriptional protein SWT1	NA	NA	NA	NA	1	0	1	1	1	1	0	0	0	0	0	0
1	LOC100161127	mRNA	protein dispatched	FBgn0029088	disp	CG2019	dispatched	0	0	1	0	0	1	0	0	0	0	0	0
1	LOC100161138	mRNA	transcription factor AP-1	FBgn0001291	Jra	CG2275	Jun-related antigen	0	1	0	0	0	0	0	0	0	0	0	0
1	LOC100161144	mRNA	leucine-rich repeats and immunoglobulin-like domains protein 3	FBgn0034083	lbk	CG8434	lambik	0	0	1	1	0	1	0	0	0	0	0	0
1	LOC100161147	mRNA	sex peptide receptor-like	FBgn0264002	MsR2	CG43745	Myosuppressin receptor 2	0	0	0	0	0	1	0	0	0	0	0	0
1	LOC100161167	mRNA	uncharacterized protein LOC100161167 isoform X1', 'uncharacterized protein LOC100161167 isoform X2'	FBgn0032079	CG31886	CG31886	no_fullname	0	0	1	0	0	0	0	0	0	0	0	0
1	LOC100161181	mRNA	myotubularin-related protein 10-B	FBgn0030582	CG14411	CG14411	no_fullname	1	0	1	0	0	0	0	0	0	0	0	0
1	LOC100161188	mRNA	leucine-rich repeat-containing protein 15	FBgn0034717	CG5819	CG5819	no_fullname	0	0	1	0	1	0	0	0	0	0	0	0
1	LOC100161189	mRNA	probable cardiolipin synthase (CMP-forming)	FBgn0039360	CLS	CG4774	Cardiolipin synthase	0	1	1	0	0	0	0	0	0	0	0	0
1	LOC100161195	mRNA	zinc finger protein 436-like isoform X1', 'zinc finger protein OZF-like isoform X2'	FBgn0266450	Kr-h1	CG45074	Kruppel homolog 1	1	0	1	0	1	0	0	0	0	0	0	0
1	LOC100161201	mRNA	uncharacterized protein LOC100161201 precursor	NA	NA	NA	NA	0	1	0	0	0	0	0	0	0	0	0	0
1	LOC100161227	mRNA	uncharacterized protein LOC100161227	FBgn0260971	CG42594	CG42594	no_fullname	0	0	0	0	0	1	0	0	0	0	0	0
1	LOC100161233	mRNA	gonadotropin-releasing hormone receptor isoform X1', 'gonadotropin-releasing hormone receptor isoform X2'	FBgn0025595	AkhR	CG11325	Adipokinetic hormone receptor	0	0	0	0	1	0	0	0	0	0	0	0
1	LOC100161234	mRNA	JNK1/MAPK8-associated membrane protein	FBgn0039876	CG2126	CG2126	no_fullname	1	0	1	0	1	1	0	0	0	0	0	0
1	LOC100161240	mRNA	zinc finger protein 512B	NA	NA	NA	NA	0	0	1	0	0	0	0	0	0	0	0	0
1	LOC100161241	mRNA	potassium channel subfamily K member 9-like	FBgn0038621	CG10864	CG10864	no_fullname	0	1	0	0	1	0	0	0	0	0	0	0
1	LOC100161254	mRNA	F-box only protein 6	NA	NA	NA	NA	1	1	1	1	0	0	0	0	0	0	0	0
1	LOC100161264	mRNA	aminopeptidase N isoform X1', 'aminopeptidase N isoform X2'	FBgn0051445	CG31445	CG31445	no_fullname	0	0	1	0	1	1	0	0	0	0	0	0
1	LOC100161280	mRNA	zinc finger protein 14 homolog isoform X1', 'zinc finger protein 14 homolog isoform X2'	NA	NA	NA	NA	1	1	1	0	1	1	0	0	0	0	0	0
1	LOC100161295	mRNA	somatostatin receptor type 5	FBgn0036789	AstC-R2	CG13702	Allatostatin C receptor 2	0	0	0	0	1	0	0	0	0	0	0	0
1	LOC100161301	mRNA	U3 small nucleolar ribonucleoprotein protein MPP10	FBgn0032051	CG13097	CG13097	no_fullname	0	0	1	0	1	1	0	0	0	0	0	0
1	LOC100161307	mRNA	ubiquitin-associated protein 1	NA	NA	NA	NA	1	1	1	1	0	1	0	0	0	0	0	0
1	LOC100161310	mRNA	proton-coupled folate transporter	FBgn0030576	CG15890	CG15890	no_fullname	0	1	1	0	0	0	0	0	0	0	0	0
1	LOC100161336	mRNA	uncharacterized protein LOC100161336	NA	NA	NA	NA	0	0	1	0	0	0	0	0	0	0	0	0
1	LOC100161342	mRNA	synaptic vesicle glycoprotein 2B	FBgn0029896	CG3168	CG3168	no_fullname	0	0	1	0	0	1	0	0	0	0	0	0
1	LOC100161345	mRNA	leucine-rich PPR motif-containing protein, mitochondrial	FBgn0284256	bsf	CG10302	bicoid stability factor	1	1	1	1	1	1	0	0	0	0	0	0
1	LOC100161354	mRNA	uncharacterized protein LOC100161354 isoform X1', 'uncharacterized protein LOC100161354 isoform X2'	FBgn0039656	CG11951	CG11951	no_fullname	0	0	1	0	0	0	0	0	0	0	0	0
1	LOC100161361	mRNA	TBC domain-containing protein kinase-like protein	FBgn0029736	CG4041	CG4041	no_fullname	0	1	1	1	1	1	0	0	0	0	0	0
1	LOC100161362	mRNA	vacuolar protein sorting-associated protein 45 isoform X1', 'vacuolar protein sorting-associated protein 45 isoform X2'	FBgn0261049	Vps45	CG8228	Vacuolar protein sorting 45	1	0	0	0	0	0	0	0	0	0	0	0
1	LOC100161363	mRNA	V-type proton ATPase 116 kDa subunit a isoform X1', 'V-type proton ATPase 116 kDa subunit a isoform X2', 'V-type proton ATPase 116 kDa subunit a isoform X3'	FBgn0028670	Vha100-2	CG18617	Vacuolar H[+] ATPase 100kD subunit 2	0	0	1	0	0	0	0	0	0	0	0	0
1	LOC100161367	mRNA	probable ubiquitin-conjugating enzyme E2 C', 'probable ubiquitin-conjugating enzyme E2 C isoform X1'	FBgn0264848	vih	CG10682	vihar	1	1	1	0	0	1	0	0	0	0	0	0
1	LOC100161380	mRNA	phytoene desaturase	NA	NA	NA	NA	0	1	1	0	1	1	0	0	0	0	0	0
1	LOC100161387	mRNA	acyl-protein thioesterase 1,2-like', 'acyl-protein thioesterase 1,2-like isoform X1'	FBgn0042138	CG18815	CG18815	no_fullname	0	0	1	0	1	1	0	0	0	0	0	0
1	LOC100161403	mRNA	uncharacterized protein LOC100161403	NA	NA	NA	NA	0	0	1	1	0	1	0	0	0	0	0	0
1	LOC100161406	mRNA	zinc finger protein OZF-like	FBgn0020309	crol	CG14938	crooked legs	0	0	0	0	0	0	0	0	0	1	0	1
1	LOC100161422	mRNA	DNA repair protein SWI5 homolog isoform X2', 'TP53-regulated inhibitor of apoptosis 1 isoform X1'	NA	NA	NA	NA	1	1	0	0	0	0	0	0	0	0	0	0
1	LOC100161435	mRNA	FAST kinase domain-containing protein 5, mitochondrial	FBgn0030217	CG2124	CG2124	no_fullname	1	1	1	1	1	1	0	0	0	0	0	0
1	LOC100161443	mRNA	folylpolyglutamate synthase, mitochondrial isoform X3', 'putative folylpolyglutamate synthase isoform X1', 'putative folylpolyglutamate synthase isoform X2'	FBgn0030407	Fpgs	CG2543	Folylpolyglutamate synthase	1	0	0	1	1	1	0	0	0	0	0	0
1	LOC100161448	mRNA	erbin	FBgn0033984	Lap1	CG10255	Lap1	1	0	0	0	0	0	0	0	0	0	0	0
1	LOC100161452	mRNA	fatty acyl-CoA reductase wat	FBgn0039620	wat	CG1443	waterproof	0	0	1	0	0	1	0	0	0	0	0	0
1	LOC100161459	mRNA	glutathione S-transferase-like	FBgn0010226	GstS1	CG8938	Glutathione S transferase S1	0	1	0	0	1	0	0	0	0	0	0	0
1	LOC100161461	mRNA	protein SYS1 homolog isoform X1', 'protein SYS1 homolog isoform X2'	FBgn0037603	CG11753	CG11753	no_fullname	1	1	0	0	1	0	0	0	0	0	0	0
1	LOC100161462	mRNA	major facilitator superfamily domain-containing protein 9	NA	NA	NA	NA	0	1	1	0	1	1	0	0	0	0	0	0
1	LOC100161467	mRNA	synaptic vesicle glycoprotein 2B isoform X1', 'synaptic vesicle glycoprotein 2B isoform X2'	FBgn0029896	CG3168	CG3168	no_fullname	0	0	0	0	1	1	0	0	0	0	0	0
1	LOC100161468	mRNA	uncharacterized protein LOC100161468', 'uncharacterized protein LOC100161468 isoform X1', 'uncharacterized protein LOC100161468 isoform X2', 'uncharacterized protein LOC100161468 isoform X3'	NA	NA	NA	NA	0	0	1	0	0	1	0	0	0	0	0	0
1	LOC100161477	mRNA	E3 ubiquitin-protein ligase FANCL-like isoform X1', 'E3 ubiquitin-protein ligase FANCL-like isoform X2', 'E3 ubiquitin-protein ligase FANCL-like isoform X3', 'E3 ubiquitin-protein ligase FANCL-like isoform X6', 'uncharacterized protein LOC100161477 isoform X4', 'uncharacterized protein LOC100161477 isoform X5'	NA	NA	NA	NA	1	1	0	0	0	1	0	0	0	0	0	0
1	LOC100161480	mRNA	probable cytochrome P450 6a13	FBgn0000473	Cyp6a2	CG9438	Cytochrome P450-6a2	0	0	0	0	1	0	0	0	0	0	0	0
1	LOC100161482	mRNA	protein unc-50 homolog', 'protein unc-50 homolog isoform X1'	FBgn0037609	CG9773	CG9773	no_fullname	1	1	1	1	1	1	0	0	0	0	0	0
1	LOC100161489	mRNA	solute carrier family 35 member F5 isoform X1', 'solute carrier family 35 member F5 isoform X2'	FBgn0034032	CG8195	CG8195	no_fullname	1	1	1	1	1	1	0	0	0	0	0	0
1	LOC100161490	mRNA	store-operated calcium entry regulator STIMATE	NA	NA	NA	NA	1	1	1	1	1	1	0	0	0	0	0	0
1	LOC100161492	mRNA	uncharacterized protein LOC100161492	NA	NA	NA	NA	0	1	0	0	0	0	0	0	0	0	0	0
1	LOC100161495	mRNA	cap-specific mRNA (nucleoside-2'-O-)-methyltransferase 2-like	FBgn0026309	aft	CG5032	adrift	0	0	0	1	1	1	0	0	0	0	0	0
1	LOC100161499	mRNA	guanine nucleotide-binding protein subunit beta-like protein 1	FBgn0033653	CG13192	CG13192	no_fullname	0	0	0	1	0	0	0	0	0	0	0	0
1	LOC100161505	mRNA	N-lysine methyltransferase KMT5A-B isoform X1', 'N-lysine methyltransferase KMT5A-B isoform X2'	FBgn0011474	PR-Set7	CG3307	PR/SET domain containing protein 7	0	0	1	0	0	0	0	0	0	0	0	0
1	LOC100161509	mRNA	transcription initiation factor TFIID subunit 2	FBgn0011836	Taf2	CG6711	TBP-associated factor 2	1	0	0	0	0	0	0	0	0	0	0	0
1	LOC100161515	mRNA	solute carrier family 12 member 9	FBgn0032689	CG10413	CG10413	no_fullname	1	0	1	0	1	0	1	0	0	0	0	0
1	LOC100161521	mRNA	protein singed	FBgn0003447	sn	CG32858	singed	0	0	1	0	0	0	0	0	0	0	0	0
1	LOC100161523	mRNA	proton channel OtopLc-like	FBgn0259150	OtopLc	CG42265	Otopetrin-like c	0	0	0	0	0	1	0	0	0	0	0	0
1	LOC100161532	mRNA	DNA mismatch repair protein Mlh1	FBgn0011659	Mlh1	CG11482	Mlh1	0	1	0	0	0	1	0	0	0	0	0	0
1	LOC100161547	mRNA	WD repeat and FYVE domain-containing protein 3 isoform X1', 'WD repeat and FYVE domain-containing protein 3 isoform X2'	FBgn0043362	bchs	CG14001	blue cheese	0	0	1	0	1	1	0	0	0	0	0	0
1	LOC100161550	mRNA	calcium permeable stress-gated cation channel 1	FBgn0033259	Tmem63	CG11210	Transmembrane protein 63	0	1	1	1	1	1	0	0	0	0	0	0
1	LOC100161553	mRNA	putative sulfiredoxin', 'putative sulfiredoxin isoform X1'	FBgn0030876	CG6762	CG6762	no_fullname	0	0	1	0	0	1	0	0	0	0	0	0
1	LOC100161559	mRNA	cation-independent mannose-6-phosphate receptor isoform X1', 'cation-independent mannose-6-phosphate receptor isoform X2'	FBgn0051072	Lerp	CG31072	lysosomal enzyme receptor protein	1	0	1	0	1	1	0	0	0	0	0	0
1	LOC100161568	mRNA	pollen-specific leucine-rich repeat extensin-like protein 1 precursor	FBgn0039480	Cpr97Ea	CG6131	Cuticular protein 97Ea	0	0	0	0	1	1	0	0	0	0	0	0
1	LOC100161580	mRNA	rho GTPase-activating protein 1	FBgn0036257	RhoGAP68F	CG6811	Rho GTPase activating protein at 68F	0	0	1	1	1	1	0	0	0	0	0	0
1	LOC100161584	mRNA	uncharacterized protein LOC100161584 isoform X1', 'uncharacterized protein LOC100161584 isoform X2', 'uncharacterized protein LOC100161584 isoform X3', 'uncharacterized protein LOC100161584 isoform X4', 'uncharacterized protein LOC100161584 isoform X5'	NA	NA	NA	NA	0	0	0	0	1	1	0	0	0	0	0	0
1	LOC100161585	mRNA	uncharacterized protein LOC100161585 isoform X1', 'uncharacterized protein LOC100161585 isoform X2', 'uncharacterized protein LOC100161585 isoform X3', 'uncharacterized protein LOC100161585 isoform X4'	NA	NA	NA	NA	1	0	1	1	1	1	0	0	0	0	0	0
1	LOC100161598	mRNA	keratinocyte-associated protein 2-like precursor	NA	NA	NA	NA	0	1	0	0	0	0	0	0	0	0	0	0
1	LOC100161604	mRNA	modular serine protease isoform X2', 'uncharacterized protein LOC100161604 isoform X1'	FBgn0051217	modSP	CG31217	modular serine protease	0	0	0	0	1	1	0	0	0	0	0	0
1	LOC100161605	mRNA	kinesin-like protein KIF20A	FBgn0011692	pav	CG1258	pavarotti	0	0	0	0	1	0	0	0	0	0	0	0
1	LOC100161617	mRNA	uncharacterized protein LOC100161617	NA	NA	NA	NA	0	0	0	0	1	0	0	0	0	0	0	0
1	LOC100161627	mRNA	probable cytochrome P450 6a14	FBgn0033302	Cyp6a14	CG8687	Cyp6a14	0	0	0	0	1	1	0	0	0	0	0	0
1	LOC100161634	mRNA	cold shock domain-containing protein E1 isoform X1', 'cold shock domain-containing protein E1 isoform X2'	FBgn0263352	Unr	CG7015	Upstream of N-ras	0	0	1	0	1	1	0	0	0	0	0	0
1	LOC100161641	mRNA	ribonuclease P/MRP protein subunit POP5 isoform X1', 'ribonuclease P/MRP protein subunit POP5 isoform X2'	NA	NA	NA	NA	0	1	1	1	1	1	0	0	0	0	0	0
1	LOC100161647	mRNA	probable helicase MAGATAMA 3 isoform X1', 'probable helicase MAGATAMA 3 isoform X2'	FBgn0030354	Upf1	CG1559	Upf1 RNA helicase	0	0	1	0	1	1	0	0	0	0	0	0
1	LOC100161662	mRNA	uncharacterized protein LOC100161662 isoform X1', 'uncharacterized protein LOC100161662 isoform X2'	NA	NA	NA	NA	0	0	1	0	0	0	0	0	0	0	0	0
1	LOC100161681	mRNA	squamous cell carcinoma antigen recognized by T-cells 3 isoform X1', 'squamous cell carcinoma antigen recognized by T-cells 3 isoform X2'	NA	NA	NA	NA	0	0	1	0	0	0	0	0	0	0	0	0
1	LOC100161686	mRNA	nucleolysin TIAR isoform X1', 'nucleolysin TIAR isoform X2', 'nucleolysin TIAR isoform X3', 'nucleolysin TIAR isoform X4'	FBgn0085383	CG34354	CG34354	no_fullname	0	0	0	0	1	1	0	0	0	0	0	0
1	LOC100161717	mRNA	ankyrin repeat and IBR domain-containing protein 1	FBgn0036082	CG12362	CG12362	no_fullname	0	0	1	0	0	1	0	0	0	0	0	0
1	LOC100161724	mRNA	uncharacterized protein LOC100161724	NA	NA	NA	NA	0	1	0	0	1	0	0	0	0	0	0	0
1	LOC100161727	mRNA	probable serine/threonine-protein phosphatase PP2A regulatory subunit	FBgn0260439	Pp2A-29B	CG17291	Protein phosphatase 2A at 29B	0	0	1	0	0	1	0	0	0	0	0	0
1	LOC100161733	mRNA	gephyrin isoform X1', 'gephyrin isoform X2'	FBgn0000316	cin	CG2945	cinnamon	1	0	1	0	1	0	0	0	0	0	0	0
1	LOC100161739	mRNA	mitochondrial import inner membrane translocase subunit Tim9	NA	NA	NA	NA	0	1	0	0	1	0	0	0	0	0	0	0
1	LOC100161743	mRNA	uncharacterized protein LOC100161743 isoform X1', 'uncharacterized protein LOC100161743 isoform X2'	FBgn0035379	spz5	CG9972	spatzle 5	0	1	0	0	0	0	0	0	0	1	1	0
1	LOC100161750	mRNA	protein NPC2 homolog precursor	FBgn0038198	Npc2b	CG3153	Niemann-Pick type C-2b	0	1	1	0	1	0	0	0	0	0	0	0
1	LOC100161758	mRNA	NFX1-type zinc finger-containing protein 1	FBgn0039165	CG6204	CG6204	no_fullname	1	0	1	0	1	1	0	0	0	0	0	0
1	LOC100161761	mRNA	mushroom body large-type Kenyon cell-specific protein 1 isoform X1', 'mushroom body large-type Kenyon cell-specific protein 1 isoform X2'	FBgn0264490	Eip93F	CG18389	Ecdysone-induced protein 93F	0	0	1	0	0	1	0	0	0	0	0	0
1	LOC100161775	mRNA	N-terminal kinase-like protein isoform X1', 'N-terminal kinase-like protein isoform X2'	FBgn0260990	yata	CG1973	yata	0	0	0	0	0	1	0	0	0	0	0	0
1	LOC100161777	mRNA	transformation/transcription domain-associated protein	FBgn0053554	Nipped-A	CG33554	Nipped-A	0	0	1	0	1	1	0	0	0	0	0	0
1	LOC100161780	mRNA	dynein assembly factor 5, axonemal	FBgn0051320	HEATR2	CG31320	HEAT repeat containing 2	0	0	0	1	0	0	0	0	0	0	0	0
1	LOC100161781	mRNA	transcription factor Adf-1	NA	NA	NA	NA	1	0	0	0	0	0	0	0	0	0	0	0
1	LOC100161784	mRNA	sulfhydryl oxidase 2	FBgn0033814	Qsox1	CG4670	Quiescin sulfhydryl oxidase 1	1	1	1	0	1	1	0	0	0	0	0	0
1	LOC100161792	mRNA	elongation of very long chain fatty acids protein AAEL008004 isoform X1', 'elongation of very long chain fatty acids protein AAEL008004 isoform X2'	FBgn0051522	CG31522	CG31522	no_fullname	0	1	1	0	1	1	0	0	0	0	0	0
1	LOC100161794	mRNA	ribonucleoside-diphosphate reductase large subunit	FBgn0011703	RnrL	CG5371	Ribonucleoside diphosphate reductase large subunit	0	1	1	0	1	1	0	0	0	0	0	0
1	LOC100161796	mRNA	dolichyl-diphosphooligosaccharide--protein glycosyltransferase subunit 2	FBgn0034277	OstDelta	CG6370	Oligosaccharide transferase Delta subunit	1	1	1	1	1	1	0	0	0	0	0	0
1	LOC100161797	mRNA	nucleolar pre-ribosomal-associated protein 1 isoform X2', 'uncharacterized protein LOC100161797 isoform X1'	FBgn0038968	CG12499	CG12499	no_fullname	1	0	1	0	1	1	0	0	0	0	0	0
1	LOC100161799	mRNA	basic-leucine zipper transcription factor A	NA	NA	NA	NA	0	1	1	0	0	0	0	0	0	0	0	0
1	LOC100161800	mRNA	post-GPI attachment to proteins factor 2 isoform X1', 'post-GPI attachment to proteins factor 2 isoform X2', 'post-GPI attachment to proteins factor 2 isoform X3', 'post-GPI attachment to proteins factor 2 isoform X4'	FBgn0031284	PGAP2	CG3876	Post-GPI attachment to proteins 2	1	1	1	1	1	1	0	0	0	0	0	0
1	LOC100161811	mRNA	facilitated trehalose transporter Tret1	FBgn0034909	CG4797	CG4797	no_fullname	0	1	0	0	1	0	0	0	0	0	0	0
1	LOC100161820	mRNA	zinc finger and BTB domain-containing protein 14	FBgn0029824	CG3726	CG3726	no_fullname	0	0	1	0	0	0	0	0	0	0	0	0
1	LOC100161823	mRNA	protein phosphatase methylesterase 1	FBgn0035951	CG5068	CG5068	no_fullname	0	0	0	0	0	1	0	0	0	0	0	0
1	LOC100161826	mRNA	histone-lysine N-methyltransferase NSD2 isoform X1', 'histone-lysine N-methyltransferase NSD2 isoform X2', 'histone-lysine N-methyltransferase NSD2 isoform X3', 'histone-lysine N-methyltransferase NSD2 isoform X4', 'histone-lysine N-methyltransferase NSD2 isoform X5'	FBgn0039559	NSD	CG4976	Nuclear receptor binding SET domain protein	0	0	1	0	0	1	0	0	0	0	0	0
1	LOC100161828	mRNA	ras-related protein RABF2a isoform X2', 'ras-related protein Rab-22A isoform X1', 'ras-related protein Rab-5B isoform X3'	FBgn0039966	Rab21	CG17515	Rab21	0	1	0	0	1	0	0	0	0	0	0	0
1	LOC100161831	mRNA	cytosolic carboxypeptidase-like protein 5	FBgn0265726	Nna1	CG44533	Nna1 carboxypeptidase	1	1	1	1	1	1	0	0	0	0	0	0
1	LOC100161836	mRNA	uncharacterized protein LOC100161836 isoform X1', 'uncharacterized protein LOC100161836 isoform X2'	NA	NA	NA	NA	0	1	1	0	1	1	0	0	0	0	0	0
1	LOC100161844	mRNA	zinc finger BED domain-containing protein 1-like	NA	NA	NA	NA	0	0	1	0	0	1	0	0	0	0	0	0
1	LOC100161846	mRNA	putative 1-phosphatidylinositol 3-phosphate 5-kinase isoform X1', 'putative 1-phosphatidylinositol 3-phosphate 5-kinase isoform X2'	FBgn0028741	fab1	CG6355	fab1 kinase	1	0	1	1	1	1	0	1	0	0	0	0
1	LOC100161851	mRNA	torsin-1A	FBgn0025615	Torsin	CG3024	Torsin	1	1	1	1	0	1	0	0	0	0	0	0
1	LOC100161857	mRNA	structural maintenance of chromosomes protein 3	FBgn0015615	SMC3	CG9802	Structural maintenance of chromosomes 3	0	0	1	0	1	1	0	1	0	0	0	0
1	LOC100161869	mRNA	protein yellow isoform X1', 'protein yellow isoform X2'	FBgn0041713	yellow-c	CG4182	yellow-c	0	0	0	0	1	1	0	0	0	0	0	0
1	LOC100161879	mRNA	DEP domain-containing protein 1A isoform X1', 'DEP domain-containing protein 1A isoform X2', 'DEP domain-containing protein 1A isoform X3'	NA	NA	NA	NA	0	0	1	0	0	0	0	0	0	0	0	0
1	LOC100161886	mRNA	dual oxidase maturation factor 1	FBgn0086711	mol	CG4482	moladietz	0	1	0	0	0	0	0	0	0	0	1	0
1	LOC100161887	mRNA	uncharacterized protein LOC100161887', 'uncharacterized protein LOC100161887 isoform X1'	FBgn0031245	CG3625	CG3625	no_fullname	0	1	0	0	1	0	0	0	0	0	0	0
1	LOC100161888	mRNA	dehydrodolichyl diphosphate synthase-like	FBgn0029980	CG10778	CG10778	no_fullname	0	0	0	1	0	0	0	0	0	0	0	0
1	LOC100161891	mRNA	pre-mRNA-splicing factor CWC25 homolog	NA	NA	NA	NA	0	0	1	0	0	1	0	0	0	0	0	0
1	LOC100161893	mRNA	ankyrin repeat domain-containing protein 27 isoform X1', 'ankyrin repeat domain-containing protein 27 isoform X2'	FBgn0011747	Ank	CG1651	Ankyrin	1	1	1	1	0	1	0	0	0	0	0	0
1	LOC100161905	mRNA	MOB kinase activator-like 2 isoform X1', 'MOB kinase activator-like 2 isoform X2'	FBgn0259481	Mob2	CG11711	Mob2	0	0	1	0	0	1	0	0	0	0	0	0
1	LOC100161906	mRNA	caspase-1 isoform X1', 'caspase-1 isoform X2', 'caspase-1 isoform X3'	FBgn0010501	Dcp-1	CG5370	Death caspase-1	0	0	0	0	0	1	0	0	0	0	0	0
1	LOC100161913	mRNA	BRCA1-A complex subunit Abraxas 1	NA	NA	NA	NA	1	1	1	1	1	1	0	0	0	0	0	0
1	LOC100161929	mRNA	prolyl 4-hydroxylase subunit alpha-1 isoform X2', 'prolyl 4-hydroxylase subunit alpha-2 isoform X1'	FBgn0051015	PH4alphaPV	CG31015	prolyl-4-hydroxylase-alpha PV	0	0	1	0	1	0	0	0	0	0	0	0
1	LOC100161936	mRNA	modular serine protease isoform X1', 'modular serine protease isoform X2', 'venom prothrombin activator porpharin-D isoform X3'	NA	NA	NA	NA	0	0	0	0	0	0	0	0	0	1	0	0
1	LOC100161941	mRNA	zinc finger protein 33A	NA	NA	NA	NA	1	1	1	1	1	1	0	0	0	0	0	0
1	LOC100161942	mRNA	esterase D/formylglutathione hydrolase-like	FBgn0038771	CG4390	CG4390	no_fullname	0	0	0	0	1	1	0	0	0	0	0	0
1	LOC100161947	mRNA	polycomb group protein Psc	FBgn0005624	Psc	CG3886	Posterior sex combs	0	0	1	0	0	1	0	0	0	0	0	0
1	LOC100161960	mRNA	methyltransferase-like protein 25 isoform X1', 'methyltransferase-like protein 25 isoform X2', 'methyltransferase-like protein 25 isoform X3'	FBgn0053964	CG33964	CG33964	no_fullname	1	1	1	1	1	1	0	0	0	0	0	0
1	LOC100161961	mRNA	fatty acyl-CoA hydrolase precursor, medium chain	FBgn0031327	CG5397	CG5397	no_fullname	0	0	0	0	0	1	0	0	0	0	0	0
1	LOC100161962	mRNA	protein OPI10 homolog	FBgn0035243	CG13926	CG13926	no_fullname	0	0	0	1	0	0	0	0	0	0	0	0
1	LOC100161964	mRNA	uncharacterized protein LOC100161964	FBgn0053120	CG33120	CG33120	no_fullname	0	0	0	0	1	0	0	0	0	0	0	0
1	LOC100162017	mRNA	uncharacterized protein LOC100162017	FBgn0031745	rau	CG8965	rau	0	0	1	0	0	0	0	0	0	0	0	0
1	LOC100162018	mRNA	uncharacterized protein LOC100162018	FBgn0036481	CG16959	CG16959	no_fullname	0	1	1	0	1	1	0	0	0	0	1	0
1	LOC100162021	mRNA	uncharacterized protein LOC100162021 isoform X1', 'uncharacterized protein LOC100162021 isoform X2', 'uncharacterized protein LOC100162021 isoform X3'	FBgn0261561	CG42675	CG42675	no_fullname	0	1	0	1	1	1	0	0	0	0	0	0
1	LOC100162022	mRNA	hypoxia-inducible factor 1-alpha inhibitor	NA	NA	NA	NA	1	1	1	0	1	1	0	0	0	0	0	0
1	LOC100162024	mRNA	schwannomin-interacting protein 1 isoform X1', 'schwannomin-interacting protein 1 isoform X2'	NA	NA	NA	NA	0	1	0	0	1	0	0	0	0	0	0	0
1	LOC100162028	mRNA	uncharacterized protein LOC100162028	NA	NA	NA	NA	0	0	0	0	0	1	0	0	0	0	0	0
1	LOC100162029	mRNA	beta-1,3-galactosyltransferase 5	FBgn0035558	CG11357	CG11357	no_fullname	0	1	1	1	1	1	0	0	0	0	0	0
1	LOC100162031	mRNA	uncharacterized protein LOC100162031	NA	NA	NA	NA	0	1	1	0	1	0	0	0	0	0	0	0
1	LOC100162043	mRNA	breast cancer anti-estrogen resistance protein 1	FBgn0035101	p130CAS	CG1212	p130CAS	0	0	1	0	1	1	0	0	0	0	0	0
1	LOC100162054	mRNA	ras-related protein Rap-2b-like	FBgn0040370	CG13375	CG13375	no_fullname	0	0	1	0	1	1	0	0	0	0	0	0
1	LOC100162068	mRNA	citron Rho-interacting kinase	FBgn0002466	sti	CG10522	sticky	0	0	1	0	0	0	0	0	0	0	0	0
1	LOC100162073	mRNA	phospholipase B1, membrane-associated	FBgn0036939	CG7365	CG7365	no_fullname	0	1	1	0	1	1	0	0	0	0	0	0
1	LOC100162075	mRNA	DNA replication licensing factor Mcm2	FBgn0014861	Mcm2	CG7538	Minichromosome maintenance 2	0	1	1	0	1	1	0	0	0	0	0	0
1	LOC100162078	mRNA	glucose dehydrogenase FAD, quinone isoform X1', 'glucose dehydrogenase FAD, quinone isoform X2'	FBgn0001112	Gld	CG1152	Glucose dehydrogenase	0	1	0	0	1	0	0	0	0	0	0	0
1	LOC100162089	mRNA	thioredoxin domain-containing protein 11	NA	NA	NA	NA	1	1	1	1	0	1	0	0	0	0	0	0
1	LOC100162110	mRNA	sodium-dependent serotonin transporter	FBgn0010414	SerT	CG4545	Serotonin transporter	0	0	0	0	0	1	0	0	0	0	0	0
1	LOC100162121	mRNA	tRNA-dihydrouridine(47) synthase NAD(P)(+)-like	FBgn0032819	CG10463	CG10463	no_fullname	0	0	0	0	0	1	0	0	0	0	0	0
1	LOC100162126	mRNA	uncharacterized protein LOC100162126	NA	NA	NA	NA	0	0	1	0	0	1	0	0	0	0	0	0
1	LOC100162128	mRNA	DNA replication licensing factor Mcm6, partial	FBgn0025815	Mcm6	CG4039	Minichromosome maintenance 6	0	0	1	0	0	0	0	0	0	0	0	0
1	LOC100162139	mRNA	DNA excision repair protein ERCC-8	NA	NA	NA	NA	0	0	1	0	1	0	0	0	0	0	0	0
1	LOC100162147	mRNA	glucosamine-6-phosphate N-acetyltransferase-like	FBgn0039690	Gnpnat	CG1969	Glucosamine-phosphate N-acetyltransferase	0	1	0	0	0	0	0	0	0	0	0	0
1	LOC100162149	mRNA	fatty acyl-CoA reductase wat	FBgn0039620	wat	CG1443	waterproof	0	0	1	0	1	0	0	0	0	0	0	0
1	LOC100162168	mRNA	DNA-directed RNA polymerase III subunit RPC5	FBgn0028402	Sin	CG10582	Sex-lethal interactor	0	0	0	0	1	0	0	0	0	0	0	0
1	LOC100162169	mRNA	legumain	FBgn0023545	PIG-K	CG4406	Phosphatidylinositol glycan anchor biosynthesis class K	0	0	0	0	1	0	0	0	0	0	0	0
1	LOC100162170	mRNA	zinc finger protein OZF	FBgn0020309	crol	CG14938	crooked legs	1	0	0	0	0	0	0	0	0	0	0	0
1	LOC100162176	mRNA	uncharacterized protein LOC100162176', 'uncharacterized protein LOC100162176 isoform X1', 'uncharacterized protein LOC100162176 isoform X2'	FBgn0038983	CG5326	CG5326	no_fullname	0	0	0	0	1	0	0	0	0	0	0	0
1	LOC100162178	mRNA	small RNA 2'-O-methyltransferase	FBgn0033686	Hen1	CG12367	Hen1 methyltransferase	1	1	1	1	1	0	1	0	0	0	0	0
1	LOC100162179	mRNA	cytochrome P450 4C1 isoform X1', 'cytochrome P450 4C1 isoform X2', 'cytochrome P450 4C1 isoform X3'	FBgn0030304	Cyp4g15	CG11715	Cyp4g15	0	1	0	0	1	1	0	0	0	0	0	0
1	LOC100162181	mRNA	serine/threonine-protein phosphatase 6 regulatory subunit 3 isoform X1', 'serine/threonine-protein phosphatase 6 regulatory subunit 3 isoform X2', 'serine/threonine-protein phosphatase 6 regulatory subunit 3 isoform X3', 'serine/threonine-protein phosphatase 6 regulatory subunit 3 isoform X4'	FBgn0035688	fmt	CG10289	fiery mountain	0	0	1	0	0	0	0	0	0	0	0	0
1	LOC100162188	mRNA	phosphatidylinositol glycan anchor biosynthesis, class H-like	NA	NA	NA	NA	0	0	0	0	0	1	0	0	0	0	0	0
1	LOC100162191	mRNA	transcription initiation factor TFIID subunit 7	FBgn0024909	Taf7	CG2670	TBP-associated factor 7	1	1	0	0	1	1	0	0	0	0	0	0
1	LOC100162197	mRNA	membrane-bound transcription factor site-2 protease	FBgn0033656	S2P	CG8988	site-2 protease	0	0	1	0	0	1	0	0	0	0	0	0
1	LOC100162198	mRNA	uncharacterized protein LOC100162198	FBgn0043799	CG31381	CG31381	no_fullname	0	0	1	0	0	1	0	0	0	0	0	0
1	LOC100162203	mRNA	uncharacterized protein LOC100162203	NA	NA	NA	NA	0	0	0	0	1	0	0	0	0	0	0	0
1	LOC100162211	mRNA	quinone oxidoreductase-like protein 2 homolog	NA	NA	NA	NA	0	0	0	0	0	1	0	0	0	0	0	0
1	LOC100162212	mRNA	methionine--tRNA ligase, mitochondrial	FBgn0027083	MetRS-m	CG31322	Methionyl-tRNA synthetase, mitochondrial	0	1	0	1	0	0	0	0	0	0	0	0
1	LOC100162220	mRNA	uncharacterized protein LOC100162220	FBgn0035574	RhoGEF64C	CG32239	Rho guanine nucleotide exchange factor at 64C	0	1	0	0	0	0	0	0	0	0	0	0
1	LOC100162222	mRNA	prostaglandin reductase 1	NA	NA	NA	NA	0	0	0	0	1	0	0	0	1	0	0	0
1	LOC100162225	mRNA	elongation factor Ts, mitochondrial	FBgn0032646	mEFTs	CG6412	mitochondrial translation elongation factor Ts	0	1	0	0	0	0	0	0	0	0	0	0
1	LOC100162226	mRNA	probable E3 ubiquitin-protein ligase RNF144A	FBgn0053144	CG33144	CG33144	no_fullname	0	0	0	0	1	1	0	0	0	0	0	0
1	LOC100162228	mRNA	solute carrier family 22 member 8	FBgn0039178	CG6356	CG6356	no_fullname	1	0	0	0	0	1	1	0	0	0	0	0
1	LOC100162254	mRNA	putative uncharacterized protein DDB_G0282133 isoform X1', 'putative uncharacterized protein DDB_G0282133 isoform X2'	FBgn0035900	ZC3H3	CG6694	ZC3H3	1	1	1	0	1	1	0	0	0	0	0	0
1	LOC100162257	mRNA	PIN2/TERF1-interacting telomerase inhibitor 1	FBgn0034528	CG11180	CG11180	no_fullname	1	0	1	1	1	1	0	0	0	0	0	0
1	LOC100162266	mRNA	uncharacterized protein LOC100162266	NA	NA	NA	NA	0	1	1	1	1	1	0	0	0	0	0	0
1	LOC100162271	mRNA	KICSTOR complex protein C12orf66	NA	NA	NA	NA	1	0	1	0	0	1	0	0	0	0	0	0
1	LOC100162275	mRNA	WD repeat-containing protein 89	FBgn0033471	CG12134	CG12134	no_fullname	1	0	0	0	1	0	0	0	0	0	0	0
1	LOC100162299	mRNA	leucine-rich repeat-containing protein 4C	FBgn0034540	Lrt	CG11136	Leucine-rich tendon-specific protein	0	0	1	1	1	1	0	0	0	0	0	0
1	LOC100162304	mRNA	GPI mannosyltransferase 1 isoform X1', 'cx9C motif-containing protein 4 isoform X2', 'cx9C motif-containing protein 4 isoform X3'	FBgn0034649	PIG-M	CG9865	Phosphatidylinositol glycan anchor biosynthesis class M	0	0	0	1	0	0	0	0	0	0	0	0
1	LOC100162309	mRNA	acetylcholine receptor subunit alpha-type acr-16 isoform X1', 'neuronal acetylcholine receptor subunit alpha-7 isoform X2', 'neuronal acetylcholine receptor subunit alpha-7 isoform X3', 'neuronal acetylcholine receptor subunit alpha-7 isoform X4', 'neuronal acetylcholine receptor subunit alpha-7 isoform X5', 'neuronal acetylcholine receptor subunit alpha-7 isoform X6'	FBgn0028875	nAChRalpha5	CG32975	nicotinic Acetylcholine Receptor alpha5	0	0	0	0	1	1	0	0	0	0	0	0
1	LOC100162333	mRNA	potassium voltage-gated channel protein Shaker isoform X1', 'potassium voltage-gated channel protein Shaker isoform X2', 'potassium voltage-gated channel protein Shaker isoform X3', 'potassium voltage-gated channel protein Shaker isoform X4', 'potassium voltage-gated channel protein Shaker isoform X5', 'potassium voltage-gated channel protein Shaker isoform X6', 'potassium voltage-gated channel p…	FBgn0003380	Sh	CG12348	Shaker	0	0	0	0	1	1	0	0	0	0	0	0
1	LOC100162339	mRNA	proto-oncogene tyrosine-protein kinase ROS	FBgn0003366	sev	CG18085	sevenless	0	0	0	0	0	0	1	0	0	0	0	0
1	LOC100162341	mRNA	uncharacterized protein LOC100162341	NA	NA	NA	NA	0	0	0	0	1	0	0	1	0	0	0	0
1	LOC100162344	mRNA	uncharacterized protein LOC100162344	FBgn0030789	Rrp45	CG9606	Rrp45	0	0	1	0	1	1	0	0	0	0	0	0
1	LOC100162352	mRNA	uncharacterized protein LOC100162352	FBgn0002441	l(3)mbt	CG5954	lethal (3) malignant brain tumor	1	1	1	0	1	1	0	0	0	0	0	0
1	LOC100162365	mRNA	uncharacterized protein LOC100162365	NA	NA	NA	NA	0	0	0	1	1	1	0	0	0	0	0	0
1	LOC100162372	mRNA	cytochrome P450 6k1	FBgn0000473	Cyp6a2	CG9438	Cytochrome P450-6a2	0	0	0	0	1	0	0	0	0	0	0	0
1	LOC100162377	mRNA	TBC1 domain family member 22B isoform X1', 'TBC1 domain family member 22B isoform X2'	FBgn0038855	CG5745	CG5745	no_fullname	0	0	0	1	0	0	0	0	0	0	0	0
1	LOC100162393	mRNA	GPI-anchored CFEM domain protein A	NA	NA	NA	NA	0	0	0	0	1	0	0	0	0	0	0	0
1	LOC100162395	mRNA	leucine-rich repeat protein soc-2 homolog	FBgn0038504	Sur-8	CG5407	Sur-8	0	0	0	0	0	1	0	0	0	0	0	0
1	LOC100162397	mRNA	cytohesin-1	FBgn0086779	step	CG11628	steppke	0	0	0	0	0	1	0	0	0	0	0	0
1	LOC100162398	mRNA	ubiquitin conjugation factor E4 B	FBgn0032467	CG9934	CG9934	no_fullname	0	1	1	0	0	1	0	0	0	0	0	0
1	LOC100162427	mRNA	TBC1 domain family member 1 isoform X1', 'TBC1 domain family member 1 isoform X2'	FBgn0261261	plx	CG42612	pollux	1	1	1	0	1	1	0	0	0	0	0	0
1	LOC100162434	mRNA	UDP-glucuronosyltransferase 2B15	FBgn0038886	Ugt49B2	CG6475	UDP-glycosyltransferase family 49 member B2	0	0	0	0	1	0	0	0	0	0	0	0
1	LOC100162461	mRNA	uncharacterized protein LOC100162461	NA	NA	NA	NA	1	0	1	0	0	0	0	0	0	0	0	0
1	LOC100162479	mRNA	cyclin-dependent kinase 2 isoform X1', 'cyclin-dependent kinase 2 isoform X2'	FBgn0004107	Cdk2	CG10498	Cyclin-dependent kinase 2	0	0	0	0	0	1	0	0	0	0	0	0
1	LOC100162483	mRNA	SAC3 domain-containing protein 1	FBgn0035998	CG3437	CG3437	no_fullname	0	1	1	0	0	0	0	0	0	0	0	0
1	LOC100162493	mRNA	eIF-2-alpha kinase GCN2 isoform X1', 'eIF-2-alpha kinase GCN2 isoform X2'	FBgn0019990	Gcn2	CG1609	Gcn2	1	1	1	0	0	1	0	0	0	0	0	0
1	LOC100162494	mRNA	serine/threonine-protein kinase NIM1 isoform X1', 'serine/threonine-protein kinase NIM1 isoform X2', 'serine/threonine-protein kinase NIM1 isoform X3', 'serine/threonine-protein kinase NIM1 isoform X4'	FBgn0031299	CG4629	CG4629	no_fullname	0	1	0	0	0	0	0	0	0	0	0	0
1	LOC100162497	mRNA	uncharacterized protein LOC100162497 precursor	NA	NA	NA	NA	0	0	0	0	1	0	0	0	0	0	0	0
1	LOC100162503	mRNA	proton-coupled folate transporter	FBgn0050344	CG30344	CG30344	no_fullname	0	1	1	0	1	1	0	0	0	0	0	0
1	LOC100162510	mRNA	integrator complex subunit 1 isoform X1', 'integrator complex subunit 1 isoform X2'	FBgn0034964	IntS1	CG3173	Integrator 1	1	0	0	0	0	1	0	0	0	0	0	0
1	LOC100162513	mRNA	integrator complex subunit 14	FBgn0031314	IntS14	CG4785	Integrator 14	1	0	0	0	0	0	0	0	0	0	0	0
1	LOC100162514	mRNA	tetratricopeptide repeat protein 19 homolog, mitochondrial	FBgn0032744	Ttc19	CG15173	Tetratricopeptide repeat domain 19	0	1	1	0	1	1	0	0	0	0	0	0
1	LOC100162520	mRNA	puromycin-sensitive aminopeptidase isoform X1', 'puromycin-sensitive aminopeptidase isoform X2', 'puromycin-sensitive aminopeptidase isoform X3'	FBgn0261243	Psa	CG1009	Puromycin sensitive aminopeptidase	0	0	0	0	1	0	0	0	0	0	0	0
1	LOC100162521	mRNA	type I inositol 3,4-bisphosphate 4-phosphatase isoform X1', 'type I inositol 3,4-bisphosphate 4-phosphatase isoform X2', 'type I inositol 3,4-bisphosphate 4-phosphatase isoform X3'	FBgn0259166	CG42271	CG42271	no_fullname	0	0	1	0	0	0	0	0	0	0	0	0
1	LOC100162523	mRNA	ADP-ribosylation factor-binding protein GGA1 isoform X1', 'ADP-ribosylation factor-binding protein GGA1 isoform X2', 'ADP-ribosylation factor-binding protein GGA1 isoform X3', 'ADP-ribosylation factor-binding protein GGA1 isoform X4'	FBgn0030141	Gga	CG3002	Golgi-localized, gamma-adaptin ear containing, ARF binding protein	1	0	1	1	1	1	0	0	0	0	0	0
1	LOC100162529	mRNA	leucine-rich repeat-containing protein 58	FBgn0052687	CG32687	CG32687	no_fullname	0	0	0	0	1	0	0	0	0	0	0	0
1	LOC100162532	mRNA	PX domain-containing protein kinase-like protein	FBgn0033244	CG8726	CG8726	no_fullname	1	1	1	1	1	1	0	0	0	0	0	0
1	LOC100162556	mRNA	THO complex subunit 6	FBgn0036263	thoc6	CG5632	thoc6	0	0	0	0	1	0	0	1	0	0	0	0
1	LOC100162559	mRNA	A-kinase anchor protein 10, mitochondrial	FBgn0040079	pkaap	CG4132	pkaap	0	0	0	1	0	0	0	0	0	0	0	0
1	LOC100162562	mRNA	nuclear hormone receptor FTZ-F1	FBgn0001078	ftz-f1	CG4059	ftz transcription factor 1	0	1	1	0	1	0	0	0	0	0	0	0
1	LOC100162573	mRNA	androgen-induced gene 1 protein	NA	NA	NA	NA	0	0	0	0	0	1	0	0	0	0	0	0
1	LOC100162577	mRNA	LOW QUALITY PROTEIN: glutamate-gated chloride channel alpha-like	FBgn0264908	pHCl-1	CG44099	pH-sensitive chloride channel 1	0	0	0	0	0	1	0	0	0	0	0	0
1	LOC100162579	mRNA	G2/mitotic-specific cyclin-B3	FBgn0015625	CycB3	CG5814	Cyclin B3	0	0	1	0	0	0	0	0	0	0	0	0
1	LOC100162591	mRNA	RNA 3'-terminal phosphate cyclase isoform X1, RNA 3'-terminal phosphate cyclase isoform X2	FBgn0025630	Rtca	CG4061	RNA 3'-terminal phosphate cyclase	0	0	0	0	0	0	0	1	0	0	0	0
1	LOC100162598	mRNA	adenosine 3'-phospho 5'-phosphosulfate transporter 1	FBgn0038524	sll	CG7623	slalom	0	0	1	0	0	1	0	0	0	0	0	0
1	LOC100162601	mRNA	cyclic nucleotide-gated cation channel subunit A-like isoform X1', 'cyclic nucleotide-gated cation channel subunit A-like isoform X2', 'cyclic nucleotide-gated cation channel subunit A-like isoform X3'	FBgn0261612	CngA	CG42701	Cyclic nucleotide-gated ion channel subunit A	0	0	1	0	1	0	0	0	0	0	0	0
1	LOC100162611	mRNA	arginyl-tRNA--protein transferase 1	FBgn0025720	Ate1	CG9204	Arginyltransferase 1	0	0	1	0	0	0	0	0	0	0	0	0
1	LOC100162617	mRNA	vacuolar protein sorting-associated protein 11 homolog	FBgn0052350	Vps11	CG32350	Vacuolar protein sorting 11	0	0	1	0	0	1	0	0	0	0	0	0
1	LOC100162628	mRNA	28S ribosomal protein S18b, mitochondrial', '28S ribosomal protein S18b, mitochondrial isoform X1'	FBgn0032849	mRpS18B	CG10757	mitochondrial ribosomal protein S18B	1	1	0	0	1	0	0	0	0	0	0	0
1	LOC100162632	mRNA	zinc finger protein 345	FBgn0031573	CG3407	CG3407	no_fullname	0	0	0	0	0	1	0	0	0	0	0	0
1	LOC100162636	mRNA	uncharacterized protein LOC100162636	NA	NA	NA	NA	0	0	0	0	0	0	1	0	0	0	0	0
1	LOC100162655	mRNA	beta-1,4-mannosyltransferase egh	FBgn0001404	egh	CG9659	egghead	0	1	1	0	0	1	0	0	0	0	0	0
1	LOC100162662	mRNA	uncharacterized protein LOC100162662 isoform X1', 'uncharacterized protein LOC100162662 isoform X2', 'uncharacterized protein LOC100162662 isoform X3', 'uncharacterized protein LOC100162662 isoform X4'	FBgn0000008	a	CG6741	arc	0	1	0	0	1	0	0	0	0	0	0	0
1	LOC100162678	mRNA	uncharacterized protein LOC100162678	FBgn0032614	CG13284	CG13284	no_fullname	0	0	0	0	1	0	0	0	0	1	0	0
1	LOC100162681	mRNA	proliferating cell nuclear antigen-like', 'proliferating cell nuclear antigen-like isoform X1'	FBgn0005655	PCNA	CG9193	Proliferating cell nuclear antigen	1	1	1	0	1	1	0	0	0	0	0	0
1	LOC100162682	mRNA	sodium-independent sulfate anion transporter	FBgn0013953	Esp	CG7005	Epidermal stripes and patches	0	0	0	0	0	1	0	0	0	0	0	0
1	LOC100162683	mRNA	inositol polyphosphate 1-phosphatase	FBgn0016672	Ipp	CG3028	Inositol polyphosphate 1-phosphatase	0	1	1	1	0	1	0	0	0	0	0	0
1	LOC100162687	mRNA	probable ATP-dependent RNA helicase DDX56	FBgn0001565	Hlc	CG1666	Helicase	0	0	1	0	0	0	0	0	0	0	0	0
1	LOC100162688	mRNA	UDP-glucuronosyltransferase 2B2	FBgn0038886	Ugt49B2	CG6475	UDP-glycosyltransferase family 49 member B2	0	0	1	0	0	0	0	0	0	0	0	0
1	LOC100162692	mRNA	fatty acid synthase	FBgn0283427	FASN1	CG3523	Fatty acid synthase 1	0	0	0	0	1	0	0	0	0	0	0	0
1	LOC100162696	mRNA	phosphatidylcholine:ceramide cholinephosphotransferase 2 isoform X1', 'phosphatidylcholine:ceramide cholinephosphotransferase 2 isoform X2'	FBgn0052380	SMSr	CG32380	SMSr	0	1	1	0	1	1	0	0	0	0	0	0
1	LOC100162698	mRNA	5'-nucleotidase isoform X2, 'protein 5NUC isoform X1', 'protein 5NUC isoform X3'	FBgn0050104	NT5E-2	CG30104	Ecto-5'-nucleotidase 2	0	0	0	0	1	1	0	0	0	0	1	0
1	LOC100162706	mRNA	histidine protein methyltransferase 1 homolog	FBgn0031494	CG17219	CG17219	no_fullname	1	1	1	1	1	0	0	0	0	0	0	0
1	LOC100162721	mRNA	thioredoxin domain-containing protein 9-like	FBgn0037843	CG4511	CG4511	no_fullname	0	1	0	0	0	0	0	0	0	0	0	0
1	LOC100162727	mRNA	uncharacterized protein LOC100162727', 'uncharacterized protein LOC100162727 isoform X1'	NA	NA	NA	NA	0	0	1	0	1	0	0	0	0	0	0	0
1	LOC100162738	mRNA	putative oxidoreductase GLYR1 homolog isoform X1', 'putative oxidoreductase GLYR1 homolog isoform X2'	FBgn0043456	Ndf	CG4747	Nucleosome-destabilizing factor	0	0	1	0	0	0	0	0	0	0	0	0
1	LOC100162747	mRNA	gamma-tubulin complex component 2	FBgn0026430	Grip84	CG3917	Gamma-tubulin ring protein 84	1	1	1	0	0	1	0	0	0	0	0	0
1	LOC100162748	mRNA	uncharacterized protein LOC100162748	NA	NA	NA	NA	1	1	1	0	0	1	0	1	0	0	0	0
1	LOC100162764	mRNA	dynamin-1-like protein	FBgn0026479	Drp1	CG3210	Dynamin related protein 1	0	0	1	0	0	0	0	0	0	0	0	0
1	LOC100162768	mRNA	coiled-coil domain-containing protein 97	NA	NA	NA	NA	0	0	1	0	0	0	0	0	0	0	0	0
1	LOC100162773	mRNA	helicase SKI2W	FBgn0039117	tst	CG10210	twister	1	0	1	1	1	1	0	0	0	0	0	0
1	LOC100162798	mRNA	high affinity cationic amino acid transporter 1	FBgn0037203	slif	CG11128	slimfast	0	0	0	0	1	0	0	0	0	0	0	0
1	LOC100162802	mRNA	N-acetyltransferase ESCO2	FBgn0035766	eco	CG8598	Establishment of cohesion	0	0	1	0	0	1	0	0	0	0	0	0
1	LOC100162823	mRNA	HEAT repeat-containing protein 1	FBgn0086451	l(2)k09022	CG10805	lethal (2) k09022	1	1	1	1	1	1	1	0	0	0	0	0
1	LOC100162828	mRNA	manganese-transporting ATPase 13A1	FBgn0027582	CG6230	CG6230	no_fullname	0	0	1	0	1	1	0	0	0	0	0	0
1	LOC100162830	mRNA	ribonucleoside-diphosphate reductase large subunit	FBgn0011703	RnrL	CG5371	Ribonucleoside diphosphate reductase large subunit	0	0	1	0	0	0	0	0	0	0	0	0
1	LOC100162832	mRNA	phosphatidylethanolamine-binding protein homolog F40A3.3 isoform X2', 'protein D3 isoform X1'	FBgn0032453	CG6180	CG6180	no_fullname	0	1	1	0	0	0	0	0	0	0	0	0
1	LOC100162840	mRNA	transmembrane protein 132B	FBgn0262730	dtn	CG14446	detonator	0	0	0	0	0	1	0	0	0	0	0	0
1	LOC100162844	mRNA	vam6/Vps39-like protein	FBgn0038593	Vps39	CG7146	Vacuolar protein sorting 39	0	0	1	1	0	1	0	0	0	0	0	0
1	LOC100162846	mRNA	uncharacterized protein LOC100162846 isoform X1', 'uncharacterized protein LOC100162846 isoform X2'	FBgn0053054	CG33054	CG33054	no_fullname	0	0	0	0	1	1	0	0	0	0	0	0
1	LOC100162851	mRNA	uncharacterized protein LOC100162851	NA	NA	NA	NA	0	0	0	0	0	0	0	1	0	0	0	0
1	LOC100162853	mRNA	frizzled-5	FBgn0016797	fz2	CG9739	frizzled 2	0	0	0	0	0	1	0	0	0	0	0	0
1	LOC100162854	mRNA	protein will die slowly	FBgn0040066	wds	CG17437	will die slowly	0	0	1	0	0	0	0	0	1	0	0	0
1	LOC100162866	mRNA	uncharacterized protein LOC100162866', 'uncharacterized protein LOC100162866 isoform X1'	NA	NA	NA	NA	1	0	1	0	0	1	0	0	0	0	0	0
1	LOC100162873	mRNA	cytochrome b561	FBgn0035321	CG1275	CG1275	no_fullname	0	1	0	0	1	0	0	0	0	0	0	0
1	LOC100162874	mRNA	BLOC-1-related complex subunit 8 homolog isoform X1', 'BLOC-1-related complex subunit 8 homolog isoform X2'	FBgn0052590	CG32590	CG32590	no_fullname	0	0	0	1	1	0	0	0	0	0	0	0
1	LOC100162889	mRNA	protein phosphatase 1 regulatory subunit 37	FBgn0051635	CG31635	CG31635	no_fullname	0	0	1	0	1	1	0	0	0	0	0	0
1	LOC100162894	mRNA	ATPase ASNA1 homolog	FBgn0033191	CG1598	CG1598	no_fullname	0	1	1	0	1	1	0	0	0	0	0	0
1	LOC100162895	mRNA	trafficking protein particle complex subunit 3-like	FBgn0260859	Bet3	CG3911	Blocked early in transport 3	0	1	0	0	0	0	0	0	0	0	0	0
1	LOC100162911	mRNA	DNA excision repair protein ERCC-1	FBgn0028434	Ercc1	CG10215	Ercc1	1	0	0	0	0	0	0	0	0	0	0	0
1	LOC100162917	mRNA	uncharacterized protein LOC100162917	NA	NA	NA	NA	0	0	0	0	0	0	0	1	0	0	0	0
1	LOC100162921	mRNA	uncharacterized protein LOC100162921	FBgn0027280	l(1)G0193	CG2206	lethal (1) G0193	0	1	1	0	0	0	0	0	0	0	0	0
1	LOC100162929	mRNA	uncharacterized protein LOC100162929	NA	NA	NA	NA	1	1	1	1	1	1	0	0	1	0	0	0
1	LOC100162951	mRNA	organic cation transporter protein	FBgn0039178	CG6356	CG6356	no_fullname	0	0	0	0	0	1	0	0	0	0	0	0
1	LOC100162957	mRNA	LOW QUALITY PROTEIN: low-density lipoprotein receptor-related protein 1	FBgn0053087	LRP1	CG33087	LDL receptor protein 1	0	0	1	0	1	1	0	0	0	0	0	0
1	LOC100162962	mRNA	GPI inositol-deacylase	FBgn0029789	PGAP1	CG3160	Post-GPI attachment to proteins 1	0	0	1	0	1	1	0	0	0	0	0	0
1	LOC100162984	mRNA	uncharacterized protein LOC100162984', 'uncharacterized protein LOC100162984 isoform X1'	NA	NA	NA	NA	1	1	1	0	1	1	0	0	0	0	0	0
1	LOC100162988	mRNA	phosphatidate phosphatase LPIN3 isoform X1', 'phosphatidate phosphatase LPIN3 isoform X2'	FBgn0263593	Lpin	CG8709	Lipin	0	1	1	0	1	1	0	0	0	0	0	0
1	LOC100163002	mRNA	uncharacterized protein LOC100163002	NA	NA	NA	NA	1	1	1	1	1	1	0	0	0	0	0	0
1	LOC100163005	mRNA	protein RFT1 homolog	FBgn0027564	CG3149	CG3149	no_fullname	0	1	1	0	1	0	0	0	0	0	0	0
1	LOC100163024	mRNA	LYR motif-containing protein 7-like', 'LYR motif-containing protein 7-like isoform X1'	NA	NA	NA	NA	0	0	0	1	0	0	0	0	0	0	0	0
1	LOC100163037	mRNA	probable RNA polymerase II nuclear localization protein SLC7A6OS	NA	NA	NA	NA	1	1	1	1	1	1	0	0	0	0	0	0
1	LOC100163043	mRNA	cadherin-87A	FBgn0037963	Cad87A	CG6977	Cadherin 87A	0	0	0	1	0	0	0	0	0	0	0	0
1	LOC100163046	mRNA	uncharacterized protein LOC100163046	FBgn0266195	Tgs1	CG44890	Trimethylguanosine synthase 1	0	0	1	1	1	1	0	0	0	0	0	0
1	LOC100163054	mRNA	alpha-(1,6)-fucosyltransferase	FBgn0030327	FucT6	CG2448	alpha1,6-fucosyltransferase	0	0	1	0	0	1	0	0	0	0	0	0
1	LOC100163059	mRNA	phosphatidate cytidylyltransferase, photoreceptor-specific isoform X1', 'phosphatidate cytidylyltransferase, photoreceptor-specific isoform X2'	FBgn0010350	Cds	CG7962	CDP-diacylglycerol synthase	1	1	1	1	1	1	0	0	0	0	0	0
1	LOC100163065	mRNA	acetyl-coenzyme A transporter 1	FBgn0036662	CG9706	CG9706	no_fullname	0	1	0	0	0	0	0	0	0	0	0	0
1	LOC100163068	mRNA	S-adenosylmethionine sensor upstream of mTORC1	FBgn0035035	Samtor	CG3570	S-adenosylmethionine sensor upstream of TORC1	1	0	0	0	0	1	0	0	0	0	0	0
1	LOC100163090	mRNA	sedoheptulokinase isoform X1', 'sedoheptulokinase isoform X2', 'sedoheptulokinase isoform X3'	NA	NA	NA	NA	0	1	0	0	0	0	0	0	0	0	0	0
1	LOC100163091	mRNA	nicotinate phosphoribosyltransferase isoform X1', 'nicotinate phosphoribosyltransferase isoform X2'	FBgn0031589	Naprt	CG3714	Nicotinate phosphoribosyltransferase	0	0	1	0	1	0	0	0	0	0	0	0
1	LOC100163096	mRNA	DNA polymerase alpha catalytic subunit	FBgn0259113	DNApol-alpha180	CG6349	DNA polymerase alpha 180kD subunit	0	0	1	0	1	1	0	0	0	0	0	0
1	LOC100163099	mRNA	uncharacterized protein LOC100163099	FBgn0040255	Ugt35E2	CG6653	UDP-glycosyltransferase family 35 member E2	0	0	0	0	1	0	0	0	0	0	0	0
1	LOC100163101	mRNA	eIF-2-alpha kinase activator GCN1 isoform X1', 'eIF-2-alpha kinase activator GCN1 isoform X2'	FBgn0287182	l(3)80Fj	CG17514	lethal (3) 80Fj	0	0	1	0	0	1	0	0	0	0	0	0
1	LOC100163108	mRNA	uncharacterized protein LOC100163108	FBgn0086378	Alg-2	CG40410	Apoptosis-linked gene-2	0	1	0	0	0	0	0	0	0	0	0	0
1	LOC100163112	mRNA	uncharacterized protein LOC100163112	NA	NA	NA	NA	1	1	0	0	0	0	0	0	0	0	0	0
1	LOC100163119	mRNA	uncharacterized protein LOC100163119 isoform X1', 'uncharacterized protein LOC100163119 isoform X2'	NA	NA	NA	NA	0	0	0	0	1	0	0	0	0	0	1	0
1	LOC100163127	mRNA	putative homeodomain transcription factor	FBgn0028579	phtf	CG3268	phtf	0	0	0	1	0	1	0	0	0	0	0	0
1	LOC100163128	mRNA	nuclear receptor subfamily 2 group C member 1-A isoform X1', 'orphan steroid hormone receptor 2 isoform X2'	FBgn0015239	Hr78	CG7199	Hormone-receptor-like in 78	0	0	1	1	1	1	0	0	0	0	0	0
1	LOC100163130	mRNA	uncharacterized protein LOC100163130', 'uncharacterized protein LOC100163130 isoform X1'	FBgn0039182	CG5728	CG5728	no_fullname	1	1	1	0	1	0	0	0	0	0	0	0
1	LOC100163139	mRNA	aspartate aminotransferase, cytoplasmic	FBgn0001124	Got1	CG8430	Glutamate oxaloacetate transaminase 1	0	0	0	0	1	0	0	0	0	0	0	0
1	LOC100163140	mRNA	G-protein coupled receptor Mth isoform X1', 'G-protein coupled receptor Mth isoform X2'	FBgn0051720	mthl15	CG31720	methuselah-like 15	0	0	1	0	0	0	0	0	0	0	0	0
1	LOC100163143	mRNA	glutamate receptor ionotropic, NMDA 3A isoform X1', 'glutamate receptor ionotropic, NMDA 3A isoform X2'	FBgn0053513	Nmdar2	CG33513	NMDA receptor 2	0	0	0	0	1	0	0	0	0	0	0	0
1	LOC100163148	mRNA	transmembrane protein 104 homolog	FBgn0036988	CG5262	CG5262	no_fullname	0	0	0	0	0	1	0	0	0	0	0	0
1	LOC100163149	mRNA	ATP-dependent RNA helicase DDX19A	FBgn0024804	Dbp80	CG17023	Dead box protein 80	0	0	0	0	0	1	0	0	0	0	0	0
1	LOC100163158	mRNA	enhancer of mRNA-decapping protein 4 isoform X1', 'enhancer of mRNA-decapping protein 4 isoform X2', 'enhancer of mRNA-decapping protein 4 isoform X3'	FBgn0283682	Ge-1	CG6181	Ge-1	1	1	1	1	1	1	0	0	0	0	0	0
1	LOC100163164	mRNA	adenosylhomocysteinase-like 1	FBgn0035371	AhcyL1	CG9977	Adenosylhomocysteinase like 1	0	0	0	0	1	0	0	0	0	0	0	0
1	LOC100163185	mRNA	exocyst complex component 8 isoform X1', 'exocyst complex component 8 isoform X2'	FBgn0266668	Exo84	CG6095	Exocyst 84	1	1	1	0	1	1	0	0	0	0	0	0
1	LOC100163189	mRNA	protein VAC14 homolog	FBgn0038058	CG5608	CG5608	no_fullname	0	0	0	0	0	1	0	0	0	0	0	0
1	LOC100163201	mRNA	uncharacterized protein LOC100163201	NA	NA	NA	NA	0	0	1	0	0	1	0	0	0	0	0	0
1	LOC100163202	mRNA	facilitated trehalose transporter Tret1-like	FBgn0037387	CG1213	CG1213	no_fullname	0	0	0	0	1	0	0	0	0	0	0	0
1	LOC100163204	mRNA	uncharacterized protein LOC100163204', 'uncharacterized protein LOC100163204 isoform X1'	FBgn0052281	CG32281	CG32281	no_fullname	1	1	1	1	1	0	0	0	0	0	0	0
1	LOC100163213	mRNA	protein unc-79 homolog isoform X1', 'protein unc-79 homolog isoform X2'	FBgn0038693	unc79	CG5237	uncoordinated 79	0	0	1	0	1	1	0	1	0	0	0	0
1	LOC100163216	mRNA	ATP-dependent DNA helicase Q5	FBgn0027375	RecQ5	CG4879	RecQ5 helicase	0	0	1	0	0	0	0	0	0	0	0	0
1	LOC100163220	mRNA	proton-coupled amino acid transporter-like protein pathetic	FBgn0263776	CG43693	CG43693	no_fullname	0	0	1	0	1	0	0	0	0	0	0	0
1	LOC100163221	mRNA	pre-mRNA-processing ATP-dependent RNA helicase PRP5	FBgn0037573	CG7483	CG7483	no_fullname	1	0	1	1	1	1	0	0	0	0	0	0
1	LOC100163228	mRNA	protein HGH1 homolog	FBgn0039417	CG6073	CG6073	no_fullname	0	0	1	0	0	0	0	0	0	0	0	0
1	LOC100163232	mRNA	checkpoint protein HUS1	FBgn0026417	Hus1-like	CG2525	Hus1-like	0	0	0	0	0	1	0	0	0	0	0	0
1	LOC100163234	mRNA	uncharacterized protein LOC100163234	FBgn0263258	chas	CG32556	chascon	0	0	1	0	0	0	0	0	0	0	0	0
1	LOC100163243	mRNA	dynein heavy chain-like protein PF11_0240	NA	NA	NA	NA	0	1	1	0	1	0	0	0	0	0	0	0
1	LOC100163247	mRNA	lipase 3 isoform X1', 'lipase 3 isoform X2', 'lipase 3 isoform X3', 'lipase 3 isoform X4'	FBgn0032264	Lip4	CG6113	Lipase 4	0	1	0	0	1	0	0	0	0	0	0	0
1	LOC100163252	mRNA	esterase FE4 isoform X1', 'esterase FE4 isoform X2'	FBgn0015570	alpha-Est2	CG2505	alpha-Esterase-2	0	0	0	0	1	0	0	0	0	0	0	0
1	LOC100163266	mRNA	nucleolar protein 11	FBgn0036886	CG9300	CG9300	no_fullname	1	1	1	1	1	1	0	0	0	0	0	0
1	LOC100163268	mRNA	LOW QUALITY PROTEIN: homeobox protein PKNOX2	FBgn0001235	hth	CG17117	homothorax	0	0	1	0	0	0	0	0	0	0	0	0
1	LOC100163294	mRNA	myosin light polypeptide 6-like', 'myosin light polypeptide 6-like isoform X1'	FBgn0004687	Mlc-c	CG3201	Myosin light chain cytoplasmic	0	1	0	0	1	0	0	0	0	0	0	0
1	LOC100163301	mRNA	uncharacterized protein LOC100163301	NA	NA	NA	NA	0	0	0	1	0	0	0	0	0	0	0	0
1	LOC100163316	mRNA	protein KRI1 homolog	FBgn0036254	CG5645	CG5645	no_fullname	0	0	1	0	0	1	0	0	0	0	0	0
1	LOC100163318	mRNA	uncharacterized protein LOC100163318	FBgn0036259	CG9760	CG9760	no_fullname	0	1	0	0	1	0	0	0	0	0	0	0
1	LOC100163320	mRNA	armadillo repeat-containing protein 8	NA	NA	NA	NA	0	0	1	0	0	0	0	0	0	0	0	0
1	LOC100163332	mRNA	intraflagellar transport protein 122 homolog isoform X1', 'intraflagellar transport protein 122 homolog isoform X2'	FBgn0265102	Oseg1	CG7161	Outer segment 1	0	0	1	0	0	1	0	0	0	0	0	0
1	LOC100163333	mRNA	MMS19 nucleotide excision repair protein homolog	FBgn0037301	Mms19	CG12005	Mms19	1	1	1	0	1	1	0	0	0	0	0	0
1	LOC100163335	mRNA	centromere protein J	FBgn0011020	Sas-4	CG10061	Spindle assembly abnormal 4	0	0	1	0	0	0	0	0	0	0	0	0
1	LOC100163337	mRNA	calcium-transporting ATPase type 2C member 1	FBgn0052451	SPoCk	CG32451	Secretory Pathway Calcium atpase	0	0	0	0	0	1	0	0	0	0	0	0
1	LOC100163344	mRNA	acetyl-coenzyme A transporter 1	FBgn0036662	CG9706	CG9706	no_fullname	0	0	1	0	1	1	0	0	0	0	0	0
1	LOC100163347	mRNA	DnaJ-like protein 60-like', 'dnaJ-like protein 60-like isoform X1'	NA	NA	NA	NA	1	1	1	0	1	1	0	0	0	0	0	0
1	LOC100163361	mRNA	pre-piRNA 3'-exonuclease trimmer	NA	NA	NA	NA	1	1	1	1	0	0	0	0	0	0	0	0
1	LOC100163363	mRNA	E3 ubiquitin-protein ligase TM129	FBgn0037241	CG14646	CG14646	no_fullname	0	1	1	1	0	0	0	0	0	0	0	0
1	LOC100163372	mRNA	uncharacterized protein LOC100163372', 'uncharacterized protein LOC100163372 isoform X1'	NA	NA	NA	NA	1	1	1	0	0	1	0	0	0	0	0	0
1	LOC100163373	mRNA	nucleolar complex protein 4 homolog B	FBgn0029672	CG2875	CG2875	no_fullname	1	0	1	1	1	1	0	0	0	0	0	0
1	LOC100163378	mRNA	ankycorbin isoform X2', 'ankyrin repeat domain-containing protein 18A isoform X1', 'putative leucine-rich repeat-containing protein DDB_G0290503 isoform X3'	FBgn0261788	Ank2	CG42734	Ankyrin 2	0	0	1	0	0	1	0	0	0	0	0	0
1	LOC100163402	mRNA	DNA-directed RNA polymerase I 16 kDa polypeptide-like	FBgn0086447	l(2)37Cg	CG10685	lethal (2) 37Cg	1	1	0	0	1	0	0	0	0	0	0	0
1	LOC100163423	mRNA	tubulin gamma-1 chain isoform X1', 'tubulin gamma-1 chain isoform X2'	FBgn0260639	gammaTub23C	CG3157	gamma-Tubulin at 23C	0	0	1	0	1	0	0	1	0	0	0	0
1	LOC100163439	mRNA	protein FAM8A1	NA	NA	NA	NA	0	0	1	0	1	0	0	0	0	0	0	0
1	LOC100163444	mRNA	probable multidrug resistance-associated protein lethal(2)03659	FBgn0038740	CG4562	CG4562	no_fullname	0	0	1	0	0	1	0	0	0	0	0	0
1	LOC100163449	mRNA	snRNA-activating protein complex subunit 3	NA	NA	NA	NA	1	1	1	1	1	1	0	0	0	0	0	0
1	LOC100163451	mRNA	cell division control protein 1	FBgn0259985	Mppe	CG8889	Metallophosphoesterase	0	0	1	0	0	0	0	0	0	0	0	0
1	LOC100163457	mRNA	gamma-glutamylcysteine synthetase, putative	FBgn0046114	Gclm	CG4919	Glutamate-cysteine ligase modifier subunit	1	1	1	1	1	1	0	0	0	0	0	0
1	LOC100163461	mRNA	translocator protein-like	FBgn0031263	Tspo	CG2789	Translocator protein	1	0	0	0	1	0	0	0	0	0	0	0
1	LOC100163467	mRNA	toll-like receptor 7	FBgn0261269	conv	CG8561	convoluted	0	1	0	0	1	0	0	0	0	0	0	0
1	LOC100163472	mRNA	xylosyltransferase oxt	FBgn0015360	oxt	CG32300	peptide O-xylosyltransferase	0	0	1	0	0	1	0	0	0	0	0	0
1	LOC100163473	mRNA	Golgi apparatus protein 1	FBgn0264561	Glg1	CG33214	Golgi complex-localized glycoprotein 1	0	0	1	0	1	1	0	1	0	0	0	0
1	LOC100163482	mRNA	DNA replication licensing factor MCM4	FBgn0015929	dpa	CG1616	disc proliferation abnormal	0	0	1	0	0	1	0	0	0	0	0	0
1	LOC100163484	mRNA	band 4.1-like protein 5 isoform X1', 'band 4.1-like protein 5 isoform X2', 'band 4.1-like protein 5 isoform X3'	FBgn0004049	yrt	CG9764	yurt	0	0	1	0	0	1	0	0	0	0	0	0
1	LOC100163487	mRNA	fumarylacetoacetase isoform X3', 'pre-mRNA-processing factor 39 isoform X1', 'pre-mRNA-processing factor 39 isoform X2', 'pre-mRNA-processing factor 39 isoform X4', 'pre-mRNA-processing factor 39 isoform X5'	FBgn0016013	Faa	CG14993	Fumarylacetoacetase	0	0	1	0	1	1	0	0	0	0	0	0
1	LOC100163490	mRNA	oxysterol-binding protein-related protein 6 isoform X1', 'oxysterol-binding protein-related protein 6 isoform X2'	FBgn0020626	Osbp	CG6708	Oxysterol binding protein	0	0	1	0	1	1	0	0	0	0	0	0
1	LOC100163494	mRNA	F-box/WD repeat-containing protein 7	FBgn0041171	ago	CG15010	archipelago	0	0	1	0	0	0	0	0	0	0	0	0
1	LOC100163504	mRNA	peroxisome assembly protein 12	FBgn0031282	Pex12	CG3639	Peroxin 12	1	1	1	1	1	1	0	0	0	0	0	0
1	LOC100163505	mRNA	probable tRNA-splicing endonuclease subunit sen34 isoform X3', 'tRNA-splicing endonuclease subunit Sen34 isoform X1', 'tRNA-splicing endonuclease subunit Sen34 isoform X2'	NA	NA	NA	NA	1	0	1	0	0	0	0	0	0	0	0	0
1	LOC100163509	mRNA	peroxisomal acyl-coenzyme A oxidase 3 isoform X1', 'peroxisomal acyl-coenzyme A oxidase 3 isoform X2', 'peroxisomal acyl-coenzyme A oxidase 3 isoform X3'	FBgn0032775	CG17544	CG17544	no_fullname	1	0	1	0	0	1	0	0	0	0	0	0
1	LOC100163522	mRNA	SET and MYND domain-containing protein 4	FBgn0033633	Smyd4-3	CG7759	SET and MYND domain containing, class 4, member 3	1	1	1	0	0	1	0	0	0	0	0	0
1	LOC100163523	mRNA	liprin-beta-1	FBgn0036376	Liprin-beta	CG10743	Liprin-beta	1	0	0	0	1	0	0	0	0	0	0	0
1	LOC100163528	mRNA	armadillo-like helical domain-containing protein 3	FBgn0037638	CG8379	CG8379	no_fullname	1	0	1	0	1	1	0	0	0	0	0	0
1	LOC100163531	mRNA	uncharacterized protein LOC100163531	NA	NA	NA	NA	1	1	0	0	1	1	0	0	0	0	0	0
1	LOC100163538	mRNA	uncharacterized protein LOC100163538	FBgn0034259	P32	CG6459	P32	1	1	0	0	1	0	0	0	0	0	0	0
1	LOC100163539	mRNA	UDP-N-acetylhexosamine pyrophosphorylase	FBgn0259749	mmy	CG9535	mummy	1	1	0	0	0	0	0	0	0	0	0	0
1	LOC100163547	mRNA	uncharacterized protein LOC100163547 isoform X1', 'uncharacterized protein LOC100163547 isoform X2'	NA	NA	NA	NA	0	0	1	0	0	0	0	0	0	0	0	0
1	LOC100163552	mRNA	ataxin-2 homolog	FBgn0035844	CG13676	CG13676	no_fullname	0	1	0	0	1	1	0	0	0	0	0	0
1	LOC100163555	mRNA	actin-related protein 5 isoform X1', 'actin-related protein 5 isoform X2'	FBgn0038576	Arp5	CG7940	Actin-related protein 5	0	0	0	0	0	1	0	0	0	0	0	0
1	LOC100163561	mRNA	kelch-like protein 3	FBgn0001301	kel	CG7210	kelch	0	1	1	1	1	1	0	0	0	0	0	0
1	LOC100163571	mRNA	nuclear pore glycoprotein p62	FBgn0034118	Nup62	CG6251	Nucleoporin 62kD	0	0	0	0	0	1	0	0	0	0	0	0
1	LOC100163580	mRNA	cytoplasmic tRNA 2-thiolation protein 2 isoform X2', 'cytoplasmic tRNA 2-thiolation protein 2-B isoform X1'	FBgn0032793	CG10189	CG10189	no_fullname	1	0	0	1	0	0	0	0	0	0	0	0
1	LOC100163590	mRNA	probable leucine--tRNA ligase, mitochondrial	FBgn0027085	LeuRS-m	CG7479	Leucyl-tRNA synthetase, mitochondrial	1	1	1	1	1	1	0	0	0	0	0	0
1	LOC100163593	mRNA	GPI-anchored wall transfer protein 1	FBgn0031422	PIG-Wa	CG9870	Phosphatidylinositol glycan anchor biosynthesis class W a	0	1	0	0	0	0	0	0	0	0	0	0
1	LOC100163595	mRNA	LOW QUALITY PROTEIN: polycomb protein suz12-B	FBgn0020887	Su(z)12	CG8013	Su(z)12	0	0	1	0	0	0	0	0	0	0	0	0
1	LOC100163615	mRNA	uncharacterized protein LOC100163615	FBgn0034501	CG13868	CG13868	no_fullname	1	0	0	0	1	1	0	0	0	0	0	0
1	LOC100163629	mRNA	ATP-dependent RNA helicase DRS1 isoform X1', 'ATP-dependent RNA helicase DRS1 isoform X2'	FBgn0001942	eIF4A	CG9075	eukaryotic translation initiation factor 4A	1	1	1	1	1	1	0	0	0	0	0	0
1	LOC100163631	mRNA	uncharacterized protein LOC100163631', 'uncharacterized protein LOC100163631 isoform X1'	NA	NA	NA	NA	1	0	0	0	1	0	0	0	0	0	0	0
1	LOC100163633	mRNA	nuclear pore complex protein Nup155	FBgn0021761	Nup154	CG4579	Nucleoporin 154kD	0	0	1	0	0	1	0	0	0	0	0	0
1	LOC100163634	mRNA	sister chromatid cohesion protein DCC1	FBgn0034495	CG11788	CG11788	no_fullname	0	0	1	0	0	1	0	0	0	0	0	0
1	LOC100163639	mRNA	uncharacterized protein LOC100163639 isoform X1', 'uncharacterized protein LOC100163639 precursor'	FBgn0027791	O-fut2	CG14789	O-fucosyltransferase 2	0	0	0	0	0	1	0	0	0	0	0	0
1	LOC100163641	mRNA	TBC1 domain family member 12	FBgn0035879	GAPcenA	CG7112	GTPase activating protein and centrosome-associated	0	0	1	0	0	0	0	0	0	0	0	0
1	LOC100163645	mRNA	non-structural maintenance of chromosomes element 1 homolog	NA	NA	NA	NA	1	1	1	0	1	1	0	0	0	0	0	0
1	LOC100163648	mRNA	exocyst complex component 5	FBgn0266673	Sec10	CG6159	Secretory 10	0	0	0	0	1	1	0	0	0	0	0	0
1	LOC100163671	mRNA	myotubularin-related protein 9	FBgn0035945	CG5026	CG5026	no_fullname	0	0	1	0	0	0	0	0	0	0	0	0
1	LOC100163672	mRNA	ESF1 homolog	FBgn0024364	CG11417	CG11417	no_fullname	0	0	1	0	0	0	0	0	0	0	0	0
1	LOC100163677	mRNA	CDGSH iron-sulfur domain-containing protein-like', 'CDGSH iron-sulfur domain-containing protein-like isoform X1'	FBgn0062442	Cisd2	CG1458	CDGSH iron sulfur domain 2	0	1	0	0	1	0	0	0	0	0	0	0
1	LOC100163680	mRNA	dihydropyrimidine dehydrogenase NADP(+)	FBgn0086450	su(r)	CG2194	suppressor of rudimentary	0	0	0	0	1	0	0	0	0	0	0	0
1	LOC100163681	mRNA	DDB1- and CUL4-associated factor 6 isoform X1', 'DDB1- and CUL4-associated factor 6 isoform X2'	FBgn0000057	adp	CG5124	adipose	0	0	0	1	1	1	0	0	0	0	0	0
1	LOC100163689	mRNA	glutaminyl-peptide cyclotransferase	FBgn0036999	isoQC	CG5976	iso Glutaminyl cyclase	0	1	1	0	1	0	0	0	0	0	0	0
1	LOC100163691	mRNA	rab3 GTPase-activating protein non-catalytic subunit	FBgn0027505	Rab3-GAP	CG7061	Rab3 GTPase activating protein	1	1	1	0	1	1	0	0	0	0	0	0
1	LOC100163704	mRNA	protein Lilipod	FBgn0027539	lili	CG5807	lilipod	1	1	1	1	1	1	0	0	0	0	0	0
1	LOC100163705	mRNA	lysine-specific demethylase lid	FBgn0031759	lid	CG9088	little imaginal discs	0	0	1	0	1	1	0	0	0	0	0	0
1	LOC100163720	mRNA	vacuolar protein sorting-associated protein 16 homolog	FBgn0285911	Vps16A	CG8454	Vacuolar protein sorting 16A	1	1	1	0	0	1	0	0	0	0	0	0
1	LOC100163724	mRNA	uncharacterized protein LOC100163724	NA	NA	NA	NA	1	0	1	0	0	0	0	0	0	0	0	0
1	LOC100163731	mRNA	uncharacterized protein LOC100163731	NA	NA	NA	NA	0	0	0	0	0	1	0	0	0	0	0	0
1	LOC100163733	mRNA	oligoribonuclease isoform X1', 'oligoribonuclease, mitochondrial isoform X2'	FBgn0039115	CG10214	CG10214	no_fullname	0	0	0	0	0	0	0	1	1	0	1	1
1	LOC100163744	mRNA	telomere length regulation protein TEL2 homolog	FBgn0261279	lqfR	CG42250	liquid facets-Related	0	0	1	0	0	0	0	0	0	0	0	0
1	LOC100163766	mRNA	vacuolar protein sorting-associated protein 33A	FBgn0000257	car	CG12230	carnation	1	1	0	1	1	1	0	0	0	0	0	0
1	LOC100163771	mRNA	INO80 complex subunit C-like	FBgn0040929	CG12659	CG12659	no_fullname	1	0	0	1	0	0	0	0	0	0	0	0
1	LOC100163772	mRNA	nucleolar protein 9	FBgn0033169	CG11123	CG11123	no_fullname	1	0	1	1	1	1	0	0	0	0	0	0
1	LOC100163789	mRNA	mitochondrial import inner membrane translocase subunit TIM44	FBgn0038683	CG11779	CG11779	no_fullname	1	0	0	0	1	0	0	0	0	0	0	0
1	LOC100163795	mRNA	zinc finger protein 271	FBgn0020309	crol	CG14938	crooked legs	1	1	1	1	0	0	1	0	0	0	0	0
1	LOC100163807	mRNA	synaptic vesicle glycoprotein 2C isoform X1', 'synaptic vesicle glycoprotein 2C isoform X2'	FBgn0051272	CG31272	CG31272	no_fullname	0	0	0	0	0	1	0	0	0	0	0	0
1	LOC100163808	mRNA	proline-, glutamic acid- and leucine-rich protein 1	NA	NA	NA	NA	1	0	1	1	1	1	0	0	0	0	0	0
1	LOC100163811	mRNA	ralA-binding protein 1	FBgn0026056	Rlip	CG11622	Ral interacting protein	1	0	0	0	0	0	1	0	0	0	0	0
1	LOC100163812	mRNA	aurora kinase C isoform X1', 'aurora kinase C isoform X2'	FBgn0024227	aurB	CG6620	aurora B	0	0	0	0	0	1	0	0	0	0	0	0
1	LOC100163817	mRNA	tubulin-specific chaperone C	FBgn0051961	TBCC	CG31961	Tubulin-binding cofactor C	1	1	0	1	1	1	0	0	0	0	0	0
1	LOC100163828	mRNA	ATP-binding cassette sub-family G member 1 isoform X1', 'ATP-binding cassette sub-family G member 1 isoform X2'	FBgn0032167	CG5853	CG5853	no_fullname	0	0	0	0	0	1	0	0	0	0	0	0
1	LOC100163830	mRNA	1,4-alpha-glucan-branching enzyme	FBgn0053138	AGBE	CG33138	1,4-Alpha-Glucan Branching Enzyme	0	0	1	0	1	0	0	0	0	0	0	0
1	LOC100163843	mRNA	sodium/potassium/calcium exchanger 4 isoform X1', 'sodium/potassium/calcium exchanger 4 isoform X2'	FBgn0040031	CG12061	CG12061	no_fullname	0	0	1	0	0	0	0	0	0	0	0	0
1	LOC100163869	mRNA	F-box only protein 33	FBgn0035959	CG4911	CG4911	no_fullname	0	1	1	0	1	1	0	0	0	0	0	0
1	LOC100163871	mRNA	alpha-N-acetylgalactosaminidase	FBgn0032192	CG5731	CG5731	no_fullname	0	1	1	0	0	0	0	0	0	0	0	0
1	LOC100163872	mRNA	E3 ubiquitin-protein transferase RMND5A-like isoform X1', 'small integral membrane protein 8-like isoform X2'	FBgn0052448	CG32448	CG32448	no_fullname	0	1	1	0	1	1	0	0	0	0	0	0
1	LOC100163877	mRNA	coagulation factor X-like	NA	NA	NA	NA	0	0	1	0	0	1	0	0	0	0	0	0
1	LOC100163879	mRNA	probable cation-transporting ATPase 13A3	FBgn0052000	anne	CG32000	anne boleyn	1	1	1	0	1	1	0	0	0	0	0	0
1	LOC100163880	mRNA	serine/threonine-protein kinase D1	FBgn0038603	PKD	CG7125	Protein Kinase D	0	0	0	0	1	1	0	0	0	0	0	0
1	LOC100163892	mRNA	dynein intermediate chain 1, axonemal-like	FBgn0034566	CG9313	CG9313	no_fullname	1	0	0	0	0	0	1	0	0	0	0	0
1	LOC100163907	mRNA	uncharacterized protein LOC100163907 isoform X1', 'uncharacterized protein LOC100163907 precursor'	NA	NA	NA	NA	0	1	0	0	1	1	0	0	0	0	0	0
1	LOC100163912	mRNA	protein vav isoform X1', 'protein vav isoform X2'	FBgn0040068	Vav	CG7893	Vav guanine nucleotide exchange factor	0	0	1	0	1	1	0	0	0	0	0	0
1	LOC100163916	mRNA	U6 snRNA phosphodiesterase	FBgn0037713	CG16790	CG16790	no_fullname	0	0	0	1	0	0	0	0	0	0	0	0
1	LOC100163919	mRNA	cytokine receptor isoform X1', 'cytokine receptor isoform X2'	FBgn0043903	dome	CG14226	domeless	0	0	1	0	0	1	0	0	0	0	0	0
1	LOC100163932	mRNA	CCA tRNA nucleotidyltransferase 1, mitochondrial	FBgn0037369	CG2100	CG2100	no_fullname	0	1	0	0	0	0	0	0	0	0	0	0
1	LOC100163933	mRNA	myotubularin-related protein 14	FBgn0027506	EDTP	CG6542	Egg-derived tyrosine phosphatase	0	0	1	0	0	1	0	0	0	0	0	0
1	LOC100163934	mRNA	solute carrier family 46 member 3	FBgn0030576	CG15890	CG15890	no_fullname	1	1	1	1	1	0	0	0	0	0	0	0
1	LOC100163936	mRNA	ATP-binding cassette sub-family C member Sur isoform X1', 'ATP-binding cassette sub-family C member Sur isoform X2'	FBgn0032456	MRP	CG6214	Multidrug-Resistance like Protein 1	0	0	1	0	1	1	0	0	0	0	0	0
1	LOC100163947	mRNA	uncharacterized protein LOC100163947	FBgn0032821	CdGAPr	CG10538	Cd GTPase activating protein-related	1	1	1	1	1	1	0	0	0	0	0	0
1	LOC100163950	mRNA	protein arginine N-methyltransferase 5-like	FBgn0015925	csul	CG3730	capsuleen	0	0	0	1	0	1	0	0	1	0	0	0
1	LOC100163951	mRNA	zinc finger HIT domain-containing protein 3-like	NA	NA	NA	NA	0	0	1	0	0	0	0	0	0	0	0	0
1	LOC100163958	mRNA	cationic amino acid transporter 4 isoform X1', 'cationic amino acid transporter 4 isoform X2'	FBgn0036984	CG13248	CG13248	no_fullname	0	0	0	0	0	1	0	0	0	0	0	0
1	LOC100163965	mRNA	protein scarlet	FBgn0003515	st	CG4314	scarlet	1	0	1	1	1	1	0	0	0	0	0	0
1	LOC100163966	mRNA	scavenger receptor class B member 1 isoform X1', 'scavenger receptor class B member 1 isoform X2'	FBgn0058006	CG40006	CG40006	no_fullname	0	1	0	1	0	0	0	0	0	0	1	0
1	LOC100163969	mRNA	Werner syndrome ATP-dependent helicase homolog	FBgn0002906	Blm	CG6920	Bloom syndrome helicase	1	0	0	0	0	1	0	0	0	0	0	0
1	LOC100163970	mRNA	elongation of very long chain fatty acids protein AAEL008004	FBgn0037534	ELOVL	CG2781	ELOVL fatty acid elongase	0	1	0	0	0	0	0	0	0	0	1	0
1	LOC100163976	mRNA	elongation of very long chain fatty acids protein AAEL008004	FBgn0051522	CG31522	CG31522	no_fullname	0	0	0	0	0	0	0	0	0	1	0	0
1	LOC100163992	mRNA	uncharacterized protein LOC100163992	NA	NA	NA	NA	0	0	0	0	1	0	0	0	0	0	0	0
1	LOC100163993	mRNA	carnosine N-methyltransferase	FBgn0023522	CG11596	CG11596	no_fullname	0	0	1	0	0	1	0	0	0	0	0	0
1	LOC100163994	mRNA	NADPH-dependent diflavin oxidoreductase 1	FBgn0035890	CG13667	CG13667	no_fullname	1	0	1	1	1	1	0	1	1	0	0	0
1	LOC100163995	mRNA	glycoprotein 3-alpha-L-fucosyltransferase A-like	FBgn0036485	FucTA	CG6869	alpha1,3-fucosyltransferase A	0	0	1	0	0	0	0	0	0	0	0	0
1	LOC100164007	mRNA	uncharacterized protein LOC100164007	NA	NA	NA	NA	0	0	1	0	0	0	0	0	0	0	0	0
1	LOC100164010	mRNA	U3 small nucleolar RNA-associated protein 6 homolog	FBgn0030081	CG7246	CG7246	no_fullname	1	1	1	0	1	1	0	0	0	0	0	0
1	LOC100164011	mRNA	ATP-binding cassette sub-family G member 4	FBgn0031220	CG4822	CG4822	no_fullname	0	1	0	0	0	0	0	0	0	0	1	0
1	LOC100164028	mRNA	uncharacterized protein LOC100164028 isoform X1', 'uncharacterized protein LOC100164028 isoform X2'	NA	NA	NA	NA	0	1	0	0	1	0	0	0	0	0	0	0
1	LOC100164031	mRNA	ecdysone-induced protein 74EF isoform X1', 'ecdysone-induced protein 74EF isoform X2'	FBgn0000567	Eip74EF	CG32180	Ecdysone-induced protein 74EF	0	1	0	0	0	0	0	0	0	0	1	0
1	LOC100164042	mRNA	probable cytochrome P450 6a13	FBgn0033302	Cyp6a14	CG8687	Cyp6a14	0	1	0	0	0	0	0	0	0	0	0	0
1	LOC100164043	mRNA	protein NRDE2 homolog	NA	NA	NA	NA	1	1	1	1	1	1	0	0	0	0	0	0
1	LOC100164052	mRNA	prestin isoform X1', 'prestin isoform X2', 'prestin isoform X3'	FBgn0036770	Prestin	CG5485	Prestin	0	0	0	0	1	0	0	0	0	0	1	0
1	LOC100164055	mRNA	protein TEX261	FBgn0034849	CG3500	CG3500	no_fullname	0	0	1	1	1	0	0	0	0	0	0	0
1	LOC100164067	mRNA	uncharacterized protein LOC100164067 isoform X1', 'uncharacterized protein LOC100164067 isoform X2'	NA	NA	NA	NA	0	0	0	0	0	1	0	0	0	0	0	0
1	LOC100164071	mRNA	DNA repair protein XRCC1 isoform X1', 'DNA repair protein XRCC1 isoform X2'	FBgn0026751	XRCC1	CG4208	XRCC1	0	1	1	1	0	1	0	0	0	0	0	0
1	LOC100164084	mRNA	Bloom syndrome protein homolog	FBgn0002906	Blm	CG6920	Bloom syndrome helicase	1	0	0	0	0	1	0	0	0	0	0	0
1	LOC100164085	mRNA	mediator of RNA polymerase II transcription subunit 22	FBgn0040339	MED22	CG3034	Mediator complex subunit 22	0	0	1	0	0	0	0	0	0	0	0	0
1	LOC100164086	mRNA	cyclin-G-associated kinase	FBgn0037218	aux	CG1107	auxilin	0	0	1	0	0	1	0	0	0	0	0	0
1	LOC100164088	mRNA	uncharacterized protein LOC100164088	NA	NA	NA	NA	0	0	1	0	0	0	0	0	0	0	0	0
1	LOC100164093	mRNA	uncharacterized protein LOC100164093 isoform X1', 'uncharacterized protein LOC100164093 isoform X2', 'uncharacterized protein LOC100164093 precursor'	FBgn0000032	Acph-1	CG7899	Acid phosphatase 1	0	1	0	0	1	0	0	0	0	0	0	0
1	LOC100164102	mRNA	uncharacterized protein LOC100164102	NA	NA	NA	NA	0	0	0	0	1	0	0	0	0	0	0	0
1	LOC100164107	mRNA	mitochondrial ribonuclease P protein 1 homolog	FBgn0034351	rswl	CG5190	roswell	1	1	1	1	1	1	0	0	0	0	0	0
1	LOC100164108	mRNA	dual specificity protein kinase TTK	FBgn0000063	Mps1	CG7643	Monopolar spindle 1	1	1	1	0	1	1	0	0	0	0	0	0
1	LOC100164112	mRNA	gastrula zinc finger protein XlCGF71.1	FBgn0032979	Clamp	CG1832	Chromatin-linked adaptor for MSL proteins	1	0	1	0	0	1	0	0	0	0	0	0
1	LOC100164132	mRNA	glutamate decarboxylase isoform X1', 'glutamate decarboxylase isoform X2', 'glutamate decarboxylase isoform X3'	FBgn0004516	Gad1	CG14994	Glutamic acid decarboxylase 1	0	0	1	0	1	1	0	0	0	0	0	0
1	LOC100164149	mRNA	transcription factor Ken 1	FBgn0011236	ken	CG5575	ken and barbie	0	1	0	0	0	0	0	0	0	0	0	0
1	LOC100164151	mRNA	HIV Tat-specific factor 1 homolog, partial	FBgn0037081	barc	CG6049	barricade	0	0	1	0	1	0	0	0	0	0	0	0
1	LOC100164154	mRNA	nucleotide exchange factor SIL1	FBgn0039296	Sil1	CG10420	Sil1 nucleotide exchange factor	1	1	0	1	1	1	0	0	0	0	0	0
1	LOC100164158	mRNA	histone H4 transcription factor isoform X1', 'histone H4 transcription factor isoform X2'	FBgn0025635	CG17829	CG17829	no_fullname	0	0	0	0	0	1	0	0	0	0	0	0
1	LOC100164163	mRNA	tetratricopeptide repeat protein 27 isoform X1', 'tetratricopeptide repeat protein 27 isoform X2'	FBgn0036772	CG5290	CG5290	no_fullname	1	0	0	0	0	0	0	0	0	0	0	0
1	LOC100164170	mRNA	uncharacterized protein LOC100164170	NA	NA	NA	NA	0	0	0	0	1	0	0	0	0	0	0	0
1	LOC100164171	mRNA	peptide transporter family 1	FBgn0028491	CG2930	CG2930	no_fullname	1	1	1	0	1	0	0	0	0	0	0	0
1	LOC100164175	mRNA	RGM domain family member B	NA	NA	NA	NA	0	0	1	0	1	1	0	0	0	0	0	0
1	LOC100164181	mRNA	fatty acyl-CoA reductase wat	FBgn0039620	wat	CG1443	waterproof	0	0	1	1	1	1	0	0	0	0	0	0
1	LOC100164182	mRNA	transcription termination factor 5, mitochondrial isoform X1', 'transcription termination factor 5, mitochondrial isoform X2'	FBgn0038584	mTerf5	CG7175	mitochondrial transcription termination factor 5	1	1	1	0	1	0	0	0	0	0	0	0
1	LOC100164188	mRNA	protein lin-9 homolog	FBgn0023509	mip130	CG3480	Myb-interacting protein 130	0	1	1	0	0	1	0	0	0	0	0	0
1	LOC100164202	mRNA	RNA-binding protein spenito-like	FBgn0027548	nito	CG2910	spenito	0	0	1	0	0	0	0	0	0	0	0	0
1	LOC100164211	mRNA	GPN-loop GTPase 3	FBgn0037478	CG2656	CG2656	no_fullname	1	0	0	0	0	0	0	0	0	0	0	0
1	LOC100164227	mRNA	zinc finger protein 544	NA	NA	NA	NA	1	1	1	1	1	1	0	0	0	0	0	0
1	LOC100164233	mRNA	protein cornichon homolog', 'protein cornichon homolog isoform X1'	FBgn0000339	cni	CG5855	cornichon	0	0	0	0	1	0	0	0	0	0	0	0
1	LOC100164242	mRNA	probable basic-leucine zipper transcription factor J	NA	NA	NA	NA	0	0	1	0	0	0	0	0	0	0	0	0
1	LOC100164244	mRNA	uncharacterized protein LOC100164244	FBgn0038986	sit	CG5278	stuck in traffic	0	0	0	0	1	0	0	0	0	0	0	0
1	LOC100164249	mRNA	importin-4	FBgn0042177	Arts	CG32164	Artemis	1	0	1	1	1	1	0	0	0	0	0	0
1	LOC100164255	mRNA	anaphase-promoting complex subunit 2	FBgn0002791	mr	CG3060	morula	1	1	0	0	0	0	0	0	0	0	0	0
1	LOC100164264	mRNA	anaphase-promoting complex subunit 5	FBgn0041147	ida	CG10850	imaginal discs arrested	1	1	1	1	1	1	0	0	0	0	0	0
1	LOC100164277	mRNA	protein asteroid	FBgn0015905	ast	CG4426	asteroid	0	0	1	0	0	0	0	0	0	0	0	0
1	LOC100164282	mRNA	uncharacterized protein KIAA1143 homolog	NA	NA	NA	NA	0	1	0	0	1	0	0	0	0	0	0	0
1	LOC100164283	mRNA	TGF-beta receptor type-1 isoform X1', 'TGF-beta receptor type-1 isoform X2'	FBgn0011300	babo	CG8224	baboon	0	0	1	0	0	1	0	0	0	0	0	0
1	LOC100164284	mRNA	sideroflexin-like', 'sideroflexin-like isoform X1'	FBgn0037239	Sfxn1-3	CG11739	Sideroflexin 1/3	0	0	1	0	0	0	0	0	0	0	0	0
1	LOC100164286	mRNA	protein grindelwald	NA	NA	NA	NA	0	0	0	0	0	1	0	0	0	0	0	0
1	LOC100164297	mRNA	ribonuclease Z, mitochondrial isoform X1', 'ribonuclease Z, mitochondrial isoform X2', 'ribonuclease Z, mitochondrial isoform X3'	FBgn0028426	RNaseZ	CG3298	Ribonuclease Z	1	0	0	0	0	0	0	0	0	0	0	0
1	LOC100164300	mRNA	carnitine O-palmitoyltransferase 1, liver isoform isoform X1', 'carnitine O-palmitoyltransferase 1, liver isoform isoform X2'	FBgn0261862	whd	CG12891	withered	0	0	0	0	1	0	0	1	0	0	0	0
1	LOC100164315	mRNA	MAD2L1-binding protein isoform X1', 'MAD2L1-binding protein isoform X2'	NA	NA	NA	NA	0	1	0	0	0	0	0	0	0	0	0	0
1	LOC100164329	mRNA	uncharacterized protein LOC100164329	FBgn0036202	CG6024	CG6024	no_fullname	0	0	0	0	0	1	0	0	0	0	0	0
1	LOC100164330	mRNA	rhythmically expressed gene 2 protein-like	FBgn0016715	Reg-2	CG3200	Rhythmically expressed gene 2	1	1	1	1	1	0	0	0	0	0	0	0
1	LOC100164337	mRNA	uncharacterized protein KIAA2013 homolog	FBgn0031379	CG7289	CG7289	no_fullname	0	0	1	0	0	1	0	0	0	0	0	0
1	LOC100164352	mRNA	uncharacterized protein LOC100164352	FBgn0040322	GNBP2	CG4144	Gram-negative bacteria binding protein 2	0	0	1	0	0	0	0	0	1	0	0	0
1	LOC100164354	mRNA	MAGUK p55 subfamily member 6	FBgn0250785	vari	CG9326	varicose	0	0	0	0	0	1	0	0	0	0	0	0
1	LOC100164356	mRNA	putative WEB family protein At1g65010, chloroplastic	NA	NA	NA	NA	0	0	1	0	0	0	0	0	0	0	0	0
1	LOC100164366	mRNA	kelch-like protein 2 isoform X2', 'kelch-like protein 3 isoform X1'	FBgn0001301	kel	CG7210	kelch	0	0	0	0	0	1	0	0	1	0	0	0
1	LOC100164374	mRNA	codanin-1	FBgn0024510	dlt	CG32315	discs lost	1	1	1	1	1	1	0	0	0	0	0	0
1	LOC100164375	mRNA	uncharacterized protein LOC100164375	NA	NA	NA	NA	0	0	1	0	0	0	0	0	0	0	0	0
1	LOC100164381	mRNA	kinesin-associated protein 3	FBgn0028421	Kap3	CG11759	Kinesin associated protein 3	1	0	1	0	0	1	0	0	0	0	0	0
1	LOC100164389	mRNA	neurogenic locus notch homolog protein 1	FBgn0031089	CG9572	CG9572	no_fullname	0	1	1	0	1	1	0	0	0	0	0	0
1	LOC100164392	mRNA	uncharacterized protein LOC100164392	NA	NA	NA	NA	1	1	1	1	1	1	0	0	0	0	0	0
1	LOC100164408	mRNA	mage-e1-like	NA	NA	NA	NA	1	0	1	0	0	1	0	0	0	0	0	0
1	LOC100164418	mRNA	CDK-activating kinase assembly factor MAT1	FBgn0024956	Mat1	CG7614	Menage a trois 1	1	1	1	0	1	0	0	0	0	0	0	0
1	LOC100164419	mRNA	la-related protein 1 isoform X3', 'la-related protein 1B isoform X1', 'la-related protein 1B isoform X2'	FBgn0261618	larp	CG42551	La related protein	0	0	1	0	1	1	0	0	0	0	0	0
1	LOC100164425	mRNA	cell division cycle protein 16 homolog	FBgn0025781	Cdc16	CG6759	Cell division cycle 16	1	1	1	1	1	1	0	0	0	0	0	0
1	LOC100164427	mRNA	uncharacterized protein LOC100164427	NA	NA	NA	NA	0	0	0	1	1	1	0	1	0	0	0	0
1	LOC100164429	mRNA	archease	FBgn0038893	Archease	CG6353	Archease	0	1	0	0	0	0	0	0	0	0	0	0
1	LOC100164434	mRNA	uncharacterized protein LOC100164434 isoform X1', 'uncharacterized protein LOC100164434 isoform X2'	FBgn0002441	l(3)mbt	CG5954	lethal (3) malignant brain tumor	0	0	1	0	0	1	0	0	0	0	0	0
1	LOC100164453	mRNA	inositol polyphosphate 5-phosphatase K	FBgn0030761	CG9784	CG9784	no_fullname	1	1	1	0	1	1	0	0	0	1	1	0
1	LOC100164454	mRNA	high affinity cationic amino acid transporter 1	FBgn0037203	slif	CG11128	slimfast	0	0	0	0	0	1	0	0	0	0	0	0
1	LOC100164457	mRNA	protein twisted gastrulation	FBgn0000394	cv	CG12410	crossveinless	0	0	1	0	0	0	0	0	0	0	0	0
1	LOC100164474	mRNA	TELO2-interacting protein 1 homolog	FBgn0037741	CG16908	CG16908	no_fullname	0	0	0	0	0	1	1	0	0	0	0	0
1	LOC100164489	mRNA	NADH dehydrogenase (ubiquinone) complex I, assembly factor 6 isoform X1', 'NADH dehydrogenase (ubiquinone) complex I, assembly factor 6 isoform X2'	FBgn0030352	sicily	CG15738	severe impairment of CI with lengthened youth	1	1	1	0	1	0	0	0	0	0	0	0
1	LOC100164495	mRNA	dynamin-1-like protein	FBgn0026479	Drp1	CG3210	Dynamin related protein 1	0	1	0	0	0	0	0	0	0	0	0	0
1	LOC100164496	mRNA	HEAT repeat-containing protein 5B isoform X1', 'HEAT repeat-containing protein 5B isoform X2', 'HEAT repeat-containing protein 5B isoform X3', 'HEAT repeat-containing protein 5B isoform X4', 'HEAT repeat-containing protein 5B isoform X5'	FBgn0037541	CG2747	CG2747	no_fullname	1	0	1	0	1	1	0	0	0	0	0	0
1	LOC100164498	mRNA	p21-activated protein kinase-interacting protein 1-like isoform X1', 'p21-activated protein kinase-interacting protein 1-like isoform X2'	FBgn0030630	CG12608	CG12608	no_fullname	1	0	1	1	1	1	0	0	0	0	0	0
1	LOC100164500	mRNA	nuclear receptor subfamily 2 group F member 1-B	FBgn0003651	svp	CG11502	seven up	0	0	1	0	1	1	0	0	0	0	0	0
1	LOC100164507	mRNA	proton-coupled amino acid transporter-like protein CG1139	FBgn0032036	CG13384	CG13384	no_fullname	0	0	1	0	0	0	0	0	0	0	0	0
1	LOC100164515	mRNA	contactin	FBgn0037240	Cont	CG1084	Contactin	0	0	1	0	0	1	0	0	0	0	0	0
1	LOC100164517	mRNA	kelch-like protein 18 isoform X1', 'kelch-like protein 18 isoform X2'	FBgn0037978	KLHL18	CG3571	Kelch like family member 18	0	0	0	0	0	1	0	0	0	0	0	0
1	LOC100164527	mRNA	zinc finger protein 271-like isoform X1', 'zinc finger protein 271-like isoform X2'	FBgn0020309	crol	CG14938	crooked legs	0	0	1	0	0	0	0	0	0	0	0	0
1	LOC100164534	mRNA	BTB/POZ domain-containing protein KCTD8	FBgn0038839	Ktl	CG10830	Kctd12-like	0	1	1	1	1	1	0	0	0	0	0	0
1	LOC100164535	mRNA	saccharopine dehydrogenase-like oxidoreductase	FBgn0038038	Sccpdh2	CG5167	Saccheropin dehydrogenase 2	0	0	1	0	0	1	0	0	0	0	0	0
1	LOC100164553	mRNA	26S proteasome non-ATPase regulatory subunit 5 isoform X1', '26S proteasome non-ATPase regulatory subunit 5 isoform X2'	NA	NA	NA	NA	0	1	1	0	1	1	0	0	0	0	0	0
1	LOC100164556	mRNA	transient-receptor-potential-like protein isoform X1', 'transient-receptor-potential-like protein isoform X2'	FBgn0005614	trpl	CG18345	transient receptor potential-like	0	1	0	0	1	1	0	0	0	0	0	0
1	LOC100164562	mRNA	multivesicular body subunit 12B isoform X1', 'multivesicular body subunit 12B isoform X2'	FBgn0030894	Mvb12	CG7192	Multivesicular body subunit 12	0	0	1	1	1	1	0	0	0	0	0	0
1	LOC100164563	mRNA	zinc finger MYND domain-containing protein 11	FBgn0033752	CG8569	CG8569	no_fullname	0	0	1	0	0	1	0	0	0	0	0	0
1	LOC100164565	mRNA	ATP-binding cassette sub-family G member 1 isoform X1', 'ATP-binding cassette sub-family G member 1 isoform X2', 'ATP-binding cassette sub-family G member 1 isoform X3'	FBgn0032167	CG5853	CG5853	no_fullname	0	0	0	0	1	0	0	0	0	0	0	0
1	LOC100164576	mRNA	lutropin-choriogonadotropic hormone receptor-like	FBgn0016650	Lgr1	CG7665	Leucine-rich repeat-containing G protein-coupled receptor 1	0	0	0	0	0	1	0	0	0	0	0	0
1	LOC100164578	mRNA	octopamine receptor Oamb	FBgn0024944	Oamb	CG3856	Octopamine receptor in mushroom bodies	0	1	0	1	1	1	0	0	0	0	0	0
1	LOC100164582	mRNA	tyrosine decarboxylase isoform X1', 'tyrosine decarboxylase isoform X2'	FBgn0050446	Tdc2	CG30446	Tyrosine decarboxylase 2	0	0	0	0	1	0	0	0	0	0	0	0
1	LOC100164588	mRNA	structural maintenance of chromosomes protein 3-like	FBgn0015615	SMC3	CG9802	Structural maintenance of chromosomes 3	0	0	0	0	0	1	0	0	0	0	0	0
1	LOC100164592	mRNA	negative elongation factor D	FBgn0010416	TH1	CG9984	TH1	0	1	1	0	0	1	0	0	0	0	0	0
1	LOC100164596	mRNA	traB domain-containing protein	FBgn0283438	CG46280	CG46280	no_fullname	0	0	1	1	0	1	0	0	0	0	0	0
1	LOC100164615	mRNA	ankyrin repeat, SAM and basic leucine zipper domain-containing protein 1 isoform X1', 'ankyrin repeat, SAM and basic leucine zipper domain-containing protein 1 isoform X2'	NA	NA	NA	NA	1	1	1	0	1	0	0	0	0	0	0	0
1	LOC100164621	mRNA	AP-3 complex subunit mu-1	FBgn0000330	cm	CG3035	carmine	1	1	1	0	0	0	0	0	0	0	0	0
1	LOC100164628	mRNA	type 1 phosphatidylinositol 4,5-bisphosphate 4-phosphatase	FBgn0036058	CG6707	CG6707	no_fullname	0	0	1	0	0	0	0	0	0	0	0	0
1	LOC100164643	mRNA	NFX1-type zinc finger-containing protein 1	FBgn0039165	CG6204	CG6204	no_fullname	1	1	1	1	1	1	0	0	0	0	0	0
1	LOC100164644	mRNA	protein PFC0760c	NA	NA	NA	NA	0	1	1	1	1	1	0	0	0	0	0	0
1	LOC100164647	mRNA	protein-glutamate O-methyltransferase	FBgn0034688	CG11474	CG11474	no_fullname	0	1	1	0	0	0	0	0	0	0	0	0
1	LOC100164648	mRNA	uncharacterized protein LOC100164648	FBgn0037448	CG15186	CG15186	no_fullname	0	0	0	1	0	0	0	0	0	0	0	0
1	LOC100164650	mRNA	protein suppressor 2 of zeste isoform X3', 'uncharacterized protein LOC100164650 isoform X1', 'uncharacterized protein LOC100164650 isoform X2', 'uncharacterized protein LOC100164650 isoform X4'	FBgn0040491	Buffy	CG8238	Buffy	0	1	0	0	1	0	0	0	0	0	0	0
1	LOC100164651	mRNA	DNA replication licensing factor MCM3	FBgn0284442	Mcm3	CG4206	Minichromosome maintenance 3	0	0	1	0	0	1	0	0	0	0	0	0
1	LOC100164664	mRNA	E3 ubiquitin-protein ligase siah-1 isoform X3', 'uncharacterized protein LOC100164664 isoform X1', 'uncharacterized protein LOC100164664 isoform X2'	FBgn0003410	sina	CG9949	seven in absentia	0	0	0	0	0	1	0	0	0	0	0	0
1	LOC100164669	mRNA	terminal nucleotidyltransferase 5C isoform X1', 'terminal nucleotidyltransferase 5C isoform X2', 'terminal nucleotidyltransferase 5C isoform X3'	FBgn0286778	CG46385	CG46385	no_fullname	0	0	1	0	0	0	0	0	0	0	0	0
1	LOC100164675	mRNA	serine/threonine-protein kinase ATR	FBgn0004367	mei-41	CG4252	meiotic 41	0	0	1	0	0	1	0	0	0	0	0	0
1	LOC100164678	mRNA	origin recognition complex subunit 3	FBgn0005654	Orc3	CG4088	Origin recognition complex subunit 3	0	0	0	0	0	1	0	0	0	0	0	0
1	LOC100164679	mRNA	leucine-rich repeat-containing protein 24-like	FBgn0015400	kek2	CG4977	kekkon 2	0	0	0	1	1	0	0	0	0	0	0	0
1	LOC100164682	mRNA	protein bicaudal D	FBgn0000183	BicD	CG6605	Bicaudal D	0	0	1	0	0	1	0	0	0	0	0	0
1	LOC100164691	mRNA	nose resistant to fluoxetine protein 6	FBgn0031034	CG14205	CG14205	no_fullname	0	1	0	0	0	0	0	0	0	0	1	0
1	LOC100164704	mRNA	receptor expression-enhancing protein 1	FBgn0261564	ReepA	CG42678	Receptor expression enhancing protein A	0	0	0	0	1	0	0	1	0	0	0	0
1	LOC100164709	mRNA	protein pinocchio	FBgn0016926	Pino	CG4710	Pinocchio	0	1	0	0	0	0	0	0	0	0	0	0
1	LOC100164712	mRNA	protein cereblon homolog	NA	NA	NA	NA	1	1	1	0	0	1	0	0	0	0	0	0
1	LOC100164713	mRNA	type I inositol 1,4,5-trisphosphate 5-phosphatase isoform X1', 'type I inositol 1,4,5-trisphosphate 5-phosphatase isoform X2'	FBgn0259178	5PtaseI	CG42283	5PtaseI	0	1	1	1	1	1	0	0	0	0	0	0
1	LOC100164715	mRNA	latrophilin Cirl isoform X1', 'latrophilin Cirl isoform X2'	FBgn0033313	Cirl	CG8639	Calcium-independent receptor for alpha-latrotoxin	0	0	1	0	0	0	0	0	0	0	0	0
1	LOC100164716	mRNA	furin-like protease 2 isoform X1', 'furin-like protease 2 isoform X2'	FBgn0004598	Fur2	CG18734	Furin 2	0	1	1	0	1	1	0	0	0	0	0	1
1	LOC100164735	mRNA	conserved oligomeric Golgi complex subunit 5	NA	NA	NA	NA	1	1	1	1	1	1	0	0	0	0	0	0
1	LOC100164745	mRNA	MIP18 family protein galla-2	FBgn0036107	galla-2	CG7949	galla-2	0	1	0	0	0	0	0	0	0	0	0	0
1	LOC100164754	mRNA	integrator complex subunit 8	FBgn0025830	IntS8	CG5859	Integrator 8	0	0	1	0	1	1	0	0	0	0	0	0
1	LOC100164755	mRNA	protein fuzzy	FBgn0001084	fy	CG13396	fuzzy	1	0	0	0	0	0	0	0	0	0	0	0
1	LOC100164761	mRNA	protein HIRA homolog	FBgn0022786	Hira	CG12153	Hira	1	1	1	1	1	1	0	0	0	0	0	0
1	LOC100164773	mRNA	uncharacterized protein LOC100164773	NA	NA	NA	NA	0	0	0	0	0	1	0	0	0	0	0	0
1	LOC100164775	mRNA	serine hydrolase-like protein	FBgn0037070	CG11309	CG11309	no_fullname	0	0	0	0	1	0	0	0	0	0	0	0
1	LOC100164786	mRNA	unconventional myosin-Va isoform X1', 'unconventional myosin-Va isoform X2', 'unconventional myosin-Va isoform X3'	FBgn0261397	didum	CG2146	dilute class unconventional myosin	1	1	1	0	1	1	0	0	0	0	0	0
1	LOC100164805	mRNA	uncharacterized protein LOC100164805	NA	NA	NA	NA	0	1	0	0	1	0	0	0	0	0	0	0
1	LOC100164814	mRNA	uncharacterized protein LOC100164814 isoform X1', 'uncharacterized protein LOC100164814 isoform X2'	FBgn0032691	Atac2	CG10414	Ada2a-containing complex component 2	1	1	1	1	1	1	0	0	0	0	0	0
1	LOC100164822	mRNA	uncharacterized protein LOC100164822	FBgn0038815	CG5466	CG5466	no_fullname	0	0	0	0	0	1	0	0	0	0	0	0
1	LOC100164832	mRNA	DNA polymerase delta subunit 2	FBgn0027903	Pol31	CG12018	Pol31 polymerase delta subunit	0	0	0	0	0	1	0	0	0	0	0	0
1	LOC100164856	mRNA	thaumatin-like protein	NA	NA	NA	NA	0	0	0	0	0	1	0	0	0	0	0	0
1	LOC100164859	mRNA	Fas apoptotic inhibitory molecule 2-like', 'fas apoptotic inhibitory molecule 2-like isoform X1'	NA	NA	NA	NA	0	1	0	1	1	0	0	0	0	0	0	0
1	LOC100164869	mRNA	palmitoyl-protein thioesterase 1	FBgn0030057	Ppt1	CG12108	Palmitoyl-protein thioesterase 1	1	1	1	0	1	1	0	0	0	0	0	0
1	LOC100164871	mRNA	uncharacterized protein LOC100164871	FBgn0285970	CG32500	CG32500	no_fullname	1	1	0	1	0	0	0	0	0	0	0	0
1	LOC100164876	mRNA	cullin-2	FBgn0032956	Cul2	CG1512	Cullin 2	0	0	1	0	0	1	0	0	0	0	0	0
1	LOC100164882	mRNA	coatomer subunit epsilon	FBgn0027496	epsilonCOP	CG9543	Coat Protein (coatomer) epsilon	1	1	0	1	0	0	0	0	0	0	0	0
1	LOC100164889	mRNA	FERM domain-containing protein 5 isoform X1', 'FERM domain-containing protein 5 isoform X2', 'FERM domain-containing protein 5 isoform X3'	FBgn0032225	CG5022	CG5022	no_fullname	1	1	1	1	1	1	0	0	0	0	0	0
1	LOC100164901	mRNA	RNA polymerase I-specific transcription initiation factor RRN3	FBgn0032988	Tif-IA	CG3278	Tif-IA	0	0	1	0	0	0	0	0	0	0	0	0
1	LOC100164906	mRNA	mucin-3A isoform X1', 'mucin-3A isoform X2'	FBgn0053978	CG33978	CG33978	no_fullname	0	0	0	0	0	0	0	0	0	1	0	0
1	LOC100164921	mRNA	differentially expressed in FDCP 8 homolog	FBgn0046296	DEF8	CG11534	differentially expressed in FDCP 8 homolog	1	1	1	1	1	1	0	0	0	0	0	0
1	LOC100164922	mRNA	non-structural maintenance of chromosomes element 4 homolog A	NA	NA	NA	NA	0	1	1	1	1	1	0	0	0	0	0	0
1	LOC100164934	mRNA	anaphase-promoting complex subunit 7	FBgn0029879	APC7	CG14444	Anaphase Promoting Complex subunit 7	0	0	1	1	1	1	0	0	0	0	0	0
1	LOC100164939	mRNA	Golgi pH regulator	FBgn0033995	GPHR	CG8090	Golgi pH Regulator	1	0	1	0	0	1	0	0	0	0	0	0
1	LOC100164943	mRNA	NAD-dependent protein deacetylase Sirt6	FBgn0037802	Sirt6	CG6284	Sirtuin 6	0	0	0	0	1	0	0	0	0	0	0	0
1	LOC100164945	mRNA	testis-expressed protein 10	FBgn0029999	CG1575	CG1575	no_fullname	1	1	1	0	1	1	0	0	0	0	0	0
1	LOC100164947	mRNA	nipped-B-like protein A isoform X1', 'nipped-B-like protein A isoform X2', 'nipped-B-like protein A isoform X3'	FBgn0026401	Nipped-B	CG17704	Nipped-B	0	0	1	0	1	1	0	0	0	0	0	0
1	LOC100164948	mRNA	uncharacterized protein LOC100164948 isoform X1', 'uncharacterized protein LOC100164948 isoform X2'	NA	NA	NA	NA	0	0	0	1	1	0	0	0	0	0	0	0
1	LOC100164954	mRNA	biogenesis of lysosome-related organelles complex 1 subunit 5 isoform X2', 'uncharacterized protein LOC100164954 isoform X1'	FBgn0260467	CG7071	CG7071	no_fullname	0	1	1	1	0	1	0	0	0	0	0	0
1	LOC100164967	mRNA	ras-related protein Rab-30	FBgn0031882	Rab30	CG9100	Rab30	0	1	0	0	0	1	0	0	0	0	0	0
1	LOC100164975	mRNA	DNA polymerase epsilon catalytic subunit A	FBgn0264326	DNApol-epsilon255	CG6768	DNA polymerase epsilon 255kD subunit	0	0	1	0	0	1	0	1	0	0	0	0
1	LOC100164976	mRNA	zinc finger protein ush, partial	FBgn0003963	ush	CG2762	u-shaped	0	0	0	0	1	1	0	0	0	0	0	0
1	LOC100164980	mRNA	ribosome maturation protein SBDS	FBgn0035714	CG8549	CG8549	no_fullname	0	0	0	0	1	0	0	0	0	0	0	0
1	LOC100164984	mRNA	cell division control protein 6 homolog	FBgn0035918	Cdc6	CG5971	Cdc6	1	0	0	0	0	0	0	0	0	0	0	0
1	LOC100164991	mRNA	Wilms tumor protein 1-interacting protein	FBgn0030530	jub	CG11063	Ajuba LIM protein	0	0	1	0	0	1	0	0	0	0	0	0
1	LOC100164992	mRNA	UDP-glucuronosyltransferase 2C1	FBgn0038886	Ugt49B2	CG6475	UDP-glycosyltransferase family 49 member B2	0	0	0	0	1	0	0	0	0	0	0	0
1	LOC100165009	mRNA	modular serine protease-like	FBgn0051217	modSP	CG31217	modular serine protease	0	0	1	0	1	1	0	0	0	0	0	0
1	LOC100165013	mRNA	protein aveugle	FBgn0050476	ave	CG30476	aveugle	0	0	0	0	0	1	0	0	0	0	0	0
1	LOC100165038	mRNA	guanine nucleotide exchange factor subunit Rich	FBgn0028500	Rich	CG9063	RIC1 homolog	0	0	1	0	0	0	0	0	0	0	0	0
1	LOC100165047	mRNA	hyccin isoform X1', 'hyccin isoform X2'	FBgn0034269	Hyccin	CG6406	Hyccin	0	1	0	0	0	0	0	0	0	0	0	0
1	LOC100165053	mRNA	membrane-bound alkaline phosphatase isoform X1', 'membrane-bound alkaline phosphatase isoform X2'	FBgn0283479	Alp1	CG5656	Alkaline phosphatase 1	0	1	0	0	0	0	0	0	0	0	0	0
1	LOC100165054	mRNA	lipoamide acyltransferase component of branched-chain alpha-keto acid dehydrogenase complex, mitochondrial	FBgn0030612	CG5599	CG5599	no_fullname	1	1	0	1	1	0	0	0	0	0	0	0
1	LOC100165064	mRNA	Bloom syndrome protein homolog	FBgn0002906	Blm	CG6920	Bloom syndrome helicase	0	0	1	0	0	0	0	0	0	0	0	0
1	LOC100165100	mRNA	zinc finger protein rotund isoform X1', 'zinc finger protein rotund isoform X2', 'zinc finger protein rotund isoform X3', 'zinc finger protein rotund isoform X4', 'zinc finger protein rotund isoform X5', 'zinc finger protein rotund isoform X6', 'zinc finger protein rotund isoform X7'	FBgn0267337	rn	CG42277	rotund	0	0	0	0	1	1	0	0	0	0	0	0
1	LOC100165106	mRNA	sialin	FBgn0034394	CG15096	CG15096	no_fullname	0	0	0	0	1	0	0	0	0	0	0	0
1	LOC100165110	mRNA	broad-complex core protein isoforms 1/2/3/4/5 isoform X2', 'zinc finger and BTB domain-containing protein 18 isoform X1'	FBgn0267033	mamo	CG45477	maternal gene required for meiosis	0	0	1	0	1	1	0	0	0	0	0	0
1	LOC100165119	mRNA	uncharacterized protein LOC100165119 isoform X1', 'uncharacterized protein LOC100165119 isoform X2'	FBgn0261934	dikar	CG42799	dikar	1	1	1	1	0	1	0	0	0	0	0	0
1	LOC100165123	mRNA	eukaryotic translation initiation factor 2D	FBgn0041588	eIF2D	CG31426	eukaryotic translation initiation factor 2D	1	1	1	0	1	1	0	0	0	0	0	0
1	LOC100165125	mRNA	calcineurin B homologous protein 1	FBgn0037358	elm	CG2185	ethanol sensitive with low memory	0	1	0	0	0	0	0	0	0	0	0	0
1	LOC100165131	mRNA	iron-sulfur cluster assembly 1 homolog, mitochondrial-like	FBgn0026666	MagR	CG8198	Magnetic receptor	1	0	0	0	0	0	0	0	0	0	0	0
1	LOC100165133	mRNA	thiamine transporter 2 isoform X1', 'thiamine transporter 2 isoform X2'	FBgn0032449	CG17036	CG17036	no_fullname	0	0	1	0	1	0	0	1	0	0	0	0
1	LOC100165140	mRNA	dnaJ protein homolog 1	FBgn0031322	CG5001	CG5001	no_fullname	0	0	0	1	1	0	0	1	0	0	0	0
1	LOC100165141	mRNA	striatin-interacting protein 1	FBgn0035437	Strip	CG11526	Striatin interacting protein	0	0	1	0	1	1	0	0	0	0	0	0
1	LOC100165144	mRNA	conserved oligomeric Golgi complex subunit 7 isoform X1', 'conserved oligomeric Golgi complex subunit 7 isoform X2'	FBgn0051040	Cog7	CG31040	Component of oligomeric golgi complex 7	1	1	1	0	0	1	0	0	0	0	0	0
1	LOC100165151	mRNA	DNA primase large subunit	FBgn0259676	DNApol-alpha60	CG5553	DNA polymerase alpha 60kD subunit	0	0	1	0	0	0	0	0	0	0	0	0
1	LOC100165155	mRNA	uncharacterized protein C3orf38 homolog	NA	NA	NA	NA	1	0	1	1	1	1	0	0	0	0	0	0
1	LOC100165157	mRNA	inositol-pentakisphosphate 2-kinase isoform X1', 'valacyclovir hydrolase isoform X2'	FBgn0038974	CG5377	CG5377	no_fullname	0	0	0	1	0	0	0	0	0	0	0	0
1	LOC100165161	mRNA	uncharacterized protein LOC100165161	FBgn0035999	CG3552	CG3552	no_fullname	1	0	1	0	0	0	0	0	0	0	0	0
1	LOC100165163	mRNA	uncharacterized protein CG10915	FBgn0034308	Naus	CG10915	Nausicaa	0	0	0	0	0	1	0	0	0	0	0	0
1	LOC100165168	mRNA	motile sperm domain-containing protein 1	NA	NA	NA	NA	0	0	0	0	0	1	0	0	0	0	0	0
1	LOC100165169	mRNA	transient receptor potential cation channel protein painless	FBgn0060296	pain	CG15860	painless	0	0	1	1	1	1	0	0	0	0	0	0
1	LOC100165175	mRNA	protein PAT1 homolog 1 isoform X1', 'protein PAT1 homolog 1 isoform X2', 'protein PAT1 homolog 1 isoform X3', 'protein PAT1 homolog 1 isoform X4'	NA	NA	NA	NA	0	0	1	0	0	1	0	0	0	0	0	0
1	LOC100165176	mRNA	SUMO-activating enzyme subunit 2	FBgn0029113	Uba2	CG7528	Ubiquitin-like activating enzyme 2	0	0	0	0	0	1	0	0	0	0	0	0
1	LOC100165182	mRNA	uncharacterized protein LOC100165182	FBgn0040322	GNBP2	CG4144	Gram-negative bacteria binding protein 2	0	0	1	0	1	1	1	0	1	0	0	0
1	LOC100165187	mRNA	vanin-like protein 2 isoform X1', 'vanin-like protein 2 isoform X2', 'vanin-like protein 2 isoform X3', 'vanin-like protein 2 isoform X4', 'vanin-like protein 2 isoform X5', 'vanin-like protein 2 isoform X6', 'vanin-like protein 2 isoform X7'	FBgn0052751	CG32751	CG32751	no_fullname	0	1	0	0	0	0	0	0	0	0	0	0
1	LOC100165189	mRNA	replication protein A 70 kDa DNA-binding subunit	FBgn0010173	RpA-70	CG9633	Replication Protein A 70	0	0	1	0	0	0	0	0	0	0	0	0
1	LOC100165199	lncRNA	NA	NA	NA	NA	NA	0	1	0	0	1	0	0	0	0	0	0	0
1	LOC100165203	mRNA	alpha,alpha-trehalose-phosphate synthase UDP-forming isoform X1', 'alpha,alpha-trehalose-phosphate synthase UDP-forming isoform X2'	FBgn0027560	Tps1	CG4104	Trehalose-6-phosphate synthase 1	0	1	0	0	1	0	0	0	0	0	0	0
1	LOC100165205	mRNA	intraflagellar transport protein 140 homolog	FBgn0260933	rempA	CG11838	reduced mechanoreceptor potential A	1	0	0	0	0	0	0	0	0	0	0	0
1	LOC100165211	mRNA	protein FAM160B1	NA	NA	NA	NA	1	0	1	0	0	1	0	0	0	0	0	0
1	LOC100165213	mRNA	transmembrane and coiled-coil domain-containing protein 4 isoform X1', 'transmembrane and coiled-coil domain-containing protein 4 isoform X2'	NA	NA	NA	NA	1	0	1	1	1	1	0	0	0	0	0	0
1	LOC100165214	mRNA	motile sperm domain-containing protein 2	FBgn0053523	CG33523	CG33523	no_fullname	1	1	0	0	0	1	0	0	0	0	0	0
1	LOC100165219	mRNA	abhydrolase domain-containing protein 2	FBgn0014906	Hydr2	CG3488	alpha/beta hydrolase2	0	0	1	0	0	1	0	0	0	0	0	0
1	LOC100165224	mRNA	RING finger protein 113A	FBgn0038772	mdlc	CG4973	midlife crisis	0	1	0	0	0	0	0	0	0	0	0	0
1	LOC100165227	mRNA	UNC93-like protein MFSD11	FBgn0038053	CG18549	CG18549	no_fullname	1	1	1	1	1	0	0	0	0	0	0	0
1	LOC100165240	mRNA	probable cytochrome P450 6a13	FBgn0033304	Cyp6a13	CG2397	Cyp6a13	0	0	0	1	0	0	0	0	0	0	0	0
1	LOC100165247	mRNA	ABC transporter G family member 20 isoform X1', 'ABC transporter G family member 20 isoform X2'	FBgn0039594	snu	CG9990	snustorr	0	1	0	0	1	1	0	0	0	0	0	0
1	LOC100165256	mRNA	zinc finger CCHC domain-containing protein 8 homolog	FBgn0035021	CG4622	CG4622	no_fullname	0	0	0	0	0	1	0	0	0	0	0	0
1	LOC100165263	mRNA	protein artichoke	FBgn0039728	CG7896	CG7896	no_fullname	0	0	0	1	0	0	0	0	0	0	0	0
1	LOC100165268	mRNA	nucleolar protein 6	FBgn0261286	Mat89Ba	CG12785	Maternal transcript 89Ba	1	0	1	0	1	1	0	0	0	0	0	0
1	LOC100165275	mRNA	facilitated trehalose transporter Tret1	FBgn0037387	CG1213	CG1213	no_fullname	0	0	1	0	0	0	0	0	0	0	0	0
1	LOC100165284	mRNA	TATA box-binding protein-like protein 1	FBgn0261793	Trf2	CG18009	TATA box binding protein-related factor 2	1	0	1	0	1	0	0	0	0	0	0	0
1	LOC100165287	mRNA	uncharacterized protein LOC100165287 isoform X1', 'uncharacterized protein LOC100165287 isoform X2'	NA	NA	NA	NA	0	1	1	0	0	1	0	0	0	0	0	0
1	LOC100165299	mRNA	uncharacterized protein LOC100165299	FBgn0263755	Su(var)3-9	CG43664	Suppressor of variegation 3-9	0	1	1	0	1	1	0	0	0	0	0	0
1	LOC100165301	mRNA	proton-coupled amino acid transporter-like protein pathetic	FBgn0033760	CG8785	CG8785	no_fullname	0	1	0	0	0	1	0	0	0	0	0	0
1	LOC100165316	mRNA	transmembrane protein 135	FBgn0037592	CG11737	CG11737	no_fullname	1	1	1	1	1	1	0	0	0	0	0	0
1	LOC100165328	mRNA	facilitated trehalose transporter Tret1 isoform X3', 'sugar transporter ERD6-like 7 isoform X1', 'sugar transporter ERD6-like 7 isoform X2', 'sugar transporter ERD6-like 7 isoform X4', 'sugar transporter ERD6-like 7 isoform X5'	FBgn0034909	CG4797	CG4797	no_fullname	0	0	0	0	1	0	0	0	0	0	1	0
1	LOC100165333	mRNA	condensin-2 complex subunit G2 isoform X2', 'uncharacterized protein LOC100165333 isoform X1'	NA	NA	NA	NA	0	0	0	0	0	1	0	0	0	0	0	0
1	LOC100165338	mRNA	thymidine kinase-like', 'thymidine kinase-like isoform X1', 'thymidine kinase-like isoform X2'	FBgn0022338	dnk	CG5452	deoxyribonucleoside kinase	1	1	1	1	1	0	0	0	0	0	0	0
1	LOC100165343	mRNA	mitogen-activated protein kinase kinase 1 interacting protein 1-like	FBgn0032642	CG5110	CG5110	no_fullname	1	1	0	0	1	0	0	0	0	0	0	0
1	LOC100165347	mRNA	DNA-directed RNA polymerases I and III subunit RPAC1	FBgn0031657	CG3756	CG3756	no_fullname	1	1	1	1	0	1	0	0	0	0	0	0
1	LOC100165350	mRNA	polyphosphoinositide phosphatase isoform X1', 'polyphosphoinositide phosphatase isoform X2'	FBgn0031611	FIG4	CG17840	FIG4 phosphoinositide 5-phosphatase	1	1	1	0	0	0	0	0	0	0	0	0
1	LOC100165352	mRNA	histone-lysine N-methyltransferase eggless	FBgn0086908	egg	CG12196	eggless	0	0	1	0	0	1	0	0	0	0	0	0
1	LOC100165357	mRNA	mitochondrial ribonuclease P catalytic subunit	FBgn0029858	mldr	CG15896	mulder	0	0	1	0	0	0	0	0	0	0	0	0
1	LOC100165361	mRNA	myosin-8 isoform X1', 'myosin-8 isoform X2'	NA	NA	NA	NA	0	0	1	0	0	1	0	0	0	0	0	0
1	LOC100165374	mRNA	beta-1,4-N-acetylgalactosaminyltransferase bre-4 isoform X1', 'beta-1,4-N-acetylgalactosaminyltransferase bre-4 isoform X2'	FBgn0027538	beta4GalNAcTA	CG8536	beta1,4-N-acetylgalactosaminyltransferase A	0	0	1	0	0	0	0	0	0	0	0	0
1	LOC100165392	mRNA	bifunctional peptidase and arginyl-hydroxylase JMJD5	FBgn0035166	JMJD5	CG13902	Jumonji domain containing 5	1	0	0	0	0	0	0	0	0	0	0	0
1	LOC100165394	mRNA	ABC transporter G family member 23	FBgn0053970	CG33970	CG33970	no_fullname	0	1	0	0	0	0	0	0	0	0	0	0
1	LOC100165404	mRNA	acetyl-coenzyme A transporter 1	FBgn0036662	CG9706	CG9706	no_fullname	0	0	1	0	0	1	0	0	0	0	0	0
1	LOC100165407	mRNA	nuclear pore complex protein Nup50	NA	NA	NA	NA	0	1	1	1	1	1	0	0	0	0	0	0
1	LOC100165409	mRNA	poly ADP-ribose polymerase	FBgn0010247	Parp	CG40411	Poly-(ADP-ribose) polymerase	0	0	1	0	0	1	0	0	0	0	0	0
1	LOC100165413	mRNA	uncharacterized protein LOC100165413 isoform X1', 'uncharacterized protein LOC100165413 isoform X2'	FBgn0051344	CG31344	CG31344	no_fullname	0	0	0	0	1	0	0	0	0	0	0	0
1	LOC100165416	mRNA	putative uncharacterized protein DDB_G0282133	NA	NA	NA	NA	0	1	1	0	1	1	0	0	0	0	0	0
1	LOC100165419	mRNA	probable ATP-dependent RNA helicase DDX55 homolog	FBgn0037561	CG9630	CG9630	no_fullname	0	0	1	0	0	0	0	0	0	0	0	0
1	LOC100165438	mRNA	transcriptional adapter 2-alpha	FBgn0263738	Ada2a	CG43663	transcriptional Adaptor 2a	0	0	0	0	0	1	0	0	0	0	0	0
1	LOC100165448	mRNA	histone-lysine N-methyltransferase ASH1L	FBgn0005386	ash1	CG8887	absent, small, or homeotic discs 1	1	0	1	0	0	0	0	0	0	0	0	0
1	LOC100165456	mRNA	RNA-binding protein 24	NA	NA	NA	NA	0	0	1	0	1	0	0	0	0	0	0	0
1	LOC100165475	mRNA	EH domain-containing protein 3	FBgn0016693	Past1	CG6148	Putative Achaete Scute Target 1	0	1	1	0	1	1	0	0	0	0	0	0
1	LOC100165481	mRNA	tafazzin homolog isoform X1', 'tafazzin homolog isoform X2'	FBgn0026619	Taz	CG8766	Tafazzin	0	0	0	0	0	1	0	0	0	0	0	0
1	LOC100165484	mRNA	DNA polymerase eta-like	FBgn0037141	DNApol-eta	CG7143	DNA polymerase eta	1	1	0	1	0	1	0	0	0	0	0	0
1	LOC100165489	mRNA	serine/threonine-protein kinase RIO1	FBgn0036187	RIOK1	CG11660	RIO kinase 1	1	0	0	0	1	1	0	0	0	0	0	0
1	LOC100165492	mRNA	proteasome subunit alpha type 6-like	FBgn0263121	Prosalpha1	CG18495	Proteasome alpha1 subunit	0	0	0	0	1	0	0	0	0	0	0	0
1	LOC100165503	mRNA	prolyl 4-hydroxylase subunit alpha-2 isoform X1', 'prolyl 4-hydroxylase subunit alpha-2 isoform X2', 'prolyl 4-hydroxylase subunit alpha-2 isoform X3', 'prolyl 4-hydroxylase subunit alpha-3 isoform X4', 'prolyl 4-hydroxylase subunit alpha-3 isoform X5'	FBgn0051016	CG31016	CG31016	no_fullname	1	1	1	0	1	0	0	0	0	0	0	0
1	LOC100165518	mRNA	cadherin-related tumor suppressor	FBgn0001075	ft	CG3352	fat	0	0	0	0	0	1	0	0	0	0	0	0
1	LOC100165519	mRNA	phospholipase DDHD2, partial	FBgn0031990	PAPLA1	CG8552	Phosphatidic Acid Phospholipase A1	0	0	1	1	1	1	0	0	0	0	0	0
1	LOC100165522	mRNA	uncharacterized protein LOC100165522	FBgn0000625	eyg	CG10488	eyegone	0	0	0	0	0	1	0	0	0	0	0	0
1	LOC100165527	mRNA	uncharacterized protein LOC100165527	FBgn0028530	mTTF	CG18124	mitochondrial transcription termination factor	0	0	1	0	0	0	0	0	0	0	0	0
1	LOC100165539	mRNA	uncharacterized protein LOC100165539', 'uncharacterized protein LOC100165539 isoform X1'	FBgn0033467	Pdrg1	CG15863	Pdrg1 prefoldin-like subunit	0	1	0	0	0	0	0	0	0	0	0	0
1	LOC100165542	mRNA	LOW QUALITY PROTEIN: protein tipE	FBgn0037766	Teh1	CG12806	tipE homolog 1	0	1	1	1	1	1	0	0	0	0	0	0
1	LOC100165548	mRNA	sorting nexin-29 isoform X1', 'sorting nexin-29 isoform X2'	NA	NA	NA	NA	1	0	0	0	0	0	0	0	0	0	0	0
1	LOC100165549	mRNA	leucine-rich repeat serine/threonine-protein kinase 1	FBgn0038816	Lrrk	CG5483	Leucine-rich repeat kinase	0	0	0	0	1	0	0	1	0	0	0	0
1	LOC100165558	mRNA	uncharacterized protein LOC100165558	NA	NA	NA	NA	0	1	0	0	0	0	0	0	0	0	0	0
1	LOC100165559	mRNA	chromosome-associated kinesin KIF4	FBgn0032243	Klp31E	CG5300	Kinesin-like protein at 31E	0	0	1	0	0	1	0	0	0	0	0	0
1	LOC100165561	mRNA	ribonucleoside-diphosphate reductase subunit M2	FBgn0011704	RnrS	CG8975	Ribonucleoside diphosphate reductase small subunit	0	0	1	0	0	1	0	0	0	0	0	0
1	LOC100165571	mRNA	TBC1 domain family member 9 isoform X1', 'TBC1 domain family member 9 isoform X2'	FBgn0037074	CG7324	CG7324	no_fullname	0	0	1	0	0	1	0	0	0	0	0	0
1	LOC100165572	mRNA	protein lifeguard 1	FBgn0013305	Nmda1	CG3798	N-methyl-D-aspartate receptor-associated protein	1	1	1	1	1	1	0	0	0	0	0	0
1	LOC100165573	mRNA	periodic tryptophan protein 1 homolog	FBgn0263510	nclb	CG6751	no child left behind	0	0	1	0	1	0	0	0	0	0	0	0
1	LOC100165592	mRNA	gamma-aminobutyric acid receptor subunit beta isoform X1', 'gamma-aminobutyric acid receptor subunit beta isoform X2', 'gamma-aminobutyric acid receptor subunit beta isoform X3'	FBgn0004244	Rdl	CG10537	Resistant to dieldrin	0	0	0	0	0	1	0	0	0	0	0	0
1	LOC100165606	mRNA	uncharacterized protein LOC100165606	FBgn0033032	kune	CG1298	kune-kune	0	0	1	0	0	1	0	0	0	0	0	0
1	LOC100165607	mRNA	uncharacterized protein LOC100165607', 'uncharacterized protein LOC100165607 isoform X1'	FBgn0263606	Hsc20	CG34246	Heat shock protein cognate 20	1	1	1	0	1	0	0	0	0	0	0	0
1	LOC100165608	mRNA	uncharacterized protein LOC100165608', 'uncharacterized protein LOC100165608 isoform X1'	NA	NA	NA	NA	1	1	1	1	1	1	0	0	0	0	0	0
1	LOC100165616	mRNA	uncharacterized protein LOC100165616', 'uncharacterized protein LOC100165616 isoform X1'	FBgn0011770	Gip	CG2227	GIP-like	0	0	0	0	1	1	0	0	0	0	0	0
1	LOC100165620	mRNA	calcium/calmodulin-dependent protein kinase kinase 1	FBgn0040056	CG17698	CG17698	no_fullname	0	1	0	0	0	0	0	0	0	0	1	0
1	LOC100165625	mRNA	dual specificity protein phosphatase CDC14C	FBgn0031952	cdc14	CG7134	cell division cycle 14	0	0	1	0	1	1	0	0	0	0	0	0
1	LOC100165639	mRNA	deoxynucleoside kinase	FBgn0022338	dnk	CG5452	deoxyribonucleoside kinase	0	1	0	0	0	1	0	0	0	0	0	0
1	LOC100165664	mRNA	nischarin	FBgn0033996	CG11807	CG11807	no_fullname	0	1	0	0	0	0	0	0	0	0	0	0
1	LOC100165674	mRNA	uncharacterized protein LOC100165674 isoform X1', 'uncharacterized protein LOC100165674 isoform X2', 'uncharacterized protein LOC100165674 isoform X3', 'uncharacterized protein LOC100165674 isoform X4', 'uncharacterized protein LOC100165674 isoform X5'	NA	NA	NA	NA	1	0	1	1	1	1	0	1	0	0	0	0
1	LOC100165683	mRNA	exosome complex component RRP4	FBgn0034879	Rrp4	CG3931	Rrp4	0	1	1	0	0	1	0	0	0	0	0	0
1	LOC100165687	mRNA	transcription factor SOX-2-like	FBgn0036411	Sox21a	CG7345	Sox21a	0	0	0	0	0	1	0	0	0	0	0	0
1	LOC100165692	mRNA	phosphatidylinositol synthase-like', 'phosphatidylinositol synthase-like isoform X1'	FBgn0030670	Pis	CG9245	Phosphatidylinositol synthase	1	1	1	1	1	1	0	0	0	0	0	0
1	LOC100165693	mRNA	high-affinity copper uptake protein-like', 'high-affinity copper uptake protein-like isoform X1'	FBgn0062413	Ctr1A	CG3977	Copper transporter 1A	1	1	1	1	1	0	0	0	0	0	0	0
1	LOC100165696	mRNA	folate transporter 1 isoform X1', 'folate transporter 1 isoform X2'	FBgn0037846	CG6574	CG6574	no_fullname	1	0	1	0	0	1	0	0	0	0	0	0
1	LOC100165701	mRNA	conserved oligomeric Golgi complex subunit 8	FBgn0287204	Cog8	CG6488	Component of oligomeric golgi complex 8	0	0	1	0	0	0	0	0	0	0	0	0
1	LOC100165718	mRNA	sodium/hydrogen exchanger 9B2 isoform X1', 'sodium/hydrogen exchanger 9B2 isoform X2'	FBgn0031865	Nha1	CG10806	Na[+]/H[+] hydrogen antiporter 1	0	0	0	0	1	0	0	0	0	0	1	0
1	LOC100165723	mRNA	protein fem-1 homolog A	FBgn0038286	CG6966	CG6966	no_fullname	0	1	0	0	0	0	0	0	0	0	1	0
1	LOC100165742	mRNA	AKT-interacting protein	FBgn0285962	CG46338	CG46338	no_fullname	1	1	1	0	1	0	0	0	0	0	0	0
1	LOC100165745	mRNA	CCR4-NOT transcription complex subunit 3 isoform X1', 'CCR4-NOT transcription complex subunit 3 isoform X2', 'CCR4-NOT transcription complex subunit 3 isoform X3'	FBgn0033029	Not3	CG8426	CCR4-NOT transcription complex subunit 3	0	0	1	0	0	1	0	0	0	0	0	0
1	LOC100165746	mRNA	aminopeptidase N	FBgn0039656	CG11951	CG11951	no_fullname	0	0	0	0	1	0	0	0	0	0	0	0
1	LOC100165754	mRNA	UDP-N-acetylglucosamine--dolichyl-phosphate N-acetylglucosaminephosphotransferase	FBgn0032477	CG5287	CG5287	no_fullname	1	1	1	0	1	1	0	0	0	0	0	0
1	LOC100165756	mRNA	uncharacterized protein LOC100165756 isoform X1', 'uncharacterized protein LOC100165756 isoform X2'	NA	NA	NA	NA	1	1	1	1	1	1	0	0	0	0	0	0
1	LOC100165766	mRNA	cullin-5	FBgn0039632	Cul5	CG1401	Cullin 5	0	0	1	0	1	0	0	0	0	0	0	0
1	LOC100165784	mRNA	LOW QUALITY PROTEIN: protein expanded	FBgn0004583	ex	CG4114	expanded	0	0	1	0	0	1	0	0	0	0	0	0
1	LOC100165786	mRNA	LOW QUALITY PROTEIN: elongation factor 1-alpha 2	FBgn0000557	eEF1alpha2	CG1873	eukaryotic translation elongation factor 1 alpha 2	0	0	0	1	0	1	0	0	0	0	0	0
1	LOC100165788	mRNA	cystinosin homolog isoform X1', 'cystinosin homolog isoform X2', 'cystinosin homolog isoform X3'	FBgn0039045	CG17119	CG17119	no_fullname	0	1	0	0	0	0	0	0	0	0	0	0
1	LOC100165789	mRNA	cytoplasmic tRNA 2-thiolation protein 1	FBgn0033375	CG8078	CG8078	no_fullname	1	0	0	0	0	0	0	0	0	0	0	0
1	LOC100165793	mRNA	conserved oligomeric Golgi complex subunit 2	FBgn0026634	Cog2	CG6177	Component of oligomeric golgi complex 2	1	0	0	0	0	1	0	0	0	0	0	0
1	LOC100165799	mRNA	probable G-protein coupled receptor Mth-like 3 isoform X1', 'probable G-protein coupled receptor Mth-like 3 isoform X2'	FBgn0051720	mthl15	CG31720	methuselah-like 15	0	0	0	0	1	0	0	0	0	0	0	0
1	LOC100165800	mRNA	hippocampus abundant transcript 1 protein	FBgn0030576	CG15890	CG15890	no_fullname	0	1	1	1	1	1	0	0	0	0	0	0
1	LOC100165805	mRNA	protein FAM50 homolog	FBgn0039557	CG12259	CG12259	no_fullname	0	0	1	0	0	0	0	0	0	0	0	0
1	LOC100165815	mRNA	arf-GAP with Rho-GAP domain, ANK repeat and PH domain-containing protein 2	FBgn0030808	RhoGAP15B	CG4937	Rho GTPase activating protein at 15B	0	0	1	0	0	1	0	0	0	0	0	0
1	LOC100165818	mRNA	longitudinals lacking protein, isoforms H/M/V	FBgn0052121	CG32121	CG32121	no_fullname	0	0	1	0	1	0	0	1	0	0	0	0
1	LOC100165824	mRNA	uncharacterized protein LOC100165824	NA	NA	NA	NA	1	1	1	0	0	0	0	0	0	0	0	0
1	LOC100165840	mRNA	CLIP-associating protein 1-like	FBgn0021760	chb	CG32435	chromosome bows	0	0	0	0	0	1	0	0	0	0	0	0
1	LOC100165843	mRNA	CDK5 regulatory subunit-associated protein 3	FBgn0050291	CG30291	CG30291	no_fullname	1	0	0	1	0	0	0	0	0	0	0	0
1	LOC100165846	mRNA	GATA zinc finger domain-containing protein 14	NA	NA	NA	NA	0	0	1	0	0	0	0	0	0	0	0	0
1	LOC100165854	mRNA	protein CutA homolog isoform X1', 'protein CutA homolog isoform X2', 'protein CutA homolog isoform X3'	FBgn0030545	CG11590	CG11590	no_fullname	1	1	1	0	1	1	0	0	0	0	0	0
1	LOC100165857	mRNA	protein arginine n-methyltransferase 1, putative	FBgn0037834	Art1	CG6554	Arginine methyltransferase 1	0	0	1	1	1	1	0	0	0	0	0	0
1	LOC100165859	mRNA	protein FAN isoform X1', 'protein FAN isoform X2', 'protein FAN isoform X3'	FBgn0266098	rg	CG44835	rugose	1	0	1	0	1	1	0	0	0	0	0	0
1	LOC100165861	mRNA	WD repeat-containing protein 11	NA	NA	NA	NA	0	0	1	0	0	1	0	0	0	0	0	0
1	LOC100165862	mRNA	transmembrane protein 134	FBgn0035285	CG12025	CG12025	no_fullname	0	0	0	0	1	0	0	0	0	0	0	0
1	LOC100165867	mRNA	PQ-loop repeat-containing protein 1	FBgn0031897	CG13784	CG13784	no_fullname	0	0	0	0	0	1	0	0	0	0	0	0
1	LOC100165869	mRNA	ABC transporter G family member 23	FBgn0031734	CG11147	CG11147	no_fullname	0	1	0	0	0	0	0	0	1	0	1	0
1	LOC100165874	mRNA	probable Bax inhibitor 1	FBgn0035871	BI-1	CG7188	Bax Inhibitor-1	0	0	0	0	1	0	0	0	0	0	0	0
1	LOC100165877	mRNA	uncharacterized protein LOC100165877 isoform X1', 'uncharacterized protein LOC100165877 isoform X2', 'uncharacterized protein LOC100165877 isoform X3'	FBgn0030486	Set2	CG1716	SET domain containing 2	1	0	1	0	1	1	0	0	0	0	0	0
1	LOC100165878	mRNA	zinc finger protein 300 isoform X2', 'zinc finger protein 436 isoform X1'	FBgn0038418	pad	CG10309	poils au dos	0	0	1	0	0	0	0	0	0	0	0	0
1	LOC100165880	mRNA	transcription factor SPT20 homolog	FBgn0259176	bun	CG42281	bunched	0	0	0	0	1	0	0	0	0	0	0	0
1	LOC100165881	mRNA	inactive peptidyl-prolyl cis-trans isomerase FKBP6	FBgn0003401	shu	CG4735	shutdown	0	1	0	0	1	0	0	0	0	0	0	0
1	LOC100165887	mRNA	dyslexia-associated protein KIAA0319-like protein	FBgn0035833	CG7565	CG7565	no_fullname	0	0	1	0	0	1	0	0	0	0	0	0
1	LOC100165889	mRNA	WD repeat and HMG-box DNA-binding protein 1 isoform X1', 'WD repeat and HMG-box DNA-binding protein 1 isoform X2'	FBgn0033890	Ctf4	CG13350	Chromosome transmission fidelity 4	0	0	1	0	0	1	0	0	0	0	0	0
1	LOC100165894	mRNA	CMP-sialic acid transporter 1	FBgn0031676	senju	CG14040	senju	0	1	1	0	0	0	0	0	0	0	0	0
1	LOC100165902	mRNA	facilitated trehalose transporter Tret1-2 homolog	FBgn0029932	CG4607	CG4607	no_fullname	0	1	0	0	1	0	0	0	0	0	0	0
1	LOC100165903	mRNA	forkhead box protein K2	FBgn0036134	FoxK	CG11799	Forkhead box K	0	0	1	0	1	1	0	0	0	0	0	0
1	LOC100165910	mRNA	ATP-binding cassette sub-family A member 5-like isoform X1', 'ATP-binding cassette sub-family A member 5-like isoform X2'	FBgn0036747	CG6052	CG6052	no_fullname	0	0	1	0	0	0	0	0	1	0	0	0
1	LOC100165911	mRNA	cytochrome b5-related protein	FBgn0000406	Cyt-b5-r	CG13279	Cytochrome b5-related	0	1	1	0	0	1	0	0	0	0	0	0
1	LOC100165923	mRNA	transmembrane 9 superfamily member 2	FBgn0032880	TM9SF2	CG9318	Transmembrane 9 superfamily protein member 2	0	1	1	1	1	1	0	0	0	0	0	0
1	LOC100165925	mRNA	uncharacterized protein LOC100165925	NA	NA	NA	NA	0	0	1	0	0	1	0	0	0	0	0	0
1	LOC100165932	mRNA	G-protein coupled receptor Mth2	FBgn0035132	mthl10	CG17061	methuselah-like 10	0	0	1	0	0	1	0	0	0	0	0	0
1	LOC100165940	mRNA	F-box/LRR-repeat protein 16	FBgn0052085	CG32085	CG32085	no_fullname	0	1	0	0	0	1	0	0	0	0	0	0
1	LOC100165943	mRNA	putative uncharacterized protein DDB_G0282133	NA	NA	NA	NA	1	0	1	0	1	1	0	0	0	0	0	0
1	LOC100165955	mRNA	uncharacterized protein LOC100165955	FBgn0011270	Pglym87	CG17645	Phosphoglyceromutase 87	0	0	0	0	0	0	1	0	0	0	0	0
1	LOC100165956	mRNA	regulator of hypoxia-inducible factor 1	FBgn0260006	drd	CG33968	drop dead	0	1	0	0	0	0	0	0	0	0	1	0
1	LOC100165958	mRNA	alpha-tocopherol transfer protein-like', 'alpha-tocopherol transfer protein-like isoform X1'	FBgn0037323	CG2663	CG2663	no_fullname	0	1	1	0	1	0	0	0	0	0	0	0
1	LOC100165959	mRNA	mediator of RNA polymerase II transcription subunit 12 isoform X2', 'mediator of RNA polymerase II transcription subunit 12 isoform X4', 'uncharacterized protein LOC100165959 isoform X1', 'uncharacterized protein LOC100165959 isoform X3'	NA	NA	NA	NA	0	1	0	1	1	1	0	0	0	0	0	0
1	LOC100165962	mRNA	glucose dehydrogenase FAD, quinone isoform X1', 'glucose dehydrogenase FAD, quinone isoform X2'	FBgn0030590	CG9518	CG9518	no_fullname	0	0	1	0	0	1	0	0	0	0	0	0
1	LOC100165966	mRNA	60S ribosomal protein L38	FBgn0040007	RpL38	CG18001	Ribosomal protein L38	0	1	0	0	1	0	0	0	0	0	0	0
1	LOC100165979	mRNA	nuclear pore complex protein Nup107	FBgn0027868	Nup107	CG6743	Nucleoporin 107kD	0	1	1	0	0	1	0	0	0	0	0	0
1	LOC100166001	mRNA	dihydropteridine reductase	FBgn0035964	Dhpr	CG4665	Dihydropteridine reductase	0	1	0	0	0	0	0	0	0	0	0	0
1	LOC100166007	mRNA	elongation of very long chain fatty acids protein AAEL008004	FBgn0051523	CG31523	CG31523	no_fullname	0	1	0	0	1	1	0	0	0	1	0	0
1	LOC100166008	mRNA	uncharacterized protein LOC100166008 precursor	NA	NA	NA	NA	0	1	0	0	0	0	0	0	0	0	0	0
1	LOC100166015	mRNA	uncharacterized protein LOC100166015', 'uncharacterized protein LOC100166015 isoform X1'	NA	NA	NA	NA	0	0	1	0	0	0	0	0	0	0	0	0
1	LOC100166049	mRNA	uncharacterized protein LOC100166049 isoform X1', 'uncharacterized protein LOC100166049 isoform X2'	NA	NA	NA	NA	1	0	0	0	1	0	0	0	0	0	0	0
1	LOC100166054	mRNA	protein c-ets-1-B	FBgn0000567	Eip74EF	CG32180	Ecdysone-induced protein 74EF	0	0	0	0	1	1	0	0	0	0	0	0
1	LOC100166062	mRNA	poly(ADP-ribose) glycohydrolase	FBgn0023216	Parg	CG2864	Poly(ADP-ribose) glycohydrolase	0	0	1	0	1	1	0	0	0	0	0	0
1	LOC100166067	mRNA	transcription termination factor 2	FBgn0002542	lds	CG2684	lodestar	0	0	1	0	0	1	0	0	0	0	0	0
1	LOC100166073	mRNA	tRNA pseudouridine(38/39) synthase	FBgn0034703	CG3045	CG3045	no_fullname	0	0	1	0	0	1	0	0	0	0	0	0
1	LOC100166090	mRNA	protein wntless	FBgn0036141	wls	CG6210	wntless	0	0	1	0	0	1	0	0	0	0	0	0
1	LOC100166094	mRNA	neuroendocrine convertase 1	FBgn0004509	Fur1	CG10772	Furin 1	0	1	1	0	1	0	0	0	0	0	0	0
1	LOC100166095	mRNA	uncharacterized protein LOC100166095	FBgn0033086	CG9410	CG9410	no_fullname	0	1	1	0	1	1	0	0	0	0	0	0
1	LOC100166102	mRNA	protein CREG1	NA	NA	NA	NA	0	0	0	0	1	0	0	0	0	0	0	0
1	LOC100166116	mRNA	putative neutral sphingomyelinase isoform X1', 'putative neutral sphingomyelinase isoform X2'	FBgn0035421	nSMase	CG12034	neutral sphingomyelinase	0	0	1	1	1	1	0	0	0	0	0	0
1	LOC100166127	mRNA	mucin-5AC-like	NA	NA	NA	NA	0	0	0	0	1	0	0	0	0	0	0	0
1	LOC100166133	mRNA	uncharacterized protein LOC100166133 isoform X1', 'uncharacterized protein LOC100166133 isoform X2', 'uncharacterized protein LOC100166133 isoform X3'	FBgn0051510	CG31510	CG31510	no_fullname	0	0	1	0	0	0	0	0	0	0	0	0
1	LOC100166135	mRNA	bicaudal D-related protein homolog	FBgn0052137	CG32137	CG32137	no_fullname	0	1	0	1	1	1	0	0	0	0	0	0
1	LOC100166136	mRNA	syndetin	FBgn0034271	Vps50	CG4996	Vacuolar protein sorting 50	1	1	1	1	1	1	0	0	0	0	0	0
1	LOC100166141	mRNA	ubiquitin carboxyl-terminal hydrolase 46	FBgn0039025	Usp12-46	CG7023	Ubiquitin-specific protease 12/46	1	1	1	1	1	1	0	0	0	0	0	0
1	LOC100166156	mRNA	SCY1-like protein 2	FBgn0039623	CG1951	CG1951	no_fullname	0	1	1	1	1	1	0	0	0	0	0	0
1	LOC100166163	mRNA	protein FAM91A1	FBgn0064766	CG7600	CG7600	no_fullname	0	0	1	0	1	1	0	0	0	0	0	0
1	LOC100166175	mRNA	sperm-associated antigen 1 isoform X2', 'uncharacterized protein LOC100166175 isoform X1'	FBgn0039463	Spag1	CG18472	Spag1 axonemal dynein assembly factor	1	1	1	1	1	1	0	0	0	0	0	0
1	LOC100166176	mRNA	integrator complex subunit 11	FBgn0039691	IntS11	CG1972	Integrator 11	0	0	1	0	0	1	0	0	0	0	0	0
1	LOC100166190	mRNA	fasciclin-1 isoform X1', 'fasciclin-1 isoform X2', 'fasciclin-1 isoform X3', 'fasciclin-1 isoform X4'	FBgn0285925	Fas1	CG6588	Fasciclin 1	0	0	0	0	0	1	0	0	0	0	0	0
1	LOC100166191	mRNA	protein adenylyltransferase Fic	FBgn0263278	Fic	CG9523	Fic domain-containing protein	0	1	1	1	0	1	0	0	0	0	0	0
1	LOC100166192	mRNA	inositol polyphosphate multikinase beta	FBgn0031267	Ipk2	CG13688	Ipk2	1	0	1	0	0	1	0	0	0	0	0	0
1	LOC100166199	mRNA	SID1 transmembrane family member 1	NA	NA	NA	NA	1	1	1	1	1	1	0	0	0	0	0	0
1	LOC100166207	mRNA	ATP-dependent DNA helicase DDX11	FBgn0026876	CG11403	CG11403	no_fullname	0	0	1	0	0	1	0	0	0	0	0	0
1	LOC100166208	mRNA	sorting nexin-6 isoform X1', 'sorting nexin-6 isoform X2'	FBgn0032005	Snx6	CG8282	Sorting nexin 6	0	0	0	0	0	1	0	0	0	0	0	0
1	LOC100166219	mRNA	unconventional myosin ID	FBgn0086347	Myo31DF	CG7438	Myosin 31DF	0	0	0	0	1	0	0	0	0	0	0	0
1	LOC100166220	mRNA	uncharacterized protein LOC100166220 precursor	NA	NA	NA	NA	1	1	1	1	1	1	0	0	0	0	0	0
1	LOC100166229	mRNA	mesoderm induction early response protein 1 isoform X1', 'mesoderm induction early response protein 1 isoform X2'	FBgn0033183	CG1620	CG1620	no_fullname	0	0	0	0	0	1	0	0	0	0	0	0
1	LOC100166231	mRNA	biorientation of chromosomes in cell division protein 1-like 1	FBgn0039560	BOD1	CG5514	Biorientation Defective 1	0	1	1	0	0	1	0	0	0	0	0	0
1	LOC100166239	mRNA	RAB18B, member RAS oncogene family-like', 'RAB18B, member RAS oncogene family-like isoform X1'	FBgn0015794	Rab18	CG3129	Rab18	1	0	0	0	1	0	0	0	0	0	0	0
1	LOC100166255	mRNA	TBC1 domain family member 15 isoform X1', 'TBC1 domain family member 15 isoform X2'	FBgn0031233	Tbc1d15-17	CG11490	TBC1 domain family member 15/17	0	1	0	0	0	0	0	0	0	0	0	0
1	LOC100166276	mRNA	ribonucleoside-diphosphate reductase large subunit	FBgn0011703	RnrL	CG5371	Ribonucleoside diphosphate reductase large subunit	0	0	1	0	0	0	0	0	0	0	0	0
1	LOC100166277	mRNA	transmembrane protein 62 isoform X1', 'transmembrane protein 62 isoform X2'	NA	NA	NA	NA	0	1	1	1	1	1	0	0	0	0	0	0
1	LOC100166284	mRNA	uncharacterized protein LOC100166284', 'uncharacterized protein LOC100166284 isoform X1'	FBgn0034558	Cib2	CG9236	Calcium and integrin binding family member 2	0	1	1	1	0	1	0	0	0	0	0	0
1	LOC100166285	mRNA	uncharacterized protein LOC100166285	FBgn0037470	Tailor	CG1091	Tailor	1	1	1	1	1	1	0	0	0	0	0	0
1	LOC100166290	mRNA	uncharacterized protein LOC100166290	NA	NA	NA	NA	1	1	1	1	1	1	0	0	0	0	0	0
1	LOC100166294	mRNA	dehydrogenase/reductase SDR family member 11	FBgn0030332	CG9360	CG9360	no_fullname	0	0	0	0	0	1	0	0	0	0	0	0
1	LOC100166298	mRNA	uncharacterized protein LOC100166298 isoform X1', 'uncharacterized protein LOC100166298 isoform X2'	FBgn0051720	mthl15	CG31720	methuselah-like 15	0	0	1	0	0	0	0	0	0	0	0	0
1	LOC100166299	mRNA	lysine-specific demethylase 6A	FBgn0260749	Utx	CG5640	Utx histone demethylase	0	0	0	0	0	0	0	1	0	0	0	0
1	LOC100166309	mRNA	UHRF1-binding protein 1-like isoform X1', 'UHRF1-binding protein 1-like isoform X2'	FBgn0083962	CG34126	CG34126	no_fullname	0	0	1	0	1	1	0	0	0	0	0	0
1	LOC100166311	mRNA	DNA-directed RNA polymerase I subunit RPA1	FBgn0019938	RpI1	CG10122	RNA polymerase I subunit	0	0	0	0	0	1	0	0	0	0	0	0
1	LOC100166321	mRNA	angiotensin-converting enzyme	FBgn0032536	Ance-3	CG17988	Ance-3	0	0	1	0	0	1	0	0	0	0	0	0
1	LOC100166328	mRNA	multidrug resistance-associated protein 4 isoform X1', 'multidrug resistance-associated protein 4 isoform X2'	FBgn0038740	CG4562	CG4562	no_fullname	0	0	0	0	1	0	0	0	0	0	0	0
1	LOC100166338	mRNA	alkaline ceramidase 3 isoform X1', 'alkaline ceramidase 3 isoform X2', 'alkaline ceramidase 3 isoform X3'	NA	NA	NA	NA	1	0	0	1	0	0	0	0	0	0	0	0
1	LOC100166339	mRNA	breast cancer type 2 susceptibility protein-like	NA	NA	NA	NA	1	0	0	0	0	1	0	0	0	0	0	0
1	LOC100166348	mRNA	neuroglobin-like	NA	NA	NA	NA	0	0	1	0	1	0	0	0	0	0	0	0
1	LOC100166354	mRNA	uncharacterized protein LOC100166354	FBgn0032475	Sfmbt	CG16975	Scm-related gene containing four mbt domains	0	0	0	0	0	1	0	0	0	0	0	0
1	LOC100166356	mRNA	exportin-4 isoform X1', 'exportin-4 isoform X2'	NA	NA	NA	NA	0	0	0	0	0	1	0	0	1	0	0	0
1	LOC100166366	mRNA	neuropeptides capa receptor	FBgn0037100	CapaR	CG14575	Capability receptor	0	0	1	0	0	0	0	0	0	0	0	0
1	LOC100166368	mRNA	plastin-3	FBgn0024238	Fim	CG8649	Fimbrin	0	1	0	1	0	1	0	0	0	0	0	0
1	LOC100166396	mRNA	brain tumor protein	FBgn0010300	brat	CG10719	brain tumor	0	0	1	0	0	1	0	0	0	0	0	0
1	LOC100166397	mRNA	uncharacterized protein LOC100166397 isoform X1', 'uncharacterized protein LOC100166397 isoform X2'	NA	NA	NA	NA	1	0	1	1	1	0	0	0	0	0	0	0
1	LOC100166400	mRNA	structural maintenance of chromosomes protein 2	FBgn0027783	SMC2	CG10212	Structural maintenance of chromosomes 2	0	0	1	0	0	1	0	0	0	0	0	0
1	LOC100166402	mRNA	bestrophin-4	FBgn0040238	Best1	CG6264	Bestrophin 1	0	0	0	0	0	1	0	0	0	0	0	0
1	LOC100166403	mRNA	vacuolar protein sorting-associated protein 37B	FBgn0037299	Vps37B	CG1115	Vacuolar protein sorting 37B	0	1	0	0	1	0	0	0	0	0	0	0
1	LOC100166404	mRNA	ATP-dependent RNA helicase DHX33	FBgn0032194	CG4901	CG4901	no_fullname	1	1	1	0	1	1	0	0	0	0	0	0
1	LOC100166414	mRNA	protein will die slowly	FBgn0040066	wds	CG17437	will die slowly	0	0	1	0	0	1	0	0	0	0	0	0
1	LOC100166419	mRNA	solute carrier family 25 member 46	FBgn0030717	Slc25A46a	CG8931	Solute carrier family 25 member 46a	0	0	0	0	1	0	0	0	0	0	0	0
1	LOC100166425	mRNA	uncharacterized protein LOC100166425	NA	NA	NA	NA	1	1	1	1	0	1	0	0	0	0	0	0
1	LOC100166428	mRNA	endoribonuclease Dicer isoform X1', 'endoribonuclease Dicer isoform X2', 'endoribonuclease Dicer isoform X3', 'endoribonuclease dcr-1 isoform X4', 'endoribonuclease dcr-1 isoform X5'	FBgn0034246	Dcr-2	CG6493	Dicer-2	1	1	1	1	1	1	0	0	0	0	0	0
1	LOC100166437	mRNA	unconventional myosin-IXa isoform X1', 'unconventional myosin-IXa isoform X2', 'unconventional myosin-IXb isoform X3', 'unconventional myosin-IXb isoform X4'	FBgn0261397	didum	CG2146	dilute class unconventional myosin	0	0	0	0	0	1	0	0	0	0	0	0
1	LOC100166440	mRNA	nuclear pore complex protein Nup133	FBgn0039004	Nup133	CG6958	Nucleoporin 133kD	1	1	1	1	1	1	0	0	0	0	0	0
1	LOC100166442	mRNA	exportin-6	FBgn0266572	ebo	CG3923	ellipsoid body open	1	0	1	0	0	1	0	0	0	0	0	0
1	LOC100166454	mRNA	mitogen-activated protein kinase-binding protein 1	FBgn0031374	Wdr62	CG7337	WD repeat domain 62	0	0	1	0	0	1	0	0	0	0	0	0
1	LOC100166476	mRNA	dynactin subunit 1 isoform X1', 'dynactin subunit 1 isoform X2', 'dynactin subunit 1 isoform X3', 'dynactin subunit 1 isoform X4', 'dynactin subunit 1 isoform X5'	FBgn0001108	DCTN1-p150	CG9206	Dynactin 1, p150 subunit	0	0	1	0	0	0	0	0	0	0	0	0
1	LOC100166514	mRNA	octopamine receptor	FBgn0004514	Oct-TyrR	CG7485	Octopamine-Tyramine receptor	0	0	0	0	0	1	0	0	0	0	0	0
1	LOC100166522	mRNA	octopamine receptor beta-1R-like	FBgn0038980	Octbeta1R	CG6919	Octopamine beta1 receptor	0	0	0	0	0	1	0	0	0	0	0	0
1	LOC100166528	mRNA	uncharacterized protein LOC100166528', 'uncharacterized protein LOC100166528 isoform X1'	NA	NA	NA	NA	0	0	1	0	1	1	0	0	0	0	0	0
1	LOC100166536	mRNA	transportin-3	FBgn0031456	Tnpo-SR	CG2848	Transportin-Serine/Arginine rich	0	0	0	0	0	1	0	0	0	0	0	0
1	LOC100166537	mRNA	transcriptional regulator ATRX homolog	FBgn0039338	XNP	CG4548	XNP	0	0	0	0	0	1	0	0	0	0	0	0
1	LOC100166562	mRNA	uncharacterized protein LOC100166562	NA	NA	NA	NA	0	0	0	0	1	0	0	0	0	0	0	0
1	LOC100166564	mRNA	uncharacterized protein LOC100166564 precursor	NA	NA	NA	NA	0	1	1	0	1	1	0	0	0	0	0	0
1	LOC100166571	mRNA	aspartate--tRNA ligase, cytoplasmic isoform X1', 'aspartate--tRNA ligase, cytoplasmic isoform X2', 'aspartate--tRNA ligase, cytoplasmic isoform X3'	FBgn0002069	AspRS	CG3821	Aspartyl-tRNA synthetase	0	0	1	0	0	0	0	0	0	0	0	0
1	LOC100166573	mRNA	prefoldin-like	FBgn0035603	Pfdn4	CG10635	Prefoldin 4	1	1	1	0	1	0	0	0	0	0	0	0
1	LOC100166577	mRNA	extracellular serine/threonine protein CG31145	FBgn0051145	CG31145	CG31145	no_fullname	0	0	0	0	1	0	0	0	0	0	0	0
1	LOC100166587	mRNA	uncharacterized protein LOC100166587	NA	NA	NA	NA	0	0	0	0	0	1	0	0	0	0	0	0
1	LOC100166590	mRNA	liver carboxylesterase 2	FBgn0034972	CG10339	CG10339	no_fullname	0	0	0	0	0	1	0	0	0	0	0	0
1	LOC100166602	mRNA	uncharacterized protein LOC100166602	NA	NA	NA	NA	1	1	1	1	1	1	0	0	0	0	0	0
1	LOC100166603	mRNA	programmed cell death protein 7	FBgn0039869	CG1890	CG1890	no_fullname	0	0	1	0	0	1	0	0	0	0	0	0
1	LOC100166608	mRNA	tyrosine-protein phosphatase 99A isoform X1', 'tyrosine-protein phosphatase 99A isoform X2'	FBgn0004369	Ptp99A	CG11516	Protein tyrosine phosphatase 99A	0	0	1	0	0	1	0	0	0	0	0	0
1	LOC100166612	mRNA	RNA 3'-terminal phosphate cyclase-like protein	FBgn0020909	Rtc1	CG11130	Rtc1	1	0	1	0	0	0	0	0	0	0	0	0
1	LOC100166616	mRNA	DNA-(apurinic or apyrimidinic site) lyase	FBgn0004584	Rrp1	CG3178	Recombination repair protein 1	0	1	0	0	0	1	0	0	0	0	0	0
1	LOC100166642	mRNA	ras-related GTP-binding protein C isoform X1', 'ras-related GTP-binding protein C isoform X2'	FBgn0033272	RagC-D	CG8707	Ras-related GTP binding C/D	0	1	0	0	0	1	0	0	0	0	0	0
1	LOC100166651	mRNA	uncharacterized protein LOC100166651 isoform X1', 'uncharacterized protein LOC100166651 isoform X2', 'uncharacterized protein LOC100166651 isoform X3'	NA	NA	NA	NA	0	1	0	0	0	0	0	0	0	0	0	0
1	LOC100166653	mRNA	LOW QUALITY PROTEIN: sensory neuron membrane protein 1	FBgn0260004	Snmp1	CG7000	Sensory neuron membrane protein 1	0	1	0	0	0	0	0	0	0	0	0	0
1	LOC100166676	mRNA	serpin B4 isoform X1', 'serpin B4 isoform X2', 'serpin B4 isoform X3', 'serpin B4 isoform X4'	FBgn0265137	Spn42Da	CG9453	Serpin 42Da	1	1	1	1	1	1	0	0	0	0	0	0
1	LOC100166678	mRNA	flocculation protein FLO11 isoform X1', 'flocculation protein FLO11 isoform X2'	NA	NA	NA	NA	0	0	1	0	0	1	0	0	0	0	0	0
1	LOC100166681	mRNA	EH domain-binding protein 1 isoform X1', 'EH domain-binding protein 1 isoform X2'	FBgn0034180	Ehbp1	CG15609	Eps15 homology domain containing protein-binding protein 1	0	1	0	0	0	0	0	0	0	0	0	0
1	LOC100166684	mRNA	uncharacterized protein LOC100166684	FBgn0038412	Zip89B	CG6898	Zinc/iron regulated transporter-related protein 89B	0	1	0	0	1	0	0	0	0	0	1	0
1	LOC100166685	mRNA	ATP-binding cassette sub-family G member 4	FBgn0032167	CG5853	CG5853	no_fullname	1	1	1	0	1	1	0	0	0	0	0	0
1	LOC100166688	mRNA	runt-related transcription factor 1-like	FBgn0083981	RunxA	CG34145	Runt related A	0	0	0	0	1	0	0	0	0	0	0	0
1	LOC100166694	mRNA	AP2-associated protein kinase 1	FBgn0015772	Nak	CG10637	Numb-associated kinase	0	0	0	0	0	1	0	0	0	0	0	0
1	LOC100166700	mRNA	pumilio homolog 3	FBgn0015527	peng	CG1685	penguin	0	1	1	0	0	1	0	0	0	0	0	0
1	LOC100166703	mRNA	acetyl-coenzyme A transporter 1 isoform X1', 'acetyl-coenzyme A transporter 1 isoform X2'	FBgn0036662	CG9706	CG9706	no_fullname	0	0	0	0	1	0	0	0	0	0	0	0
1	LOC100166705	mRNA	X-ray repair cross-complementing protein 5-like	NA	NA	NA	NA	0	1	1	0	0	0	0	0	0	0	0	0
1	LOC100166708	mRNA	uncharacterized protein C7orf26 homolog	FBgn0036987	CG5274	CG5274	no_fullname	0	1	0	0	0	0	0	0	0	0	0	0
1	LOC100166714	mRNA	MRG-binding protein-like	NA	NA	NA	NA	1	1	0	0	1	0	0	0	0	0	0	0
1	LOC100166718	mRNA	ileal sodium/bile acid cotransporter	FBgn0030638	CG11655	CG11655	no_fullname	1	1	1	0	0	1	1	0	0	0	0	0
1	LOC100166719	mRNA	lysosome membrane protein 2	FBgn0010435	emp	CG2727	epithelial membrane protein	0	1	1	0	1	1	0	0	0	0	0	0
1	LOC100166720	mRNA	condensin complex subunit 2	NA	NA	NA	NA	0	0	1	0	1	0	0	0	0	0	0	0
1	LOC100166725	mRNA	protein scarlet	FBgn0003515	st	CG4314	scarlet	1	1	1	0	1	1	0	0	0	0	0	0
1	LOC100166730	mRNA	uncharacterized protein LOC100166730	NA	NA	NA	NA	1	1	0	1	1	1	0	0	0	0	0	0
1	LOC100166745	mRNA	ubiquitin recognition factor in ER-associated degradation protein 1	FBgn0036136	Ufd1-like	CG6233	Ubiquitin fusion-degradation 1-like	0	1	0	0	0	0	0	0	0	0	0	0
1	LOC100166755	mRNA	thymidylate kinase	FBgn0034299	CG5757	CG5757	no_fullname	0	0	1	0	0	1	0	0	0	0	0	0
1	LOC100166761	mRNA	small G protein signaling modulator 1 isoform X6', 'small G protein signaling modulator 2 isoform X1', 'small G protein signaling modulator 2 isoform X2', 'small G protein signaling modulator 2 isoform X3', 'small G protein signaling modulator 2 isoform X4', 'small G protein signaling modulator 2 isoform X5'	FBgn0052506	tbc	CG32506	trabuco	0	0	0	0	1	1	0	0	0	0	0	0
1	LOC100166768	mRNA	uncharacterized protein LOC100166768 precursor	NA	NA	NA	NA	0	1	1	0	1	1	0	0	0	0	0	0
1	LOC100166770	mRNA	BRCA1-associated RING domain protein 1 isoform X1', 'BRCA1-associated RING domain protein 1 isoform X2'	NA	NA	NA	NA	0	0	0	0	0	1	0	0	0	0	0	0
1	LOC100166777	mRNA	uncharacterized protein LOC100166777 isoform X1', 'uncharacterized protein LOC100166777 isoform X2'	FBgn0031538	CG3246	CG3246	no_fullname	0	0	1	0	0	0	0	0	0	0	0	0
1	LOC100166790	mRNA	uncharacterized protein LOC100166790	NA	NA	NA	NA	0	1	1	0	0	0	0	0	0	0	0	0
1	LOC100166791	mRNA	meteorin-like protein	NA	NA	NA	NA	0	0	1	1	1	1	0	0	0	0	0	0
1	LOC100166796	mRNA	stAR-related lipid transfer protein 7, mitochondrial	FBgn0032513	CG6565	CG6565	no_fullname	1	1	0	0	0	0	0	0	0	0	0	0
1	LOC100166802	mRNA	transducin beta-like protein 3	FBgn0033454	CG1671	CG1671	no_fullname	1	0	1	0	1	1	0	0	0	0	0	0
1	LOC100166803	mRNA	transmembrane GTPase Marf isoform X1', 'transmembrane GTPase Marf isoform X2'	FBgn0029870	Marf	CG3869	Mitochondrial assembly regulatory factor	0	0	1	0	0	1	0	0	0	0	0	0
1	LOC100166806	mRNA	protein MCM10 homolog	FBgn0032929	Mcm10	CG9241	Minichromosome maintenance 10	0	0	1	0	0	1	0	0	0	0	0	0
1	LOC100166807	mRNA	O-acyltransferase like protein isoform X1', 'uncharacterized protein LOC100166807 isoform X2'	FBgn0031034	CG14205	CG14205	no_fullname	0	0	0	0	1	1	0	0	0	0	0	0
1	LOC100166817	mRNA	uncharacterized protein LOC100166817 isoform X1', 'uncharacterized protein LOC100166817 isoform X2', 'uncharacterized protein LOC100166817 isoform X3', 'uncharacterized protein LOC100166817 isoform X4', 'uncharacterized protein LOC100166817 isoform X5'	NA	NA	NA	NA	1	1	1	1	1	1	0	0	0	0	0	0
1	LOC100166823	mRNA	G2/mitotic-specific cyclin-B	FBgn0000405	CycB	CG3510	Cyclin B	0	1	1	1	0	1	0	0	0	0	0	0
1	LOC100166826	mRNA	ATP-binding cassette sub-family G member 4 isoform X1', 'ATP-binding cassette sub-family G member 4 isoform X2'	FBgn0025683	CG3164	CG3164	no_fullname	0	1	1	0	1	1	0	0	0	0	1	0
1	LOC100166845	mRNA	MATH and LRR domain-containing protein PFE0570w isoform X1', 'MATH and LRR domain-containing protein PFE0570w isoform X3', 'MATH and LRR domain-containing protein PFE0570w isoform X4', 'MATH and LRR domain-containing protein PFE0570w isoform X7', 'MATH and LRR domain-containing protein PFE0570w isoform X8', 'homeobox protein 3 isoform X2', 'uncharacterized protein LOC100166845 isoform X5', 'uncha…	FBgn0053054	CG33054	CG33054	no_fullname	1	0	1	1	1	1	0	0	0	0	0	0
1	LOC100166847	mRNA	growth hormone-regulated TBC protein 1	FBgn0038401	CG5916	CG5916	no_fullname	0	0	0	0	0	1	0	0	0	0	0	0
1	LOC100166851	mRNA	uncharacterized protein LOC100166851 precursor	NA	NA	NA	NA	0	0	1	0	0	0	0	0	0	0	0	0
1	LOC100166862	mRNA	uncharacterized protein LOC100166862	NA	NA	NA	NA	0	1	0	0	0	0	0	0	0	0	0	0
1	LOC100166864	mRNA	poly(A) polymerase type 3	FBgn0015949	hrg	CG9854	hiiragi	0	0	1	0	0	1	0	0	0	0	0	0
1	LOC100166872	mRNA	fatty acyl-CoA reductase wat-like	FBgn0039620	wat	CG1443	waterproof	0	0	1	0	1	1	0	0	0	0	0	0
1	LOC100166874	mRNA	ATP-binding cassette sub-family G member 4	FBgn0031220	CG4822	CG4822	no_fullname	0	1	0	0	1	1	0	0	0	0	0	0
1	LOC100166876	mRNA	transmembrane protein 234 homolog	NA	NA	NA	NA	0	0	1	0	1	0	0	0	0	0	0	0
1	LOC100166880	mRNA	transcription factor TFIIIB component B'' homolog isoform X1, transcription factor TFIIIB component B'' homolog isoform X2	NA	NA	NA	NA	1	1	1	1	1	1	0	0	0	0	0	0
1	LOC100166883	mRNA	polycomb protein Asx isoform X1', 'polycomb protein Asx isoform X2'	FBgn0261823	Asx	CG8787	Additional sex combs	0	0	1	0	0	1	0	0	0	0	0	0
1	LOC100166899	mRNA	ubiquitin carboxyl-terminal hydrolase puf	FBgn0039214	puf	CG5794	puffyeye	0	0	1	0	1	1	0	0	0	0	0	0
1	LOC100166911	mRNA	vesicle transport protein SFT2-like', 'vesicle transport protein SFT2-like isoform X1'	FBgn0037009	CG5104	CG5104	no_fullname	0	1	1	0	1	0	0	0	0	0	0	0
1	LOC100166924	mRNA	caseinolytic peptidase B protein homolog	NA	NA	NA	NA	1	0	1	1	0	0	0	0	0	0	0	0
1	LOC100166948	mRNA	kelch-like protein 2	FBgn0001301	kel	CG7210	kelch	0	0	1	0	0	1	0	0	0	0	0	0
1	LOC100166950	mRNA	MAGE-like protein 2	NA	NA	NA	NA	0	0	1	0	0	1	0	0	0	0	0	0
1	LOC100166951	mRNA	nose resistant to fluoxetine protein 6	FBgn0260006	drd	CG33968	drop dead	0	0	1	0	0	0	0	0	0	0	0	0
1	LOC100166969	mRNA	1-phosphatidylinositol 4,5-bisphosphate phosphodiesterase gamma-1	FBgn0003416	sl	CG4200	small wing	1	1	1	0	1	1	0	0	0	0	0	0
1	LOC100166984	mRNA	protein phosphatases pp1 regulatory subunit-like', 'protein phosphatases pp1 regulatory subunit-like isoform X1'	FBgn0028992	sds22	CG5851	sds22	1	1	1	1	1	0	0	0	0	0	0	0
1	LOC100166986	mRNA	nucleoredoxin	NA	NA	NA	NA	0	0	0	0	0	1	0	0	0	0	0	0
1	LOC100166991	mRNA	histone-lysine N-methyltransferase PRDM16 isoform X1', 'histone-lysine N-methyltransferase PRDM16 isoform X2'	FBgn0045852	ham	CG31753	hamlet	0	0	0	0	0	1	0	0	0	0	0	0
1	LOC100166992	mRNA	PH and SEC7 domain-containing protein 2 isoform X1', 'PH and SEC7 domain-containing protein 2 isoform X2', 'PH and SEC7 domain-containing protein 2 isoform X3'	FBgn0051158	Efa6	CG31158	Exchange factor for Arf 6	0	0	0	0	0	1	0	0	0	0	0	0
1	LOC100166997	mRNA	tetratricopeptide repeat protein 1	FBgn0038428	CG14894	CG14894	no_fullname	1	0	0	0	1	0	0	0	0	0	0	0
1	LOC100166998	mRNA	uncharacterized protein LOC100166998 precursor	FBgn0038929	CG13408	CG13408	no_fullname	0	0	0	0	1	0	0	0	0	0	0	0
1	LOC100167002	mRNA	periodic tryptophan protein 2 homolog	FBgn0033557	CG12325	CG12325	no_fullname	0	0	1	0	1	1	0	0	0	0	0	0
1	LOC100167003	mRNA	uncharacterized protein LOC100167003	NA	NA	NA	NA	1	1	1	0	1	0	0	0	0	0	0	0
1	LOC100167006	mRNA	uncharacterized protein LOC100167006	FBgn0037882	CG17187	CG17187	no_fullname	1	1	0	0	0	0	0	0	0	0	0	0
1	LOC100167008	mRNA	NA	NA	NA	NA	NA	0	1	0	0	1	0	0	0	0	0	0	0
1	LOC100167049	mRNA	mpv17-like protein	FBgn0026872	CG14777	CG14777	no_fullname	0	0	0	0	1	0	0	0	0	0	0	0
1	LOC100167056	mRNA	DNA ligase 1, partial	FBgn0262619	DNAlig1	CG5602	DNA ligase 1	0	0	0	0	0	1	0	0	0	0	0	0
1	LOC100167067	mRNA	intraflagellar transport protein 52 homolog	FBgn0031829	IFT52	CG9595	Intraflagellar transport 52	1	1	0	0	0	0	0	0	0	0	0	0
1	LOC100167069	mRNA	methylosome subunit pICln isoform X2', 'uncharacterized protein LOC100167069 isoform X1'	NA	NA	NA	NA	1	1	1	1	1	1	0	0	0	0	0	0
1	LOC100167070	mRNA	zinc finger protein Noc	NA	NA	NA	NA	0	0	0	0	1	1	0	0	0	0	0	0
1	LOC100167082	mRNA	solute carrier family 22 member 5	FBgn0037144	CG7458	CG7458	no_fullname	0	0	0	0	1	0	0	0	0	0	0	0
1	LOC100167096	mRNA	queuine tRNA-ribosyltransferase accessory subunit 2	FBgn0036000	CG3434	CG3434	no_fullname	0	0	0	0	1	0	0	0	0	0	0	0
1	LOC100167116	mRNA	uncharacterized protein LOC100167116 isoform X1', 'uncharacterized protein LOC100167116 isoform X2'	NA	NA	NA	NA	0	1	0	0	1	0	0	0	0	0	0	0
1	LOC100167124	mRNA	replication factor C subunit 5	FBgn0032244	RfC3	CG5313	Replication factor C subunit 3	0	0	1	0	0	1	0	0	0	0	0	0
1	LOC100167126	mRNA	histone acetyltransferase Tip60	FBgn0026080	Tip60	CG6121	Tat interactive protein 60kDa	0	0	0	0	0	1	0	0	0	0	0	0
1	LOC100167127	mRNA	tRNA (cytosine(38)-C(5))-methyltransferase	FBgn0028707	Mt2	CG10692	Methyltransferase 2	0	1	0	0	0	0	0	0	0	0	0	0
1	LOC100167128	mRNA	probable glutamate--tRNA ligase, mitochondrial isoform X1', 'probable glutamate--tRNA ligase, mitochondrial isoform X2'	FBgn0036629	GluRS-m	CG4573	Glutamyl-tRNA synthetase, mitochondrial	0	0	1	0	0	1	0	0	0	0	0	0
1	LOC100167131	mRNA	WD repeat-containing protein 18	FBgn0023514	CG14805	CG14805	no_fullname	0	0	0	0	1	1	0	0	0	0	0	0
1	LOC100167133	mRNA	valacyclovir hydrolase	FBgn0038974	CG5377	CG5377	no_fullname	0	1	1	0	0	1	0	0	0	0	0	0
1	LOC100167137	mRNA	endoplasmic reticulum lectin 1 isoform X1', 'endoplasmic reticulum lectin 1 isoform X2'	FBgn0032398	CG6766	CG6766	no_fullname	0	1	0	0	0	0	0	0	0	0	0	0
1	LOC100167145	mRNA	heat shock protein 68-like	FBgn0001230	Hsp68	CG5436	Heat shock protein 68	0	0	0	1	1	0	0	0	0	0	0	0
1	LOC100167148	mRNA	uncharacterized protein LOC100167148 isoform X1', 'uncharacterized protein LOC100167148 isoform X2', 'uncharacterized protein LOC100167148 isoform X3', 'uncharacterized protein LOC100167148 isoform X4', 'uncharacterized protein LOC100167148 isoform X5'	FBgn0051217	modSP	CG31217	modular serine protease	1	0	0	0	0	0	0	0	0	0	0	0
1	LOC100167150	mRNA	glycerate kinase	FBgn0031428	CG9886	CG9886	no_fullname	0	0	0	0	0	0	0	1	0	0	1	0
1	LOC100167165	mRNA	scavenger receptor class B member 1 isoform X1', 'scavenger receptor class B member 1 isoform X2', 'scavenger receptor class B member 1 isoform X3'	FBgn0010435	emp	CG2727	epithelial membrane protein	0	1	0	0	0	0	0	0	0	0	0	0
1	LOC100167166	mRNA	NA	NA	NA	NA	NA	1	0	0	0	0	0	0	0	0	0	0	0
1	LOC100167168	mRNA	persulfide dioxygenase ETHE1, mitochondrial', 'persulfide dioxygenase ETHE1, mitochondrial isoform X1'	FBgn0050022	CG30022	CG30022	no_fullname	1	0	0	0	0	0	0	0	0	0	0	0
1	LOC100167181	mRNA	acetyl-coenzyme A transporter 1-like isoform X1', 'acetyl-coenzyme A transporter 1-like isoform X2'	FBgn0036662	CG9706	CG9706	no_fullname	0	1	0	0	0	0	0	0	0	0	0	0
1	LOC100167208	mRNA	uncharacterized protein LOC100167208', 'uncharacterized protein LOC100167208 isoform X1'	FBgn0033117	CG3358	CG3358	no_fullname	1	0	0	0	0	0	0	0	0	0	0	0
1	LOC100167209	mRNA	josephin-2	FBgn0029853	CG3781	CG3781	no_fullname	1	1	1	1	1	1	0	0	0	0	0	0
1	LOC100167210	mRNA	inactive pancreatic lipase-related protein 1	FBgn0030884	CG6847	CG6847	no_fullname	0	1	1	0	0	0	0	0	0	0	0	0
1	LOC100167213	mRNA	TBC1 domain family member 23	FBgn0031304	TBC1D23	CG4552	TBC1 domain family member 23	1	1	1	0	0	1	0	0	0	0	0	0
1	LOC100167215	mRNA	FMRFamide receptor	FBgn0053696	CNMaR	CG33696	CNMamide Receptor	0	0	1	0	0	0	0	0	0	0	0	0
1	LOC100167228	mRNA	constitutive coactivator of PPAR-gamma-like protein 1 homolog	NA	NA	NA	NA	0	0	1	0	0	1	0	0	0	0	0	0
1	LOC100167238	mRNA	head-specific guanylate cyclase	FBgn0013972	Gycalpha99B	CG1912	Guanylyl cyclase alpha-subunit at 99B	0	0	0	0	0	1	0	0	0	0	0	0
1	LOC100167240	mRNA	peptide transporter family 1-like isoform X1', 'peptide transporter family 1-like isoform X2', 'peptide transporter family 1-like isoform X3'	FBgn0028491	CG2930	CG2930	no_fullname	0	0	1	0	1	0	0	1	0	0	0	0
1	LOC100167242	mRNA	retinoblastoma-like protein 1	FBgn0015799	Rbf	CG7413	Retinoblastoma-family protein	0	1	1	0	1	1	0	0	0	0	0	0
1	LOC100167250	mRNA	putative fatty acyl-CoA reductase CG8306	FBgn0034142	CG8306	CG8306	no_fullname	0	1	0	0	0	0	0	0	0	0	0	0
1	LOC100167258	mRNA	uncharacterized protein LOC100167258 isoform X2', 'zinc finger HIT domain-containing protein 2 isoform X1'	FBgn0051223	CG31223	CG31223	no_fullname	1	1	1	1	1	1	0	0	0	0	0	0
1	LOC100167262	mRNA	CAAX prenyl protease 2	FBgn0029121	Sras	CG4852	severas	0	0	0	1	1	1	0	0	0	0	0	0
1	LOC100167264	mRNA	probable cytochrome P450 6a13	FBgn0033302	Cyp6a14	CG8687	Cyp6a14	0	0	0	1	0	0	0	0	0	1	0	0
1	LOC100167272	mRNA	NFX1-type zinc finger-containing protein 1	FBgn0039165	CG6204	CG6204	no_fullname	1	0	1	0	0	0	0	0	0	0	0	0
1	LOC100167275	mRNA	uncharacterized protein LOC100167275 isoform X1', 'uncharacterized protein LOC100167275 isoform X2', 'uncharacterized protein LOC100167275 isoform X3'	NA	NA	NA	NA	1	0	1	1	0	1	0	0	0	0	0	0
1	LOC100167288	mRNA	protogenin B	FBgn0002543	robo2	CG5481	roundabout 2	0	0	1	0	0	1	0	0	0	0	0	0
1	LOC100167289	mRNA	N-alpha-acetyltransferase 60	FBgn0036039	Naa60	CG18177	N(alpha)-acetyltransferase 60	0	0	0	0	1	0	0	0	0	0	0	0
1	LOC100167290	mRNA	exocyst complex component 6	FBgn0266674	Sec15	CG7034	Secretory 15	0	0	1	0	0	1	0	0	0	0	0	0
1	LOC100167299	mRNA	ornithine decarboxylase 1	FBgn0013307	Odc1	CG8721	Ornithine decarboxylase 1	0	0	0	0	0	0	0	1	0	0	0	0
1	LOC100167309	mRNA	pyridoxal kinase	FBgn0085484	Pdxk	CG34455	Pyridoxal kinase	1	1	1	1	1	1	0	0	0	0	0	0
1	LOC100167312	mRNA	tyrosine-protein kinase hopscotch	FBgn0004864	hop	CG1594	hopscotch	0	0	1	0	0	0	0	0	0	0	0	0
1	LOC100167317	mRNA	ubiquitin-protein ligase E3B	FBgn0035953	CG5087	CG5087	no_fullname	1	1	1	1	0	1	0	0	0	0	0	0
1	LOC100167329	mRNA	forkhead box protein D5-C isoform X2', 'forkhead box protein I1-B isoform X1'	FBgn0004895	FoxL1	CG1132	Forkhead box L1	1	0	0	0	1	1	0	0	0	0	0	0
1	LOC100167331	mRNA	epoxide hydrolase 4 isoform X1', 'epoxide hydrolase 4 isoform X2', 'epoxide hydrolase 4 isoform X3', 'epoxide hydrolase 4 isoform X4'	NA	NA	NA	NA	1	0	0	0	1	0	0	0	0	0	0	0
1	LOC100167343	mRNA	gamma-glutamyl hydrolase-like isoform X1', 'gamma-glutamyl hydrolase-like precursor'	FBgn0263607	l(3)72Dp	CG32155	lethal (3) 72Dp	0	0	1	0	1	0	0	0	0	0	0	0
1	LOC100167349	mRNA	cullin-3 isoform X1', 'cullin-3 isoform X2'	FBgn0261268	Cul3	CG42616	Cullin 3	0	0	1	0	0	0	0	0	0	0	0	0
1	LOC100167350	mRNA	neurensin-1	NA	NA	NA	NA	1	1	0	1	1	1	0	0	0	0	0	0
1	LOC100167364	mRNA	uncharacterized protein LOC100167364	NA	NA	NA	NA	0	0	0	0	1	0	0	0	0	0	0	0
1	LOC100167368	mRNA	protein MMS22-like	FBgn0023513	CG14803	CG14803	no_fullname	0	0	1	0	0	1	0	0	0	0	0	0
1	LOC100167384	mRNA	thyroid adenoma-associated protein homolog	FBgn0031077	THADA	CG15618	THADA	0	0	0	0	0	1	0	0	0	0	0	0
1	LOC100167386	mRNA	LOW QUALITY PROTEIN: developmental protein eyes absent	FBgn0000320	eya	CG9554	eyes absent	0	0	0	0	0	1	0	0	0	0	0	0
1	LOC100167395	mRNA	zinc finger protein 91	NA	NA	NA	NA	0	0	1	0	1	1	0	0	0	0	0	0
1	LOC100167396	mRNA	isocitrate dehydrogenase NADP cytoplasmic	FBgn0001248	Idh	CG7176	Isocitrate dehydrogenase	0	0	0	0	1	0	0	0	0	0	0	0
1	LOC100167401	mRNA	structural maintenance of chromosomes protein 4	FBgn0015391	glu	CG11397	gluon	1	0	1	0	1	1	0	0	0	0	0	0
1	LOC100167423	mRNA	translation initiation factor eIF-2B subunit beta', 'translation initiation factor eIF-2B subunit beta isoform X1'	FBgn0024996	eIF2Bbeta	CG2677	eukaryotic translation initiation factor 2B subunit beta	1	1	0	1	0	1	0	0	0	0	0	0
1	LOC100167429	mRNA	probable ubiquitin carboxyl-terminal hydrolase FAF-X	FBgn0005632	faf	CG1945	fat facets	0	0	1	0	0	1	0	0	0	0	0	0
1	LOC100167442	mRNA	uncharacterized protein LOC100167442', 'uncharacterized protein LOC100167442 isoform X1'	NA	NA	NA	NA	0	1	0	0	1	1	0	0	0	0	0	0
1	LOC100167443	mRNA	FERM domain-containing protein 8	FBgn0039282	Bili	CG11848	Band4.1 inhibitor LRP interactor	1	0	0	1	0	1	0	0	0	0	0	0
1	LOC100167449	mRNA	uncharacterized protein LOC100167449 precursor	NA	NA	NA	NA	1	0	0	0	0	0	0	0	0	0	0	0
1	LOC100167463	mRNA	denticleless protein homolog isoform X2', 'protein lethal(2)denticleless isoform X1'	FBgn0013548	l(2)dtl	CG11295	lethal-(2)-denticleless	0	0	1	0	1	1	0	0	0	0	0	0
1	LOC100167466	mRNA	E3 ubiquitin-protein ligase rnf168 isoform X1', 'E3 ubiquitin-protein ligase rnf168 isoform X2'	NA	NA	NA	NA	0	1	1	0	1	1	0	0	0	0	0	0
1	LOC100167468	mRNA	putative serine protease K12H4.7	FBgn0035726	CG9953	CG9953	no_fullname	0	1	0	0	0	1	0	0	0	0	0	0
1	LOC100167470	mRNA	very-long-chain 3-oxoacyl-CoA reductase	FBgn0029975	spidey	CG1444	spidey	0	1	1	0	1	1	0	0	0	1	0	0
1	LOC100167472	mRNA	uncharacterized protein LOC100167472 isoform X1', 'uncharacterized protein LOC100167472 isoform X2'	NA	NA	NA	NA	0	0	0	1	0	0	0	0	0	0	0	0
1	LOC100167473	mRNA	uncharacterized protein LOC100167473	FBgn0029690	CG6414	CG6414	no_fullname	0	0	1	0	1	0	0	0	0	0	0	0
1	LOC100167476	mRNA	heparan sulfate glucosamine 3-O-sulfotransferase 5-like	FBgn0031005	Hs3st-B	CG7890	Heparan sulfate 3-O sulfotransferase-B	0	0	0	0	0	1	0	0	0	0	0	0
1	LOC100167489	mRNA	nicastrin, partial	FBgn0039234	Nct	CG7012	Nicastrin	1	1	1	1	1	1	0	0	0	0	0	0
1	LOC100167495	mRNA	E3 UFM1-protein ligase 1 homolog	FBgn0037467	Ufl1	CG1104	UFM1 specific ligase 1	1	0	1	0	0	0	0	0	0	0	0	0
1	LOC100167500	mRNA	homeobox protein B-H1	FBgn0011758	B-H1	CG5529	BarH1	0	0	1	1	1	1	0	0	0	0	0	0
1	LOC100167513	mRNA	protein mab-21-like	FBgn0029003	mab-21	CG4746	mab-21	0	1	1	1	1	1	0	0	0	0	0	0
1	LOC100167515	mRNA	proclotting enzyme	NA	NA	NA	NA	0	0	0	0	0	1	0	0	0	0	0	0
1	LOC100167522	mRNA	adenosine kinase 2	FBgn0036337	AdenoK	CG11255	Adenosine Kinase	0	0	0	0	1	0	0	0	0	0	1	0
1	LOC100167542	mRNA	sorting nexin-14	NA	NA	NA	NA	1	0	1	0	1	1	0	0	0	0	0	0
1	LOC100167552	mRNA	uncharacterized protein LOC100167552 isoform X1', 'uncharacterized protein LOC100167552 isoform X2'	FBgn0027532	CG7139	CG7139	no_fullname	1	0	1	0	0	0	1	0	0	0	0	0
1	LOC100167554	mRNA	uncharacterized protein LOC100167554	NA	NA	NA	NA	0	0	0	1	1	1	0	0	0	0	0	0
1	LOC100167558	mRNA	ADP-ribosylation factor-like protein 8B-A	FBgn0037551	Arl8	CG7891	ADP ribosylation factor-like 8	0	1	1	0	0	0	0	0	0	0	0	0
1	LOC100167560	mRNA	protein LTV1 homolog	FBgn0027525	LTV1	CG7686	LTV1 ribosome biogenesis factor	0	0	1	0	0	0	0	0	0	0	0	0
1	LOC100167571	mRNA	uncharacterized protein LOC100167571	FBgn0004687	Mlc-c	CG3201	Myosin light chain cytoplasmic	1	1	1	1	1	0	0	0	0	0	0	0
1	LOC100167572	mRNA	zinc finger protein Noc-like	NA	NA	NA	NA	1	1	1	1	1	1	0	0	0	0	0	0
1	LOC100167587	mRNA	branched-chain-amino-acid aminotransferase, mitochondrial	FBgn0030482	CG1673	CG1673	no_fullname	0	0	1	0	1	0	0	0	1	0	1	0
1	LOC100167594	mRNA	uncharacterized protein LOC100167594', 'uncharacterized protein LOC100167594 isoform X1'	NA	NA	NA	NA	0	1	0	0	0	0	0	0	0	0	0	0
1	LOC100167597	mRNA	serpin B4 isoform X1', 'serpin B4 isoform X2', 'serpin B4 isoform X3', 'serpin B4 isoform X4'	FBgn0028983	Spn55B	CG10913	Serpin 55B	0	0	0	0	0	1	0	0	0	0	0	0
1	LOC100167599	mRNA	tubulin polyglutamylase TTLL4	FBgn0031574	TTLL4B	CG3964	Tubulin tyrosine ligase-like 4B	1	1	1	0	1	1	0	0	0	0	0	0
1	LOC100167602	mRNA	protein FAM114A2	FBgn0038360	CG9590	CG9590	no_fullname	0	1	0	0	0	0	0	0	0	0	0	0
1	LOC100167603	mRNA	probable peptide chain release factor C12orf65, mitochondrial	FBgn0050100	CG30100	CG30100	no_fullname	0	0	1	0	0	0	0	0	0	0	0	0
1	LOC100167604	mRNA	polynucleotide 5'-hydroxyl-kinase nol9	FBgn0034073	CG8414	CG8414	no_fullname	0	1	0	0	1	1	0	0	0	0	0	0
1	LOC100167607	mRNA	uncharacterized protein LOC100167607 isoform X1', 'uncharacterized protein LOC100167607 precursor'	NA	NA	NA	NA	0	0	0	0	1	0	0	0	0	0	0	0
1	LOC100167610	mRNA	protein bowel	FBgn0004893	bowl	CG10021	brother of odd with entrails limited	0	0	0	0	0	1	0	0	0	0	0	0
1	LOC100167613	mRNA	NA	NA	NA	NA	NA	1	1	1	1	1	1	0	0	0	0	0	0
1	LOC100167617	mRNA	uncharacterized protein LOC100167617	FBgn0031146	CG15449	CG15449	no_fullname	0	1	0	0	1	0	0	0	0	0	0	0
1	LOC100167634	mRNA	uncharacterized protein LOC100167634	FBgn0028424	JhI-26	CG3767	Juvenile hormone-inducible protein 26	0	0	1	0	0	0	0	0	0	0	0	0
1	LOC100167636	mRNA	COP9 signalosome complex subunit 2	FBgn0013746	alien	CG9556	alien	1	1	1	0	1	1	0	0	0	0	0	0
1	LOC100167644	mRNA	enolase-phosphatase E1	FBgn0037305	CG12173	CG12173	no_fullname	0	1	1	0	0	0	0	0	1	0	0	0
1	LOC100167646	mRNA	uncharacterized protein LOC100167646	NA	NA	NA	NA	0	0	1	0	0	0	0	0	0	0	0	0
1	LOC100167651	mRNA	glucose dehydrogenase FAD, quinone	FBgn0030590	CG9518	CG9518	no_fullname	0	1	0	0	1	1	0	0	0	0	0	0
1	LOC100167654	mRNA	cell division cycle protein 27 homolog isoform X1', 'cell division cycle protein 27 homolog isoform X2', 'cell division cycle protein 27 homolog isoform X3', 'cell division cycle protein 27 homolog isoform X4', 'cell division cycle protein 27 homolog isoform X5'	FBgn0012058	Cdc27	CG8610	Cell division cycle 27	1	0	1	0	0	1	0	0	0	0	0	0
1	LOC100167655	mRNA	CD151 antigen	FBgn0036769	Tsp74F	CG5492	Tetraspanin 74F	0	1	0	0	0	0	0	0	0	0	1	0
1	LOC100167656	mRNA	uncharacterized protein LOC100167656	NA	NA	NA	NA	0	0	1	0	1	1	0	0	0	0	0	0
1	LOC100167668	mRNA	uncharacterized protein LOC100167668	FBgn0038881	CG16791	CG16791	no_fullname	0	0	0	0	0	1	0	0	0	0	0	0
1	LOC100167669	mRNA	protein scarlet	FBgn0003515	st	CG4314	scarlet	0	0	1	1	1	0	0	0	0	0	0	0
1	LOC100167672	mRNA	protein dachsous	FBgn0284247	ds	CG17941	dachsous	0	0	0	0	0	1	0	0	0	0	0	0
1	LOC100167679	mRNA	5-methylcytosine rRNA methyltransferase NSUN4	FBgn0283525	l(2)10685	CG4749	lethal (2) 10685	0	0	1	0	0	0	0	0	0	0	0	0
1	LOC100167685	mRNA	nuclear pore membrane glycoprotein 210	FBgn0266580	Gp210	CG7897	Glycoprotein 210 kDa	0	0	1	1	0	1	0	0	0	0	0	0
1	LOC100167693	mRNA	toll-interacting protein	NA	NA	NA	NA	0	0	1	0	0	0	0	0	0	0	0	0
1	LOC100167706	mRNA	histone-lysine N-methyltransferase 2D isoform X1', 'histone-lysine N-methyltransferase 2D isoform X3', 'histone-lysine N-methyltransferase 2D isoform X4', 'nuclear receptor coactivator 6 isoform X2'	NA	NA	NA	NA	0	0	1	0	0	1	0	0	0	0	0	0
1	LOC100167707	mRNA	myb-like protein X isoform X1', 'myb-like protein X isoform X2'	NA	NA	NA	NA	0	0	1	0	0	1	0	0	0	0	0	0
1	LOC100167712	mRNA	mediator of RNA polymerase II transcription subunit 27	FBgn0037359	MED27	CG1245	Mediator complex subunit 27	0	1	0	0	0	0	0	0	0	0	0	0
1	LOC100167715	mRNA	DNA repair protein RAD51 homolog A	FBgn0003479	spn-A	CG7948	spindle A	0	0	0	0	0	1	0	0	0	0	0	0
1	LOC100167717	mRNA	innexin inx7	FBgn0027106	Inx7	CG2977	Innexin 7	0	1	0	0	1	0	0	0	0	0	0	0
1	LOC100167718	mRNA	vesicle transport protein SEC20	FBgn0037383	Sec20	CG2023	Secretory 20	0	0	1	0	0	0	0	0	0	0	0	0
1	LOC100167719	mRNA	zinc finger protein 665	FBgn0032295	CG12299	CG12299	no_fullname	0	0	1	1	0	1	0	0	0	0	0	0
1	LOC100167721	mRNA	gamma-glutamylaminecyclotransferase-like', 'gamma-glutamylaminecyclotransferase-like isoform X1', 'gamma-glutamylaminecyclotransferase-like isoform X2'	FBgn0035082	CG2811	CG2811	no_fullname	1	1	0	1	0	0	0	0	0	0	0	0
1	LOC100167733	mRNA	uncharacterized protein LOC100167733	NA	NA	NA	NA	0	0	1	0	1	1	0	0	0	0	0	0
1	LOC100167737	mRNA	arrestin domain-containing protein 3-like isoform X1', 'arrestin domain-containing protein 3-like isoform X2'	FBgn0037465	CG1105	CG1105	no_fullname	0	1	0	0	0	0	0	0	0	0	0	0
1	LOC100167739	mRNA	S phase cyclin A-associated protein in the endoplasmic reticulum	FBgn0032723	ssp3	CG18397	short spindle 3	1	0	1	0	0	1	0	0	0	0	0	0
1	LOC100167756	mRNA	trafficking protein particle complex subunit 13	FBgn0032204	CG4953	CG4953	no_fullname	0	0	0	0	1	0	0	0	0	0	0	0
1	LOC100167762	mRNA	gamma-interferon-inducible lysosomal thiol reductase	NA	NA	NA	NA	0	0	0	0	1	0	0	0	0	0	0	0
1	LOC100167764	mRNA	ATP-binding cassette sub-family D member 1	FBgn0039890	ABCD	CG2316	ATP binding cassette subfamily D	0	1	0	0	1	1	0	0	0	0	0	0
1	LOC100167767	mRNA	rRNA N6-adenosine-methyltransferase ZCCHC4 isoform X1', 'rRNA N6-adenosine-methyltransferase ZCCHC4 isoform X2'	FBgn0033948	CG12863	CG12863	no_fullname	0	0	0	1	1	1	0	0	0	0	0	0
1	LOC100167778	mRNA	anaphase-promoting complex subunit 1	FBgn0004391	shtd	CG9198	shattered	1	0	1	1	0	1	0	0	0	0	0	0
1	LOC100167782	mRNA	putative glycerol kinase 5	FBgn0035392	CG1271	CG1271	no_fullname	1	0	0	0	0	0	0	0	0	0	0	0
1	LOC100167793	mRNA	transcription factor LBX1 isoform X1', 'transcription factor LBX1 isoform X2'	FBgn0024321	NK7.1	CG8524	NK7.1	1	0	1	1	0	0	0	0	0	0	0	0
1	LOC100167798	mRNA	UDP-sugar transporter UST74c	FBgn0042641	frc	CG3874	fringe connection	0	0	0	0	0	1	0	0	0	0	0	0
1	LOC100167799	mRNA	uncharacterized protein C2orf42	NA	NA	NA	NA	1	1	1	1	1	1	0	0	0	0	0	0
1	LOC100167801	mRNA	uncharacterized protein LOC100167801 isoform X1', 'uncharacterized protein LOC100167801 isoform X2', 'uncharacterized protein LOC100167801 isoform X3'	NA	NA	NA	NA	1	0	1	1	1	1	0	0	0	0	0	0
1	LOC100167808	mRNA	uncharacterized protein LOC100167808	FBgn0031016	kek5	CG12199	kekkon 5	0	0	0	0	0	1	0	0	0	0	0	0
1	LOC100167810	mRNA	synergin gamma isoform X1', 'synergin gamma isoform X2'	NA	NA	NA	NA	1	1	1	1	1	1	0	0	0	0	0	0
1	LOC100167837	mRNA	peroxidase	FBgn0004577	Pxd	CG3477	Peroxidase	0	0	1	0	0	1	0	0	0	0	0	0
1	LOC100167839	mRNA	polycomb protein EED	FBgn0032391	escl	CG5202	escl	0	0	1	0	0	1	0	0	0	0	0	0
1	LOC100167865	mRNA	protein glass isoform X1', 'protein glass isoform X2'	FBgn0004618	gl	CG7672	glass	0	0	0	0	0	1	0	0	0	0	0	0
1	LOC100167866	mRNA	uncharacterized protein LOC100167866 isoform X1', 'uncharacterized protein LOC100167866 isoform X2'	NA	NA	NA	NA	0	0	0	0	0	1	0	0	0	0	0	0
1	LOC100167872	mRNA	sodium channel protein Nach	FBgn0053508	ppk13	CG33508	pickpocket 13	0	0	0	0	1	0	0	0	0	0	0	0
1	LOC100167877	mRNA	origin recognition complex subunit 1 isoform X1', 'origin recognition complex subunit 1 isoform X2', 'origin recognition complex subunit 1 isoform X3', 'origin recognition complex subunit 1 isoform X4', 'origin recognition complex subunit 1 isoform X5', 'origin recognition complex subunit 1 isoform X6'	FBgn0286788	Orc1	CG10667	Origin recognition complex subunit 1	0	0	1	0	0	1	0	1	0	0	0	0
1	LOC100167879	mRNA	uncharacterized protein LOC100167879 isoform X1', 'uncharacterized protein LOC100167879 isoform X2'	FBgn0035047	Pof	CG3691	Painting of fourth	0	0	0	0	0	1	0	0	0	0	0	0
1	LOC100167886	mRNA	sodium/potassium-transporting ATPase subunit alpha isoform X1', 'sodium/potassium-transporting ATPase subunit alpha isoform X2', 'sodium/potassium-transporting ATPase subunit alpha isoform X3', 'sodium/potassium-transporting ATPase subunit alpha isoform X4', 'sodium/potassium-transporting ATPase subunit alpha isoform X5', 'sodium/potassium-transporting ATPase subunit alpha isoform X6'	FBgn0002921	Atpalpha	CG5670	Na pump alpha subunit	0	0	1	0	0	1	0	0	0	0	0	0
1	LOC100167889	mRNA	cytochrome P450 4C1	FBgn0030304	Cyp4g15	CG11715	Cyp4g15	0	0	0	0	0	1	0	0	0	0	0	0
1	LOC100167890	mRNA	uncharacterized protein LOC100167890 isoform X1', 'uncharacterized protein LOC100167890 isoform X2'	FBgn0030486	Set2	CG1716	SET domain containing 2	0	1	1	0	1	1	0	0	0	0	0	0
1	LOC100167899	mRNA	condensin complex subunit 1 isoform X1', 'condensin complex subunit 1 isoform X2'	FBgn0039680	Cap-D2	CG1911	CAP-D2 condensin subunit	0	0	1	0	0	1	0	0	0	0	0	0
1	LOC100167904	mRNA	lymphoid-specific helicase	FBgn0011604	Iswi	CG8625	Imitation SWI	1	1	1	0	1	1	0	0	0	0	0	0
1	LOC100167905	mRNA	DNA primase small subunit	FBgn0011762	DNApol-alpha50	CG7108	DNA polymerase alpha 50kD subunit	1	0	1	0	1	1	0	0	0	0	0	0
1	LOC100167907	mRNA	uncharacterized protein LOC100167907 isoform X1', 'uncharacterized protein LOC100167907 isoform X2', 'uncharacterized protein LOC100167907 isoform X3'	NA	NA	NA	NA	1	1	1	1	1	1	0	0	0	0	0	0
1	LOC100167913	mRNA	transmembrane emp24 domain-containing protein bai isoform X1', 'transmembrane emp24 domain-containing protein bai isoform X2'	FBgn0045866	bai	CG11785	baiser	1	0	0	0	1	0	0	0	0	0	0	0
1	LOC100167919	mRNA	uncharacterized protein LOC100167919 precursor	NA	NA	NA	NA	0	0	1	0	0	0	0	0	0	0	0	0
1	LOC100167921	mRNA	chorion peroxidase	FBgn0004577	Pxd	CG3477	Peroxidase	0	0	1	0	0	0	0	0	1	0	0	0
1	LOC100167923	mRNA	uncharacterized protein LOC100167923 isoform X1', 'uncharacterized protein LOC100167923 isoform X2', 'uncharacterized protein LOC100167923 isoform X3'	NA	NA	NA	NA	1	0	0	1	0	1	0	0	0	0	0	0
1	LOC100167940	mRNA	Ulp1 protease family, C-terminal catalytic domain containing protein-like', 'ulp1 protease family, C-terminal catalytic domain containing protein-like isoform X1'	FBgn0027603	Ulp1	CG12359	Ulp1	0	1	0	0	0	1	0	0	0	0	0	0
1	LOC100167955	mRNA	guanine nucleotide-releasing factor 2 isoform X1', 'guanine nucleotide-releasing factor 2 isoform X2', 'guanine nucleotide-releasing factor 2 isoform X3'	FBgn0259228	C3G	CG42328	C3G guanyl-nucleotide exchange factor	0	1	1	0	1	1	0	0	0	0	0	0
1	LOC100167959	mRNA	multiple inositol polyphosphate phosphatase 1	FBgn0026060	Mipp2	CG4317	Multiple inositol polyphosphate phosphatase 2	0	0	1	1	1	0	0	0	0	0	0	0
1	LOC100167972	mRNA	zinc finger protein 883	FBgn0020309	crol	CG14938	crooked legs	0	0	1	0	0	1	0	0	0	0	0	0
1	LOC100167979	mRNA	N-glycosylase/DNA lyase isoform X1', 'N-glycosylase/DNA lyase isoform X2'	FBgn0027864	Ogg1	CG1795	8-oxoguanine DNA glycosylase	0	1	1	0	0	0	0	0	0	0	0	0
1	LOC100167984	mRNA	ABC transporter G family member 23	FBgn0053970	CG33970	CG33970	no_fullname	0	1	1	0	1	1	0	0	0	0	0	0
1	LOC100167987	mRNA	uncharacterized protein LOC100167987	FBgn0039347	CG5071	CG5071	no_fullname	0	0	0	0	0	1	0	0	0	0	0	0
1	LOC100167997	mRNA	MICOS complex subunit Mic60 isoform X1', 'MICOS complex subunit Mic60 isoform X2'	FBgn0019960	Mitofilin	CG6455	Mitofilin	0	0	0	0	1	0	0	0	0	0	0	0
1	LOC100168000	mRNA	probable G-protein coupled receptor Mth-like 2	FBgn0051720	mthl15	CG31720	methuselah-like 15	0	0	1	0	0	0	0	0	0	0	0	1
1	LOC100168020	mRNA	vacuolar protein sorting-associated protein 35	FBgn0034708	Vps35	CG5625	Vacuolar protein sorting 35	1	1	1	0	1	1	0	0	0	0	0	0
1	LOC100168031	mRNA	uncharacterized protein LOC100168031	NA	NA	NA	NA	0	1	0	0	0	0	1	0	0	0	1	0
1	LOC100168038	mRNA	protein-glutamate O-methyltransferase	FBgn0034688	CG11474	CG11474	no_fullname	1	1	1	0	1	1	0	0	0	0	0	0
1	LOC100168074	mRNA	T-complex protein 11-like protein 1	FBgn0029820	CG16721	CG16721	no_fullname	0	1	0	0	1	1	0	0	0	0	0	0
1	LOC100168091	mRNA	uncharacterized protein LOC100168091', 'uncharacterized protein LOC100168091 isoform X1', 'uncharacterized protein LOC100168091 isoform X2'	NA	NA	NA	NA	0	1	0	0	0	0	0	0	0	0	0	0
1	LOC100168097	mRNA	forkhead box protein O	FBgn0038197	foxo	CG3143	forkhead box, sub-group O	0	1	0	0	1	0	0	0	0	0	0	0
1	LOC100168098	mRNA	probable WRKY transcription factor protein 1 isoform X1', 'probable WRKY transcription factor protein 1 isoform X2'	NA	NA	NA	NA	0	0	1	0	0	0	0	0	0	0	0	0
1	LOC100168100	mRNA	rho GTPase-activating protein 190 isoform X1', 'rho GTPase-activating protein 190 isoform X2', 'rho GTPase-activating protein 190 isoform X3', 'rho GTPase-activating protein 190 isoform X4', 'rho GTPase-activating protein 190 isoform X5', 'rho GTPase-activating protein 190 isoform X6'	FBgn0026375	RhoGAPp190	CG32555	Rho GTPase activating protein p190	0	0	1	0	0	0	0	0	0	0	0	0
1	LOC100168106	mRNA	BTB/POZ domain-containing adapter for CUL3-mediated RhoA degradation protein 3 isoform X1', 'BTB/POZ domain-containing adapter for CUL3-mediated RhoA degradation protein 3 isoform X2'	FBgn0033017	CG10465	CG10465	no_fullname	0	1	0	0	0	0	0	0	0	0	0	0
1	LOC100168117	mRNA	uncharacterized protein LOC100168117', 'uncharacterized protein LOC100168117 isoform X1'	NA	NA	NA	NA	0	0	0	0	1	0	0	0	0	0	0	0
1	LOC100168128	mRNA	uncharacterized protein LOC100168128	NA	NA	NA	NA	0	0	0	0	0	1	0	0	0	0	0	0
1	LOC100168129	mRNA	histone-lysine N-methyltransferase, H3 lysine-79 specific	FBgn0264495	gpp	CG42803	grappa	1	0	0	1	0	0	0	0	0	0	0	0
1	LOC100168137	mRNA	probable ATP-dependent RNA helicase DDX49	FBgn0010220	Dbp45A	CG12759	DEAD box protein 45A	1	0	1	0	1	0	0	0	0	0	0	0
1	LOC100168139	mRNA	(E3-independent) E2 ubiquitin-conjugating enzyme UBE2O	FBgn0027512	CG10254	CG10254	no_fullname	0	0	1	0	0	1	0	0	0	0	0	0
1	LOC100168153	mRNA	clavesin-1', 'clavesin-1 isoform X1'	FBgn0036289	CG10657	CG10657	no_fullname	0	1	0	0	0	0	0	0	0	0	0	0
1	LOC100168156	mRNA	paxillin isoform X1', 'paxillin isoform X2', 'paxillin isoform X3', 'paxillin isoform X4', 'paxillin isoform X5', 'paxillin isoform X6'	FBgn0041789	Pax	CG31794	Paxillin	0	0	0	0	1	0	0	0	0	0	0	0
1	LOC100168158	mRNA	FERM domain-containing protein 4B	NA	NA	NA	NA	0	0	1	0	0	0	0	0	0	0	0	0
1	LOC100168159	mRNA	tetratricopeptide repeat protein 37	FBgn0033376	CG8777	CG8777	no_fullname	1	0	1	1	0	1	0	0	0	0	0	0
1	LOC100168160	mRNA	minor histocompatibility antigen H13	FBgn0031260	Spp	CG11840	Signal peptide peptidase	1	1	1	1	1	0	0	0	0	0	0	0
1	LOC100168167	mRNA	leucine-rich repeat extensin-like protein 5 isoform X3', 'mucin-2 isoform X1', 'mucin-2 isoform X2'	NA	NA	NA	NA	0	0	0	0	1	0	0	0	0	0	1	0
1	LOC100168174	mRNA	facilitated trehalose transporter Tret1	FBgn0034909	CG4797	CG4797	no_fullname	0	0	1	0	1	1	0	0	0	0	0	0
1	LOC100168184	mRNA	synaptic vesicle glycoprotein 2B isoform X1', 'synaptic vesicle glycoprotein 2B isoform X2', 'synaptic vesicle glycoprotein 2C isoform X3', 'synaptic vesicle glycoprotein 2C isoform X4'	FBgn0029896	CG3168	CG3168	no_fullname	0	0	0	0	1	0	0	0	0	0	0	0
1	LOC100168190	mRNA	B-box type zinc finger protein ncl-1	FBgn0026206	mei-P26	CG12218	meiotic P26	0	0	1	0	0	1	0	0	0	0	0	0
1	LOC100168197	mRNA	LOW QUALITY PROTEIN: protein CREBRF homolog	FBgn0039209	REPTOR	CG13624	Repressed by TOR	0	0	1	0	1	0	0	0	0	0	0	0
1	LOC100168203	mRNA	DNA replication licensing factor Mcm5	FBgn0017577	Mcm5	CG4082	Minichromosome maintenance 5	0	0	0	0	0	1	0	0	0	0	0	0
1	LOC100168205	mRNA	origin recognition complex subunit 4 isoform X1', 'origin recognition complex subunit 4 isoform X2'	FBgn0023181	Orc4	CG2917	Origin recognition complex subunit 4	1	1	1	1	0	0	0	0	0	0	0	0
1	LOC100168209	mRNA	aldehyde dehydrogenase, dimeric NADP-preferring isoform X1', 'aldehyde dehydrogenase, dimeric NADP-preferring isoform X2', 'aldehyde dehydrogenase, dimeric NADP-preferring isoform X3'	FBgn0010548	Aldh-III	CG11140	Aldehyde dehydrogenase type III	1	1	1	0	1	1	0	0	0	0	0	0
1	LOC100168210	mRNA	transcription factor A, mitochondrial	NA	NA	NA	NA	1	1	0	1	0	0	0	0	0	0	0	0
1	LOC100168214	mRNA	ubiquitin-like modifier-activating enzyme ATG7	FBgn0034366	Atg7	CG5489	Autophagy-related 7	0	0	0	1	0	0	0	0	0	0	0	0
1	LOC100168220	mRNA	uncharacterized protein LOC100168220 isoform X1', 'uncharacterized protein LOC100168220 isoform X2'	NA	NA	NA	NA	0	0	1	0	0	0	0	0	0	0	0	0
1	LOC100168222	mRNA	vacuolar protein sorting-associated protein 51 homolog isoform X1', 'vacuolar protein sorting-associated protein 51 homolog isoform X2', 'vacuolar protein sorting-associated protein 51 homolog isoform X3'	FBgn0034380	Vps51	CG15087	Vacuolar protein sorting 51	0	0	0	0	0	1	0	0	0	0	0	0
1	LOC100168235	mRNA	scavenger receptor class B member 1	FBgn0035290	dsb	CG1887	debris buster	0	1	0	0	0	0	0	0	0	0	0	0
1	LOC100168240	mRNA	receptor expression-enhancing protein 5-like', 'receptor expression-enhancing protein 5-like isoform X1'	FBgn0033906	ReepB	CG8331	Receptor expression enhancing protein B	1	1	1	0	1	0	0	0	0	0	0	0
1	LOC100168242	mRNA	GRIP and coiled-coil domain-containing protein 2	NA	NA	NA	NA	1	1	1	0	0	0	0	0	0	0	0	0
1	LOC100168254	mRNA	SEC14-like protein 1	FBgn0031814	retm	CG9528	real-time	0	0	0	0	0	0	0	1	0	0	0	0
1	LOC100168255	mRNA	UNC93-like protein MFSD11	FBgn0038053	CG18549	CG18549	no_fullname	1	0	0	0	0	0	0	0	0	0	0	0
1	LOC100168256	mRNA	prostatic acid phosphatase isoform X1', 'prostatic acid phosphatase isoform X2'	FBgn0000032	Acph-1	CG7899	Acid phosphatase 1	1	1	1	1	1	1	0	0	0	0	0	0
1	LOC100168262	mRNA	2',5'-phosphodiesterase 12	FBgn0051759	CG31759	CG31759	no_fullname	0	0	1	0	0	0	0	0	0	0	0	0
1	LOC100168270	mRNA	GILT-like protein 1	NA	NA	NA	NA	1	1	1	0	1	1	0	0	0	0	0	0
1	LOC100168281	mRNA	peroxisomal membrane protein PMP22-like', 'peroxisomal membrane protein PMP22-like isoform X1'	FBgn0035252	CG7970	CG7970	no_fullname	1	0	0	0	0	0	0	0	0	0	0	0
1	LOC100168283	mRNA	solute carrier family 35 member C2 isoform X2', 'solute carrier family 35 member C2 isoform X3', 'uncharacterized protein LOC100168283 isoform X1'	FBgn0035449	CG14971	CG14971	no_fullname	1	1	1	1	0	1	0	0	0	0	0	0
1	LOC100168286	mRNA	collagen alpha-1(III) chain	FBgn0037488	CG14607	CG14607	no_fullname	0	1	0	0	0	0	0	0	0	0	0	0
1	LOC100168288	mRNA	poly(A) RNA polymerase, mitochondrial	FBgn0024360	MTPAP	CG11418	mitochondrial poly(A) polymerase	1	0	1	0	0	0	0	0	0	0	0	0
1	LOC100168292	mRNA	cell division control protein 45 homolog	FBgn0026143	Cdc45	CG3658	Cell division cycle 45	0	0	0	0	0	1	0	0	0	0	0	0
1	LOC100168293	mRNA	glycosaminoglycan xylosylkinase	FBgn0038268	CG3631	CG3631	no_fullname	0	0	1	0	0	1	0	0	0	0	0	0
1	LOC100168294	mRNA	tubulin-specific chaperone E	FBgn0033055	Tbce	CG7861	Tubulin-specific chaperone E	1	1	1	1	1	1	0	0	0	0	0	0
1	LOC100168301	mRNA	GPN-loop GTPase 2	FBgn0036356	CG10222	CG10222	no_fullname	1	0	0	0	1	1	0	0	0	0	0	0
1	LOC100168311	mRNA	protein lines	FBgn0002552	lin	CG11770	lines	0	0	1	0	0	0	0	0	0	0	0	0
1	LOC100168313	mRNA	lethal(2) giant larvae protein isoform X1', 'lethal(2) giant larvae protein isoform X2'	FBgn0002121	l(2)gl	CG2671	lethal (2) giant larvae	0	0	0	1	0	0	0	0	0	0	0	0
1	LOC100168315	mRNA	cytochrome P450 4C1	FBgn0030304	Cyp4g15	CG11715	Cyp4g15	0	1	0	0	1	0	0	0	0	0	0	0
1	LOC100168317	mRNA	trafficking protein particle complex subunit 11 isoform X1', 'trafficking protein particle complex subunit 11 isoform X2'	FBgn0286567	gry	CG17569	gryzun	0	0	0	0	0	1	0	0	0	0	0	0
1	LOC100168319	mRNA	tubulin polyglutamylase TTLL5	FBgn0051108	TTLL5	CG31108	Tubulin tyrosine ligase-like 5	0	1	1	0	0	1	0	0	0	0	0	0
1	LOC100168323	mRNA	arginine--tRNA ligase, cytoplasmic	FBgn0027093	ArgRS	CG9020	Arginyl-tRNA synthetase	0	0	0	0	1	0	0	0	0	0	0	0
1	LOC100168326	mRNA	scm-like with four MBT domains protein 1 isoform X1', 'scm-like with four MBT domains protein 1 isoform X2'	FBgn0032475	Sfmbt	CG16975	Scm-related gene containing four mbt domains	1	0	1	1	1	1	0	0	0	0	0	0
1	LOC100168334	mRNA	neutral and basic amino acid transport protein rBAT	FBgn0032382	Mal-B2	CG14935	Maltase B2	0	1	0	1	0	1	0	0	0	0	0	0
1	LOC100168336	mRNA	seipin-like isoform X1', 'seipin-like isoform X2'	FBgn0040336	Seipin	CG9904	Seipin	0	0	1	0	0	0	0	0	0	0	0	0
1	LOC100168344	mRNA	3'-5' RNA helicase YTHDC2	FBgn0004581	bgcn	CG30170	benign gonial cell neoplasm	1	0	1	0	0	1	0	0	0	0	0	0
1	LOC100168356	mRNA	transmembrane protein 209	FBgn0036710	CG6479	CG6479	no_fullname	0	1	1	1	1	1	0	0	0	0	0	0
1	LOC100168357	mRNA	RNA helicase aquarius	FBgn0051368	CG31368	CG31368	no_fullname	0	0	0	0	0	1	0	0	0	0	0	0
1	LOC100168359	mRNA	protein goliath isoform X1', 'protein goliath isoform X2', 'protein goliath isoform X3', 'protein goliath isoform X4', 'protein goliath isoform X5'	FBgn0004919	gol	CG2679	goliath	0	1	0	0	0	0	0	0	0	0	1	0
1	LOC100168360	mRNA	WD repeat-containing protein 20	FBgn0039451	CG6420	CG6420	no_fullname	0	0	1	0	1	0	0	0	0	0	0	0
1	LOC100168369	mRNA	sterol regulatory element-binding protein cleavage-activating protein isoform X1', 'sterol regulatory element-binding protein cleavage-activating protein isoform X2'	FBgn0033052	SCAP	CG33131	SREBP cleavage activating protein	1	0	0	0	0	0	0	0	0	0	0	0
1	LOC100168379	mRNA	collagen alpha-1(III) chain isoform X5', 'collagen alpha-2(IV) chain isoform X11', 'collagen alpha-2(IV) chain isoform X12', 'collagen alpha-2(IV) chain isoform X8', 'collagen alpha-2(IV) chain isoform X9', 'collagen alpha-5(IV) chain isoform X1', 'collagen alpha-5(IV) chain isoform X10', 'collagen alpha-5(IV) chain isoform X13', 'collagen alpha-5(IV) chain isoform X14', 'collagen alpha-5(IV) cha…	FBgn0035612	frm	CG10625	farmer	0	0	1	0	0	1	0	0	0	0	0	0
1	LOC100168382	mRNA	DNA replication factor Cdt1 isoform X1', 'DNA replication factor Cdt1 isoform X2'	FBgn0000996	dup	CG8171	double parked	0	0	1	0	0	1	0	0	0	0	0	0
1	LOC100168403	mRNA	structural maintenance of chromosomes protein 6	FBgn0266282	jnj	CG5524	java no jive	0	0	1	0	1	1	0	0	0	0	0	0
1	LOC100168404	mRNA	vesicle-associated membrane protein 7	FBgn0266186	Vamp7	CG1599	Vesicle-associated membrane protein 7	0	1	0	0	0	0	0	0	0	0	0	0
1	LOC100168406	mRNA	histone-lysine N-methyltransferase E(z)	FBgn0000629	E(z)	CG6502	Enhancer of zeste	0	0	1	0	0	1	0	0	0	0	0	0
1	LOC100168411	mRNA	protein ALP1-like	NA	NA	NA	NA	0	1	1	0	1	0	0	0	0	0	0	0
1	LOC100168412	mRNA	ejaculatory bulb-specific protein 3-like precursor	FBgn0011695	EbpIII	CG11390	Ejaculatory bulb protein III	0	1	0	0	0	0	0	0	0	0	0	0
1	LOC100168413	mRNA	heat shock protein 68-like	FBgn0001230	Hsp68	CG5436	Heat shock protein 68	0	1	0	1	1	0	0	1	0	0	1	0
1	LOC100168417	mRNA	putative inorganic phosphate cotransporter	FBgn0010497	dmGlut	CG5304	Dietary and metabolic glutamate transporter	0	0	1	0	1	0	0	0	0	0	0	0
1	LOC100168429	mRNA	probable serine hydrolase isoform X1', 'probable serine hydrolase isoform X2', 'probable serine hydrolase isoform X3'	FBgn0020545	kraken	CG3943	kraken	1	0	0	0	0	0	0	0	0	0	0	0
1	LOC100168434	mRNA	vacuole membrane protein 1 isoform X1', 'vacuole membrane protein 1 isoform X2'	FBgn0052675	Tango5	CG32675	Transport and Golgi organization 5	0	0	1	0	1	0	0	0	0	0	0	0
1	LOC100168445	mRNA	zinc finger protein 37	NA	NA	NA	NA	0	0	1	0	0	1	0	0	0	0	0	0
1	LOC100168460	mRNA	protein croquemort	FBgn0015924	crq	CG4280	croquemort	0	1	1	1	1	1	0	0	0	0	0	0
1	LOC100168461	mRNA	KAT8 regulatory NSL complex subunit 2	FBgn0039710	dgt1	CG18041	dim gamma-tubulin 1	1	1	1	1	1	1	0	0	0	0	0	0
1	LOC100168462	mRNA	U3 small nucleolar RNA-associated protein 4 homolog	FBgn0263605	l(3)72Dn	CG5018	lethal (3) 72Dn	0	0	0	0	0	1	0	0	0	0	0	0
1	LOC100168469	mRNA	valacyclovir hydrolase	FBgn0038974	CG5377	CG5377	no_fullname	0	1	1	0	0	0	0	0	0	0	0	0
1	LOC100168479	mRNA	esterase E4	FBgn0029690	CG6414	CG6414	no_fullname	0	0	1	0	0	1	0	0	0	0	0	0
1	LOC100168483	mRNA	uncharacterized protein LOC100168483	NA	NA	NA	NA	0	0	0	1	0	1	1	0	0	0	0	0
1	LOC100168485	mRNA	uncharacterized protein LOC100168485	NA	NA	NA	NA	0	0	1	0	0	0	0	0	0	0	0	0
1	LOC100168496	mRNA	box C/D snoRNA protein 1	FBgn0030406	CG1463	CG1463	no_fullname	0	0	0	0	1	0	0	0	0	0	0	0
1	LOC100168498	mRNA	bestrophin-2-like	FBgn0040238	Best1	CG6264	Bestrophin 1	0	0	1	0	0	0	0	0	0	0	0	0
1	LOC100168513	mRNA	putative ATP-dependent RNA helicase TDRD12	NA	NA	NA	NA	1	1	1	0	0	1	0	0	0	0	0	0
1	LOC100168517	mRNA	DNA polymerase zeta catalytic subunit	FBgn0002891	DNApol-zeta	CG1925	DNA polymerase zeta catalytic subunit	1	0	0	0	0	0	0	0	0	0	0	0
1	LOC100168525	mRNA	zinc finger protein 726	FBgn0036522	Phs	CG7372	Phaser	0	0	1	0	0	1	0	0	0	0	0	0
1	LOC100168528	mRNA	transmembrane protein 223', 'transmembrane protein 223 isoform X1'	FBgn0033547	CG12935	CG12935	no_fullname	1	1	1	1	1	0	0	0	0	0	0	0
1	LOC100168529	mRNA	uncharacterized protein LOC100168529	NA	NA	NA	NA	1	0	0	0	0	1	0	0	0	0	0	0
1	LOC100168530	mRNA	uncharacterized protein LOC100168530 isoform X1', 'uncharacterized protein LOC100168530 isoform X2'	NA	NA	NA	NA	1	1	1	1	1	1	0	0	0	0	0	0
1	LOC100168532	mRNA	ras-related GTP-binding protein A	FBgn0037647	RagA-B	CG11968	Ras-related GTP binding A/B	1	1	1	1	1	1	0	0	0	0	0	0
1	LOC100168533	mRNA	maspardin	NA	NA	NA	NA	1	0	0	0	1	0	0	0	0	0	0	0
1	LOC100168536	mRNA	uncharacterized protein LOC100168536	NA	NA	NA	NA	1	0	0	0	0	0	0	0	0	0	0	0
1	LOC100168537	mRNA	uncharacterized protein LOC100168537	NA	NA	NA	NA	0	0	1	0	0	0	0	0	0	0	0	0
1	LOC100168539	mRNA	uncharacterized protein LOC100168539	NA	NA	NA	NA	0	1	1	0	0	1	0	0	0	0	0	0
1	LOC100168550	mRNA	bifunctional 3'-phosphoadenosine 5'-phosphosulfate synthase isoform X1, bifunctional 3'-phosphoadenosine 5'-phosphosulfate synthase isoform X2	FBgn0020389	Papss	CG8363	PAPS synthetase	0	1	0	1	0	0	0	0	0	0	0	0
1	LOC100168554	mRNA	lateral signaling target protein 2 homolog	FBgn0032209	Hand	CG18144	Hand	0	0	0	0	1	0	0	1	0	0	0	0
1	LOC100168555	mRNA	uncharacterized protein LOC100168555', 'uncharacterized protein LOC100168555 isoform X1', 'uncharacterized protein LOC100168555 isoform X2'	FBgn0032010	CG8086	CG8086	no_fullname	0	1	1	0	1	1	0	0	0	0	0	0
1	LOC100168559	mRNA	cytosolic endo-beta-N-acetylglucosaminidase isoform X1', 'cytosolic endo-beta-N-acetylglucosaminidase isoform X2'	FBgn0030839	CG5613	CG5613	no_fullname	0	0	1	0	0	1	0	0	0	0	0	0
1	LOC100168579	mRNA	RNA exonuclease 5	FBgn0286051	Rexo5	CG8368	RNA exonuclease 5	0	0	0	0	1	0	0	0	0	0	0	0
1	LOC100168581	mRNA	monocarboxylate transporter 10 isoform X1', 'monocarboxylate transporter 10 isoform X2', 'monocarboxylate transporter 2 isoform X3', 'monocarboxylate transporter 2 isoform X4'	FBgn0031568	CG10019	CG10019	no_fullname	0	0	0	1	0	0	0	0	0	0	0	0
1	LOC100168582	mRNA	transcriptional adapter 2B	FBgn0037555	Ada2b	CG9638	transcriptional Adaptor 2b	0	1	1	0	0	0	0	0	0	0	0	0
1	LOC100168583	mRNA	carbonic anhydrase 2	FBgn0030056	CAH3	CG11284	Carbonic anhydrase 3	0	1	1	0	0	1	0	0	0	0	0	0
1	LOC100168595	mRNA	vesicular glutamate transporter 1	FBgn0038799	MFS9	CG4288	Major Facilitator Superfamily Transporter 9	0	0	0	1	0	0	0	0	0	0	0	0
1	LOC100168597	mRNA	SUN domain-containing ossification factor	FBgn0051678	CG31678	CG31678	no_fullname	0	1	1	0	1	1	0	0	0	0	0	0
1	LOC100168598	mRNA	symplekin	FBgn0037371	Sym	CG2097	Symplekin	0	0	0	0	0	1	0	0	0	0	0	0
1	LOC100168616	mRNA	facilitated trehalose transporter Tret1-2 homolog	FBgn0036316	CG10960	CG10960	no_fullname	0	1	0	0	0	0	0	0	0	0	0	0
1	LOC100168620	mRNA	putative ferric-chelate reductase 1 homolog	FBgn0034067	CG8399	CG8399	no_fullname	0	1	0	0	0	0	0	0	0	0	0	0
1	LOC100168622	mRNA	facilitated trehalose transporter Tret1-2 homolog isoform X1', 'facilitated trehalose transporter Tret1-2 homolog isoform X2'	FBgn0036316	CG10960	CG10960	no_fullname	0	0	0	0	1	0	0	0	0	0	1	0
1	LOC100168626	mRNA	trafficking protein particle complex subunit 2	FBgn0266724	Trs20	CG5161	TRAPP subunit 20	1	1	1	0	1	1	0	0	0	0	0	0
1	LOC100168629	mRNA	RPA-interacting protein-like	NA	NA	NA	NA	1	1	1	1	1	1	0	0	0	0	0	0
1	LOC100168633	mRNA	spermatogenesis-defective protein 39 homolog	NA	NA	NA	NA	1	1	1	1	1	0	0	0	0	0	0	0
1	LOC100168635	mRNA	plexin-B isoform X1', 'plexin-B isoform X2'	FBgn0025740	PlexB	CG17245	Plexin B	1	1	1	0	1	1	0	0	0	0	0	0
1	LOC100168639	mRNA	protein artichoke	FBgn0259677	CG42346	CG42346	no_fullname	0	0	0	0	0	1	0	0	0	0	0	0
1	LOC100168650	mRNA	magnesium transporter NIPA2	FBgn0032451	spict	CG12292	spichthyin	0	1	1	0	1	1	0	0	0	0	0	0
1	LOC100168652	mRNA	opsin-1	FBgn0002940	ninaE	CG4550	neither inactivation nor afterpotential E	0	0	0	0	0	1	0	0	0	0	0	0
1	LOC100168655	mRNA	scavenger receptor class B member 1 isoform X1', 'scavenger receptor class B member 1 isoform X2'	FBgn0058006	CG40006	CG40006	no_fullname	0	1	0	0	0	0	0	0	0	0	1	0
1	LOC100168656	mRNA	ribonuclease P protein subunit p25	NA	NA	NA	NA	0	0	1	0	0	1	0	0	0	0	0	0
1	LOC100168657	mRNA	alkylated DNA repair protein alkB homolog 8	FBgn0034748	CG17807	CG17807	no_fullname	0	1	1	0	0	0	0	0	0	0	0	0
1	LOC100168660	mRNA	glycoprotein-N-acetylgalactosamine 3-beta-galactosyltransferase 1 isoform X1', 'glycoprotein-N-acetylgalactosamine 3-beta-galactosyltransferase 1 isoform X2'	FBgn0032078	C1GalTA	CG9520	Core 1 Galactosyltransferase A	0	0	1	0	0	0	0	0	0	0	0	0
1	LOC100168664	mRNA	protoporphyrinogen oxidase	FBgn0020018	Ppox	CG5796	Protoporphyrinogen oxidase	0	1	1	0	0	0	0	0	0	0	0	0
1	LOC100168671	mRNA	trehalase	FBgn0003748	Treh	CG9364	Trehalase	0	0	1	0	0	0	0	0	0	0	0	0
1	LOC100168684	mRNA	uncharacterized protein LOC100168684	NA	NA	NA	NA	0	1	1	0	1	1	0	0	0	0	0	0
1	LOC100168706	mRNA	importin-13	FBgn0261532	cdm	CG7212	cadmus	1	1	1	0	1	1	0	0	0	0	0	0
1	LOC100168712	mRNA	uncharacterized protein LOC100168712	NA	NA	NA	NA	0	1	0	0	1	0	0	0	0	0	0	0
1	LOC100168713	mRNA	fatty acyl-CoA reductase wat	FBgn0039620	wat	CG1443	waterproof	1	1	0	0	0	0	0	0	0	0	1	0
1	LOC100168714	mRNA	serine/threonine-protein kinase SIK3 isoform X1', 'serine/threonine-protein kinase SIK3 isoform X2', 'serine/threonine-protein kinase SIK3 isoform X3', 'serine/threonine-protein kinase SIK3 isoform X4'	FBgn0262103	Sik3	CG42856	Salt-inducible kinase 3	1	0	1	0	0	0	0	0	0	0	0	0
1	LOC100168730	mRNA	clavesin-2	FBgn0032783	CG10237	CG10237	no_fullname	0	1	0	0	0	0	0	0	0	0	0	0
1	LOC100168732	mRNA	transcription factor HNF-4 homolog isoform X1', 'transcription factor HNF-4 homolog isoform X2', 'transcription factor HNF-4 homolog isoform X3', 'transcription factor HNF-4 homolog isoform X4'	FBgn0004914	Hnf4	CG9310	Hepatocyte nuclear factor 4	0	0	0	0	1	0	0	0	0	0	0	0
1	LOC100168733	mRNA	uncharacterized protein LOC100168733	NA	NA	NA	NA	1	0	1	0	0	0	0	0	0	0	0	0
1	LOC100168754	mRNA	uncharacterized protein LOC100168754 precursor	NA	NA	NA	NA	0	0	0	1	0	1	0	0	0	0	0	0
1	LOC100168760	mRNA	zinc transporter ZIP1	FBgn0033097	Zip42C.2	CG9430	Zinc/iron regulated transporter-related protein 42C.2	0	0	0	0	1	0	0	0	0	0	1	0
1	LOC100168770	mRNA	sodium/potassium-transporting ATPase subunit beta-2	FBgn0015777	nrv2	CG9261	nervana 2	0	0	1	0	0	0	0	0	0	0	0	0
1	LOC100168796	mRNA	ELAV-like protein 3 isoform X1', 'ELAV-like protein 3 isoform X10', 'ELAV-like protein 3 isoform X11', 'ELAV-like protein 3 isoform X2', 'ELAV-like protein 3 isoform X3', 'ELAV-like protein 3 isoform X4', 'ELAV-like protein 3 isoform X5', 'ELAV-like protein 3 isoform X6', 'ELAV-like protein 3 isoform X7', 'ELAV-like protein 3 isoform X8', 'ELAV-like protein 3 isoform X9'	FBgn0086675	fne	CG4396	found in neurons	0	1	0	0	0	0	0	0	0	0	0	0
1	LOC100168818	mRNA	NFX1-type zinc finger-containing protein 1	FBgn0039165	CG6204	CG6204	no_fullname	0	1	0	1	1	1	0	0	0	0	0	0
1	LOC100168820	mRNA	ribonuclease H2 subunit A	FBgn0031252	CG13690	CG13690	no_fullname	0	0	1	0	1	1	0	0	0	0	0	0
1	LOC100168821	mRNA	rDNA transcriptional regulator pol5	NA	NA	NA	NA	0	0	0	0	0	1	0	0	0	0	0	0
1	LOC100168826	mRNA	two pore calcium channel protein 1 isoform X1', 'two pore calcium channel protein 1 isoform X2'	NA	NA	NA	NA	0	0	1	1	0	1	0	0	0	0	0	0
1	LOC100168832	mRNA	programmed cell death protein 2-like	FBgn0038055	trus	CG5333	toys are us	0	0	0	0	0	1	0	0	0	0	0	0
1	LOC100168834	mRNA	esterase E4 isoform X1', 'esterase E4 isoform X2'	FBgn0029690	CG6414	CG6414	no_fullname	0	1	0	0	0	1	0	0	0	0	0	0
1	LOC100168835	mRNA	prolyl 4-hydroxylase subunit alpha-3	FBgn0051016	CG31016	CG31016	no_fullname	1	0	1	0	1	1	0	0	0	0	0	0
1	LOC100168849	mRNA	nuclear pore complex protein Nup160	FBgn0262647	Nup160	CG4738	Nucleoporin 160kD	1	1	1	1	1	1	0	0	0	0	0	0
1	LOC100168850	mRNA	uncharacterized protein LOC100168850	FBgn0010226	GstS1	CG8938	Glutathione S transferase S1	0	1	0	0	0	0	0	0	0	0	0	0
1	LOC100168860	mRNA	ATP-binding cassette sub-family A member 1 isoform X3', 'ATP-binding cassette sub-family A member 3 isoform X1', 'ATP-binding cassette sub-family A member 3 isoform X2'	FBgn0031170	ABCA	CG1718	ATP binding cassette subfamily A	0	0	1	0	1	1	0	0	0	0	0	0
1	LOC100168868	mRNA	COP9 signalosome complex subunit 1b	FBgn0027057	CSN1b	CG3889	COP9 signalosome subunit 1b	1	1	1	1	1	1	0	0	0	0	0	0
1	LOC100168876	mRNA	protein SEC13 homolog	FBgn0024509	Sec13	CG6773	Secretory 13	0	1	1	0	0	0	0	0	0	0	0	0
1	LOC100168886	mRNA	low-density lipoprotein receptor isoform X2', 'low-density lipoprotein receptor isoform X3', 'very low-density lipoprotein receptor isoform X1'	FBgn0066101	LpR1	CG31094	Lipophorin receptor 1	0	1	0	0	0	0	0	0	0	0	0	0
1	LOC100168904	mRNA	glucose dehydrogenase FAD, quinone-like	FBgn0030598	CG9503	CG9503	no_fullname	0	1	0	0	0	0	0	0	0	0	0	0
1	LOC100168916	mRNA	ATP-binding cassette sub-family B member 10, mitochondrial	FBgn0023536	CG3156	CG3156	no_fullname	0	0	0	0	0	1	0	0	1	0	0	0
1	LOC100168919	mRNA	chorion peroxidase isoform X2', 'peroxidase isoform X1'	FBgn0032685	CG10211	CG10211	no_fullname	1	0	0	1	0	1	0	0	0	0	0	0
1	LOC100168920	mRNA	uncharacterized protein LOC100168920	NA	NA	NA	NA	1	1	1	1	1	1	0	0	0	0	0	0
1	LOC100168926	mRNA	uncharacterized protein LOC100168926	FBgn0030086	CCT2	CG7033	Chaperonin containing TCP1 subunit 2	0	0	0	0	0	1	0	0	0	0	0	0
1	LOC100168929	mRNA	nicotinamide/nicotinic acid mononucleotide adenylyltransferase 1 isoform X1', 'nicotinamide/nicotinic acid mononucleotide adenylyltransferase 1 isoform X2', 'nicotinamide/nicotinic acid mononucleotide adenylyltransferase 1 isoform X3', 'nicotinamide/nicotinic acid mononucleotide adenylyltransferase 1 isoform X4'	FBgn0039254	Nmnat	CG13645	Nicotinamide mononucleotide adenylyltransferase	1	0	1	0	1	1	0	0	0	0	0	0
1	LOC100168934	mRNA	tripartite motif-containing protein 29 isoform X1', 'tripartite motif-containing protein 29 isoform X2'	NA	NA	NA	NA	0	0	1	0	0	0	0	0	0	0	0	0
1	LOC100168937	mRNA	NA	NA	NA	NA	NA	1	1	0	0	0	0	0	0	0	0	0	0
1	LOC100168941	mRNA	uncharacterized protein LOC100168941	NA	NA	NA	NA	1	1	1	1	1	1	0	0	0	0	0	0
1	LOC100168942	mRNA	TLP-PA-domain protein precursor	NA	NA	NA	NA	0	0	1	0	0	0	0	0	0	0	0	0
1	LOC100168953	mRNA	uncharacterized protein LOC100168953	NA	NA	NA	NA	0	0	0	0	0	1	0	0	0	0	0	0
1	LOC100168955	mRNA	uncharacterized protein C05D11.1	NA	NA	NA	NA	1	0	1	0	0	1	0	0	0	0	0	0
1	LOC100168958	mRNA	protein Malvolio	FBgn0011672	Mvl	CG3671	Malvolio	0	0	1	0	1	0	0	0	0	0	0	0
1	LOC100168963	mRNA	uncharacterized protein LOC100168963 precursor	FBgn0061492	loj	CG10733	logjam	0	1	0	1	1	0	0	0	0	0	0	0
1	LOC100168970	mRNA	nuclear pore complex protein Nup153 isoform X1', 'nuclear pore complex protein Nup153 isoform X2'	NA	NA	NA	NA	0	0	1	0	0	1	0	0	0	0	0	0
1	LOC100168972	mRNA	nuclear pore complex protein Nup205	FBgn0031078	Nup205	CG11943	Nucleoporin 205kD	0	0	0	0	0	1	0	0	0	0	0	0
1	LOC100168991	mRNA	uncharacterized protein LOC100168991', 'uncharacterized protein LOC100168991 isoform X1'	FBgn0024975	CG2712	CG2712	no_fullname	0	0	1	0	1	1	0	0	0	0	0	0
1	LOC100169001	mRNA	methyltransferase-like protein 6	FBgn0085224	CG34195	CG34195	no_fullname	1	0	0	0	0	0	0	0	0	0	0	0
1	LOC100169017	mRNA	fatty acyl-CoA reductase 1	FBgn0033464	CG1441	CG1441	no_fullname	1	0	0	0	0	0	0	0	0	0	0	0
1	LOC100169025	mRNA	G patch domain-containing protein 1	FBgn0036386	CG8833	CG8833	no_fullname	0	0	1	0	0	1	0	0	0	0	0	0
1	LOC100169061	mRNA	WD repeat-containing protein 81	FBgn0032395	Wdr81	CG6734	WD repeat domain 81	0	0	1	0	0	0	0	0	0	0	0	0
1	LOC100169069	mRNA	mediator of RNA polymerase II transcription subunit 20 isoform X1', 'mediator of RNA polymerase II transcription subunit 20 isoform X2'	FBgn0013531	MED20	CG18780	Mediator complex subunit 20	1	1	1	1	1	1	0	0	0	0	0	0
1	LOC100169073	mRNA	GPI ethanolamine phosphate transferase 1	FBgn0033479	PIG-N	CG2292	Phosphatidylinositol glycan anchor biosynthesis class N	1	1	1	0	0	1	0	0	0	0	0	0
1	LOC100169110	mRNA	phytoene desaturase	NA	NA	NA	NA	0	0	1	0	0	0	0	0	1	0	0	1
1	LOC100169114	mRNA	tonsoku-like protein	FBgn0035812	CG7457	CG7457	no_fullname	1	1	1	0	1	1	0	0	0	0	0	0
1	LOC100169115	mRNA	facilitated trehalose transporter Tret1	FBgn0037387	CG1213	CG1213	no_fullname	0	0	0	0	1	0	0	0	0	0	0	0
1	LOC100169117	mRNA	aminopeptidase N isoform X1', 'aminopeptidase N isoform X2', 'aminopeptidase N isoform X3', 'aminopeptidase N isoform X4', 'aminopeptidase N isoform X5'	FBgn0039656	CG11951	CG11951	no_fullname	0	0	1	0	1	1	0	0	0	0	0	0
1	LOC100169128	mRNA	FGFR1 oncogene partner	NA	NA	NA	NA	1	0	0	0	0	0	0	0	0	0	0	0
1	LOC100169137	mRNA	sphingomyelin phosphodiesterase 4	FBgn0037958	CG6962	CG6962	no_fullname	0	0	1	0	0	0	0	0	0	0	0	0
1	LOC100169143	mRNA	uncharacterized protein LOC100169143	NA	NA	NA	NA	1	0	0	0	0	0	0	0	0	0	0	0
1	LOC100169144	mRNA	thiamine transporter 1	FBgn0032449	CG17036	CG17036	no_fullname	0	0	0	0	1	0	0	0	0	0	0	0
1	LOC100169167	mRNA	queuine tRNA-ribosyltransferase catalytic subunit	FBgn0031321	Tgt	CG4947	tRNA-guanine transglycosylase	0	0	1	0	0	0	0	0	0	0	0	0
1	LOC100169171	mRNA	cuticular protein-like precursor	FBgn0033597	Cpr47Ea	CG9079	Cuticular protein 47Ea	0	0	1	0	0	1	0	0	0	0	0	0
1	LOC100169179	mRNA	protein zwilch homolog	NA	NA	NA	NA	1	1	1	0	0	1	0	0	0	0	0	0
1	LOC100169189	mRNA	zinc finger protein 2-like	FBgn0020309	crol	CG14938	crooked legs	0	1	0	0	0	0	0	0	0	0	0	0
1	LOC100169197	mRNA	uncharacterized protein LOC100169197	NA	NA	NA	NA	1	0	1	1	1	1	0	0	0	0	0	0
1	LOC100169199	mRNA	uncharacterized protein LOC100169199	NA	NA	NA	NA	1	1	1	0	0	1	0	0	0	0	0	0
1	LOC100169200	mRNA	LOW QUALITY PROTEIN: guanine nucleotide exchange factor MSS4 homolog	FBgn0032020	strat	CG7787	stratum	0	1	0	0	0	0	0	0	0	0	0	0
1	LOC100169203	mRNA	dynein assembly factor 3, axonemal homolog	FBgn0034352	CG17669	CG17669	no_fullname	0	0	0	0	0	1	0	0	0	0	0	0
1	LOC100169207	mRNA	F-actin-capping protein subunit alpha, partial	FBgn0034577	cpa	CG10540	capping protein alpha	0	0	1	0	0	0	0	0	0	0	0	0
1	LOC100169209	mRNA	RNA-binding protein lin-28-like	FBgn0035626	lin-28	CG17334	lin-28	0	0	0	0	1	0	0	0	0	0	0	0
1	LOC100169212	mRNA	homeobox protein caupolican isoform X1', 'homeobox protein caupolican isoform X2', 'homeobox protein caupolican isoform X3'	FBgn0014343	mirr	CG10601	mirror	0	0	1	1	1	1	0	0	0	0	0	0
1	LOC100169217	mRNA	intraflagellar transport protein 57 homolog isoform X1', 'intraflagellar transport protein 57 homolog isoform X2'	FBgn0031550	IFT57	CG8853	Intraflagellar transport 57	1	0	0	0	1	0	0	0	0	0	0	0
1	LOC100169218	mRNA	alpha-(1,6)-fucosyltransferase-like	FBgn0030327	FucT6	CG2448	alpha1,6-fucosyltransferase	0	0	0	0	1	0	0	0	0	0	0	0
1	LOC100169220	mRNA	ATP-binding cassette sub-family G member 4	FBgn0032167	CG5853	CG5853	no_fullname	0	0	0	0	1	0	0	0	0	0	0	0
1	LOC100169221	mRNA	ALK tyrosine kinase receptor	FBgn0040505	Alk	CG8250	Anaplastic lymphoma kinase	0	0	0	0	0	1	0	0	0	0	0	0
1	LOC100169226	mRNA	elongation of very long chain fatty acids protein AAEL008004 isoform X1', 'elongation of very long chain fatty acids protein AAEL008004 isoform X2'	FBgn0051522	CG31522	CG31522	no_fullname	0	0	1	0	1	0	0	0	0	0	0	0
1	LOC100169230	mRNA	LOW QUALITY PROTEIN: uncharacterized protein LOC100169230	NA	NA	NA	NA	1	1	1	0	1	1	0	0	0	0	0	0
1	LOC100169234	mRNA	histone chaperone asf1	FBgn0029094	asf1	CG9383	anti-silencing factor 1	0	0	1	0	1	1	0	0	0	0	0	0
1	LOC100169236	mRNA	G-protein coupled receptor Mth isoform X1', 'G-protein coupled receptor Mth isoform X2'	FBgn0035132	mthl10	CG17061	methuselah-like 10	0	0	1	0	0	0	0	0	0	0	0	0
1	LOC100169240	mRNA	chitinase-3-like protein 2	FBgn0035398	Cht7	CG1869	Chitinase 7	0	1	1	1	0	1	0	0	0	0	0	0
1	LOC100169257	mRNA	putative sodium-dependent multivitamin transporter	FBgn0034494	CG10444	CG10444	no_fullname	0	1	1	0	1	0	0	0	0	0	0	0
1	LOC100169259	mRNA	inositol monophosphatase 1-like	FBgn0037063	CG9391	CG9391	no_fullname	0	1	0	0	0	0	0	0	0	0	0	0
1	LOC100169262	mRNA	protein Daple isoform X1', 'protein Daple isoform X2', 'protein Daple isoform X3'	FBgn0283724	Girdin	CG12734	Girdin	0	1	1	0	0	1	0	0	0	0	0	0
1	LOC100169265	mRNA	protein FAM177A1 isoform X1', 'protein FAM177A1 isoform X2'	NA	NA	NA	NA	0	1	1	0	1	1	0	0	0	0	0	0
1	LOC100169267	mRNA	zinc finger protein 512B	NA	NA	NA	NA	0	0	0	0	0	1	0	0	0	0	0	0
1	LOC100169270	mRNA	protein SMG9	NA	NA	NA	NA	0	0	1	0	0	1	0	0	0	0	0	0
1	LOC100169274	mRNA	vesicle-fusing ATPase 1	FBgn0266464	Nsf2	CG33101	N-ethylmaleimide-sensitive factor 2	0	0	0	0	1	1	0	0	0	0	0	0
1	LOC100169281	mRNA	uncharacterized protein LOC100169281	NA	NA	NA	NA	1	0	0	1	0	1	0	0	0	0	0	0
1	LOC100169288	mRNA	uncharacterized protein LOC100169288', 'uncharacterized protein LOC100169288 isoform X1'	FBgn0035321	CG1275	CG1275	no_fullname	1	1	1	0	0	0	0	0	0	0	0	0
1	LOC100169304	mRNA	bromodomain adjacent to zinc finger domain protein 1A isoform X1', 'bromodomain adjacent to zinc finger domain protein 1A isoform X2'	FBgn0027620	Acf	CG1966	ATP-dependent chromatin assembly factor large subunit	0	0	1	0	0	1	0	0	0	0	0	0
1	LOC100169309	mRNA	DNA repair protein RAD50 isoform X1', 'DNA repair protein RAD50 isoform X2', 'DNA repair protein RAD50 isoform X3'	FBgn0034728	rad50	CG6339	rad50	0	0	1	0	0	1	0	0	0	0	0	0
1	LOC100169327	mRNA	formin-like protein isoform X1', 'formin-like protein isoform X2'	FBgn0267795	Frl	CG32138	Formin-like	0	0	1	0	1	1	0	0	0	0	0	0
1	LOC100169341	mRNA	alpha-catulin	FBgn0029105	alpha-Catr	CG2987	alpha-catenin related	0	0	0	0	1	1	0	0	0	0	0	0
1	LOC100169354	mRNA	tRNA pseudouridine synthase A isoform X1', 'tRNA pseudouridine synthase A isoform X2', 'tRNA pseudouridine synthase A isoform X3'	FBgn0038811	Pus1	CG4159	Pseudouridine synthase 1	0	0	1	0	0	1	0	0	0	0	0	0
1	LOC100169358	mRNA	cationic amino acid transporter 2	FBgn0031064	CG12531	CG12531	no_fullname	0	0	0	0	0	1	0	0	0	0	0	0
1	LOC100169366	mRNA	uncharacterized protein LOC100169366	NA	NA	NA	NA	0	1	0	1	1	0	0	0	0	0	0	0
1	LOC100169370	mRNA	UDP-sugar transporter UST74c	FBgn0042641	frc	CG3874	fringe connection	0	0	1	0	1	0	0	0	0	0	0	0
1	LOC100169371	mRNA	uncharacterized protein LOC100169371', 'uncharacterized protein LOC100169371 isoform X1', 'uncharacterized protein LOC100169371 isoform X2'	FBgn0039751	CG1983	CG1983	no_fullname	1	1	0	0	0	0	0	0	0	0	0	0
1	LOC100169378	mRNA	U3 small nucleolar RNA-associated protein 18 homolog	FBgn0262560	wcd	CG7989	wicked	1	1	1	1	1	1	0	0	0	0	0	0
1	LOC100169379	mRNA	uncharacterized protein LOC100169379	NA	NA	NA	NA	0	0	1	0	0	0	0	0	0	0	0	0
1	LOC100169381	mRNA	phosphatidylinositol N-acetylglucosaminyltransferase subunit C	FBgn0035435	PIG-C	CG12077	Phosphatidylinositol glycan anchor biosynthesis class C	0	0	1	0	0	1	0	0	0	0	0	0
1	LOC100169395	mRNA	laminin subunit alpha	FBgn0002526	LanA	CG10236	Laminin A	0	0	1	0	1	0	0	0	0	0	0	0
1	LOC100169397	mRNA	DNA repair protein complementing XP-G cells homolog isoform X1', 'DNA repair protein complementing XP-G cells homolog isoform X2'	FBgn0002887	mus201	CG10890	mutagen-sensitive 201	0	0	1	0	0	1	0	0	0	0	0	0
1	LOC100169400	mRNA	F-box/LRR-repeat protein 6	FBgn0033609	Fbl6	CG13213	F-box and leucine-rich repeat protein 6	0	0	0	0	1	1	0	0	0	0	0	0
1	LOC100169414	mRNA	uncharacterized protein LOC100169414	NA	NA	NA	NA	1	1	1	0	0	1	0	0	0	0	0	0
1	LOC100169416	mRNA	modular serine protease isoform X1', 'modular serine protease isoform X2'	NA	NA	NA	NA	0	0	1	0	0	1	0	0	0	0	0	0
1	LOC100169425	mRNA	CD109 antigen	FBgn0267488	Mcr	CG7586	Macroglobulin complement-related	0	0	0	0	0	1	0	0	0	0	0	0
1	LOC100169427	mRNA	histone deacetylase 3	FBgn0025825	HDAC3	CG2128	Histone deacetylase 3	0	0	1	0	0	1	0	0	0	0	0	0
1	LOC100169431	mRNA	uncharacterized protein LOC100169431', 'uncharacterized protein LOC100169431 isoform X1', 'uncharacterized protein LOC100169431 isoform X2'	FBgn0025640	CG13369	CG13369	no_fullname	1	0	0	0	0	0	0	0	0	0	0	0
1	LOC100169435	mRNA	serine/threonine-protein phosphatase 6 regulatory ankyrin repeat subunit A isoform X1', 'serine/threonine-protein phosphatase 6 regulatory ankyrin repeat subunit A isoform X2'	FBgn0016920	nompC	CG11020	no mechanoreceptor potential C	0	0	0	0	0	0	0	0	0	0	1	0
1	LOC100169440	mRNA	scavenger receptor class B member 1 isoform X1', 'scavenger receptor class B member 1 isoform X2'	FBgn0027562	CG10345	CG10345	no_fullname	0	1	0	0	0	0	0	0	0	1	1	0
1	LOC100169458	mRNA	facilitated trehalose transporter Tret1	FBgn0034045	CG8249	CG8249	no_fullname	0	0	0	0	0	0	0	0	0	0	1	0
1	LOC100169477	mRNA	aladin	FBgn0030122	Aladin	CG16892	Aladin	0	0	1	0	0	1	0	0	0	0	0	0
1	LOC100169479	mRNA	UDP-xylose and UDP-N-acetylglucosamine transporter	FBgn0029849	Efr	CG3774	ER GDP-fucose transporter	1	0	0	1	1	0	0	0	0	0	0	0
1	LOC100169481	mRNA	RNA-binding motif protein, X-linked 2	FBgn0032822	CG10466	CG10466	no_fullname	1	0	1	0	1	0	0	0	0	0	0	0
1	LOC100169486	mRNA	homeobox protein OTX1 isoform X1', 'homeobox protein OTX1 isoform X2'	FBgn0004102	oc	CG12154	ocelliless	0	0	0	1	0	1	0	0	0	0	0	0
1	LOC100169494	mRNA	histone-lysine N-methyltransferase EHMT1	FBgn0040372	G9a	CG2995	G9a	0	0	1	0	0	0	0	0	0	0	0	0
1	LOC100169495	mRNA	hepatoma-derived growth factor-related protein 2	NA	NA	NA	NA	0	1	1	0	1	1	0	0	0	0	0	0
1	LOC100169496	mRNA	LOW QUALITY PROTEIN: pathogenesis-related protein 5-like	NA	NA	NA	NA	0	1	0	0	0	0	0	0	0	0	0	0
1	LOC100169508	mRNA	acetyl-coenzyme A transporter 1	FBgn0036662	CG9706	CG9706	no_fullname	0	0	0	0	1	0	0	0	0	0	0	0
1	LOC100169525	mRNA	tRNA (cytosine(34)-C(5))-methyltransferase	FBgn0026079	Nsun2	CG6133	NOP2-Sun domain family, member 2	0	0	1	0	0	0	0	0	0	0	0	0
1	LOC100169526	mRNA	arylsulfatase B-like	FBgn0033763	CG8646	CG8646	no_fullname	0	1	0	0	0	0	0	0	0	0	0	0
1	LOC100169527	mRNA	28S ribosomal protein S2, mitochondrial isoform X1', '28S ribosomal protein S2, mitochondrial isoform X2'	FBgn0031639	mRpS2	CG2937	mitochondrial ribosomal protein S2	1	1	1	1	1	1	0	0	0	0	0	0
1	LOC100169547	mRNA	LOW QUALITY PROTEIN: alpha-2Db adrenergic receptor-like	FBgn0038653	Octalpha2R	CG18208	alpha2-adrenergic-like octopamine receptor	0	0	0	0	1	1	0	0	0	0	0	0
1	LOC100169548	mRNA	uncharacterized protein LOC100169548	NA	NA	NA	NA	0	0	0	1	0	0	0	0	0	0	0	0
1	LOC100169553	mRNA	LOW QUALITY PROTEIN: protein CLEC16A homolog	FBgn0038427	ema	CG12753	endosomal maturation defective	1	1	1	0	1	1	0	0	0	0	0	0
1	LOC100169555	mRNA	sodium- and chloride-dependent betaine transporter isoform X1', 'sodium-dependent proline transporter isoform X2'	FBgn0034049	bdg	CG8291	bedraggled	0	1	0	0	0	0	1	0	0	0	0	0
1	LOC100169565	mRNA	protein 5NUC	FBgn0050104	NT5E-2	CG30104	Ecto-5'-nucleotidase 2	0	0	1	0	1	0	0	0	0	0	0	0
1	LOC100169566	mRNA	ATP-dependent DNA helicase Q1 isoform X1', 'ATP-dependent DNA helicase Q1 isoform X2'	FBgn0002906	Blm	CG6920	Bloom syndrome helicase	1	0	0	0	0	0	0	0	0	0	0	0
1	LOC100169576	mRNA	facilitated trehalose transporter Tret1 isoform X1', 'facilitated trehalose transporter Tret1 isoform X2'	FBgn0034045	CG8249	CG8249	no_fullname	0	0	0	0	1	0	0	0	0	0	0	0
1	LOC100169585	mRNA	3 exoribonuclease-like	FBgn0030789	Rrp45	CG9606	Rrp45	1	1	1	0	1	1	0	0	0	0	0	0
1	LOC100169587	mRNA	serine/threonine-protein kinase SMG1	FBgn0263968	nonC	CG32743	no-on-and-no-off transient C	0	0	1	0	0	0	0	0	0	0	0	0
1	LOC100169604	mRNA	lipase maturation factor 2	NA	NA	NA	NA	1	0	0	1	0	1	0	0	0	0	0	0
1	LOC100169609	mRNA	uncharacterized protein LOC100169609 isoform X1', 'uncharacterized protein LOC100169609 isoform X2', 'uncharacterized protein LOC100169609 isoform X3'	FBgn0035490	CG1136	CG1136	no_fullname	0	0	0	1	0	1	0	0	0	0	0	0
1	LOC100169618	mRNA	probable cleavage and polyadenylation specificity factor subunit 2	FBgn0027873	Cpsf100	CG1957	Cleavage and polyadenylation specificity factor 100	0	0	0	0	0	1	0	0	0	0	0	0
1	LOC100169622	mRNA	uncharacterized protein LOC100169622	FBgn0032685	CG10211	CG10211	no_fullname	1	0	0	0	0	0	0	0	0	0	0	0
1	LOC100169637	mRNA	syntenin-1	NA	NA	NA	NA	0	1	0	0	0	0	0	0	0	0	0	0
1	LOC100169644	mRNA	erythroid differentiation-related factor 1	FBgn0035923	CG6511	CG6511	no_fullname	0	0	1	0	1	1	0	0	0	0	0	0
1	LOC100169646	mRNA	general transcription factor IIH subunit 1	FBgn0033929	Tfb1	CG8151	Transcription factor B1	1	1	1	1	0	0	0	0	1	0	0	0
1	LOC100301917	mRNA	uncharacterized protein LOC100301917	NA	NA	NA	NA	1	1	1	1	1	1	0	0	0	0	0	0
1	LOC100302323	mRNA	rhodanese homology domain-containing protein', 'rhodanese homology domain-containing protein isoform X1', 'rhodanese homology domain-containing protein isoform X2'	NA	NA	NA	NA	1	1	0	0	0	0	0	0	0	0	1	0
1	LOC100302376	mRNA	uncharacterized protein LOC100302376 precursor	NA	NA	NA	NA	0	0	0	0	1	0	0	0	0	0	0	0
1	LOC100302380	mRNA	uncharacterized protein LOC100302380	NA	NA	NA	NA	1	1	1	0	1	1	0	0	0	0	0	0
1	LOC100302383	mRNA	uncharacterized protein LOC100302383 precursor	NA	NA	NA	NA	0	1	0	0	0	0	1	0	0	1	1	1
1	LOC100302446	mRNA	RNaseP protein p30-like', 'RNaseP protein p30-like isoform X1', 'RNaseP protein p30-like isoform X2'	FBgn0283652	Rpp30	CG11606	RNaseP protein p30	1	1	1	1	0	0	0	0	0	0	0	0
1	LOC100302463	mRNA	uncharacterized protein LOC100302463	NA	NA	NA	NA	1	1	1	0	1	1	0	0	0	0	0	0
1	LOC100302487	mRNA	uncharacterized protein LOC100302487 isoform X1', 'uncharacterized protein LOC100302487 isoform X2'	NA	NA	NA	NA	0	0	1	0	1	0	0	0	0	0	0	0
1	LOC100534629	mRNA	uncharacterized protein LOC100534629', 'uncharacterized protein LOC100534629 isoform X1'	NA	NA	NA	NA	0	1	1	1	1	0	0	0	0	0	0	0
1	LOC100568465	mRNA	uncharacterized protein LOC100568465	NA	NA	NA	NA	1	1	1	1	1	1	0	0	0	0	0	0
1	LOC100568486	mRNA	uncharacterized protein CG4449 isoform X1', 'uncharacterized protein CG4449 isoform X2'	NA	NA	NA	NA	1	1	1	0	1	0	0	0	0	0	1	0
1	LOC100568498	mRNA	uncharacterized protein LOC100568498	NA	NA	NA	NA	0	0	1	0	1	0	0	0	0	0	0	0
1	LOC100568499	mRNA	uncharacterized protein LOC100568499 isoform X1', 'uncharacterized protein LOC100568499 isoform X2', 'uncharacterized protein LOC100568499 isoform X3'	NA	NA	NA	NA	0	0	1	0	0	0	0	0	0	0	0	0
1	LOC100568508	mRNA	folate transporter 1 isoform X1', 'thiamine transporter 1 isoform X2'	FBgn0032449	CG17036	CG17036	no_fullname	0	0	1	0	0	0	0	0	0	0	0	0
1	LOC100568512	mRNA	uncharacterized protein LOC100568512	FBgn0040697	Teh3	CG18676	tipE homolog 3	0	1	1	0	1	1	0	0	0	0	0	0
1	LOC100568534	mRNA	zinc finger protein 239	FBgn0020309	crol	CG14938	crooked legs	0	0	1	0	0	0	0	0	0	0	0	0
1	LOC100568547	mRNA	zinc finger protein 436	FBgn0020309	crol	CG14938	crooked legs	0	0	1	0	0	0	0	0	0	0	0	0
1	LOC100568564	mRNA	chromobox protein homolog 3-like isoform X5', 'heterochromatin protein 1-like isoform X1', 'heterochromatin protein 1-like isoform X2', 'heterochromatin protein 1-like isoform X3', 'heterochromatin protein 1-like isoform X4'	NA	NA	NA	NA	0	0	1	0	0	0	0	0	0	0	0	0
1	LOC100568566	mRNA	uncharacterized protein LOC100568566	NA	NA	NA	NA	0	0	0	0	0	1	0	0	0	0	0	0
1	LOC100568587	mRNA	uncharacterized protein LOC100568587	FBgn0030798	CG13003	CG13003	no_fullname	0	1	1	0	1	0	0	0	1	0	0	0
1	LOC100568592	mRNA	uncharacterized protein LOC100568592	NA	NA	NA	NA	0	1	0	0	1	0	0	0	0	0	0	0
1	LOC100568595	mRNA	uncharacterized protein LOC100568595 isoform X1', 'uncharacterized protein LOC100568595 isoform X2', 'uncharacterized protein LOC100568595 isoform X3'	NA	NA	NA	NA	1	0	1	0	0	0	0	0	0	0	0	0
1	LOC100568606	lncRNA	NA	NA	NA	NA	NA	0	0	0	0	1	1	0	0	0	0	0	0
1	LOC100568615	mRNA	mediator of RNA polymerase II transcription subunit 15	NA	NA	NA	NA	0	1	0	0	1	0	0	0	0	0	0	0
1	LOC100568637	mRNA	uncharacterized protein LOC100568637	NA	NA	NA	NA	0	0	1	0	0	0	0	0	0	0	0	0
1	LOC100568647	mRNA	uncharacterized protein LOC100568647	NA	NA	NA	NA	0	0	1	0	0	1	0	0	0	0	0	0
1	LOC100568670	mRNA	plexin A3	FBgn0025741	PlexA	CG11081	Plexin A	0	0	0	0	1	0	0	0	0	0	0	0
1	LOC100568675	mRNA	nose resistant to fluoxetine protein 6 isoform X1', 'nose resistant to fluoxetine protein 6 isoform X2', 'nose resistant to fluoxetine protein 6 isoform X3'	FBgn0031034	CG14205	CG14205	no_fullname	0	0	1	0	0	1	0	0	0	0	0	0
1	LOC100568676	mRNA	uncharacterized protein LOC100568676	FBgn0003885	alphaTub84D	CG2512	alpha-Tubulin at 84D	1	1	1	0	0	0	0	0	0	0	0	0
1	LOC100568682	mRNA	uncharacterized protein LOC100568682	NA	NA	NA	NA	0	0	0	0	0	1	0	0	0	0	0	0
1	LOC100568691	mRNA	cubilin-like	FBgn0052702	Cubn	CG32702	Cubilin	0	0	0	0	1	0	0	0	0	0	0	0
1	LOC100568709	mRNA	metallophosphoesterase 1	FBgn0031997	PGAP5	CG8455	Post-GPI attachment to proteins 5	0	1	1	1	0	1	0	0	0	0	0	0
1	LOC100568735	mRNA	tachykinins-like	NA	NA	NA	NA	0	1	0	1	1	0	0	0	0	0	0	0
1	LOC100568761	mRNA	major facilitator superfamily domain-containing protein 12	NA	NA	NA	NA	0	0	0	0	0	1	0	0	0	0	0	0
1	LOC100568764	mRNA	elongator complex protein 1	FBgn0037926	Elp1	CG10535	Elongator complex protein 1	1	1	1	1	0	1	0	0	0	0	0	0
1	LOC100568765	mRNA	prolyl 4-hydroxylase subunit alpha-2-like	FBgn0051016	CG31016	CG31016	no_fullname	0	0	1	0	1	0	0	0	0	0	0	0
1	LOC100568768	mRNA	uncharacterized protein LOC100568768	NA	NA	NA	NA	1	0	0	0	0	0	0	0	0	0	0	0
1	LOC100568808	mRNA	uncharacterized protein LOC100568808 isoform X1', 'uncharacterized protein LOC100568808 isoform X2'	NA	NA	NA	NA	1	0	0	0	0	1	0	0	0	0	0	0
1	LOC100568832	mRNA	uncharacterized protein LOC100568832	NA	NA	NA	NA	0	0	0	0	1	0	0	0	0	0	0	0
1	LOC100568833	mRNA	uncharacterized protein LOC100568833 isoform X1', 'uncharacterized protein LOC100568833 isoform X2', 'uncharacterized protein LOC100568833 isoform X3'	NA	NA	NA	NA	0	0	0	0	0	0	0	1	0	0	0	0
1	LOC100568837	mRNA	exportin-4	NA	NA	NA	NA	0	0	0	0	0	0	0	0	1	0	0	0
1	LOC100568883	mRNA	small ubiquitin-related modifier 3-like	NA	NA	NA	NA	0	0	1	0	0	0	0	0	0	0	0	0
1	LOC100568917	mRNA	gastrula zinc finger protein xLCGF3.1	FBgn0020309	crol	CG14938	crooked legs	1	0	0	0	0	0	0	0	0	0	0	0
1	LOC100568935	mRNA	claspin isoform X3', 'protein PFC0760c isoform X1', 'protein PFC0760c isoform X2'	NA	NA	NA	NA	0	1	1	0	1	1	0	0	0	0	0	0
1	LOC100568950	lncRNA	NA	NA	NA	NA	NA	0	0	0	0	0	1	0	0	0	0	0	0
1	LOC100568954	mRNA	potassium voltage-gated channel subfamily H member 8 isoform X1', 'potassium voltage-gated channel subfamily H member 8 isoform X2', 'potassium voltage-gated channel subfamily H member 8 isoform X3'	FBgn0011589	Elk	CG5076	Eag-like K[+] channel	0	0	0	0	1	0	0	0	0	0	0	0
1	LOC100568963	mRNA	uncharacterized protein LOC100568963	FBgn0033609	Fbl6	CG13213	F-box and leucine-rich repeat protein 6	0	0	1	0	0	0	0	0	0	0	0	0
1	LOC100568979	mRNA	uncharacterized protein LOC100568979	NA	NA	NA	NA	0	0	1	0	0	1	0	0	0	0	0	0
1	LOC100569000	mRNA	phosphatidylinositol 4-kinase alpha, partial	FBgn0267350	Pi4KIIIalpha	CG10260	Phosphatidylinositol 4-kinase III alpha	0	0	1	1	0	1	0	0	0	0	0	0
1	LOC100569010	mRNA	merozoite surface antigen 2	NA	NA	NA	NA	0	0	0	0	0	1	0	0	0	0	0	0
1	LOC100569014	mRNA	uncharacterized protein LOC100569014 isoform X1', 'uncharacterized protein LOC100569014 isoform X2', 'uncharacterized protein LOC100569014 isoform X3'	NA	NA	NA	NA	1	0	0	0	0	0	0	0	0	0	0	0
1	LOC100569042	mRNA	zinc finger protein OZF-like	FBgn0020309	crol	CG14938	crooked legs	0	0	0	0	1	0	0	0	0	0	0	0
1	LOC100569056	mRNA	protein Teyrha-meyrha isoform X1', 'protein Teyrha-meyrha isoform X2'	FBgn0039013	CG4813	CG4813	no_fullname	0	0	0	0	0	1	0	0	0	0	0	0
1	LOC100569060	mRNA	protein shifted	FBgn0003390	shf	CG3135	shifted	0	0	0	0	1	1	0	0	0	0	0	0
1	LOC100569129	mRNA	collagen alpha-1(XI) chain	NA	NA	NA	NA	0	0	0	0	1	0	0	0	0	0	0	0
1	LOC100569145	mRNA	uncharacterized protein LOC100569145	FBgn0038809	CG16953	CG16953	no_fullname	0	1	1	0	1	1	0	0	0	0	0	0
1	LOC100569146	mRNA	nucleoporin NUP188 homolog	NA	NA	NA	NA	1	0	1	1	1	1	0	0	0	0	0	0
1	LOC100569161	mRNA	gem-associated protein 5	NA	NA	NA	NA	0	0	1	1	1	1	0	0	0	0	0	0
1	LOC100569170	mRNA	WNT1-inducible-signaling pathway protein 2 isoform X3', 'protein CYR61 isoform X1', 'protein CYR61 isoform X2'	FBgn0052183	Ccn	CG32183	Ccn	0	0	0	0	0	1	0	0	0	0	0	0
1	LOC100569185	mRNA	uncharacterized protein LOC100569185	NA	NA	NA	NA	0	0	0	0	1	1	0	0	0	0	0	0
1	LOC100569199	mRNA	inhibin beta chain	FBgn0024913	Actbeta	CG11062	Activin-beta	0	0	1	0	0	1	0	0	0	0	0	0
1	LOC100569203	mRNA	adhesion G protein-coupled receptor E3-like	NA	NA	NA	NA	0	0	0	0	1	1	0	0	0	0	0	0
1	LOC100569214	mRNA	protein unc-93 homolog A	FBgn0023524	CG3078	CG3078	no_fullname	0	0	0	0	0	1	0	0	0	0	0	0
1	LOC100569242	mRNA	protein decapentaplegic	FBgn0039914	mav	CG1901	maverick	0	1	0	0	0	0	0	0	0	0	0	0
1	LOC100569275	mRNA	netrin receptor UNC5C isoform X1', 'netrin receptor UNC5C isoform X2'	FBgn0034013	unc-5	CG8166	unc-5	0	0	0	0	0	1	0	0	0	0	0	0
1	LOC100569278	mRNA	tachykinins-like	NA	NA	NA	NA	0	1	0	0	0	0	0	0	0	0	0	0
1	LOC100569296	lncRNA	NA	NA	NA	NA	NA	0	0	0	0	0	0	0	0	0	0	1	0
1	LOC100569308	mRNA	putative phosphatidate phosphatase	FBgn0037166	CG11426	CG11426	no_fullname	1	1	0	1	1	0	0	0	0	0	0	0
1	LOC100569333	lncRNA	NA	NA	NA	NA	NA	0	1	0	0	0	0	0	0	0	0	0	0
1	LOC100569347	mRNA	netrin-B	FBgn0015773	NetA	CG18657	Netrin-A	0	0	0	0	0	1	0	0	0	0	0	0
1	LOC100569360	mRNA	facilitated trehalose transporter Tret1	FBgn0034909	CG4797	CG4797	no_fullname	0	0	1	0	0	0	0	0	0	0	0	0
1	LOC100569371	mRNA	uncharacterized protein LOC100569371	NA	NA	NA	NA	0	0	0	0	0	1	0	0	0	0	0	0
1	LOC100569394	mRNA	uncharacterized protein LOC100569394	NA	NA	NA	NA	0	1	0	1	1	1	0	0	0	0	0	0
1	LOC100569442	mRNA	tRNA pseudouridine synthase-like 1	FBgn0083976	CG34140	CG34140	no_fullname	1	1	1	1	1	1	0	0	0	0	0	0
1	LOC100569446	mRNA	uncharacterized protein LOC100569446 isoform X1', 'uncharacterized protein LOC100569446 isoform X2'	NA	NA	NA	NA	0	0	0	0	1	0	0	0	0	0	0	0
1	LOC100569457	mRNA	zinc finger protein 43	NA	NA	NA	NA	1	0	0	0	0	1	0	0	0	0	0	0
1	LOC100569473	mRNA	uncharacterized protein LOC100569473	NA	NA	NA	NA	0	0	0	0	0	0	0	0	0	1	0	0
1	LOC100569484	mRNA	sushi, von Willebrand factor type A, EGF and pentraxin domain-containing protein 1	FBgn0011828	Pxn	CG12002	Peroxidasin	1	0	0	0	1	0	0	0	0	0	0	0
1	LOC100569497	mRNA	uncharacterized protein LOC100569497 isoform X1', 'uncharacterized protein LOC100569497 isoform X2', 'uncharacterized protein LOC100569497 isoform X3'	NA	NA	NA	NA	1	0	0	0	0	0	0	0	0	0	1	0
1	LOC100569509	mRNA	ABC transporter G family member 23	FBgn0053970	CG33970	CG33970	no_fullname	0	1	1	0	0	1	0	0	0	0	1	0
1	LOC100569521	lncRNA	NA	NA	NA	NA	NA	1	1	1	1	1	1	0	0	0	0	0	0
1	LOC100569533	mRNA	uncharacterized protein LOC100569533	NA	NA	NA	NA	1	0	1	0	0	0	0	0	0	0	0	0
1	LOC100569548	mRNA	limulus clotting factor C-like	FBgn0038211	CG9649	CG9649	no_fullname	1	0	1	0	1	1	0	0	0	0	0	0
1	LOC100569557	mRNA	protein dead ringer homolog	FBgn0004795	retn	CG5403	retained	0	0	1	0	0	1	0	0	0	0	0	0
1	LOC100569563	mRNA	uncharacterized protein LOC100569563	NA	NA	NA	NA	0	1	0	0	0	0	0	0	0	0	0	0
1	LOC100569570	mRNA	transformation/transcription domain-associated protein	FBgn0053554	Nipped-A	CG33554	Nipped-A	0	0	0	0	0	1	0	0	0	0	0	0
1	LOC100569578	mRNA	NA	NA	NA	NA	NA	0	0	1	0	0	0	0	0	0	0	0	0
1	LOC100569581	mRNA	uncharacterized protein LOC100569581 isoform X1', 'uncharacterized protein LOC100569581 isoform X2', 'uncharacterized protein LOC100569581 isoform X3'	FBgn0086655	jing	CG9397	jing	0	0	1	0	1	1	0	0	0	0	0	0
1	LOC100569590	mRNA	uncharacterized protein LOC100569590	NA	NA	NA	NA	0	0	0	0	1	0	0	0	0	0	0	0
1	LOC100569598	mRNA	uncharacterized protein LOC100569598 isoform X1', 'uncharacterized protein LOC100569598 isoform X2'	FBgn0053143	CG33143	CG33143	no_fullname	0	0	0	0	0	1	0	0	0	0	0	0
1	LOC100569600	mRNA	putative glycine-rich cell wall structural protein 1	NA	NA	NA	NA	0	0	0	0	1	0	0	0	0	0	0	0
1	LOC100569605	mRNA	elongation of very long chain fatty acids protein 4-like isoform X1', 'elongation of very long chain fatty acids protein 4-like isoform X2'	FBgn0052072	Elo68alpha	CG32072	Elongase 68alpha	0	1	0	0	0	0	0	0	0	0	0	0
1	LOC100569638	mRNA	kynurenine/alpha-aminoadipate aminotransferase, mitochondrial	NA	NA	NA	NA	0	0	0	0	1	1	0	0	0	0	0	0
1	LOC100569644	mRNA	uncharacterized protein LOC100569644	NA	NA	NA	NA	0	0	0	0	0	1	0	0	0	0	0	0
1	LOC100569647	mRNA	probable G-protein coupled receptor 158 isoform X1', 'probable G-protein coupled receptor 158 isoform X2'	FBgn0051660	smog	CG31660	smog	0	0	0	0	1	1	0	0	0	0	0	0
1	LOC100569649	mRNA	ubiquitin-like-specific protease 1	NA	NA	NA	NA	0	0	0	0	0	1	0	0	0	0	0	0
1	LOC100569658	mRNA	uncharacterized protein LOC100569658 isoform X1', 'uncharacterized protein LOC100569658 isoform X2'	FBgn0050089	CG30089	CG30089	no_fullname	0	1	1	1	1	1	0	0	0	0	0	0
1	LOC100569669	mRNA	uncharacterized protein LOC100569669 isoform X1', 'uncharacterized protein LOC100569669 isoform X2'	NA	NA	NA	NA	0	0	1	0	1	0	0	0	0	0	0	0
1	LOC100569674	mRNA	ribonucleoside-diphosphate reductase large subunit isoform X1', 'ribonucleoside-diphosphate reductase large subunit isoform X2'	FBgn0011703	RnrL	CG5371	Ribonucleoside diphosphate reductase large subunit	0	1	1	0	1	1	0	0	0	0	0	0
1	LOC100569707	mRNA	glycine-rich RNA-binding protein 2-like isoform X2', 'keratin, type II cytoskeletal 1-like isoform X1'	NA	NA	NA	NA	0	0	0	0	0	1	0	0	0	0	0	0
1	LOC100569730	mRNA	eukaryotic translation initiation factor 4 gamma 3	FBgn0010488	NAT1	CG3845	NAT1	1	1	1	1	1	1	0	0	0	0	0	0
1	LOC100569748	mRNA	uncharacterized protein LOC100569748	NA	NA	NA	NA	0	0	0	0	1	0	0	0	0	0	1	0
1	LOC100569758	mRNA	uncharacterized protein LOC100569758	NA	NA	NA	NA	0	0	0	1	0	0	0	0	0	0	0	0
1	LOC100569780	mRNA	zinc finger MYM-type protein 1-like	NA	NA	NA	NA	0	0	1	0	0	1	0	0	0	0	0	0
1	LOC100569792	mRNA	serine/arginine-rich splicing factor 4	NA	NA	NA	NA	1	1	1	0	0	1	0	0	0	0	0	0
1	LOC100569802	mRNA	uncharacterized protein LOC100569802	NA	NA	NA	NA	1	1	0	0	1	1	0	0	1	0	0	0
1	LOC100569803	mRNA	uncharacterized protein LOC100569803 isoform X1', 'uncharacterized protein LOC100569803 isoform X2'	NA	NA	NA	NA	0	0	1	0	0	0	0	0	0	0	0	0
1	LOC100569819	mRNA	uncharacterized protein LOC100569819	NA	NA	NA	NA	0	0	1	0	0	1	0	0	0	0	0	0
1	LOC100569853	mRNA	uncharacterized protein LOC100569853	NA	NA	NA	NA	0	1	0	0	0	0	0	0	0	0	0	0
1	LOC100569867	mRNA	uncharacterized protein LOC100569867	NA	NA	NA	NA	0	0	1	1	1	1	0	0	0	0	0	0
1	LOC100569873	mRNA	RNA-binding protein 41	NA	NA	NA	NA	1	0	0	0	0	0	0	0	0	0	0	0
1	LOC100569875	mRNA	uncharacterized protein LOC100569875	NA	NA	NA	NA	0	0	1	1	1	1	0	0	0	0	0	0
1	LOC100569878	mRNA	uncharacterized protein LOC100569878	NA	NA	NA	NA	1	1	1	1	1	1	0	0	0	0	0	0
1	LOC100569905	mRNA	serine/threonine-protein kinase pakG	NA	NA	NA	NA	0	1	1	0	1	1	0	1	0	0	0	0
1	LOC100569955	mRNA	uncharacterized protein LOC100569955 isoform X1', 'uncharacterized protein LOC100569955 isoform X2', 'uncharacterized protein LOC100569955 isoform X3'	NA	NA	NA	NA	1	1	0	0	0	0	0	0	0	0	1	0
1	LOC100569956	mRNA	alpha-1D adrenergic receptor-like	FBgn0004168	5-HT1A	CG16720	5-hydroxytryptamine (serotonin) receptor 1A	0	0	0	0	0	1	0	0	0	0	0	0
1	LOC100569965	mRNA	DNA-dependent protein kinase catalytic subunit isoform X1', 'DNA-dependent protein kinase catalytic subunit isoform X2'	FBgn0021796	Tor	CG5092	Target of rapamycin	1	0	0	0	0	0	0	0	0	0	0	0
1	LOC100569970	mRNA	uncharacterized protein LOC100569970	FBgn0029720	CG3009	CG3009	no_fullname	0	0	1	0	0	0	0	0	0	0	0	0
1	LOC100569971	mRNA	protein FAM166B-like	NA	NA	NA	NA	0	1	0	0	0	0	0	0	0	0	0	0
1	LOC100569973	mRNA	uncharacterized protein LOC100569973	NA	NA	NA	NA	1	1	1	0	0	1	0	0	0	0	0	0
1	LOC100569974	mRNA	zinc finger protein 525	FBgn0020309	crol	CG14938	crooked legs	0	0	0	0	0	1	0	0	0	0	0	0
1	LOC100569993	mRNA	uncharacterized protein LOC100569993	NA	NA	NA	NA	1	0	1	0	0	1	0	0	0	0	0	0
1	LOC100569994	mRNA	uncharacterized protein LOC100569994	NA	NA	NA	NA	0	0	0	0	1	0	0	0	0	0	0	0
1	LOC100570002	mRNA	nucleosomal histone kinase 1	FBgn0027889	ball	CG6386	ballchen	0	0	0	0	0	1	0	0	0	0	0	0
1	LOC100570020	mRNA	uncharacterized protein LOC100570020	NA	NA	NA	NA	0	0	1	0	0	1	0	0	0	0	0	0
1	LOC100570021	mRNA	neuropeptide SIFamide receptor-like	FBgn0038880	SIFaR	CG10823	SIFamide receptor	0	0	0	0	0	1	0	0	0	0	0	0
1	LOC100570035	mRNA	kelch-like protein 20	FBgn0001301	kel	CG7210	kelch	0	1	0	0	0	0	0	0	0	0	0	0
1	LOC100570050	mRNA	uncharacterized protein LOC100570050	FBgn0051720	mthl15	CG31720	methuselah-like 15	0	1	0	0	1	0	0	0	0	0	0	0
1	LOC100570086	mRNA	AP-3 complex subunit sigma-1	FBgn0003008	or	CG3029	orange	0	0	0	0	0	1	0	0	0	0	1	0
1	LOC100570101	mRNA	nose resistant to fluoxetine protein 6-like	FBgn0260006	drd	CG33968	drop dead	0	0	0	0	1	0	0	0	0	0	0	0
1	LOC100570104	mRNA	SHC-transforming protein 1	FBgn0015296	Shc	CG3715	SHC-adaptor protein	0	0	0	0	1	0	0	0	0	0	0	0
1	LOC100570118	mRNA	uncharacterized protein LOC100570118	NA	NA	NA	NA	1	0	0	0	0	0	0	0	0	0	0	0
1	LOC100570129	mRNA	uncharacterized protein LOC100570129 isoform X1', 'uncharacterized protein LOC100570129 isoform X2'	NA	NA	NA	NA	0	0	0	0	0	1	0	0	0	0	0	0
1	LOC100570135	mRNA	uncharacterized protein LOC100570135 isoform X1', 'uncharacterized protein LOC100570135 isoform X2'	NA	NA	NA	NA	0	0	0	1	0	0	0	0	0	0	0	0
1	LOC100570154	mRNA	putative leucine-rich repeat-containing protein DDB_G0290503	NA	NA	NA	NA	1	1	1	0	0	1	0	0	0	0	0	0
1	LOC100570172	mRNA	skin secretory protein xP2	NA	NA	NA	NA	0	1	1	0	1	1	0	0	0	0	0	0
1	LOC100570184	mRNA	nose resistant to fluoxetine protein 6 isoform X1', 'nose resistant to fluoxetine protein 6 isoform X2', 'nose resistant to fluoxetine protein 6 isoform X3'	FBgn0031034	CG14205	CG14205	no_fullname	0	0	1	0	0	1	0	0	0	0	0	1
1	LOC100570215	mRNA	baculoviral IAP repeat-containing protein 3	NA	NA	NA	NA	0	0	1	0	0	0	0	0	0	0	0	0
1	LOC100570224	mRNA	RNA polymerase II-associated protein 1	FBgn0052104	CG32104	CG32104	no_fullname	0	0	1	0	0	0	0	0	0	0	0	0
1	LOC100570241	mRNA	alkaline phosphatase, tissue-nonspecific isozyme-like	FBgn0033423	Alp6	CG1809	Alkaline phosphatase 6	0	0	0	0	1	0	0	0	0	0	0	0
1	LOC100570259	mRNA	transmembrane protein 39A	FBgn0033899	CG13016	CG13016	no_fullname	0	0	1	0	0	0	0	0	0	0	0	0
1	LOC100570273	mRNA	uncharacterized protein LOC100570273 isoform X1', 'uncharacterized protein LOC100570273 isoform X2'	FBgn0017561	Ork1	CG1615	Open rectifier K[+] channel 1	0	0	0	0	1	0	0	0	0	0	0	0
1	LOC100570328	mRNA	TRAF3-interacting protein 1	NA	NA	NA	NA	1	0	1	0	0	1	0	0	0	0	0	0
1	LOC100570340	mRNA	ribosomal protein S6 kinase alpha-2-like	FBgn0262866	S6kII	CG17596	Ribosomal protein S6 kinase II	0	0	0	0	1	0	0	0	0	0	0	0
1	LOC100570364	mRNA	uncharacterized protein LOC100570364	FBgn0033028	hrm	CG11665	hermes	0	1	1	0	1	1	0	0	0	0	0	0
1	LOC100570371	mRNA	uncharacterized protein LOC100570371	NA	NA	NA	NA	0	0	1	0	1	0	0	0	0	0	0	0
1	LOC100570389	mRNA	uncharacterized protein LOC100570389	NA	NA	NA	NA	0	0	1	0	0	0	0	0	0	0	0	0
1	LOC100570412	mRNA	kelch-like protein 2	FBgn0001301	kel	CG7210	kelch	0	0	0	0	0	1	0	0	0	0	0	0
1	LOC100570454	mRNA	uncharacterized protein LOC100570454	NA	NA	NA	NA	0	0	1	0	0	0	0	0	0	0	0	0
1	LOC100570504	mRNA	uncharacterized protein LOC100570504	NA	NA	NA	NA	0	0	1	0	0	0	0	0	0	0	0	0
1	LOC100570518	mRNA	uncharacterized protein LOC100570518	FBgn0036680	Cpr73D	CG9665	Cuticular protein 73D	0	1	1	0	1	1	0	0	0	0	0	0
1	LOC100570521	mRNA	gamma-tubulin complex component 4	FBgn0026431	Grip75	CG6176	Grip75	1	1	1	1	0	1	0	0	0	0	0	0
1	LOC100570538	mRNA	probable G-protein coupled receptor Mth-like 3	FBgn0030766	mthl1	CG4521	methuselah-like 1	0	0	1	0	0	1	0	0	0	0	0	0
1	LOC100570548	mRNA	hemicentin-2-like	FBgn0034286	dpr13	CG33996	defective proboscis extension response 13	0	0	0	0	0	1	0	0	0	0	0	0
1	LOC100570553	mRNA	aminopeptidase N	FBgn0039656	CG11951	CG11951	no_fullname	0	0	1	0	1	0	0	0	0	0	0	0
1	LOC100570568	mRNA	putative zinc finger protein 840 isoform X1', 'putative zinc finger protein 840 isoform X2'	NA	NA	NA	NA	0	0	0	0	0	1	0	0	0	0	0	0
1	LOC100570601	mRNA	uncharacterized protein LOC100570601	NA	NA	NA	NA	0	1	1	0	0	1	0	0	0	0	1	0
1	LOC100570602	mRNA	uncharacterized protein LOC100570602	NA	NA	NA	NA	0	0	0	1	0	0	0	0	0	0	0	0
1	LOC100570658	mRNA	uncharacterized protein LOC100570658	NA	NA	NA	NA	0	0	0	0	0	1	0	0	0	0	0	0
1	LOC100570668	mRNA	MAP3K12-binding inhibitory protein 1 isoform X1', 'MAP3K12-binding inhibitory protein 1 isoform X2'	NA	NA	NA	NA	0	0	0	0	1	0	0	0	0	0	0	0
1	LOC100570692	mRNA	glucose dehydrogenase FAD, quinone-like	FBgn0030598	CG9503	CG9503	no_fullname	0	0	0	0	1	0	0	0	0	0	0	0
1	LOC100570719	mRNA	uncharacterized protein LOC100570719	FBgn0020294	ko	CG10573	knockout	0	0	0	1	0	0	0	0	0	0	0	0
1	LOC100570722	mRNA	major facilitator superfamily domain-containing protein 6-A isoform X1', 'major facilitator superfamily domain-containing protein 6-A isoform X2'	FBgn0036191	Sugb	CG7334	Sugar baby	0	1	1	0	0	0	0	0	0	0	0	0
1	LOC100570729	mRNA	zinc finger CCHC domain-containing protein 7	NA	NA	NA	NA	0	1	1	0	1	1	0	0	0	0	0	0
1	LOC100570766	mRNA	uncharacterized protein LOC100570766	NA	NA	NA	NA	0	1	1	0	0	0	0	0	0	0	0	0
1	LOC100570773	mRNA	dnaJ homolog subfamily C member 30, mitochondrial, partial	FBgn0037544	CG11035	CG11035	no_fullname	1	1	0	1	1	0	0	0	0	0	0	0
1	LOC100570811	mRNA	uncharacterized protein LOC100570811	NA	NA	NA	NA	0	0	0	0	0	1	0	0	0	0	0	0
1	LOC100570812	mRNA	uncharacterized protein LOC100570812 isoform X1', 'uncharacterized protein LOC100570812 isoform X2', 'uncharacterized protein LOC100570812 isoform X3'	NA	NA	NA	NA	0	0	0	1	1	1	0	0	0	0	0	0
1	LOC100570816	mRNA	cell division control protein 48 homolog B	FBgn0035443	CG12010	CG12010	no_fullname	1	0	0	0	1	1	0	0	0	0	0	0
1	LOC100570827	lncRNA	NA	NA	NA	NA	NA	0	1	0	0	0	0	0	0	0	0	0	0
1	LOC100570863	mRNA	uncharacterized protein LOC100570863 isoform X1', 'uncharacterized protein LOC100570863 isoform X2'	FBgn0086679	p	CG9770	pink	1	1	1	1	0	1	0	0	0	0	0	0
1	LOC100570891	mRNA	uncharacterized protein LOC100570891	NA	NA	NA	NA	1	1	1	1	0	1	0	0	0	0	0	0
1	LOC100570917	mRNA	mitochondrial cardiolipin hydrolase-like	NA	NA	NA	NA	1	1	1	0	0	0	0	0	0	0	0	0
1	LOC100570921	mRNA	uncharacterized protein LOC100570921	NA	NA	NA	NA	1	0	0	0	0	0	0	0	0	0	0	0
1	LOC100570961	mRNA	transformation/transcription domain-associated protein isoform X1', 'transformation/transcription domain-associated protein isoform X2'	FBgn0053554	Nipped-A	CG33554	Nipped-A	1	0	1	1	1	1	0	0	0	0	0	0
1	LOC100570989	mRNA	uncharacterized protein LOC100570989 isoform X1', 'uncharacterized protein LOC100570989 isoform X2'	NA	NA	NA	NA	0	0	1	0	1	1	0	0	0	0	0	0
1	LOC100571001	lncRNA	NA	NA	NA	NA	NA	1	0	0	0	0	0	0	0	0	0	0	0
1	LOC100571080	mRNA	52 kDa repressor of the inhibitor of the protein kinase-like isoform X1', '52 kDa repressor of the inhibitor of the protein kinase-like isoform X2'	NA	NA	NA	NA	0	0	0	0	1	0	0	0	0	0	0	0
1	LOC100571084	mRNA	uncharacterized protein MAL13P1.304 isoform X1', 'uncharacterized protein MAL13P1.304 isoform X2'	NA	NA	NA	NA	1	0	1	0	0	1	0	0	0	0	0	0
1	LOC100571091	mRNA	LOW QUALITY PROTEIN: proton channel OtopLc-like	FBgn0259150	OtopLc	CG42265	Otopetrin-like c	0	0	0	0	1	1	0	0	0	0	0	0
1	LOC100571100	mRNA	probable serine/threonine-protein kinase DDB_G0283337	NA	NA	NA	NA	1	0	1	0	0	0	0	0	0	0	0	0
1	LOC100571138	mRNA	cyclic AMP-dependent transcription factor ATF-6 alpha	NA	NA	NA	NA	1	1	1	1	1	1	0	0	0	0	0	0
1	LOC100571145	mRNA	protein-cysteine N-palmitoyltransferase Rasp	FBgn0024194	rasp	CG11495	rasp	0	0	0	0	0	1	0	0	0	0	0	0
1	LOC100571155	mRNA	transcription factor Dp-1	FBgn0011763	Dp	CG4654	DP transcription factor	0	0	1	0	0	0	0	0	0	0	0	0
1	LOC100571160	mRNA	uncharacterized protein LOC100571160	NA	NA	NA	NA	0	0	1	0	1	1	0	0	0	0	0	0
1	LOC100571166	mRNA	uncharacterized protein LOC100571166	NA	NA	NA	NA	0	0	0	0	0	1	0	0	0	0	0	0
1	LOC100571167	mRNA	zinc finger protein chinmo	FBgn0086758	chinmo	CG31666	Chronologically inappropriate morphogenesis	0	0	1	0	1	0	0	1	0	0	0	0
1	LOC100571173	mRNA	uncharacterized protein LOC100571173	NA	NA	NA	NA	0	0	1	0	0	0	0	0	0	0	0	0
1	LOC100571182	mRNA	uncharacterized protein LOC100571182	NA	NA	NA	NA	0	0	0	0	1	0	0	0	0	0	0	0
1	LOC100571189	mRNA	uncharacterized protein LOC100571189 isoform X1', 'uncharacterized protein LOC100571189 isoform X2'	NA	NA	NA	NA	0	0	0	0	0	1	1	0	1	0	1	1
1	LOC100571193	mRNA	monoacylglycerol lipase ABHD12 isoform X1', 'monoacylglycerol lipase ABHD12 isoform X2', 'monoacylglycerol lipase ABHD12 isoform X3'	FBgn0034419	CG15111	CG15111	no_fullname	0	1	0	0	0	0	0	0	0	0	0	0
1	LOC100571237	mRNA	uncharacterized protein LOC100571237	NA	NA	NA	NA	0	0	1	0	0	0	0	0	0	0	0	0
1	LOC100571242	mRNA	regulator of MON1-CCZ1 complex	NA	NA	NA	NA	1	0	0	0	0	0	0	0	0	0	0	0
1	LOC100571243	mRNA	gamma-glutamyl hydrolase A-like precursor	FBgn0263607	l(3)72Dp	CG32155	lethal (3) 72Dp	0	1	1	0	1	0	0	0	0	0	0	0
1	LOC100571246	lncRNA	NA	NA	NA	NA	NA	0	0	1	0	0	0	0	0	0	0	0	0
1	LOC100571250	mRNA	cytochrome c oxidase assembly factor 7 homolog	FBgn0039965	Coa7	CG13865	Cytochrome c oxidase assembly factor 7	0	0	0	0	1	1	0	0	0	0	0	0
1	LOC100571270	mRNA	uncharacterized protein LOC100571270	FBgn0038953	CG18596	CG18596	no_fullname	0	0	1	1	0	1	0	0	0	0	0	0
1	LOC100571273	mRNA	uncharacterized protein LOC100571273 isoform X1', 'uncharacterized protein LOC100571273 isoform X2'	FBgn0034650	NC2alpha	CG10318	Negative Cofactor 2alpha	0	1	0	0	1	0	0	0	0	0	0	0
1	LOC100571277	mRNA	maestro heat-like repeat-containing protein family member 1	FBgn0040236	c11.1	CG12132	c11.1	1	1	1	1	1	1	0	0	0	0	0	0
1	LOC100571300	mRNA	uncharacterized protein LOC100571300	FBgn0005612	Sox14	CG3090	Sox box protein 14	0	0	1	0	0	1	0	0	0	0	0	0
1	LOC100571306	mRNA	peptidyl-prolyl cis-trans isomerase B-like	NA	NA	NA	NA	0	0	0	0	1	0	0	1	0	0	0	0
1	LOC100571322	mRNA	aromatic-L-amino-acid decarboxylase-like	FBgn0000422	Ddc	CG10697	Dopa decarboxylase	0	0	0	0	0	1	0	0	0	0	0	0
1	LOC100571359	mRNA	DALR anticodon-binding domain-containing protein 3	NA	NA	NA	NA	1	1	1	1	0	1	0	0	0	0	0	0
1	LOC100571413	mRNA	uncharacterized protein LOC100571413	NA	NA	NA	NA	1	1	1	1	1	1	0	0	0	0	0	0
1	LOC100571458	lncRNA	NA	NA	NA	NA	NA	1	0	1	1	0	1	0	0	0	0	0	0
1	LOC100571489	mRNA	uncharacterized protein LOC100571489	NA	NA	NA	NA	1	1	1	1	1	1	0	0	1	0	1	0
1	LOC100571495	lncRNA	NA	NA	NA	NA	NA	0	0	1	0	0	0	0	0	0	0	0	0
1	LOC100571496	mRNA	uncharacterized protein LOC100571496	NA	NA	NA	NA	0	0	1	0	0	1	0	0	0	0	0	0
1	LOC100571531	mRNA	uncharacterized protein LOC100571531	FBgn0036958	CG17233	CG17233	no_fullname	1	1	1	0	1	1	0	0	0	0	0	0
1	LOC100571572	mRNA	uncharacterized protein LOC100571572	NA	NA	NA	NA	0	0	1	0	0	0	0	0	0	0	0	0
1	LOC100571574	mRNA	uncharacterized protein LOC100571574	NA	NA	NA	NA	0	0	0	0	1	1	0	0	0	0	0	0
1	LOC100571592	mRNA	apoptotic protease-activating factor 1	NA	NA	NA	NA	1	1	1	1	1	1	0	0	0	0	0	0
1	LOC100571594	mRNA	uncharacterized protein LOC100571594	NA	NA	NA	NA	0	0	1	0	0	0	0	0	0	0	0	0
1	LOC100571600	mRNA	ABC transporter G family member 20	FBgn0039594	snu	CG9990	snustorr	0	1	1	0	1	1	0	0	0	0	0	0
1	LOC100571625	mRNA	uncharacterized protein LOC100571625	NA	NA	NA	NA	1	0	0	0	1	0	0	0	0	0	0	0
1	LOC100571640	mRNA	G-protein coupled receptor Mth	FBgn0035132	mthl10	CG17061	methuselah-like 10	0	0	1	1	0	1	0	0	0	0	0	0
1	LOC100571703	mRNA	uncharacterized protein LOC100571703	NA	NA	NA	NA	0	0	0	0	0	1	0	0	1	0	0	0
1	LOC100571721	mRNA	factor VIII intron 22 protein	NA	NA	NA	NA	1	1	1	0	0	0	0	0	0	0	0	0
1	LOC100571724	mRNA	uncharacterized protein LOC100571724 isoform X1', 'uncharacterized protein LOC100571724 isoform X2'	NA	NA	NA	NA	0	0	1	0	0	1	0	0	0	0	0	0
1	LOC100571749	mRNA	uncharacterized protein LOC100571749 isoform X1', 'uncharacterized protein LOC100571749 isoform X2', 'uncharacterized protein LOC100571749 isoform X3'	NA	NA	NA	NA	0	0	0	1	1	1	0	0	0	0	0	0
1	LOC100571760	mRNA	uncharacterized protein LOC100571760	NA	NA	NA	NA	0	1	0	1	1	1	0	0	0	0	0	0
1	LOC100571773	mRNA	ubiquitin carboxyl-terminal hydrolase 3	FBgn0013717	not	CG4166	non-stop	0	0	1	0	1	1	0	0	0	0	0	0
1	LOC100571776	mRNA	uncharacterized protein LOC100571776	NA	NA	NA	NA	0	0	1	0	1	1	0	0	0	0	0	0
1	LOC100571832	mRNA	probable serine/threonine-protein kinase DDB_G0282963 isoform X1', 'probable serine/threonine-protein kinase DDB_G0282963 isoform X2'	NA	NA	NA	NA	0	0	1	0	0	0	0	0	0	0	0	0
1	LOC100571875	mRNA	frataxin homolog, mitochondrial isoform X1', 'uncharacterized protein LOC100571875 isoform X2'	FBgn0030092	fh	CG8971	frataxin	1	1	1	1	1	0	0	0	0	0	0	0
1	LOC100571880	mRNA	CAAX prenyl protease 1 homolog	FBgn0034176	ste24a	CG9000	prenyl protease type I	0	0	1	0	0	0	0	0	0	0	0	0
1	LOC100571906	mRNA	uncharacterized protein LOC100571906 isoform X1', 'uncharacterized protein LOC100571906 isoform X2'	NA	NA	NA	NA	0	1	0	0	1	0	0	0	0	0	0	0
1	LOC100571917	mRNA	colorectal mutant cancer protein	NA	NA	NA	NA	0	0	1	0	1	0	0	0	0	0	0	0
1	LOC100571928	mRNA	uncharacterized protein LOC100571928	NA	NA	NA	NA	0	0	0	0	1	0	0	0	0	0	0	0
1	LOC100571929	mRNA	uncharacterized protein LOC100571929	NA	NA	NA	NA	0	1	0	0	0	0	0	0	0	0	0	0
1	LOC100571948	mRNA	LOW QUALITY PROTEIN: protein AATF-like, partial	FBgn0031851	Aatf	CG11188	Apoptosis antagonizing transcription factor	0	1	0	0	0	0	0	0	0	0	0	0
1	LOC100571961	mRNA	uncharacterized protein LOC100571961	NA	NA	NA	NA	0	0	1	1	1	1	0	0	0	0	0	0
1	LOC100571986	mRNA	uncharacterized protein LOC100571986	NA	NA	NA	NA	1	0	0	0	1	1	0	0	0	0	0	0
1	LOC100572024	lncRNA	NA	NA	NA	NA	NA	0	0	0	0	0	0	0	0	0	0	1	0
1	LOC100572035	mRNA	uncharacterized protein LOC100572035	NA	NA	NA	NA	1	1	1	1	1	1	0	0	0	0	0	0
1	LOC100572076	mRNA	uncharacterized protein LOC100572076 isoform X1', 'uncharacterized protein LOC100572076 isoform X2', 'uncharacterized protein LOC100572076 isoform X3'	NA	NA	NA	NA	0	0	0	0	1	0	0	0	0	0	0	0
1	LOC100572096	mRNA	uncharacterized protein LOC100572096	NA	NA	NA	NA	0	0	0	0	1	0	0	0	0	0	0	0
1	LOC100572108	mRNA	uncharacterized protein LOC100572108, partial	NA	NA	NA	NA	1	1	1	0	1	0	0	0	0	0	0	0
[truncated: 3,742 more rows]

## Sheet: Embryos_6 clusters
Transcriptomic bases of sex loss in the pea aphid
Huguet M.D., Robin S., Hudaverdian S., Tanguy S., Leterme-Prunier N., Cloteau R., Baulande S., Legoix-Né P., Legeai F., Simon J.-C., Jaquiéry J., Tagu D. and Le Trionnaire G.*
* Corresponding author: gael.le-trionnaire@inrae.fr
Table S6 – Clustering analysis in heads and in embryos
Clusters	Gene.id (A. pisum)	Type of Gene	Description (A. pisum)	Gene.id (D. melanogaster)	Symbol (D. melanogaster)	Annotation (D. melanogaster)	Description (D. melanogaster)	CP_e17 (SD vs. LD)	CP_e18 (SD vs. LD)	OP_e17 (SD vs. LD)	OP_e18 (SD vs. LD)	LD_e17 (CP vs. OP)	LD_e18 (CP vs. OP)	SD_e17 (CP vs. OP)	SD_e18 (CP vs. OP)
1	14-3-3zeta	mRNA	14-3-3 protein zeta', '14-3-3 protein zeta isoform X1'	FBgn0004907	14-3-3zeta	CG17870	14-3-3zeta	0	1	1	0	0	0	0	0
1	AANAT2	mRNA	arylalkylamine N-acetyltransferase-like', 'arylalkylamine N-acetyltransferase-like isoform X1', 'arylalkylamine N-acetyltransferase-like isoform X2'	FBgn0019643	AANAT1	CG3318	Arylalkylamine N-acetyltransferase 1	0	1	0	0	0	0	0	0
1	Acp1	mRNA	acid phosphatase 1, soluble	FBgn0040076	primo-2	CG33747	primo-2	0	0	1	0	0	0	0	0
1	ACYPI001297	mRNA	uncharacterized protein LOC100575423	NA	NA	NA	NA	1	0	1	0	0	0	0	0
1	ACYPI21874	mRNA	uncharacterized protein LOC100575480', 'uncharacterized protein LOC100575480 isoform X1'	NA	NA	NA	NA	1	1	0	0	0	0	0	0
1	ACYPI22208	mRNA	uncharacterized protein LOC100572942', 'uncharacterized protein LOC100572942 isoform X1'	NA	NA	NA	NA	0	0	1	0	0	0	0	0
1	ACYPI22560	mRNA	uncharacterized protein LOC100574420	NA	NA	NA	NA	0	0	1	0	0	0	0	0
1	ACYPI24610	mRNA	uncharacterized protein LOC100571238	NA	NA	NA	NA	0	0	1	0	1	0	0	0
1	ACYPI25200	mRNA	uncharacterized protein LOC100572800', 'uncharacterized protein LOC100572800 isoform X1'	NA	NA	NA	NA	0	0	1	0	0	0	0	0
1	ACYPI27127	mRNA	uncharacterized protein LOC100574241	NA	NA	NA	NA	0	0	1	0	0	0	0	0
1	ACYPI31358	mRNA	uncharacterized protein LOC100574411', 'uncharacterized protein LOC100574411 isoform X1'	NA	NA	NA	NA	1	1	1	1	0	1	1	1
1	ACYPI34021	mRNA	uncharacterized protein LOC103311794	NA	NA	NA	NA	1	1	1	0	0	1	0	0
1	ACYPI35400	mRNA	uncharacterized protein LOC100572680', 'uncharacterized protein LOC100572680 isoform X1'	FBgn0035944	CG5021	CG5021	no_fullname	0	0	1	0	0	0	0	0
1	ACYPI38901	mRNA	uncharacterized protein LOC100574210	FBgn0010438	mtSSB	CG4337	mitochondrial single stranded DNA-binding protein	0	1	1	0	0	1	0	0
1	ACYPI41887	mRNA	uncharacterized protein LOC100572529	NA	NA	NA	NA	0	0	1	0	1	0	0	0
1	ACYPI44516-2	mRNA	NA	NA	NA	NA	NA	1	1	1	0	0	0	1	0
1	ACYPI45001	mRNA	uncharacterized protein LOC100570716	NA	NA	NA	NA	0	0	1	0	0	0	1	0
1	ACYPI47916	mRNA	uncharacterized protein LOC100575320	NA	NA	NA	NA	0	1	1	0	0	1	0	1
1	ACYPI53166	mRNA	uncharacterized protein LOC100572976', 'uncharacterized protein LOC100572976 isoform X1'	NA	NA	NA	NA	1	0	1	0	0	0	0	0
1	ACYPI53853	mRNA	uncharacterized protein LOC100569988 isoform X1', 'uncharacterized protein LOC100569988 precursor'	NA	NA	NA	NA	1	0	1	0	0	0	0	0
1	ACYPI55558	mRNA	uncharacterized protein LOC100570235	NA	NA	NA	NA	1	0	1	0	0	0	0	0
1	ACYPI56194	mRNA	uncharacterized protein LOC100575257	FBgn0260648	Rrp40	CG31938	Ribosomal RNA processing 40	0	0	1	0	0	1	0	0
1	Ance-like	mRNA	angiotensin converting enzyme-like isoform X1', 'angiotensin converting enzyme-like precursor'	FBgn0012037	Ance	CG8827	Angiotensin converting enzyme	0	0	0	0	1	0	0	0
1	Apool	mRNA	apolipoprotein O-like', 'apolipoprotein O-like isoform X1'	NA	NA	NA	NA	1	0	1	0	0	0	0	0
1	Arl4a	mRNA	ADP-ribosylation factor-like 4A', 'ADP-ribosylation factor-like 4A isoform X1'	FBgn0039889	Arl4	CG2219	ADP ribosylation factor-like 4	0	0	1	0	0	0	0	0
1	Atg5	mRNA	Autophagy-specific gene 5	FBgn0029943	Atg5	CG1643	Autophagy-related 5	0	0	1	0	0	0	0	0
1	Atp5o	mRNA	ATP synthase, H+ transporting, mitochondrial F1 complex, O subunit', 'ATP synthase, H+ transporting, mitochondrial F1 complex, O subunit isoform X1'	FBgn0016691	ATPsynO	CG4307	ATP synthase, oligomycin sensitivity conferring protein	1	1	1	0	0	0	0	0
1	Atpcl	mRNA	ATP citrate lyase', 'ATP citrate lyase isoform X1'	FBgn0020236	ATPCL	CG8322	ATP citrate lyase	1	0	1	0	0	1	0	0
1	Atpsyn-beta	mRNA	ATP synthase subunit beta, mitochondrial	FBgn0010217	ATPsynbeta	CG11154	ATP synthase, beta subunit	0	0	1	0	0	0	0	0
1	Bic	mRNA	bicaudal	FBgn0000181	bic	CG3644	bicaudal	1	1	1	0	0	0	0	0
1	Blvrb	mRNA	flavin reductase	FBgn0037749	CG9471	CG9471	no_fullname	0	0	1	0	0	0	0	0
1	Bud13	mRNA	BUD13 homolog', 'BUD13 homolog isoform X1'	FBgn0039210	CG13625	CG13625	no_fullname	0	0	1	0	0	0	0	0
1	Catb-3483	mRNA	cathepsin B-3483 precursor	FBgn0030521	CtsB1	CG10992	Cathepsin B1	1	0	0	0	0	0	0	0
1	Catb-5880	mRNA	cathepsin B-5880 precursor	FBgn0030521	CtsB1	CG10992	Cathepsin B1	1	0	0	0	0	0	0	0
1	Ccdc25	mRNA	coiled-coil domain-containing protein 25 isoform 1', 'coiled-coil domain-containing protein 25 isoform 2'	FBgn0029929	CG4593	CG4593	no_fullname	0	0	1	0	0	0	0	0
1	Ccdc53	mRNA	WASH complex subunit CCDC53 homolog	FBgn0031979	CCDC53	CG7429	Coiled-coil domain containing 53	0	0	1	0	0	0	0	0
1	Cdc42	mRNA	cell division cycle 42	FBgn0010341	Cdc42	CG12530	Cdc42	0	0	1	0	0	0	0	0
1	cdk5	mRNA	cell division protein kinase 5	FBgn0013762	Cdk5	CG8203	Cyclin-dependent kinase 5	0	0	1	0	0	0	0	0
1	Cinp	mRNA	cyclin-dependent kinase 2-interacting protein	NA	NA	NA	NA	0	0	1	0	0	0	0	0
1	Cox10	mRNA	heme A:farnesyltransferase	FBgn0032222	CG5037	CG5037	no_fullname	1	0	0	0	0	0	0	0
1	cp14	mRNA	cuticular protein 14 precursor	NA	NA	NA	NA	0	0	1	0	1	0	0	0
1	cp15	mRNA	cuticular protein 15 precursor	NA	NA	NA	NA	1	0	1	0	0	0	0	0
1	cp18	mRNA	cuticular protein 18 precursor	NA	NA	NA	NA	0	0	1	0	0	0	0	0
1	cp36	mRNA	cuticular protein 36 precursor	NA	NA	NA	NA	0	0	1	0	0	0	0	0
1	cp39	mRNA	cuticular protein 39 precursor	NA	NA	NA	NA	0	0	1	0	0	0	0	0
1	cp45	mRNA	cuticular protein 45 precursor	NA	NA	NA	NA	0	0	1	0	1	0	0	0
1	cp58	mRNA	cuticular protein 58 precursor	FBgn0250833	CG34461	CG34461	no_fullname	1	0	1	0	0	0	0	0
1	cp7	mRNA	cuticular protein 7	NA	NA	NA	NA	0	0	1	0	0	0	0	0
1	cp70	mRNA	cuticular protein 70 isoform X1', 'cuticular protein 70 precursor'	FBgn0035281	Cpr62Bc	CG1919	Cuticular protein 62Bc	0	0	1	0	1	0	0	0
1	cp73	mRNA	cuticular protein 73	FBgn0250833	CG34461	CG34461	no_fullname	0	0	1	0	1	0	0	0
1	cp76	mRNA	cuticular protein 76 precursor	NA	NA	NA	NA	0	1	0	0	0	1	0	0
1	Cpap3-d2	mRNA	cuticular protein analogous to peritrophins 3-D2 precursor	NA	NA	NA	NA	1	0	1	0	0	0	0	0
1	Csl4	mRNA	exosomal core protein Csl4	FBgn0032346	Csl4	CG6249	Csl4	1	1	1	0	1	0	0	0
1	Cych	mRNA	cyclin H	FBgn0022936	CycH	CG7405	Cyclin H	0	1	1	0	0	0	0	0
1	Dap	mRNA	death-associated protein', 'death-associated protein isoform X1'	NA	NA	NA	NA	0	0	1	0	0	0	0	0
1	Dctn6	mRNA	dynactin subunit 6	FBgn0086446	DCTN6-p27	CG17347	Dynactin 6, p27 subunit	1	0	1	0	0	0	0	0
1	Denr	mRNA	density-regulated protein', 'density-regulated protein isoform X1'	FBgn0030802	DENR	CG9099	Density regulated protein	0	0	1	0	0	0	0	0
1	Det	mRNA	deterin isoform 1', 'deterin isoform 2'	NA	NA	NA	NA	0	0	1	0	0	0	0	0
1	dnd	mRNA	dead end	FBgn0038916	dnd	CG6560	dead end	0	0	1	0	0	0	0	0
1	Dtd1	mRNA	D-tyrosyl-tRNA(Tyr) deacylase 1', 'D-tyrosyl-tRNA(Tyr) deacylase 1 isoform X1'	FBgn0037898	Dtd	CG18643	D-aminoacyl-tRNA deacylase	0	0	1	0	1	0	0	0
1	Eff	mRNA	effete	FBgn0011217	eff	CG7425	effete	1	1	1	0	0	1	0	0
1	Eif3f	mRNA	eukaryotic translation initiation factor 3 subunit F	FBgn0037270	eIF3f1	CG9769	eukaryotic translation initiation factor 3 subunit f1	0	0	1	0	0	0	0	0
1	Eif3j	mRNA	eukaryotic translation initiation factor 3 subunit J	FBgn0027619	eIF3j	CG12131	eukaryotic translation initiation factor 3 subunit j	1	1	1	0	0	0	0	0
1	Eif3k	mRNA	eukaryotic translation initiation factor 3, subunit K	FBgn0034654	eIF3k	CG10306	eukaryotic translation initiation factor 3 subunit k	0	1	1	0	0	1	0	0
1	Elongin-c1	mRNA	elongin C-like	FBgn0266711	EloC	CG9291	Elongin C	1	1	1	0	0	0	0	0
1	Fib	mRNA	rRNA 2'-O-methyltransferase fibrillarin	FBgn0003062	Fib	CG9888	Fibrillarin	0	1	1	0	0	0	0	0
1	Gadd45gip1	mRNA	growth arrest and DNA-damage-inducible, gamma interacting protein 1	NA	NA	NA	NA	0	1	1	0	0	0	0	0
1	Gmpr2	mRNA	guanosine monophosphate reductase 2	FBgn0003204	ras	CG1799	raspberry	0	0	1	0	0	0	0	0
1	Gs2	mRNA	glutamine synthetase 2', 'glutamine synthetase 2 isoform X1', 'glutamine synthetase 2 isoform X2'	FBgn0001145	Gs2	CG1743	Glutamine synthetase 2	1	0	1	0	0	0	0	0
1	Hadh	mRNA	L-3-hydroxyacyl-Coenzyme A dehydrogenase	FBgn0028479	Mtpalpha	CG4389	Mitochondrial trifunctional protein alpha subunit	1	0	1	0	0	0	0	0
1	Hsc70-3	mRNA	heat shock protein cognate 3 isoform X1', 'heat shock protein cognate 3 precursor'	FBgn0001218	Hsc70-3	CG4147	Heat shock 70-kDa protein cognate 3	0	1	1	0	0	0	0	0
1	Ipps	mRNA	mitochondrial isoprenyl diphosphate synthase	FBgn0025373	Fpps	CG12389	Farnesyl pyrophosphate synthase	1	0	0	0	0	0	0	0
1	Jagn1	mRNA	protein jagunal homolog 1	FBgn0037374	jagn	CG10978	jagunal	0	0	1	0	1	0	0	0
1	Jhamt	mRNA	juvenile hormone acid methyltransferase', 'juvenile hormone acid methyltransferase isoform X1'	FBgn0028841	jhamt	CG17330	juvenile hormone acid methyltransferase	0	0	1	0	0	0	0	0
1	Jhbp	mRNA	juvenile hormone binding protein', 'juvenile hormone binding protein isoform X1'	FBgn0031143	CG1532	CG1532	no_fullname	0	0	1	0	0	0	0	0
1	Krr1	mRNA	KRR1 small subunit processome component homolog', 'KRR1 small subunit processome component homolog isoform X1'	FBgn0020305	dbe	CG4258	dribble	0	1	1	0	0	0	0	0
1	Lamtor1	mRNA	ragulator complex protein PDRO	NA	NA	NA	NA	0	0	1	0	0	0	0	0
1	LOC100144776	mRNA	ATP-dependent RNA helicase vasa	FBgn0283442	vas	CG46283	vasa	0	1	1	0	1	0	0	0
1	LOC100144797	mRNA	protein tyrosine phosphatase-like protein	FBgn0032394	Hacd1	CG6746	3-hydroxyacyl-CoA dehydratase 1	0	0	1	0	0	0	0	0
1	LOC100144801	mRNA	uncharacterized protein LOC100144801	FBgn0033608	CG13220	CG13220	no_fullname	1	1	1	1	0	0	0	0
1	LOC100144886	mRNA	cytochrome B5-like protein	FBgn0264294	Cyt-b5	CG2140	Cytochrome b5	1	1	1	0	0	0	0	0
1	LOC100144913	mRNA	diacetyl/L-xylulose reductase	FBgn0030968	CG7322	CG7322	no_fullname	0	0	1	0	1	0	0	1
1	LOC100145822	mRNA	actin related protein 1', 'actin related protein 1 isoform X1'	FBgn0000042	Act5C	CG4027	Actin 5C	0	1	1	0	0	0	0	0
1	LOC100145825	mRNA	mitochondrial malate dehydrogenase	FBgn0262559	Mdh2	CG7998	Malate dehydrogenase 2	1	0	0	0	0	0	0	0
1	LOC100145826	mRNA	phosphoglycerate mutase	FBgn0014869	Pglym78	CG1721	Phosphoglyceromutase 78	1	1	1	0	0	0	0	0
1	LOC100158660	mRNA	40S ribosomal protein S4	FBgn0011284	RpS4	CG11276	Ribosomal protein S4	0	1	1	0	0	0	0	0
1	LOC100158664	mRNA	cytochrome c1-like	FBgn0035600	Cyt-c1	CG4769	Cytochrome c1	1	0	0	0	0	0	0	0
1	LOC100158672	mRNA	NADH dehydrogenase ubiquinone flavoprotein 1, mitochondrial	FBgn0031771	ND-51	CG9140	NADH dehydrogenase (ubiquinone) 51 kDa subunit	0	1	1	0	0	0	0	0
1	LOC100158674	mRNA	uncharacterized protein LOC100158674	FBgn0031268	cold	CG2813	coiled	0	0	1	0	0	0	0	0
1	LOC100158687	mRNA	immunoglobulin-binding protein 1	FBgn0051852	Tap42	CG31852	Two A-associated protein of 42kDa	0	0	1	0	0	0	0	0
1	LOC100158692	mRNA	uncharacterized protein LOC100158692 isoform X1', 'uncharacterized protein LOC100158692 isoform X2'	NA	NA	NA	NA	0	0	1	0	0	0	0	0
1	LOC100158696	mRNA	snurportin-1 isoform X1', 'snurportin-1 isoform X2'	FBgn0259199	Snup	CG42303	Snurportin	0	0	0	0	1	0	1	0
1	LOC100158708	mRNA	lactase-phlorizin hydrolase-like	FBgn0036659	CG9701	CG9701	no_fullname	1	0	1	1	0	0	0	0
1	LOC100158710	mRNA	ras-related protein ORAB-1	FBgn0285937	Rab1	CG3320	Rab1	0	0	1	0	0	0	0	0
1	LOC100158712	mRNA	inhibitor of growth protein 1-like	FBgn0038546	CG7379	CG7379	no_fullname	0	0	0	0	1	0	1	0
1	LOC100158718	mRNA	LHFPL tetraspan subfamily member 3 protein	FBgn0262624	Tmhs	CG12026	Tetraspan membrane protein in hair cell stereocilia	1	1	1	0	1	0	0	0
1	LOC100158722	mRNA	coiled-coil domain-containing protein 28B-like', 'coiled-coil domain-containing protein 28B-like isoform X1', 'coiled-coil domain-containing protein 28B-like isoform X2'	FBgn0031395	CG10874	CG10874	no_fullname	0	1	0	0	0	0	0	0
1	LOC100158727	mRNA	transcription initiation factor IIB	FBgn0004915	TfIIB	CG5193	Transcription factor IIB	0	0	1	0	0	0	0	0
1	LOC100158732	mRNA	protein eyes shut	FBgn0031414	eys	CG33955	eyes shut	1	0	1	0	0	0	0	0
1	LOC100158733	mRNA	proline-rich receptor-like protein kinase PERK8	FBgn0022800	Cad96Ca	CG10244	Cadherin 96Ca	1	0	1	0	0	0	0	0
1	LOC100158736	mRNA	facilitated trehalose transporter Tret1 isoform X1', 'facilitated trehalose transporter Tret1 isoform X2'	FBgn0033644	Tret1-2	CG8234	Trehalose transporter 1-2	0	1	0	0	0	0	0	1
1	LOC100158747	mRNA	Vap-33-1 CG5014-PA-like	FBgn0029687	Vap33	CG5014	VAMP-associated protein 33kDa	0	0	1	0	0	0	0	0
1	LOC100158750	mRNA	uncharacterized protein LOC100158750	FBgn0034046	tun	CG8253	tungus	0	1	1	0	0	1	0	0
1	LOC100158751	mRNA	uncharacterized protein LOC100158751 precursor	FBgn0038394	CG10264	CG10264	no_fullname	1	0	0	1	0	0	0	1
1	LOC100158753	mRNA	RNA-binding protein 42 isoform X1', 'RNA-binding protein 42 isoform X2', 'RNA-binding protein 42 isoform X3'	FBgn0037342	CG2931	CG2931	no_fullname	0	0	1	0	0	0	0	0
1	LOC100158764	mRNA	neuralized-like protein 2	FBgn0035059	CG3894	CG3894	no_fullname	1	0	1	0	0	0	0	0
1	LOC100158766	mRNA	uncharacterized protein LOC100158766	FBgn0015766	Msr-110	CG10596	Msr-110	1	1	1	0	0	0	0	0
1	LOC100158767	mRNA	uncharacterized protein LOC100158767 isoform X1', 'uncharacterized protein LOC100158767 isoform X2'	FBgn0037323	CG2663	CG2663	no_fullname	1	0	1	0	0	0	0	0
1	LOC100158783	mRNA	uncharacterized protein LOC100158783 isoform X1', 'uncharacterized protein LOC100158783 isoform X2'	FBgn0261341	verm	CG8756	vermiform	1	0	1	0	0	0	0	0
1	LOC100158785	mRNA	uncharacterized protein LOC100158785 isoform X1', 'uncharacterized protein LOC100158785 isoform X2'	FBgn0031961	CG7102	CG7102	no_fullname	0	1	1	0	0	0	0	0
1	LOC100158786	mRNA	serine protease 44 isoform X3', 'serine proteinase stubble isoform X1', 'serine proteinase stubble isoform X2'	FBgn0033362	CG8172	CG8172	no_fullname	1	0	0	0	0	1	0	0
1	LOC100158788	mRNA	dolichyl-diphosphooligosaccharide--protein glycosyltransferase subunit DAD1	FBgn0263852	Dad1	CG13393	Defender against apoptotic cell death 1	0	0	1	0	0	1	0	0
1	LOC100158789	mRNA	uncharacterized protein LOC100158789	NA	NA	NA	NA	0	0	0	0	0	0	0	1
1	LOC100158796	mRNA	uncharacterized protein LOC100158796	FBgn0261341	verm	CG8756	vermiform	1	0	1	0	0	0	0	0
1	LOC100158806	mRNA	protein held out wings isoform X1', 'protein held out wings isoform X2'	FBgn0264491	how	CG10293	held out wings	1	0	0	0	0	0	0	0
1	LOC100158808	mRNA	chromobox protein homolog 1-like	FBgn0003607	Su(var)205	CG8409	Suppressor of variegation 205	0	1	1	0	1	0	0	0
1	LOC100158819	mRNA	replication protein A 14 kDa subunit-like	NA	NA	NA	NA	0	0	1	0	0	0	0	0
1	LOC100158822	mRNA	voltage-dependent anion-selective channel	FBgn0004363	porin	CG6647	porin	0	0	1	0	0	0	0	0
1	LOC100158830	mRNA	histone acetyltransferase type B catalytic subunit	FBgn0037376	Hat1	CG2051	Histone acetyltransferase 1	0	0	0	0	0	1	0	0
1	LOC100158833	mRNA	T-complex protein 1 subunit alpha	FBgn0003676	CCT1	CG5374	Chaperonin containing TCP1 subunit 1	0	1	0	0	0	0	0	0
1	LOC100158834	mRNA	ATP synthase subunit b, mitochondrial-like', 'ATP synthase subunit b, mitochondrial-like isoform X1'	FBgn0019644	ATPsynB	CG8189	ATP synthase, subunit B	1	1	1	0	0	1	0	0
1	LOC100158841	mRNA	leucine zipper putative tumor suppressor 2 homolog	NA	NA	NA	NA	0	1	1	0	0	0	0	0
1	LOC100158850	mRNA	solute carrier family 35 member E2A isoform X1', 'solute carrier family 35 member E2A isoform X2'	FBgn0031183	CG14621	CG14621	no_fullname	0	0	1	0	0	0	0	0
1	LOC100158866	mRNA	40S ribosomal protein S8-like	FBgn0039713	RpS8	CG7808	Ribosomal protein S8	1	1	1	0	0	0	0	0
1	LOC100158872	mRNA	uncharacterized protein LOC100158872', 'uncharacterized protein LOC100158872 isoform X1'	NA	NA	NA	NA	0	0	1	0	0	0	0	0
1	LOC100158882	mRNA	uncharacterized protein LOC100158882	NA	NA	NA	NA	0	0	1	0	0	0	0	0
1	LOC100158904	mRNA	probable 28S ribosomal protein S6, mitochondrial	FBgn0035534	mRpS6	CG15016	mitochondrial ribosomal protein S6	1	0	1	0	0	0	0	0
1	LOC100158915	mRNA	kelch-like protein 2 isoform X1', 'kelch-like protein 2 isoform X2', 'kelch-like protein 2 isoform X4', 'ring canal kelch homolog isoform X3'	FBgn0001301	kel	CG7210	kelch	0	0	0	0	0	0	0	1
1	LOC100158922	mRNA	ankyrin repeat and fibronectin type-III domain-containing protein 1 isoform X2', 'ankyrin repeat and fibronectin type-III domain-containing protein 1 isoform X3', 'ankyrin repeat and fibronectin type-III domain-containing protein 1 isoform X4', 'uncharacterized protein LOC100158922 isoform X1'	FBgn0266418	wake	CG45058	wide awake	1	1	1	0	0	0	0	0
1	LOC100158925	mRNA	transcription initiation factor TFIID subunit 8-like	FBgn0022724	Taf8	CG7128	TBP-associated factor 8	0	1	1	0	0	0	0	0
1	LOC100158928	mRNA	ejaculatory bulb-specific protein 3	NA	NA	NA	NA	1	0	1	0	0	0	0	0
1	LOC100158940	mRNA	transcription factor AP-2-epsilon	FBgn0261953	TfAP-2	CG7807	Transcription factor AP-2	1	0	0	0	0	0	0	0
1	LOC100158942	mRNA	LOW QUALITY PROTEIN: multidrug resistance-associated protein 4-like	FBgn0038740	CG4562	CG4562	no_fullname	0	0	0	0	0	0	1	0
1	LOC100158946	mRNA	uncharacterized protein LOC100158946	NA	NA	NA	NA	1	1	1	0	0	0	0	1
1	LOC100158951	mRNA	LOW QUALITY PROTEIN: polymerase delta-interacting protein 2	FBgn0037329	POLDIP2	CG12162	Polymerase (DNA-directed), delta interacting protein 2	0	0	1	0	0	0	0	0
1	LOC100158952	mRNA	uncharacterized protein LOC100158952	FBgn0033605	CG9067	CG9067	no_fullname	0	0	1	0	0	0	0	0
1	LOC100158962	mRNA	uncharacterized protein LOC100158962', 'uncharacterized protein LOC100158962 isoform X1'	FBgn0041191	Rheb	CG1081	Ras homolog enriched in brain	0	0	1	0	0	0	0	0
1	LOC100158973	mRNA	DNA-directed RNA polymerases I, II, and III subunit RPABC1-like	FBgn0033571	Rpb5	CG11979	Rpb5	0	0	1	0	0	0	0	0
1	LOC100158977	mRNA	venom protease	FBgn0052260	CG32260	CG32260	no_fullname	0	0	1	0	0	0	0	0
1	LOC100158984	mRNA	LIM/homeobox protein Lhx5	FBgn0026411	Lim1	CG11354	LIM homeobox 1	1	0	0	0	0	0	0	0
1	LOC100159011	mRNA	eukaryotic translation initiation factor 4E type 2	FBgn0053100	eIF4EHP	CG33100	eukaryotic translation initiation factor 4E homologous protein	1	0	1	0	0	0	0	0
1	LOC100159021	mRNA	peroxidase isoform X1', 'peroxidase isoform X2'	FBgn0038511	cysu	CG5873	Curly Su	1	1	1	0	0	0	0	0
1	LOC100159023	mRNA	zinc finger CCHC-type and RNA-binding motif-containing protein 1 isoform X1', 'zinc finger CCHC-type and RNA-binding motif-containing protein 1 isoform X2'	NA	NA	NA	NA	0	0	1	0	1	1	1	1
1	LOC100159025	mRNA	uncharacterized protein LOC100159025 isoform X1', 'uncharacterized protein LOC100159025 isoform X2'	FBgn0032338	CG16854	CG16854	no_fullname	0	0	0	0	0	1	0	0
1	LOC100159038	mRNA	ancient ubiquitous protein 1	NA	NA	NA	NA	0	0	1	0	1	0	0	0
1	LOC100159041	mRNA	nose resistant to fluoxetine protein 6	FBgn0031034	CG14205	CG14205	no_fullname	1	0	0	0	1	1	1	1
1	LOC100159047	mRNA	methyltransferase-like protein 9	FBgn0034925	CG5339	CG5339	no_fullname	0	1	1	0	0	0	0	0
1	LOC100159050	mRNA	phytoene desaturase	NA	NA	NA	NA	0	0	0	0	0	1	0	0
1	LOC100159053	mRNA	transcription factor HES-1 isoform X2', 'transcription factor HES-1-A isoform X1'	FBgn0032741	Sidpn	CG10446	similar to Deadpan	1	0	0	0	0	0	0	0
1	LOC100159063	mRNA	uncharacterized protein LOC100159063 precursor	NA	NA	NA	NA	0	0	1	0	0	0	0	0
1	LOC100159064	mRNA	uncharacterized protein LOC100159064 precursor	FBgn0037288	CG14661	CG14661	no_fullname	1	0	0	0	0	0	0	0
1	LOC100159065	mRNA	heat shock 70 kDa protein cognate 4	FBgn0266599	Hsc70-4	CG4264	Heat shock protein cognate 4	0	0	0	0	0	0	0	1
1	LOC100159074	mRNA	U-scoloptoxin(05)-Sm1a	FBgn0261284	bou	CG14430	boudin	0	0	1	0	1	0	0	0
1	LOC100159088	mRNA	DHFR-coamplified protein-like precursor	FBgn0031968	CG7231	CG7231	no_fullname	1	0	1	1	0	1	1	1
1	LOC100159092	mRNA	mpv17-like protein 2	FBgn0039930	CG11077	CG11077	no_fullname	1	0	1	0	0	0	0	0
1	LOC100159095	mRNA	basic-leucine zipper transcription factor A	FBgn0024184	unc-4	CG6269	unc-4	0	0	1	0	0	0	0	0
1	LOC100159096	mRNA	progestin and adipoQ receptor family member 3	FBgn0038256	CG7530	CG7530	no_fullname	1	0	1	0	0	0	0	0
1	LOC100159118	mRNA	putative RNA polymerase II subunit B1 CTD phosphatase RPAP2 homolog	FBgn0085212	CG34183	CG34183	no_fullname	0	0	1	0	0	0	0	0
1	LOC100159119	mRNA	RRP15-like protein	NA	NA	NA	NA	0	1	1	0	0	0	0	0
1	LOC100159120	mRNA	cAMP-dependent protein kinase catalytic subunit 1	FBgn0000273	Pka-C1	CG4379	Protein kinase, cAMP-dependent, catalytic subunit 1	1	0	0	0	0	0	0	0
1	LOC100159124	mRNA	bifunctional heparan sulfate N-deacetylase/N-sulfotransferase, partial	FBgn0020251	sfl	CG8339	sulfateless	1	0	0	0	0	0	0	0
1	LOC100159139	mRNA	high affinity cationic amino acid transporter 1	FBgn0037203	slif	CG11128	slimfast	0	0	0	0	0	0	0	1
1	LOC100159142	mRNA	probable low-specificity L-threonine aldolase 2	FBgn0039094	CG10184	CG10184	no_fullname	1	0	0	0	0	0	0	0
1	LOC100159152	mRNA	uncharacterized protein LOC100159152', 'uncharacterized protein LOC100159152 isoform X1', 'uncharacterized protein LOC100159152 isoform X2'	FBgn0036116	CG7888	CG7888	no_fullname	1	0	0	0	0	0	0	0
1	LOC100159170	mRNA	nuclear distribution protein nudE homolog 1	NA	NA	NA	NA	0	0	1	0	0	0	0	0
1	LOC100159172	mRNA	zinc finger protein OZF-like	FBgn0025874	Meics	CG8474	Meiotic central spindle	0	0	0	0	1	0	0	0
1	LOC100159178	mRNA	lactase-phlorizin hydrolase isoform X1', 'lactase-phlorizin hydrolase isoform X2'	FBgn0036659	CG9701	CG9701	no_fullname	1	1	1	0	0	1	0	0
1	LOC100159183	mRNA	N-alpha-acetyltransferase 30	FBgn0024362	Naa30A	CG11412	N(alpha)-acetyltransferase 30 A	1	0	1	0	0	0	0	0
1	LOC100159186	mRNA	probable transaldolase isoform X1', 'probable transaldolase isoform X2'	FBgn0023477	Taldo	CG2827	Transaldolase	0	0	0	0	0	1	0	0
1	LOC100159190	mRNA	helix-loop-helix protein 2 isoform X1', 'helix-loop-helix protein 2 isoform X2'	NA	NA	NA	NA	0	1	1	0	0	0	0	0
1	LOC100159193	mRNA	cyclophilin-10-like	FBgn0033527	CG11777	CG11777	no_fullname	0	0	1	0	0	0	0	0
1	LOC100159195	mRNA	conserved hypothetical protein-like	FBgn0039135	CG13603	CG13603	no_fullname	1	1	1	0	0	0	0	0
1	LOC100159214	mRNA	uncharacterized protein LOC100159214	NA	NA	NA	NA	0	0	1	0	0	0	0	0
1	LOC100159218	mRNA	ferredoxin-like	FBgn0011769	Fdx1	CG4205	Ferredoxin 1	0	1	1	0	0	0	0	0
1	LOC100159220	mRNA	polyadenylate-binding protein 2-B isoform X1', 'polyadenylate-binding protein 2-B isoform X2', 'polyadenylate-binding protein 2-B isoform X3'	FBgn0005648	Pabp2	CG2163	Pabp2	0	1	1	0	0	0	0	0
1	LOC100159225	mRNA	5-hydroxytryptamine receptor 2A-like	FBgn0004168	5-HT1A	CG16720	5-hydroxytryptamine (serotonin) receptor 1A	1	0	0	0	0	0	0	0
1	LOC100159238	mRNA	thioredoxin domain-containing protein 17-like', 'thioredoxin domain-containing protein 17-like isoform X1'	FBgn0000318	cl	CG11024	clot	1	1	1	0	0	0	0	0
1	LOC100159248	mRNA	cytochrome P450 protein	FBgn0033304	Cyp6a13	CG2397	Cyp6a13	0	0	1	1	0	0	0	0
1	LOC100159252	mRNA	putative glucose-6-phosphate 1-epimerase	FBgn0028540	CG9008	CG9008	no_fullname	0	0	1	0	0	0	0	0
1	LOC100159253	mRNA	RNA-binding protein with serine-rich domain 1 isoform X1', 'RNA-binding protein with serine-rich domain 1 isoform X2'	FBgn0037707	RnpS1	CG16788	RNA-binding protein S1	0	1	1	0	0	0	0	0
1	LOC100159254	mRNA	RNA-binding protein NOB1-like	FBgn0030177	CG2972	CG2972	no_fullname	1	1	1	0	0	0	0	0
1	LOC100159258	mRNA	ribosome biogenesis protein WDR12 homolog	FBgn0032298	CG6724	CG6724	no_fullname	0	0	1	0	0	0	0	0
1	LOC100159275	mRNA	probable ribonuclease ZC3H12C isoform X2', 'ribonuclease ZC3H12A isoform X1'	FBgn0038769	Regnase-1	CG10889	Regnase 1	0	0	1	0	0	0	0	0
1	LOC100159283	mRNA	G-protein coupled receptor-like', 'G-protein coupled receptor-like isoform X1'	FBgn0052547	CG32547	CG32547	no_fullname	1	0	0	0	0	0	0	0
1	LOC100159286	mRNA	organic cation transporter protein isoform X1', 'organic cation transporter protein isoform X2'	FBgn0063649	CG6006	CG6006	no_fullname	1	0	0	0	0	0	1	0
1	LOC100159299	mRNA	IST1 homolog	FBgn0035715	Ist1	CG10103	no_fullname	0	1	0	0	0	0	0	0
1	LOC100159302	mRNA	PDZ domain-containing protein GIPC1	FBgn0010504	kermit	CG11546	kermit	1	1	1	0	0	0	0	0
1	LOC100159303	mRNA	transmembrane protein 192-like	NA	NA	NA	NA	0	0	1	0	0	0	0	0
1	LOC100159304	mRNA	uncharacterized protein LOC100159304	FBgn0038868	CG5862	CG5862	no_fullname	0	0	1	0	0	0	0	0
1	LOC100159307	mRNA	methyltransferase-like protein 23	FBgn0038396	CG5013	CG5013	no_fullname	0	1	0	0	0	0	0	0
1	LOC100159313	mRNA	beta-1,4-N-acetylgalactosaminyltransferase bre-4	FBgn0027538	beta4GalNAcTA	CG8536	beta1,4-N-acetylgalactosaminyltransferase A	0	1	0	0	0	0	0	0
1	LOC100159314	mRNA	arginine-hydroxylase NDUFAF5, mitochondrial	FBgn0033891	CG8067	CG8067	no_fullname	0	0	1	0	0	1	0	0
1	LOC100159320	mRNA	ribosome biogenesis protein TSR3 homolog', 'ribosome biogenesis protein TSR3 homolog isoform X1'	FBgn0038313	CG4338	CG4338	no_fullname	1	0	1	0	0	1	0	0
1	LOC100159338	mRNA	GILT-like protein 1	FBgn0085638	CG41378	CG41378	no_fullname	0	0	1	0	0	0	0	0
1	LOC100159339	mRNA	probable malonyl-CoA-acyl carrier protein transacylase, mitochondrial	FBgn0036691	beg	CG7842	bad egg	1	1	1	0	0	0	0	0
1	LOC100159346	mRNA	15-hydroxyprostaglandin dehydrogenase NAD(+)	FBgn0011693	Pdh	CG4899	Photoreceptor dehydrogenase	1	0	0	0	0	0	0	0
1	LOC100159355	mRNA	pyrokinin-1 receptor isoform X1', 'pyrokinin-1 receptor isoform X2'	FBgn0038201	PK1-R	CG9918	Pyrokinin 1 receptor	1	0	1	0	0	0	0	0
1	LOC100159356	mRNA	uncharacterized protein LOC100159356	FBgn0050010	CG30010	CG30010	no_fullname	0	0	1	0	0	0	0	0
1	LOC100159368	mRNA	SPARC-related modular calcium-binding protein 2 isoform X1', 'SPARC-related modular calcium-binding protein 2 isoform X2', 'SPARC-related modular calcium-binding protein 2 isoform X3'	FBgn0262169	magu	CG2264	magu	1	1	0	0	0	0	0	0
1	LOC100159369	mRNA	immunoglobulin superfamily containing leucine-rich repeat protein 2	NA	NA	NA	NA	0	0	1	0	0	0	0	0
1	LOC100159373	mRNA	beta-1,4-glucuronyltransferase 1	FBgn0031738	CG9171	CG9171	no_fullname	0	1	0	0	0	0	0	0
1	LOC100159375	mRNA	glucose-6-phosphate 1-dehydrogenase isoform X1', 'glucose-6-phosphate 1-dehydrogenase isoform X2'	FBgn0004057	Zw	CG12529	Zwischenferment	1	0	0	0	0	0	0	0
1	LOC100159380	mRNA	facilitated trehalose transporter Tret1	FBgn0029932	CG4607	CG4607	no_fullname	0	0	0	0	0	0	0	1
1	LOC100159381	mRNA	eukaryotic translation initiation factor 3 subunit D	FBgn0040227	eIF3d1	CG10161	eukaryotic translation initiation factor 3 subunit d1	0	1	0	0	0	0	0	0
1	LOC100159386	mRNA	protein canopy homolog 4-like precursor	FBgn0036847	CNPYb	CG11577	Canopy b	1	1	1	0	1	0	0	0
1	LOC100159387	mRNA	probable cytochrome P450 6a13 isoform X1', 'probable cytochrome P450 6a18 isoform X2'	FBgn0015714	Cyp6a17	CG10241	Cytochrome P450-6a17	0	0	0	0	1	1	0	1
1	LOC100159398	mRNA	uncharacterized protein LOC100159398	NA	NA	NA	NA	0	0	1	0	0	1	0	0
1	LOC100159403	mRNA	K-ras-like', 'K-ras-like isoform X1'	FBgn0003205	Ras85D	CG9375	Ras oncogene at 85D	0	0	1	0	0	0	0	0
1	LOC100159410	mRNA	40S ribosomal protein S9	FBgn0010408	RpS9	CG3395	Ribosomal protein S9	1	1	1	0	0	0	0	0
1	LOC100159412	mRNA	protein-lysine methyltransferase METTL21D	NA	NA	NA	NA	0	0	1	0	0	0	0	0
1	LOC100159416	mRNA	uncharacterized protein C6orf136 homolog	FBgn0034940	CG16787	CG16787	no_fullname	1	0	0	0	0	0	0	0
1	LOC100159417	mRNA	uncharacterized protein LOC100159417	NA	NA	NA	NA	0	0	0	0	0	0	0	1
1	LOC100159419	mRNA	transmembrane protein 50A-like', 'transmembrane protein 50A-like isoform X1'	FBgn0035528	CG15012	CG15012	no_fullname	0	0	1	0	1	0	0	0
1	LOC100159421	mRNA	glutathione S-transferase-like', 'glutathione S-transferase-like isoform X1'	FBgn0010226	GstS1	CG8938	Glutathione S transferase S1	1	0	1	0	0	0	0	0
1	LOC100159425	mRNA	eukaryotic translation initiation factor 3 subunit 2 beta-like	FBgn0015834	eIF3i	CG8882	eukaryotic translation initiation factor 3 subunit i	0	1	1	0	0	0	0	0
1	LOC100159432	mRNA	twist-related protein 2	NA	NA	NA	NA	1	1	1	0	0	1	0	0
1	LOC100159439	mRNA	uncharacterized protein LOC100159439', 'uncharacterized protein LOC100159439 isoform X1'	FBgn0032001	CG8360	CG8360	no_fullname	0	0	1	0	0	0	0	0
1	LOC100159441	mRNA	facilitated trehalose transporter Tret1 isoform X1', 'facilitated trehalose transporter Tret1 isoform X2', 'facilitated trehalose transporter Tret1 isoform X3'	FBgn0033644	Tret1-2	CG8234	Trehalose transporter 1-2	1	0	0	0	0	0	0	0
1	LOC100159450	mRNA	sterile alpha and TIR motif-containing protein 1-like	FBgn0262579	Sarm	CG43119	Sterile alpha and Armadillo motif	0	0	1	0	0	0	0	0
1	LOC100159454	mRNA	uncharacterized protein LOC100159454	FBgn0051216	Naam	CG31216	Nicotinamide amidase	1	0	0	0	0	0	0	0
1	LOC100159461	mRNA	MFS-type transporter SLC18B1	NA	NA	NA	NA	1	0	0	0	0	0	0	0
1	LOC100159463	mRNA	UDP-glucuronosyltransferase 2B28	FBgn0040256	Ugt35C1	CG6633	UDP-glycosyltransferase family 35 member C1	0	0	0	0	1	0	0	0
1	LOC100159465	mRNA	uncharacterized protein LOC100159465	NA	NA	NA	NA	0	0	1	0	1	0	0	0
1	LOC100159466	mRNA	signal recognition particle 14 kDa protein-like	NA	NA	NA	NA	0	0	1	0	0	0	0	0
1	LOC100159472	mRNA	osiris 6-like precursor	NA	NA	NA	NA	0	0	0	0	0	1	0	0
1	LOC100159499	mRNA	brain-specific homeobox protein homolog	FBgn0000529	bsh	CG10604	brain-specific homeobox	1	0	0	0	0	0	0	0
1	LOC100159508	mRNA	ABC transporter G family member 23 isoform X1', 'ABC transporter G family member 23 isoform X2'	FBgn0039594	snu	CG9990	snustorr	0	1	1	0	0	0	0	0
1	LOC100159510	mRNA	ATP-dependent (S)-NAD(P)H-hydrate dehydratase	FBgn0036848	Naxd	CG10424	NAD(P)HX dehydratase	0	0	1	0	0	1	0	0
1	LOC100159518	mRNA	alpha-tocopherol transfer protein-like	FBgn0035636	Cralbp	CG10546	Cellular retinaldehyde binding protein	0	0	1	0	0	0	0	0
1	LOC100159520	mRNA	high mobility group protein A-like	NA	NA	NA	NA	0	1	1	0	0	0	0	0
1	LOC100159521	mRNA	WW domain-binding protein 4', 'WW domain-binding protein 4 isoform X1', 'WW domain-binding protein 4 isoform X2'	FBgn0031287	CG4291	CG4291	no_fullname	0	1	1	0	0	0	0	0
1	LOC100159523	mRNA	cAMP-dependent protein kinase type I regulatory subunit isoform X1', 'cAMP-dependent protein kinase type I regulatory subunit isoform X2'	FBgn0259243	Pka-R1	CG42341	Protein kinase, cAMP-dependent, regulatory subunit type 1	0	0	1	0	0	0	0	0
1	LOC100159535	mRNA	GTP-binding protein Di-Ras2	FBgn0037754	CG8500	CG8500	no_fullname	0	1	0	0	0	0	0	0
1	LOC100159540	mRNA	ras-related protein Rab-7L1	FBgn0002567	Rab32	CG8024	Rab32	1	1	1	0	1	0	0	0
1	LOC100159541	mRNA	acyl-CoA synthetase short-chain family member 3, mitochondrial	FBgn0039184	CG6432	CG6432	no_fullname	1	1	1	0	0	0	0	0
1	LOC100159551	mRNA	E3 ubiquitin-protein ligase rnf146	FBgn0036897	Rnf146	CG8786	Ring finger protein 146	1	0	1	0	0	0	0	0
1	LOC100159552	mRNA	RING finger protein 181-like	NA	NA	NA	NA	0	0	1	0	0	0	0	0
1	LOC100159559	mRNA	lysosomal alpha-mannosidase isoform X1', 'lysosomal alpha-mannosidase isoform X2', 'lysosomal alpha-mannosidase isoform X3'	FBgn0027611	LManII	CG6206	Lysosomal alpha-mannosidase II	1	0	1	0	1	0	1	0
1	LOC100159619	mRNA	phosphatidylethanolamine-binding protein-like isoform X1', 'phosphatidylethanolamine-binding protein-like precursor'	FBgn0032453	CG6180	CG6180	no_fullname	0	0	1	0	0	0	0	0
1	LOC100159627	mRNA	uncharacterized protein LOC100159627 isoform X1', 'uncharacterized protein LOC100159627 isoform X2'	FBgn0032694	MESR3	CG15162	Misexpression suppressor of ras 3	1	0	1	0	0	0	0	0
1	LOC100159641	mRNA	endoplasmic reticulum resident protein 29 precursor	FBgn0004003	wbl	CG7225	windbeutel	0	0	1	1	1	0	0	0
1	LOC100159645	mRNA	mitochondrial ribosomal protein S7-like	FBgn0032236	mRpS7	CG5108	mitochondrial ribosomal protein S7	0	0	1	0	0	0	0	0
1	LOC100159650	mRNA	proteasome 25 kDa subunit	FBgn0086134	Prosalpha2	CG5266	Proteasome alpha2 subunit	0	0	1	0	0	0	0	0
1	LOC100159655	mRNA	venom serine carboxypeptidase	FBgn0038738	CG4572	CG4572	no_fullname	0	0	1	0	0	0	0	0
1	LOC100159664	mRNA	mitochondrial 2-oxoglutarate/malate carrier protein	FBgn0039674	CG1907	CG1907	no_fullname	1	1	1	0	0	0	0	0
1	LOC100159670	mRNA	uncharacterized protein LOC100159670', 'uncharacterized protein LOC100159670 isoform X1'	FBgn0286027	Rnmt	CG3688	RNA guanine-7 methyltransferase	0	1	1	0	0	0	0	0
1	LOC100159673	mRNA	uncharacterized protein LOC100159673	FBgn0032746	CG10470	CG10470	no_fullname	1	0	1	0	0	1	0	0
1	LOC100159681	mRNA	MOB kinase activator-like 3', 'MOB kinase activator-like 3 isoform X1'	FBgn0259482	Mob3	CG4946	MOB kinase activator 3	0	0	1	0	0	0	0	0
1	LOC100159702	mRNA	uncharacterized protein LOC100159702', 'uncharacterized protein LOC100159702 isoform X1'	FBgn0011708	Syx5	CG4214	Syntaxin 5	0	0	1	0	0	0	0	0
1	LOC100159703	mRNA	putative sodium-dependent multivitamin transporter	FBgn0052669	CG32669	CG32669	no_fullname	0	0	1	0	0	0	0	0
1	LOC100159706	mRNA	protein MEMO1	FBgn0038110	CG8031	CG8031	no_fullname	1	0	1	0	0	0	0	0
1	LOC100159717	mRNA	transcription factor glial cells missing-like isoform X1', 'transcription factor glial cells missing-like isoform X2'	FBgn0014179	gcm	CG12245	glial cells missing	0	1	0	0	0	0	0	0
1	LOC100159722	mRNA	DNA repair protein RAD51 homolog 3	FBgn0003482	spn-D	CG31069	spindle D	0	1	0	0	0	0	0	0
1	LOC100159725	mRNA	alpha-ketoglutarate-dependent dioxygenase alkB homolog 4 isoform X1', 'alpha-ketoglutarate-dependent dioxygenase alkB homolog 4 isoform X2'	FBgn0032149	CG4036	CG4036	no_fullname	0	0	1	0	0	0	0	0
1	LOC100159728	mRNA	facilitated trehalose transporter Tret1-2 homolog isoform X1', 'facilitated trehalose transporter Tret1-2 homolog isoform X2'	FBgn0036316	CG10960	CG10960	no_fullname	0	0	1	0	0	0	0	0
1	LOC100159729	mRNA	peroxisomal membrane protein 11B isoform X1', 'peroxisomal membrane protein 11B isoform X2', 'peroxisomal membrane protein 11B isoform X3'	FBgn0034058	Pex11	CG8315	Peroxin 11	0	0	1	0	0	0	0	0
1	LOC100159730	mRNA	metabotropic glutamate receptor 4	FBgn0050361	mtt	CG30361	mangetout	0	1	0	0	0	0	0	0
1	LOC100159736	mRNA	exosome complex component RRP41', 'exosome complex component RRP41 isoform X1'	FBgn0032487	Ski6	CG15481	Ski6	0	1	1	0	0	1	0	0
1	LOC100159741	mRNA	NADPH--cytochrome P450 reductase	FBgn0015623	Cpr	CG11567	Cytochrome P450 reductase	0	1	0	0	0	0	0	0
1	LOC100159744	mRNA	short coiled-coil protein A	FBgn0039505	CG5934	CG5934	no_fullname	0	0	1	0	0	0	0	0
1	LOC100159766	mRNA	uncharacterized protein LOC100159766	FBgn0035334	CG8993	CG8993	no_fullname	0	1	1	0	0	0	0	0
1	LOC100159768	mRNA	protein HEXIM	NA	NA	NA	NA	1	1	1	0	0	0	0	0
1	LOC100159778	mRNA	glycogen phosphorylase isoform X1', 'glycogen phosphorylase isoform X2'	FBgn0004507	GlyP	CG7254	Glycogen phosphorylase	1	0	1	0	0	0	0	0
1	LOC100159787	mRNA	myotrophin-like', 'myotrophin-like isoform X1'	FBgn0051715	CG31715	CG31715	no_fullname	0	0	1	0	0	0	0	0
1	LOC100159789	mRNA	uncharacterized protein LOC100159789	NA	NA	NA	NA	0	1	0	0	0	0	0	0
1	LOC100159804	mRNA	uncharacterized protein LOC100159804	NA	NA	NA	NA	1	0	0	0	1	0	0	0
1	LOC100159814	mRNA	sodium-independent sulfate anion transporter isoform X1', 'sodium-independent sulfate anion transporter isoform X2'	FBgn0013953	Esp	CG7005	Epidermal stripes and patches	1	0	0	0	0	0	0	0
1	LOC100159839	mRNA	esterase E4	FBgn0029690	CG6414	CG6414	no_fullname	0	1	0	0	0	0	0	1
1	LOC100159843	mRNA	28S ribosomal protein S29, mitochondrial	FBgn0034727	mRpS29	CG3633	mitochondrial ribosomal protein S29	0	1	0	0	0	0	0	0
1	LOC100159849	mRNA	co-chaperone protein daf-41	NA	NA	NA	NA	0	1	1	0	0	0	0	0
1	LOC100159857	mRNA	transcriptional repressor scratch 2	FBgn0035144	Kah	CG17181	Kahuli	1	0	1	0	0	0	0	0
1	LOC100159868	mRNA	carbonic anhydrase-related protein 10 isoform X1', 'carbonic anhydrase-related protein 10 isoform X2', 'carbonic anhydrase-related protein 10 isoform X3'	FBgn0029962	CARPA	CG1402	Carbonic anhydrase-related protein A	1	0	0	0	0	0	0	0
1	LOC100159884	mRNA	probable methylthioribulose-1-phosphate dehydratase isoform X1', 'probable methylthioribulose-1-phosphate dehydratase isoform X2', 'probable methylthioribulose-1-phosphate dehydratase isoform X3'	FBgn0030518	CG11134	CG11134	no_fullname	0	1	1	0	0	0	0	0
1	LOC100159892	mRNA	small glutamine-rich tetratricopeptide repeat-containing protein alpha	FBgn0032640	Sgt	CG5094	small glutamine-rich tetratricopeptide containing protein	0	1	1	0	0	1	0	0
1	LOC100159897	mRNA	LOW QUALITY PROTEIN: uncharacterized protein LOC100159897	FBgn0040256	Ugt35C1	CG6633	UDP-glycosyltransferase family 35 member C1	1	0	1	0	0	0	0	0
1	LOC100159900	mRNA	LOW QUALITY PROTEIN: unconventional myosin-Va	FBgn0262029	d	CG42840	dachs	1	0	1	0	0	0	0	0
1	LOC100159903	mRNA	proton-associated sugar transporter A	FBgn0267429	lovit	CG45782	loss of visual transmission	1	1	0	0	0	0	0	0
1	LOC100159914	mRNA	cuticular protein-like precursor	NA	NA	NA	NA	1	0	1	0	0	0	0	0
1	LOC100159924	mRNA	cyclin-dependent kinases regulatory subunit	FBgn0010314	Cks30A	CG3738	Cyclin-dependent kinase subunit 30A	0	1	1	0	0	1	0	0
1	LOC100159926	mRNA	major facilitator superfamily domain-containing protein 6-like	FBgn0036191	Sugb	CG7334	Sugar baby	0	1	0	0	0	0	0	0
1	LOC100159930	mRNA	hillarin	NA	NA	NA	NA	1	0	0	0	0	0	0	0
1	LOC100159933	mRNA	isocitrate dehydrogenase NADP cytoplasmic isoform X1', 'isocitrate dehydrogenase NADP cytoplasmic isoform X2'	FBgn0001248	Idh	CG7176	Isocitrate dehydrogenase	0	1	1	0	1	0	0	0
1	LOC100159934	mRNA	molybdenum cofactor sulfurase-like', 'molybdenum cofactor sulfurase-like isoform X1'	FBgn0002641	mal	CG1692	maroon-like	1	1	1	0	0	0	0	0
1	LOC100159935	mRNA	excitatory amino acid transporter 1 isoform X1', 'excitatory amino acid transporter 1 isoform X2'	FBgn0026439	Eaat1	CG3747	Excitatory amino acid transporter 1	1	0	0	0	0	0	0	0
1	LOC100159942	mRNA	39S ribosomal protein L44, mitochondrial	FBgn0037330	mRpL44	CG2109	mitochondrial ribosomal protein L44	0	0	1	0	0	0	0	0
1	LOC100159947	mRNA	uncharacterized protein LOC100159947', 'uncharacterized protein LOC100159947 isoform X1'	FBgn0037543	CG10903	CG10903	no_fullname	0	1	1	0	0	0	0	0
1	LOC100159951	mRNA	etoposide-induced protein 2.4 homolog	FBgn0031635	tank	CG15626	tank	0	0	1	0	0	0	0	0
1	LOC100159954	mRNA	enoyl-CoA hydratase, mitochondrial	FBgn0033879	Echs1	CG6543	Enoyl-CoA hydratase, short chain 1	0	1	1	0	0	1	0	0
1	LOC100159957	mRNA	uncharacterized protein LOC100159957	FBgn0035692	Sf3b6	CG13298	Splicing factor 3b subunit 6	0	0	1	0	0	0	0	0
1	LOC100159959	mRNA	C-Maf-inducing protein isoform X1', 'C-Maf-inducing protein isoform X2', 'C-Maf-inducing protein isoform X3', 'C-Maf-inducing protein isoform X4'	NA	NA	NA	NA	1	0	0	0	0	0	0	0
1	LOC100159960	mRNA	protein Peter pan	FBgn0010770	ppan	CG5786	peter pan	0	1	1	0	0	0	0	0
1	LOC100159962	mRNA	ubiquitin-conjugating enzyme E2 g-like	FBgn0267384	Ubc7	CG4443	Ubiquitin conjugating enzyme 7	1	1	1	0	0	0	0	0
1	LOC100159967	mRNA	proteasome subunit beta type 7,10-like	FBgn0023174	Prosbeta2	CG3329	Proteasome beta2 subunit	0	0	1	0	0	1	0	0
1	LOC100159984	mRNA	COP9 signalosome complex subunit 7-like	FBgn0028836	CSN7	CG2038	COP9 signalosome subunit 7	0	1	1	0	0	1	0	0
1	LOC100159985	mRNA	myrosinase 1	FBgn0036659	CG9701	CG9701	no_fullname	0	0	0	0	0	1	0	0
1	LOC100159993	mRNA	CXXC motif containing zinc binding protein isoform X1', 'CXXC motif containing zinc binding protein isoform X2', 'CXXC motif containing zinc binding protein isoform X3'	FBgn0033810	CG4646	CG4646	no_fullname	0	0	1	0	0	0	0	0
1	LOC100160002	mRNA	glucose dehydrogenase FAD, quinone	FBgn0030590	CG9518	CG9518	no_fullname	1	0	1	0	0	0	0	0
1	LOC100160005	mRNA	splicing factor U2af 38 kDa subunit', 'splicing factor U2af 38 kDa subunit isoform X1'	FBgn0017457	U2af38	CG3582	U2 small nuclear riboprotein auxiliary factor 38	0	1	1	0	0	0	0	0
1	LOC100160007	mRNA	transcription termination factor 4, mitochondrial	FBgn0031419	CG15390	CG15390	no_fullname	0	0	0	0	1	0	0	0
1	LOC100160016	mRNA	phosphatidylinositol glycan, class P-like	NA	NA	NA	NA	1	0	1	0	0	0	0	0
1	LOC100160026	mRNA	Sparc-like precursor', 'sparc-like isoform X1'	FBgn0026562	SPARC	CG6378	Secreted protein, acidic, cysteine-rich	1	1	1	0	1	0	0	0
1	LOC100160027	mRNA	cytochrome c oxidase assembly protein COX11, mitochondrial	FBgn0051648	CG31648	CG31648	no_fullname	0	0	1	0	0	0	0	0
1	LOC100160033	mRNA	proton-coupled amino acid transporter 2-like', 'proton-coupled amino acid transporter 2-like isoform X1'	FBgn0030816	CG16700	CG16700	no_fullname	1	0	0	0	0	0	0	0
1	LOC100160039	mRNA	transforming protein Rho-like	FBgn0014020	Rho1	CG8416	Rho1	0	0	1	0	0	0	0	0
1	LOC100160040	mRNA	beta-galactosidase	FBgn0260746	Ect3	CG3132	Ectoderm-expressed 3	1	0	0	0	0	0	0	0
1	LOC100160041	mRNA	dihydrolipoyllysine-residue acetyltransferase component of pyruvate dehydrogenase complex, mitochondrial	FBgn0283658	muc	CG5261	midline uncoordinated	1	0	1	0	0	0	0	0
1	LOC100160044	mRNA	small nuclear ribonucleoprotein Sm D-like protein	NA	NA	NA	NA	0	0	1	0	0	0	0	0
1	LOC100160045	mRNA	uncharacterized protein LOC100160045', 'uncharacterized protein LOC100160045 isoform X1'	FBgn0025469	slv	CG8717	saliva	0	0	1	0	1	0	0	0
1	LOC100160048	mRNA	neuronal acetylcholine receptor subunit beta-4	FBgn0029147	NtR	CG6698	NtR	1	0	0	0	0	0	0	0
1	LOC100160077	mRNA	serine/threonine-protein kinase PAK 2 isoform X1', 'serine/threonine-protein kinase PAK 2 isoform X2', 'serine/threonine-protein kinase PAK 2 isoform X3'	FBgn0267698	Pak	CG10295	p21-activated kinase	0	1	0	0	0	0	0	0
1	LOC100160078	mRNA	dual specificity protein phosphatase 12	FBgn0031044	MKP-4	CG14211	MAPK Phosphatase 4	0	0	1	0	0	0	0	0
1	LOC100160079	mRNA	tubulointerstitial nephritis antigen-like isoform X1', 'tubulointerstitial nephritis antigen-like isoform X2'	FBgn0034709	Swim	CG3074	Secreted Wg-interacting molecule	1	1	1	0	0	0	0	0
1	LOC100160095	mRNA	protein N-terminal asparagine amidohydrolase isoform X1', 'protein N-terminal asparagine amidohydrolase isoform X2'	FBgn0034371	Ntan1	CG5473	N-terminal amidohydrolase 1	0	0	1	0	0	0	0	0
1	LOC100160097	mRNA	alpha-tocopherol transfer protein-like isoform X1', 'alpha-tocopherol transfer protein-like isoform X2', 'alpha-tocopherol transfer protein-like isoform X3'	FBgn0032783	CG10237	CG10237	no_fullname	1	0	1	0	0	0	0	0
1	LOC100160104	mRNA	importin subunit alpha-1	FBgn0027338	Kap-alpha3	CG9423	karyopherin alpha3	0	1	0	0	1	0	1	1
1	LOC100160105	mRNA	extended synaptotagmin-2-like	FBgn0266758	Esyt2	CG6643	Extended synaptotagmin-like protein 2	1	1	1	0	0	0	0	0
1	LOC100160119	mRNA	fibroblast growth factor receptor substrate 3	NA	NA	NA	NA	1	0	1	0	0	0	0	0
1	LOC100160123	mRNA	twist-like	FBgn0003900	twi	CG2956	twist	0	1	1	0	0	1	0	0
1	LOC100160137	mRNA	tRNA-splicing ligase RtcB homolog	FBgn0032781	RtcB	CG9987	RtcB RNA ligase	0	1	1	0	0	0	0	0
1	LOC100160144	mRNA	uncharacterized protein LOC100160144', 'uncharacterized protein LOC100160144 isoform X1', 'uncharacterized protein LOC100160144 isoform X2', 'uncharacterized protein LOC100160144 isoform X3'	NA	NA	NA	NA	1	1	1	0	0	0	0	0
1	LOC100160148	mRNA	transient receptor potential cation channel subfamily V member 5	FBgn0036414	nan	CG5842	nanchung	0	0	1	0	0	0	0	0
1	LOC100160151	mRNA	dipeptidase 1	FBgn0039420	CG6154	CG6154	no_fullname	1	0	0	0	0	0	0	0
1	LOC100160160	mRNA	trafficking protein particle complex subunit 5-like	FBgn0266723	Trs31	CG10153	TRAPP subunit 31	0	0	1	0	0	1	0	0
1	LOC100160162	mRNA	echinoderm microtubule-associated protein-like 2 isoform X1', 'echinoderm microtubule-associated protein-like 2 isoform X2', 'echinoderm microtubule-associated protein-like 2 isoform X3'	FBgn0259099	DCX-EMAP	CG42247	Doublecortin-domain-containing echinoderm-microtubule-associated protein	1	1	1	0	0	0	0	0
1	LOC100160175	mRNA	RWD domain-containing protein 1', 'RWD domain-containing protein 1 isoform X1', 'RWD domain-containing protein 1 isoform X2'	FBgn0039163	CG5515	CG5515	no_fullname	0	0	1	0	0	0	0	0
1	LOC100160183	mRNA	uncharacterized protein LOC100160183	FBgn0032420	CG6583	CG6583	no_fullname	0	0	1	0	0	0	0	0
1	LOC100160190	mRNA	ras-related and estrogen-regulated growth inhibitor-like	FBgn0031906	CG5160	CG5160	no_fullname	0	1	0	0	0	1	0	0
1	LOC100160194	mRNA	pre-mRNA-splicing factor 38-like', 'pre-mRNA-splicing factor 38-like isoform X1'	FBgn0050342	Prp38	CG30342	pre-mRNA processing factor 38	0	1	1	0	0	0	0	0
1	LOC100160204	mRNA	cytochrome P450 307a1-like	FBgn0086917	spok	CG41624	spookier	0	1	1	0	0	0	0	0
1	LOC100160211	mRNA	mitochondrial import receptor subunit TOM40 homolog 2	FBgn0016041	Tom40	CG12157	Translocase of outer membrane 40	0	0	1	0	0	0	0	0
1	LOC100160233	mRNA	iron-sulfur cluster assembly enzyme ISCU, mitochondrial-like	FBgn0037637	IscU	CG9836	Iron-sulfur cluster assembly enzyme	0	0	1	0	0	0	0	0
1	LOC100160248	mRNA	uncharacterized protein LOC100160248 isoform X1', 'uncharacterized protein LOC100160248 isoform X2', 'uncharacterized protein LOC100160248 isoform X3'	NA	NA	NA	NA	0	1	0	0	0	0	0	1
1	LOC100160251	mRNA	sugar transporter ERD6-like 6 isoform X1', 'sugar transporter ERD6-like 6 isoform X2'	FBgn0036316	CG10960	CG10960	no_fullname	0	0	1	0	0	0	0	0
1	LOC100160266	mRNA	40S ribosomal protein S8	FBgn0039713	RpS8	CG7808	Ribosomal protein S8	1	0	1	0	0	0	0	0
1	LOC100160278	mRNA	juvenile hormone acid O-methyltransferase-like	FBgn0028841	jhamt	CG17330	juvenile hormone acid methyltransferase	1	1	0	0	0	0	0	0
1	LOC100160293	mRNA	phosphoglucomutase	FBgn0003076	Pgm1	CG5165	Phosphoglucose mutase 1	1	0	0	0	0	0	0	0
1	LOC100160294	mRNA	serine/arginine repetitive matrix protein 1	FBgn0036340	Srrm1	CG11274	Serine-arginine repetitive matrix 1	0	1	0	0	0	0	0	0
1	LOC100160321	mRNA	uncharacterized protein LOC100160321 isoform X1', 'uncharacterized protein LOC100160321 isoform X2'	FBgn0266756	btsz	CG44012	bitesize	1	0	0	0	0	0	0	0
1	LOC100160324	mRNA	UDP-glucuronosyltransferase 2C1-like	FBgn0027073	Ugt49B1	CG4302	UDP-glycosyltransferase family 49 member B1	0	0	1	0	1	0	0	0
1	LOC100160328	mRNA	protein-tyrosine sulfotransferase isoform X1', 'protein-tyrosine sulfotransferase isoform X2', 'protein-tyrosine sulfotransferase isoform X3'	FBgn0086674	Tpst	CG32632	Tyrosylprotein sulfotransferase	1	0	1	0	0	0	0	0
1	LOC100160329	mRNA	uncharacterized protein LOC100160329', 'uncharacterized protein LOC100160329 isoform X1'	FBgn0035529	Fdx2	CG1319	Ferredoxin 2	0	0	1	0	0	0	0	0
1	LOC100160351	mRNA	eclosion hormone-like	NA	NA	NA	NA	0	0	1	0	1	0	0	0
1	LOC100160352	mRNA	two pore potassium channel protein sup-9	FBgn0038165	Task6	CG9637	TWIK-related acid-sensitive K[+] channel 6	0	0	1	0	0	0	0	0
1	LOC100160364	mRNA	hemicentin-1	NA	NA	NA	NA	1	0	1	0	0	0	0	0
1	LOC100160366	mRNA	TWiK family of potassium channels protein 7-like isoform X2', 'uncharacterized protein LOC100160366 isoform X1'	FBgn0259242	CG42340	CG42340	no_fullname	1	0	0	0	0	0	0	0
1	LOC100160379	mRNA	deoxycytidylate deaminase	FBgn0036959	CG6951	CG6951	no_fullname	0	0	1	0	0	0	0	0
1	LOC100160380	mRNA	UDP-glucuronosyltransferase 2B10	FBgn0032713	Ugt36D1	CG17323	UDP-glycosyltransferase family 36 member D1	1	0	1	0	0	0	0	0
1	LOC100160381	mRNA	cuticle protein precursor	NA	NA	NA	NA	0	0	1	0	0	0	0	0
1	LOC100160387	mRNA	uncharacterized protein LOC100160387	FBgn0029915	CG14434	CG14434	no_fullname	0	0	1	0	0	0	0	0
1	LOC100160392	mRNA	ras-related protein M-Ras	FBgn0003206	Ras64B	CG1167	Ras oncogene at 64B	1	0	1	0	0	0	0	0
1	LOC100160394	mRNA	glyoxylate/hydroxypyruvate reductase-like', 'glyoxylate/hydroxypyruvate reductase-like isoform X1'	FBgn0037370	CG1236	CG1236	no_fullname	1	1	1	0	1	0	1	1
1	LOC100160396	mRNA	fatty acyl-CoA reductase wat-like	FBgn0039620	wat	CG1443	waterproof	0	0	1	0	0	0	0	0
1	LOC100160404	mRNA	vacuolar protein-sorting-associated protein 36	NA	NA	NA	NA	1	0	1	0	0	0	0	0
1	LOC100160408	mRNA	derlin-1	FBgn0267972	Der-1	CG10908	Derlin-1	0	0	1	0	0	0	0	0
1	LOC100160410	mRNA	acylphosphatase-2-like', 'acylphosphatase-2-like isoform X1'	FBgn0038363	Acyp2	CG18505	Acylphosphatase 2	0	0	1	0	0	0	0	0
1	LOC100160416	mRNA	26S proteasome non-atpase regulatory subunit-like', '26S proteasome non-atpase regulatory subunit-like isoform X1'	NA	NA	NA	NA	0	0	1	0	1	0	0	0
1	LOC100160440	mRNA	uncharacterized protein LOC100160440	FBgn0031313	CG5080	CG5080	no_fullname	0	0	1	0	1	0	0	0
1	LOC100160442	mRNA	uncharacterized protein LOC100160442', 'uncharacterized protein LOC100160442 isoform X1', 'uncharacterized protein LOC100160442 isoform X2'	FBgn0286508	Had1	CG9914	beta Hydroxy acid dehydrogenase 1	1	0	1	0	0	0	0	0
1	LOC100160444	mRNA	uncharacterized protein LOC100160444	FBgn0037188	CG7369	CG7369	no_fullname	1	0	1	0	0	0	0	0
1	LOC100160451	mRNA	adenylate cyclase type 5 isoform X1', 'adenylate cyclase type 5 isoform X2', 'adenylate cyclase type 5 isoform X3', 'adenylate cyclase type 5 isoform X4'	FBgn0263131	CG43373	CG43373	no_fullname	1	0	0	0	0	0	0	0
1	LOC100160462	mRNA	microtubule-associated protein 2	FBgn0266579	tau	CG45110	tau	1	1	1	0	0	0	0	0
1	LOC100160468	mRNA	trans-2,3-enoyl-CoA reductase-like', 'trans-2,3-enoyl-CoA reductase-like isoform X1'	FBgn0035471	Sc2	CG10849	Sc2	0	0	1	0	0	1	0	0
1	LOC100160486	mRNA	facilitated trehalose transporter Tret1	FBgn0036316	CG10960	CG10960	no_fullname	0	0	1	0	0	0	0	0
1	LOC100160497	mRNA	trypsin-1-like	FBgn0265011	Np	CG34350	Notopleural	0	1	1	0	0	0	0	0
1	LOC100160504	mRNA	actin-related protein 2/3 complex subunit 4	FBgn0284255	Arpc4	CG5972	Actin-related protein 2/3 complex, subunit 4	0	1	1	0	1	1	0	0
1	LOC100160508	mRNA	trafficking protein particle complex subunit 6b-like	FBgn0266722	Trs33	CG6196	TRAPP subunit 33	0	0	1	0	0	0	0	0
1	LOC100160509	mRNA	uncharacterized protein LOC100160509	NA	NA	NA	NA	0	0	1	0	0	0	0	0
1	LOC100160523	mRNA	adenylosuccinate lyase isoform X1', 'adenylosuccinate lyase isoform X2'	FBgn0038467	AdSL	CG3590	Adenylosuccinate Lyase	0	0	1	0	0	0	0	0
1	LOC100160527	mRNA	guanine nucleotide-binding protein subunit beta-2 isoform X1', 'guanine nucleotide-binding protein subunit beta-2 isoform X2', 'nucleolar MIF4G domain-containing protein 1 isoform X3'	FBgn0035336	CG9004	CG9004	no_fullname	0	0	1	0	0	0	0	0
1	LOC100160531	mRNA	RNA-binding protein squid	FBgn0263396	sqd	CG16901	squid	0	0	1	0	0	0	0	0
1	LOC100160536	mRNA	gamma-soluble NSF attachment protein	FBgn0028552	gammaSnap1	CG3988	gamma Soluble NSF attachment protein 1	0	0	1	0	0	0	0	0
1	LOC100160539	mRNA	LSM domain containing 1-like', 'LSM domain containing 1-like isoform X1'	FBgn0051950	Sbat	CG31950	Sabbat	0	0	1	0	0	0	0	0
1	LOC100160541	mRNA	acyl-CoA synthetase family member 2, mitochondrial	FBgn0031703	CG12512	CG12512	no_fullname	1	0	1	1	0	0	0	0
1	LOC100160547	mRNA	heterogeneous nuclear ribonucleoprotein L	FBgn0003435	sm	CG9218	smooth	0	0	1	0	0	0	0	0
1	LOC100160558	mRNA	ATP-binding cassette sub-family G member 1	FBgn0031449	CG31689	CG31689	no_fullname	0	0	1	0	1	0	0	0
1	LOC100160562	mRNA	uncharacterized protein LOC100160562', 'uncharacterized protein LOC100160562 isoform X1'	FBgn0030745	CG4239	CG4239	no_fullname	0	0	1	0	0	0	0	0
1	LOC100160565	mRNA	coiled-coil domain-containing protein 51	NA	NA	NA	NA	1	0	1	0	1	0	0	0
1	LOC100160569	mRNA	homeotic protein ultrabithorax isoform X1', 'homeotic protein ultrabithorax isoform X2'	FBgn0003944	Ubx	CG10388	Ultrabithorax	0	0	1	0	0	0	1	0
1	LOC100160570	mRNA	protein yellow-like	FBgn0032601	yellow-b	CG17914	yellow-b	1	0	1	0	0	0	0	0
1	LOC100160572	mRNA	WD repeat-containing protein 74-like	FBgn0284246	l(2)k09848	CG7845	lethal (2) k09848	0	0	1	0	0	0	0	0
1	LOC100160574	mRNA	UPF0547 protein C16orf87 homolog	NA	NA	NA	NA	1	1	1	0	1	0	0	0
1	LOC100160579	mRNA	histone-binding protein RBBP4	FBgn0263979	Caf1-55	CG4236	Chromatin assembly factor 1, p55 subunit	1	1	1	0	0	0	1	1
1	LOC100160585	mRNA	actin-related protein 3	FBgn0262716	Arp3	CG7558	Actin-related protein 3	0	0	1	0	0	0	0	0
1	LOC100160609	mRNA	ras-related protein Rab-10	FBgn0015789	Rab10	CG17060	Rab10	0	1	0	0	0	0	0	0
1	LOC100160611	mRNA	BCL2/adenovirus E1B 19 kDa protein-interacting protein 3	FBgn0037007	CG5059	CG5059	no_fullname	0	0	1	0	0	0	0	0
1	LOC100160622	mRNA	tRNA (guanine-N(7)-)-methyltransferase	FBgn0025629	CG4045	CG4045	no_fullname	0	0	1	1	0	0	0	0
1	LOC100160644	mRNA	circadian clock-controlled protein	FBgn0250839	CG2016	CG2016	no_fullname	0	1	0	0	1	0	0	0
1	LOC100160645	mRNA	PRELI domain-containing protein 1, mitochondrial-like	FBgn0033413	prel	CG8806	preli-like	1	0	0	0	0	0	0	0
1	LOC100160653	mRNA	DNA-3-methyladenine glycosylase-like isoform X2', 'putative 3-methyladenine DNA glycosylase isoform X1'	NA	NA	NA	NA	1	0	0	0	0	0	1	0
1	LOC100160656	mRNA	sugar transporter SWEET1	FBgn0025469	slv	CG8717	saliva	0	0	1	0	0	0	0	0
1	LOC100160662	mRNA	clathrin light chain', 'clathrin light chain isoform X1', 'clathrin light chain isoform X2', 'clathrin light chain isoform X3', 'clathrin light chain isoform X4', 'clathrin light chain isoform X5', 'clathrin light chain isoform X6', 'clathrin light chain isoform X7', 'clathrin light chain isoform X8'	FBgn0024814	Clc	CG6948	Clathrin light chain	0	0	0	0	1	0	0	0
1	LOC100160664	mRNA	ubiquinone biosynthesis protein COQ4 homolog, mitochondrial	FBgn0052174	Coq4	CG32174	Coenzyme Q4	0	1	1	0	0	0	0	0
1	LOC100160665	mRNA	A disintegrin and metalloproteinase with thrombospondin motifs 1 isoform X1', 'A disintegrin and metalloproteinase with thrombospondin motifs 1 isoform X2', 'A disintegrin and metalloproteinase with thrombospondin motifs 1 isoform X3'	FBgn0034903	sona	CG9850	sol narae	0	0	1	0	0	0	0	0
1	LOC100160678	mRNA	guanylate cyclase soluble subunit beta-1	FBgn0013973	Gycbeta100B	CG1470	Guanylyl cyclase beta-subunit at 100B	1	1	1	0	0	1	0	0
1	LOC100160681	mRNA	solute carrier family 2, facilitated glucose transporter member 8	FBgn0051100	CG31100	CG31100	no_fullname	0	1	1	0	1	0	0	0
1	LOC100160682	mRNA	glucose dehydrogenase FAD, quinone	FBgn0030592	CG9514	CG9514	no_fullname	1	0	0	0	0	0	0	0
1	LOC100160690	mRNA	neurogenin-3	NA	NA	NA	NA	1	1	0	0	0	0	1	1
1	LOC100160696	mRNA	protein NipSnap	FBgn0030724	Nipsnap	CG9212	Nipsnap	1	1	1	1	0	0	0	0
1	LOC100160714	mRNA	farnesol dehydrogenase	FBgn0030332	CG9360	CG9360	no_fullname	0	0	1	0	0	0	0	0
1	LOC100160719	mRNA	uncharacterized protein LOC100160719	NA	NA	NA	NA	0	1	0	0	0	0	0	0
1	LOC100160720	mRNA	UDP-glucose pyrophosphorylase 2-like isoform 1', 'UDP-glucose pyrophosphorylase 2-like isoform 2'	FBgn0035978	UGP	CG4347	UDP-glucose pyrophosphorylase	0	0	1	0	1	0	0	0
1	LOC100160721	mRNA	UDP-glucuronosyltransferase 1-1 isoform X2', 'UDP-glucuronosyltransferase 1-1 isoform X3', 'UDP-glucuronosyltransferase 2C1 isoform X1'	FBgn0038886	Ugt49B2	CG6475	UDP-glycosyltransferase family 49 member B2	0	0	1	0	0	0	0	0
1	LOC100160730	mRNA	short-chain dehydrogenase/reductase family 16C member 6 isoform X1', 'short-chain dehydrogenase/reductase family 16C member 6 isoform X2'	FBgn0032405	firl	CG14946	firelighter	0	0	1	0	1	0	0	0
1	LOC100160734	mRNA	voltage-gated potassium channel subunit beta-2 isoform X1', 'voltage-gated potassium channel subunit beta-2 isoform X2', 'voltage-gated potassium channel subunit beta-2 isoform X3', 'voltage-gated potassium channel subunit beta-2 isoform X4'	FBgn0263220	Hk	CG43388	Hyperkinetic	1	1	1	0	1	0	0	0
1	LOC100160754	mRNA	hydroxylysine kinase	FBgn0086909	CG31751	CG31751	no_fullname	0	0	1	0	0	0	0	0
1	LOC100160755	mRNA	mitochondrial carrier homolog 1-like', 'mitochondrial carrier homolog 1-like isoform X1'	FBgn0027786	Mtch	CG6851	Mitochondrial carrier homolog 1	0	0	0	0	0	1	0	0
1	LOC100160760	mRNA	derlin-2	FBgn0038438	Der-2	CG14899	Derlin-2	0	1	1	0	1	1	0	0
1	LOC100160764	mRNA	SAGA-associated factor 29	FBgn0050390	Sgf29	CG30390	SAGA-associated factor 29kDa	0	0	1	0	1	0	0	0
1	LOC100160765	mRNA	BTB/POZ domain-containing adapter for CUL3-mediated RhoA degradation protein 3-like	FBgn0033017	CG10465	CG10465	no_fullname	0	0	1	0	0	0	0	0
1	LOC100160766	mRNA	uncharacterized protein LOC100160766	NA	NA	NA	NA	0	1	1	0	0	0	0	0
1	LOC100160768	mRNA	ras-related protein Rab-13 isoform X1', 'ras-related protein Rab-8A isoform X2'	FBgn0051118	RabX4	CG31118	RabX4	0	0	1	0	0	1	0	0
1	LOC100160771	mRNA	Golgi integral membrane protein 4 isoform X1', 'Golgi integral membrane protein 4 isoform X2'	NA	NA	NA	NA	0	0	1	0	0	0	0	0
1	LOC100160782	mRNA	glucoside xylosyltransferase 1	FBgn0039273	shams	CG9996	shams	1	0	1	0	0	0	0	0
1	LOC100160783	mRNA	UDP-glucuronosyltransferase 2C1	FBgn0032684	Ugt301D1	CG10178	UDP-glycosyltransferase family 301 member D1	1	0	1	0	0	0	0	0
1	LOC100160788	mRNA	upstream stimulatory factor 2	NA	NA	NA	NA	0	1	1	0	0	0	0	0
1	LOC100160792	mRNA	succinate-semialdehyde dehydrogenase, mitochondrial isoform X1', 'succinate-semialdehyde dehydrogenase, mitochondrial isoform X2'	FBgn0039349	Ssadh	CG4685	Succinic semialdehyde dehydrogenase	1	1	1	0	1	1	0	0
1	LOC100160795	mRNA	uncharacterized protein LOC100160795	NA	NA	NA	NA	0	0	1	0	0	0	0	0
1	LOC100160803	mRNA	39S ribosomal protein L28, mitochondrial-like	FBgn0031660	mRpL28	CG3782	mitochondrial ribosomal protein L28	0	1	0	0	0	0	0	0
1	LOC100160808	mRNA	cytochrome P450 4g15	FBgn0030304	Cyp4g15	CG11715	Cyp4g15	0	1	0	0	0	0	0	0
1	LOC100160827	mRNA	uncharacterized protein LOC100160827	FBgn0052196	CG32196	CG32196	no_fullname	0	0	1	0	1	0	0	0
1	LOC100160836	mRNA	uncharacterized protein LOC100160836	NA	NA	NA	NA	0	1	1	0	1	0	0	0
1	LOC100160850	mRNA	dual oxidase	FBgn0283531	Duox	CG3131	Dual oxidase	1	1	1	0	1	1	0	0
1	LOC100160859	mRNA	glutathione S-transferase-like	FBgn0010226	GstS1	CG8938	Glutathione S transferase S1	0	0	1	0	0	0	0	0
1	LOC100160860	mRNA	1,5-anhydro-D-fructose reductase	FBgn0086254	Akr1B	CG6084	Aldo-keto reductase 1B	1	1	1	0	1	1	0	0
1	LOC100160864	mRNA	ubiquitin-conjugating enzyme m-like	FBgn0035853	UbcE2M	CG7375	NEDD8-conjugating enzyme UbcE2M	0	1	1	0	1	0	0	0
1	LOC100160865	mRNA	26S proteasome non-ATPase regulatory subunit 4	FBgn0015283	Rpn10	CG7619	Regulatory particle non-ATPase 10	1	0	1	0	0	0	0	0
1	LOC100160867	mRNA	probable enoyl-CoA hydratase, mitochondrial	FBgn0039531	CG5611	CG5611	no_fullname	1	0	1	0	0	0	0	0
1	LOC100160868	mRNA	potassium/sodium hyperpolarization-activated cyclic nucleotide-gated channel 1 isoform X1', 'potassium/sodium hyperpolarization-activated cyclic nucleotide-gated channel 1 isoform X2'	FBgn0263397	Ih	CG8585	I[[h]] channel	0	1	1	0	1	1	0	0
1	LOC100160879	mRNA	protein ecdysoneless	FBgn0000543	ecd	CG5714	ecdysoneless	0	0	1	0	0	0	0	0
1	LOC100160885	mRNA	pre-mRNA-splicing factor SYF2-like', 'pre-mRNA-splicing factor SYF2-like isoform X1'	FBgn0033556	CG12343	CG12343	no_fullname	0	0	1	0	0	0	0	0
1	LOC100160887	mRNA	proteasome alpha 4 subunit-like	FBgn0261394	Prosalpha3	CG9327	Proteasome alpha3 subunit	0	0	1	0	0	0	0	0
1	LOC100160889	mRNA	uncharacterized protein LOC100160889', 'uncharacterized protein LOC100160889 isoform X1', 'uncharacterized protein LOC100160889 isoform X2', 'uncharacterized protein LOC100160889 isoform X3', 'uncharacterized protein LOC100160889 isoform X4', 'uncharacterized protein LOC100160889 isoform X5', 'uncharacterized protein LOC100160889 isoform X6', 'uncharacterized protein LOC100160889 isoform X7'	NA	NA	NA	NA	0	1	1	0	0	1	0	0
1	LOC100160905	mRNA	insulin gene enhancer protein isl-1 isoform X1', 'insulin gene enhancer protein isl-1 isoform X2', 'insulin gene enhancer protein isl-1 isoform X3'	FBgn0003896	tup	CG10619	tailup	0	0	1	0	0	0	0	0
1	LOC100160910	mRNA	uncharacterized protein LOC100160910', 'uncharacterized protein LOC100160910 isoform X1'	FBgn0039403	Sld5	CG14549	Sld5	0	1	1	0	0	0	0	0
1	LOC100160917	mRNA	NADH dehydrogenase ubiquinone 1 alpha subcomplex subunit 13-like', 'NADH dehydrogenase ubiquinone 1 alpha subcomplex subunit 13-like isoform X1'	FBgn0029868	ND-B16.6	CG3446	NADH dehydrogenase (ubiquinone) B16.6 subunit	1	1	1	0	1	0	1	1
1	LOC100160931	mRNA	TBC1 domain family member 19	FBgn0031690	CG7742	CG7742	no_fullname	1	0	0	0	0	0	0	0
1	LOC100160932	mRNA	neural Wiskott-Aldrich syndrome protein	FBgn0024273	WASp	CG1520	WASp	0	0	1	0	1	0	0	0
1	LOC100160965	mRNA	protein SCO1 homolog, mitochondrial-like', 'protein SCO1 homolog, mitochondrial-like isoform X1'	FBgn0262467	Scox	CG8885	Synthesis of cytochrome c oxidase	0	0	0	0	0	1	0	0
1	LOC100160991	mRNA	inactive pancreatic lipase-related protein 1	FBgn0031426	CG18641	CG18641	no_fullname	1	1	1	0	1	1	0	0
1	LOC100160994	mRNA	alpha-tocopherol transfer protein	FBgn0032785	CG10026	CG10026	no_fullname	1	0	1	0	0	0	0	0
1	LOC100161008	mRNA	uncharacterized protein LOC100161008	FBgn0004618	gl	CG7672	glass	0	1	1	0	1	1	0	0
1	LOC100161014	mRNA	uncharacterized protein LOC100161014 isoform X1', 'uncharacterized protein LOC100161014 isoform X2'	NA	NA	NA	NA	0	0	0	0	0	0	0	1
1	LOC100161015	mRNA	uncharacterized protein LOC100161015	NA	NA	NA	NA	0	1	1	0	0	0	0	0
1	LOC100161019	mRNA	proteasome subunit alpha type-3-like	FBgn0023175	Prosalpha7	CG1519	Proteasome alpha7 subunit	0	0	1	0	0	0	0	0
1	LOC100161021	mRNA	facilitated trehalose transporter Tret1	FBgn0037387	CG1213	CG1213	no_fullname	0	1	1	0	1	1	0	0
1	LOC100161022	mRNA	fumarylacetoacetate hydrolase domain-containing protein 2	FBgn0038924	CG6028	CG6028	no_fullname	0	0	0	0	0	1	0	0
1	LOC100161030	mRNA	transitional endoplasmic reticulum ATPase TER94	FBgn0286784	TER94	CG2331	no_fullname	0	1	1	0	1	0	0	0
1	LOC100161031	mRNA	GTP:AMP phosphotransferase AK3, mitochondrial isoform X1', 'GTP:AMP phosphotransferase AK3, mitochondrial isoform X2'	FBgn0042094	Adk3	CG6612	Adenylate kinase 3	0	1	1	0	0	0	0	0
1	LOC100161038	mRNA	probable ATP-dependent RNA helicase DDX20	FBgn0011802	Gem3	CG6539	Gemin 3	1	1	1	0	1	0	0	0
1	LOC100161041	mRNA	glucosidase 2 subunit beta	FBgn0032643	GCS2beta	CG6453	Glucosidase 2 beta subunit	0	1	0	0	0	0	0	0
1	LOC100161049	mRNA	protein Dr1 isoform X1', 'protein Dr1 isoform X2'	FBgn0028926	NC2beta	CG4185	Negative Cofactor 2beta	1	0	1	0	0	0	0	0
1	LOC100161055	mRNA	uncharacterized protein LOC100161055 isoform X1', 'uncharacterized protein LOC100161055 isoform X2', 'uncharacterized protein LOC100161055 precursor'	NA	NA	NA	NA	0	0	1	0	1	0	0	0
1	LOC100161057	mRNA	ejaculatory bulb-specific protein 3-like	NA	NA	NA	NA	0	0	0	0	1	0	0	0
1	LOC100161070	mRNA	PSME3-interacting protein	FBgn0034242	CG14480	CG14480	no_fullname	0	1	0	0	0	0	0	0
1	LOC100161082	mRNA	histone deacetylase 6 isoform X1', 'histone deacetylase 6 isoform X2'	FBgn0026428	HDAC6	CG6170	Histone deacetylase 6	1	1	1	0	0	0	0	0
1	LOC100161088	mRNA	protein SHQ1 homolog	NA	NA	NA	NA	1	0	1	0	1	0	0	0
1	LOC100161090	mRNA	serine-threonine kinase receptor-associated protein	FBgn0034876	wmd	CG3957	wing morphogenesis defect	0	0	0	0	0	0	1	0
1	LOC100161095	mRNA	sialin	FBgn0031645	CG3036	CG3036	no_fullname	1	1	1	0	1	1	0	0
1	LOC100161096	mRNA	annexin B9 isoform X1', 'annexin B9 isoform X2', 'annexin B9 isoform X3', 'annexin B9 isoform X4'	FBgn0000083	AnxB9	CG5730	Annexin B9	1	0	1	0	1	0	0	0
1	LOC100161121	mRNA	uncharacterized protein LOC100161121', 'uncharacterized protein LOC100161121 isoform X1'	FBgn0033544	CG7220	CG7220	no_fullname	0	0	1	0	1	0	0	0
1	LOC100161123	mRNA	short/branched chain specific acyl-CoA dehydrogenase, mitochondrial	FBgn0036824	CG3902	CG3902	no_fullname	0	1	1	0	0	0	0	0
1	LOC100161124	mRNA	serine protease inhibitor dipetalogastin	FBgn0052354	CG32354	CG32354	no_fullname	0	0	1	0	0	0	0	0
1	LOC100161126	mRNA	splicing factor 45	FBgn0086683	Spf45	CG17540	Spf45	1	0	0	1	0	0	0	0
1	LOC100161128	mRNA	uncharacterized protein LOC100161128	NA	NA	NA	NA	0	1	1	0	1	1	0	0
1	LOC100161131	mRNA	probable tRNA (guanine(26)-N(2))-dimethyltransferase	FBgn0032430	CG6388	CG6388	no_fullname	0	0	1	0	1	1	1	1
1	LOC100161133	lncRNA	NA	NA	NA	NA	NA	0	0	1	0	0	0	0	0
1	LOC100161150	mRNA	polymerase (RNA) III (DNA directed) polypeptide H (22.9kD)-like', 'polymerase (RNA) III (DNA directed) polypeptide H (22.9kD)-like isoform X1'	FBgn0036188	CG7339	CG7339	no_fullname	0	1	0	0	0	0	0	0
1	LOC100161159	mRNA	alpha-N-acetylgalactosaminidase	FBgn0032192	CG5731	CG5731	no_fullname	0	1	1	0	0	0	0	0
1	LOC100161161	mRNA	glucose-6-phosphate isomerase	FBgn0003074	Pgi	CG8251	Phosphoglucose isomerase	1	0	1	0	0	0	0	0
1	LOC100161165	mRNA	SUMO-activating enzyme subunit 1	FBgn0029512	Aos1	CG12276	Activator of SUMO 1	1	0	1	0	0	0	1	0
1	LOC100161176	mRNA	uncharacterized protein LOC100161176	NA	NA	NA	NA	0	0	1	0	0	0	0	0
1	LOC100161187	mRNA	transmembrane protein 19 isoform X1', 'transmembrane protein 19 isoform X2'	FBgn0036353	CG10171	CG10171	no_fullname	0	1	1	0	0	1	1	1
1	LOC100161198	mRNA	uncharacterized protein LOC100161198	FBgn0035438	PHGPx	CG12013	PHGPx	1	1	1	0	0	0	1	1
1	LOC100161200	mRNA	uncharacterized protein LOC100161200	NA	NA	NA	NA	0	0	0	0	0	1	0	0
1	LOC100161202	mRNA	lipase 3	FBgn0051871	CG31871	CG31871	no_fullname	0	1	1	1	1	0	0	0
1	LOC100161204	mRNA	probable isocitrate dehydrogenase NAD subunit alpha, mitochondrial	FBgn0027291	Idh3a	CG12233	Isocitrate dehydrogenase 3a	1	0	0	0	0	0	0	0
1	LOC100161212	mRNA	protein 5NUC	FBgn0050104	NT5E-2	CG30104	Ecto-5'-nucleotidase 2	1	0	1	0	1	0	0	0
1	LOC100161233	mRNA	gonadotropin-releasing hormone receptor isoform X1', 'gonadotropin-releasing hormone receptor isoform X2'	FBgn0025595	AkhR	CG11325	Adipokinetic hormone receptor	0	0	1	0	0	0	0	0
1	LOC100161237	mRNA	pinin	FBgn0037737	Pnn	CG8383	Pinin	0	1	0	0	0	0	0	0
1	LOC100161243	mRNA	acireductone dioxygenase-like', 'acireductone dioxygenase-like isoform X1'	FBgn0052068	Adi1	CG32068	Acireductone dioxygenase 1	0	0	1	0	0	0	0	0
1	LOC100161258	mRNA	vesicle transport protein GOT1B', 'vesicle transport protein GOT1B isoform X1'	FBgn0052576	CG32576	CG32576	no_fullname	0	1	0	0	1	0	0	0
1	LOC100161277	mRNA	protein quiver	FBgn0033872	CG6329	CG6329	no_fullname	0	0	1	0	0	0	0	0
1	LOC100161278	mRNA	calcium release-activated calcium channel protein 1	FBgn0041585	olf186-F	CG11430	olf186-F	1	0	0	0	0	0	0	0
1	LOC100161279	mRNA	tetratricopeptide repeat protein 39B isoform X1', 'tetratricopeptide repeat protein 39B isoform X2', 'tetratricopeptide repeat protein 39B isoform X3'	NA	NA	NA	NA	1	0	1	0	1	1	1	0
1	LOC100161292	mRNA	ubiquitin domain-containing protein 1	FBgn0264712	CG1172	CG1172	no_fullname	0	0	1	0	0	0	0	0
1	LOC100161317	mRNA	rRNA methyltransferase 2, mitochondrial	FBgn0038737	CG11447	CG11447	no_fullname	0	0	1	0	0	0	0	0
1	LOC100161318	mRNA	uncharacterized protein C45G9.7	FBgn0035148	CG3402	CG3402	no_fullname	0	0	1	0	0	1	0	0
1	LOC100161334	mRNA	putative uncharacterized protein DDB_G0271606	NA	NA	NA	NA	1	0	0	0	0	0	0	0
1	LOC100161347	mRNA	UPF0510 protein INM02-like isoform X1', 'UPF0510 protein INM02-like precursor'	FBgn0052441	EMC10	CG32441	ER membrane protein complex subunit 10	1	0	1	0	0	0	0	0
1	LOC100161348	mRNA	adenylate kinase isoenzyme 1', 'adenylate kinase isoenzyme 1 isoform X1'	FBgn0022709	Adk1	CG17146	Adenylate kinase 1	0	0	1	0	0	0	0	0
1	LOC100161349	mRNA	transmembrane protein 120 homolog isoform X1', 'transmembrane protein 120 homolog isoform X2'	FBgn0040384	CG32795	CG32795	no_fullname	1	0	1	0	0	0	0	0
1	LOC100161356	mRNA	immunoglobulin-binding protein 1 isoform X1', 'immunoglobulin-binding protein 1 isoform X2'	FBgn0051852	Tap42	CG31852	Two A-associated protein of 42kDa	0	0	1	0	0	0	0	0
1	LOC100161364	mRNA	proteasomal ubiquitin receptor ADRM1 homolog	FBgn0033886	Rpn13	CG13349	Regulatory particle non-ATPase 13	1	0	1	0	1	0	0	0
1	LOC100161367	mRNA	probable ubiquitin-conjugating enzyme E2 C', 'probable ubiquitin-conjugating enzyme E2 C isoform X1'	FBgn0264848	vih	CG10682	vihar	0	1	1	0	0	0	0	0
1	LOC100161380	mRNA	phytoene desaturase	NA	NA	NA	NA	0	0	1	0	0	0	0	0
1	LOC100161384	mRNA	peptidylglycine alpha-hydroxylating monooxygenase precursor	FBgn0283509	Phm	CG3832	Peptidylglycine-alpha-hydroxylating monooxygenase	0	0	1	0	0	0	0	0
1	LOC100161395	mRNA	transmembrane protein 47 isoform X1', 'transmembrane protein 47 isoform X2'	FBgn0266409	CG45049	CG45049	no_fullname	0	0	1	0	1	0	0	0
1	LOC100161401	mRNA	heterogeneous nuclear ribonucleoprotein 87F	FBgn0004237	Hrb87F	CG12749	Heterogeneous nuclear ribonucleoprotein at 87F	0	0	1	0	0	0	0	0
1	LOC100161405	mRNA	cytochrome P450 4C1	FBgn0015032	Cyp4c3	CG1438	Cytochrome P450-4c3	0	1	0	0	1	0	0	0
1	LOC100161409	mRNA	galactosylgalactosylxylosylprotein 3-beta-glucuronosyltransferase S	FBgn0032135	GlcAT-S	CG3881	Glucuronyltransferase S	1	0	1	0	0	0	0	0
1	LOC100161411	mRNA	translation initiation factor 5a-like	FBgn0285952	eEF5	CG3186	eukaryotic translation elongation factor 5	1	0	1	0	0	0	0	0
1	LOC100161421	mRNA	uncharacterized protein LOC100161421	FBgn0035928	CG13310	CG13310	no_fullname	1	0	1	0	0	0	0	0
1	LOC100161422	mRNA	DNA repair protein SWI5 homolog isoform X2', 'TP53-regulated inhibitor of apoptosis 1 isoform X1'	NA	NA	NA	NA	0	0	1	0	0	0	0	0
1	LOC100161429	mRNA	nucleolar protein dao-5 isoform X3', 'nucleolin 1 isoform X1', 'nucleolin isoform X2'	FBgn0037137	Nopp140	CG7421	Nopp140	0	1	1	0	1	0	0	0
1	LOC100161445	mRNA	LIM domain transcription factor LMO4.2 isoform X1', 'LIM domain transcription factor LMO4.2 isoform X2'	FBgn0265598	Bx	CG44425	Beadex	0	1	1	0	0	0	0	0
1	LOC100161446	mRNA	cytosolic carboxypeptidase 6	FBgn0051019	CG31019	CG31019	no_fullname	1	0	1	0	0	0	0	0
1	LOC100161452	mRNA	fatty acyl-CoA reductase wat	FBgn0039620	wat	CG1443	waterproof	0	1	1	0	0	0	0	0
1	LOC100161453	mRNA	signal peptidase complex subunit 3-like', 'signal peptidase complex subunit 3-like isoform X1'	FBgn0039172	Spase22-23	CG5677	Spase 22/23-subunit	0	0	1	0	0	0	0	0
1	LOC100161454	mRNA	non-specific lipid-transfer protein	FBgn0015808	ScpX	CG17320	Sterol carrier protein X-related thiolase	0	0	1	0	0	0	0	0
1	LOC100161458	mRNA	ubiquitin-conjugating enzyme E2 J1	FBgn0038515	CG5823	CG5823	no_fullname	1	0	1	0	1	0	0	1
1	LOC100161459	mRNA	glutathione S-transferase-like	FBgn0010226	GstS1	CG8938	Glutathione S transferase S1	0	1	1	0	0	1	0	0
1	LOC100161465	mRNA	uncharacterized protein LOC100161465	NA	NA	NA	NA	0	0	1	0	0	0	0	0
1	LOC100161480	mRNA	probable cytochrome P450 6a13	FBgn0000473	Cyp6a2	CG9438	Cytochrome P450-6a2	0	0	1	0	1	0	0	0
1	LOC100161482	mRNA	protein unc-50 homolog', 'protein unc-50 homolog isoform X1'	FBgn0037609	CG9773	CG9773	no_fullname	1	1	1	0	0	1	1	0
1	LOC100161488	mRNA	haloacid dehalogenase-like hydrolase domain containing 1A-like	FBgn0019982	Gs1l	CG15441	GS1-like	0	0	1	0	0	0	0	0
1	LOC100161492	mRNA	uncharacterized protein LOC100161492	NA	NA	NA	NA	0	1	0	0	0	0	0	0
1	LOC100161496	mRNA	uncharacterized protein LOC100161496 isoform X1', 'uncharacterized protein LOC100161496 isoform X2'	FBgn0261673	nemy	CG8776	no extended memory	0	0	0	0	0	1	0	0
1	LOC100161497	mRNA	39S ribosomal protein L39, mitochondrial	FBgn0036462	mRpL39	CG17166	mitochondrial ribosomal protein L39	0	1	0	0	0	0	0	0
1	LOC100161501	mRNA	uncharacterized protein LOC100161501 precursor	NA	NA	NA	NA	0	0	1	0	0	0	0	0
1	LOC100161504	mRNA	acyl-protein thioesterase 1,2-like', 'acyl-protein thioesterase 1,2-like isoform X1'	FBgn0042138	CG18815	CG18815	no_fullname	0	1	1	0	0	0	0	0
1	LOC100161520	mRNA	transcription initiation factor TFIID subunit 9	FBgn0000617	e(y)1	CG6474	enhancer of yellow 1	0	0	1	0	1	0	0	0
1	LOC100161523	mRNA	proton channel OtopLc-like	FBgn0259150	OtopLc	CG42265	Otopetrin-like c	0	1	1	0	1	0	0	0
1	LOC100161526	mRNA	vesicular inhibitory amino acid transporter	FBgn0033911	VGAT	CG8394	Vesicular GABA Transporter	1	0	1	0	0	0	0	0
1	LOC100161529	mRNA	1,5-anhydro-D-fructose reductase	FBgn0086254	Akr1B	CG6084	Aldo-keto reductase 1B	0	1	0	0	0	0	0	0
1	LOC100161540	mRNA	alanine--tRNA ligase, cytoplasmic	FBgn0027094	AlaRS	CG13391	Alanyl-tRNA synthetase	1	1	1	0	0	0	1	1
1	LOC100161541	mRNA	omega-amidase NIT2	FBgn0037687	CG8132	CG8132	no_fullname	0	1	0	0	0	0	0	0
1	LOC100161553	mRNA	putative sulfiredoxin', 'putative sulfiredoxin isoform X1'	FBgn0030876	CG6762	CG6762	no_fullname	1	1	1	0	1	0	0	0
1	LOC100161555	mRNA	peptidyl-tRNA hydrolase-like', 'peptidyl-tRNA hydrolase-like isoform X1'	NA	NA	NA	NA	0	0	1	0	0	0	0	0
1	LOC100161577	mRNA	collagen alpha-1(IV) chain	FBgn0000299	Col4a1	CG4145	Collagen type IV alpha 1	0	1	0	0	0	0	0	0
1	LOC100161592	mRNA	peroxisomal biogenesis factor 19	NA	NA	NA	NA	0	0	1	0	1	0	0	0
1	LOC100161594	mRNA	short-chain specific acyl-CoA dehydrogenase, mitochondrial	FBgn0038742	Arc42	CG4703	Arc42	1	0	1	0	0	0	0	0
1	LOC100161612	mRNA	GTP-binding protein SAR1b	FBgn0038947	Sar1	CG7073	Secretion-associated Ras-related 1	0	0	1	0	0	0	0	0
1	LOC100161618	mRNA	2-hydroxyacylsphingosine 1-beta-galactosyltransferase isoform X1', '2-hydroxyacylsphingosine 1-beta-galactosyltransferase isoform X2', 'UDP-glucuronosyltransferase 2C1 isoform X3'	FBgn0032684	Ugt301D1	CG10178	UDP-glycosyltransferase family 301 member D1	0	0	1	0	0	0	0	0
1	LOC100161621	mRNA	sodium-independent sulfate anion transporter	FBgn0013953	Esp	CG7005	Epidermal stripes and patches	1	0	1	0	0	0	0	0
1	LOC100161631	mRNA	LOW QUALITY PROTEIN: transmembrane protein 165	FBgn0260659	CG42542	CG42542	no_fullname	0	0	1	0	0	0	0	0
1	LOC100161641	mRNA	ribonuclease P/MRP protein subunit POP5 isoform X1', 'ribonuclease P/MRP protein subunit POP5 isoform X2'	NA	NA	NA	NA	1	0	1	0	1	0	0	0
1	LOC100161646	mRNA	pyroglutamyl-peptidase 1-like', 'pyroglutamyl-peptidase 1-like isoform X1', 'pyroglutamyl-peptidase 1-like isoform X2'	FBgn0047178	CG32147	CG32147	no_fullname	0	0	1	0	1	0	0	0
1	LOC100161649	mRNA	ubiquitin-conjugating enzyme E2 T isoform X1', 'ubiquitin-conjugating enzyme E2 T isoform X2'	FBgn0011217	eff	CG7425	effete	0	1	0	0	0	0	0	0
1	LOC100161650	mRNA	geranylgeranyl pyrophosphate synthase	FBgn0019662	qm	CG8593	quemao	0	0	0	0	1	0	0	0
1	LOC100161661	mRNA	kinesin-like protein KIF3A isoform X1', 'kinesin-like protein KIF3A isoform X2'	FBgn0004380	Klp64D	CG10642	Kinesin-like protein at 64D	0	0	1	0	0	0	0	0
1	LOC100161670	mRNA	AH receptor-interacting protein isoform X2', 'hydroxymethylglutaryl-CoA synthase 2 isoform X1'	FBgn0030345	CG1847	CG1847	no_fullname	1	0	0	0	0	0	1	0
1	LOC100161675	mRNA	phosphatidylethanolamine-binding protein-like', 'phosphatidylethanolamine-binding protein-like isoform X1'	FBgn0032453	CG6180	CG6180	no_fullname	1	1	1	0	1	1	0	0
1	LOC100161693	mRNA	uncharacterized protein LOC100161693	FBgn0033205	CG2064	CG2064	no_fullname	1	0	1	1	0	0	0	0
1	LOC100161701	mRNA	LOW QUALITY PROTEIN: uncharacterized protein LOC100161701	FBgn0039265	CG11790	CG11790	no_fullname	0	1	1	0	0	0	0	0
1	LOC100161704	mRNA	uncharacterized protein LOC100161704	NA	NA	NA	NA	0	0	1	0	0	0	0	0
1	LOC100161728	mRNA	uncharacterized protein LOC100161728	NA	NA	NA	NA	1	1	1	0	0	0	0	0
1	LOC100161729	mRNA	uncharacterized protein LOC100161729	FBgn0052499	Cda4	CG32499	Chitin deacetylase-like 4	1	0	0	0	0	0	0	0
1	LOC100161744	mRNA	uncharacterized protein LOC100161744	NA	NA	NA	NA	0	1	1	0	1	0	0	0
1	LOC100161746	mRNA	uncharacterized protein LOC100161746	NA	NA	NA	NA	1	1	1	0	0	0	0	0
1	LOC100161749	mRNA	uncharacterized protein LOC100161749	FBgn0036237	viaf	CG18593	viral IAP-associated factor	1	1	1	0	0	0	0	0
1	LOC100161752	mRNA	26S proteasome non-ATPase regulatory subunit 1	FBgn0028692	Rpn2	CG11888	Regulatory particle non-ATPase 2	0	1	1	0	1	0	1	0
1	LOC100161762	mRNA	asparagine synthetase domain-containing protein 1 isoform X2', 'asparagine synthetase domain-containing protein CG17486 isoform X1'	FBgn0032997	CG17486	CG17486	no_fullname	0	0	1	0	0	0	0	0
1	LOC100161764	mRNA	transforming growth factor beta regulator 1-like	FBgn0051111	CG31111	CG31111	no_fullname	0	1	1	0	1	0	0	0
1	LOC100161765	mRNA	profilin-like', 'profilin-like isoform X1'	FBgn0000308	chic	CG9553	chickadee	0	0	1	0	0	0	0	0
1	LOC100161771	mRNA	acyl-coenzyme A thioesterase 9, mitochondrial isoform X1', 'acyl-coenzyme A thioesterase 9, mitochondrial isoform X2'	FBgn0039854	CG1635	CG1635	no_fullname	0	0	0	0	0	1	0	0
1	LOC100161793	mRNA	probable cytochrome P450 49a1	FBgn0033524	Cyp49a1	CG18377	Cyp49a1	0	0	1	0	0	0	0	0
1	LOC100161799	mRNA	basic-leucine zipper transcription factor A	NA	NA	NA	NA	1	1	1	0	1	0	0	0
1	LOC100161803	mRNA	uncharacterized protein LOC100161803	NA	NA	NA	NA	0	0	0	0	1	0	0	0
1	LOC100161805	mRNA	ubiquitin-conjugating enzyme E2-24 kDa	FBgn0015320	Ubc2	CG6720	Ubiquitin conjugating enzyme 2	1	0	0	0	0	0	0	0
1	LOC100161815	mRNA	LysM and putative peptidoglycan-binding domain-containing protein-like', 'lysM and putative peptidoglycan-binding domain-containing protein-like isoform X1'	NA	NA	NA	NA	1	1	0	0	0	0	1	0
1	LOC100161822	mRNA	uncharacterized protein LOC100161822	NA	NA	NA	NA	0	0	1	0	0	0	0	0
1	LOC100161828	mRNA	ras-related protein RABF2a isoform X2', 'ras-related protein Rab-22A isoform X1', 'ras-related protein Rab-5B isoform X3'	FBgn0039966	Rab21	CG17515	Rab21	1	0	1	0	0	0	0	0
1	LOC100161832	mRNA	insulin	NA	NA	NA	NA	0	1	0	0	0	0	0	0
1	LOC100161835	mRNA	histone H3	FBgn0053866	His3:CG33866	CG33866	His3:CG33866	1	0	1	0	0	0	0	0
1	LOC100161859	mRNA	LOW QUALITY PROTEIN: UDP-glucuronosyltransferase 1-1	FBgn0038886	Ugt49B2	CG6475	UDP-glycosyltransferase family 49 member B2	0	0	1	0	0	0	0	0
1	LOC100161860	mRNA	serine/threonine-protein kinase Nek8-like	FBgn0045980	niki	CG10951	nimA-like kinase	1	0	1	0	0	0	0	0
1	LOC100161877	mRNA	YEATS domain-containing protein 2	NA	NA	NA	NA	1	0	0	0	0	0	1	0
1	LOC100161878	mRNA	esterase E4 isoform X1', 'esterase FE4 isoform X2'	FBgn0029690	CG6414	CG6414	no_fullname	0	0	1	0	0	0	0	0
1	LOC100161883	mRNA	ectonucleotide pyrophosphatase/phosphodiesterase family member 5 isoform X1', 'ectonucleotide pyrophosphatase/phosphodiesterase family member 5 isoform X2'	NA	NA	NA	NA	1	1	1	1	0	0	0	0
1	LOC100161886	mRNA	dual oxidase maturation factor 1	FBgn0086711	mol	CG4482	moladietz	1	0	1	0	0	0	0	0
1	LOC100161890	mRNA	cell-death-related nuclease 7	FBgn0000477	DNaseII	CG7780	Deoxyribonuclease II	0	0	0	0	0	0	0	1
1	LOC100161925	mRNA	dynein light chain 1, cytoplasmic	FBgn0011760	ctp	CG6998	cut up	0	0	1	0	0	0	0	0
1	LOC100161931	mRNA	probable splicing factor, arginine/serine-rich 7	FBgn0024285	Srp54	CG4602	Splicing regulatory protein 54	1	0	0	0	0	0	0	0
1	LOC100161937	mRNA	torso-like protein	FBgn0003867	tsl	CG6705	torso-like	0	0	1	0	1	0	0	0
1	LOC100161939	mRNA	isocitrate dehydrogenase NAD subunit beta, mitochondrial	FBgn0038922	Idh3b	CG6439	Isocitrate dehydrogenase 3b	0	1	0	0	0	0	0	1
1	LOC100161944	mRNA	Y+L amino acid transporter 2 isoform X1', 'Y+L amino acid transporter 2 isoform X2', 'Y+L amino acid transporter 2 isoform X3'	FBgn0039487	gb	CG6070	genderblind	1	1	1	0	1	0	0	0
1	LOC100161950	mRNA	alpha-ketoglutarate-dependent dioxygenase alkB homolog 7, mitochondrial	FBgn0036210	CG14130	CG14130	no_fullname	1	0	1	0	0	0	0	0
1	LOC100161968	mRNA	organic cation transporter protein	FBgn0019952	Orct	CG6331	Organic cation transporter	1	0	1	0	1	0	0	0
1	LOC100161976	mRNA	phosphate carrier protein, mitochondrial	FBgn0026409	Mpcp2	CG4994	Mitochondrial phosphate carrier protein 2	0	0	1	0	1	0	0	0
1	LOC100161983	mRNA	apolipoprotein D isoform X1', 'apolipoprotein D isoform X2'	NA	NA	NA	NA	1	1	1	0	1	0	0	0
1	LOC100161996	mRNA	SUMO-conjugating enzyme UBC9-B-like	FBgn0010602	lwr	CG3018	lesswright	1	1	1	0	0	0	0	0
1	LOC100162003	mRNA	NAD(P) transhydrogenase, mitochondrial	NA	NA	NA	NA	0	0	1	0	0	0	0	0
1	LOC100162006	mRNA	NA	NA	NA	NA	NA	1	0	0	0	0	0	0	0
1	LOC100162018	mRNA	uncharacterized protein LOC100162018	FBgn0036481	CG16959	CG16959	no_fullname	0	1	0	0	0	0	0	0
1	LOC100162019	mRNA	myrosinase 1 isoform X1', 'myrosinase 1 isoform X2'	FBgn0036659	CG9701	CG9701	no_fullname	1	0	0	0	0	0	0	0
1	LOC100162026	mRNA	short-chain dehydrogenase/reductase-like	FBgn0030332	CG9360	CG9360	no_fullname	0	0	1	0	0	0	0	0
1	LOC100162030	mRNA	juxtaposed with another zinc finger protein 1	FBgn0039831	CG12054	CG12054	no_fullname	0	1	1	0	1	0	0	0
1	LOC100162031	mRNA	uncharacterized protein LOC100162031	NA	NA	NA	NA	1	1	1	1	0	0	0	0
1	LOC100162034	mRNA	transmembrane protein 231	NA	NA	NA	NA	0	0	1	0	0	0	0	0
1	LOC100162060	mRNA	cationic amino acid transporter 2	FBgn0037203	slif	CG11128	slimfast	0	0	1	0	0	0	0	0
1	LOC100162067	mRNA	uncharacterized protein LOC100162067 precursor	FBgn0032420	CG6583	CG6583	no_fullname	0	0	1	0	0	0	0	0
1	LOC100162071	mRNA	protein Wnt-1	FBgn0284084	wg	CG4889	wingless	0	0	1	0	0	0	0	0
1	LOC100162079	mRNA	chitin synthase chs-2	FBgn0001311	kkv	CG2666	krotzkopf verkehrt	0	0	1	0	0	0	0	0
1	LOC100162084	mRNA	sentrin-specific protease 8	FBgn0033716	Den1	CG8493	Deneddylase 1	0	1	0	0	0	0	0	0
1	LOC100162087	mRNA	gamma-aminobutyric acid type B receptor subunit 2	FBgn0027575	GABA-B-R2	CG6706	metabotropic GABA-B receptor subtype 2	1	1	0	0	0	0	1	1
1	LOC100162088	mRNA	pre-mRNA-splicing factor SPF27	FBgn0039558	BCAS2	CG4980	BCAS2	1	0	0	0	0	0	0	0
1	LOC100162123	mRNA	coiled-coil domain containing 124-like', 'coiled-coil domain containing 124-like isoform X1'	FBgn0038675	CG6013	CG6013	no_fullname	0	0	1	0	0	0	0	0
1	LOC100162147	mRNA	glucosamine-6-phosphate N-acetyltransferase-like	FBgn0039690	Gnpnat	CG1969	Glucosamine-phosphate N-acetyltransferase	0	0	0	0	1	0	1	0
1	LOC100162151	mRNA	neo-calmodulin isoform X1', 'neo-calmodulin isoform X2', 'neo-calmodulin isoform X3', 'neo-calmodulin isoform X4'	FBgn0040351	CG11638	CG11638	no_fullname	0	0	0	0	0	0	1	1
1	LOC100162156	mRNA	palmitoyltransferase ZDHHC6	FBgn0035970	CG4483	CG4483	no_fullname	0	0	1	0	1	0	1	0
1	LOC100162171	mRNA	uncharacterized protein LOC100162171	NA	NA	NA	NA	0	1	1	0	0	0	0	0
1	LOC100162176	mRNA	uncharacterized protein LOC100162176', 'uncharacterized protein LOC100162176 isoform X1', 'uncharacterized protein LOC100162176 isoform X2'	FBgn0038983	CG5326	CG5326	no_fullname	1	1	1	0	1	0	0	0
1	LOC100162182	mRNA	serine-arginine protein 55 isoform X1', 'serine-arginine protein 55 isoform X2', 'serine-arginine protein 55 isoform X3', 'serine-arginine protein 55 isoform X4', 'serine-arginine protein 55 isoform X5'	FBgn0004587	B52	CG10851	B52	1	1	1	0	1	0	0	0
1	LOC100162185	mRNA	uncharacterized protein LOC100162185	NA	NA	NA	NA	1	0	1	0	1	1	0	0
1	LOC100162188	mRNA	phosphatidylinositol glycan anchor biosynthesis, class H-like	NA	NA	NA	NA	1	0	0	0	0	0	1	0
1	LOC100162203	mRNA	uncharacterized protein LOC100162203	NA	NA	NA	NA	0	1	1	1	1	0	0	0
1	LOC100162206	mRNA	probable cytochrome P450 303a1	FBgn0001992	Cyp303a1	CG4163	Cyp303a1	0	0	1	0	0	0	0	0
1	LOC100162209	mRNA	uncharacterized protein LOC100162209	NA	NA	NA	NA	1	0	0	0	0	0	0	1
1	LOC100162219	mRNA	39S ribosomal protein L15, mitochondrial-like', '39S ribosomal protein L15, mitochondrial-like isoform X1', '39S ribosomal protein L15, mitochondrial-like isoform X2', '39S ribosomal protein L15, mitochondrial-like isoform X3'	FBgn0036990	mRpL15	CG5219	mitochondrial ribosomal protein L15	1	1	1	0	0	0	0	0
1	LOC100162224	mRNA	probable protein arginine N-methyltransferase 6	FBgn0032329	Art8	CG16840	Arginine methyltransferase 8	0	1	0	0	0	0	0	0
1	LOC100162227	mRNA	uncharacterized protein LOC100162227	NA	NA	NA	NA	0	0	1	0	1	1	0	0
1	LOC100162231	mRNA	protein takeout	FBgn0038395	CG10407	CG10407	no_fullname	1	1	1	1	1	0	0	1
1	LOC100162252	mRNA	uncharacterized protein LOC100162252 isoform X1', 'uncharacterized protein LOC100162252 isoform X2'	FBgn0261526	NT1	CG42576	Neurotrophin 1	0	0	1	0	0	0	0	0
1	LOC100162270	mRNA	ATP-binding cassette sub-family G member 1	FBgn0052091	CG32091	CG32091	no_fullname	1	1	0	0	0	0	1	0
1	LOC100162275	mRNA	WD repeat-containing protein 89	FBgn0033471	CG12134	CG12134	no_fullname	1	0	1	0	0	0	0	0
1	LOC100162278	mRNA	small ubiquitin-related modifier	NA	NA	NA	NA	0	0	1	0	1	0	0	0
1	LOC100162279	mRNA	probable G-protein coupled receptor Mth-like 5	FBgn0037960	mthl5	CG6965	methuselah-like 5	0	0	1	0	0	0	0	0
1	LOC100162288	mRNA	peptidyl-prolyl cis-trans isomerase-like', 'peptidyl-prolyl cis-trans isomerase-like isoform X1'	FBgn0035141	Cypl	CG13892	Cyclophilin-like	0	1	1	0	1	0	0	0
1	LOC100162291	mRNA	uncharacterized protein LOC100162291	FBgn0261789	SmD2	CG1249	Small ribonucleoprotein particle protein SmD2	0	1	1	1	1	0	0	0
1	LOC100162292	mRNA	solute carrier family 2, facilitated glucose transporter member 8	FBgn0036316	CG10960	CG10960	no_fullname	0	1	1	0	0	0	0	0
1	LOC100162294	mRNA	uncharacterized protein LOC100162294 isoform X1', 'uncharacterized protein LOC100162294 isoform X2'	NA	NA	NA	NA	1	0	1	0	0	0	0	0
1	LOC100162301	mRNA	39S ribosomal protein L14, mitochondrial-like	FBgn0040389	mRpL14	CG14048	mitochondrial ribosomal protein L14	1	0	1	0	0	0	0	0
1	LOC100162318	mRNA	multiple inositol polyphosphate phosphatase 1	FBgn0026061	Mipp1	CG4123	Multiple inositol polyphosphate phosphatase 1	0	0	1	0	1	0	0	0
1	LOC100162322	mRNA	eukaryotic translation initiation factor 3 subunit C	FBgn0034258	eIF3c	CG4954	eukaryotic translation initiation factor 3 subunit c	1	0	1	0	0	0	0	0
1	LOC100162331	mRNA	dihydrolipoyllysine-residue succinyltransferase component of 2-oxoglutarate dehydrogenase complex, mitochondrial	FBgn0037891	CG5214	CG5214	no_fullname	0	0	1	0	1	0	0	0
1	LOC100162332	mRNA	vacuolar protein sorting-associated protein 62	FBgn0259167	CG42272	CG42272	no_fullname	0	0	1	0	0	0	0	0
1	LOC100162337	mRNA	uncharacterized protein LOC100162337	NA	NA	NA	NA	0	0	1	0	0	0	0	0
1	LOC100162341	mRNA	uncharacterized protein LOC100162341	NA	NA	NA	NA	1	0	1	0	0	0	0	0
1	LOC100162360	mRNA	peptide deformylase, mitochondrial	FBgn0051373	CG31373	CG31373	no_fullname	1	0	1	0	0	0	1	0
1	LOC100162366	mRNA	protein LSM14 homolog B isoform X3', 'protein LSM14 homolog B-B isoform X1', 'protein LSM14 homolog B-B isoform X2'	FBgn0041775	tral	CG10686	trailer hitch	0	1	1	0	0	0	0	0
1	LOC100162367	mRNA	cationic amino acid transporter 2	FBgn0037203	slif	CG11128	slimfast	0	0	0	0	0	0	0	1
1	LOC100162372	mRNA	cytochrome P450 6k1	FBgn0000473	Cyp6a2	CG9438	Cytochrome P450-6a2	1	0	1	0	1	0	0	0
1	LOC100162375	mRNA	protein rogdi isoform X1', 'protein rogdi isoform X2'	FBgn0036697	rogdi	CG7725	rogdi	0	0	1	0	0	0	0	0
1	LOC100162387	mRNA	ectonucleoside triphosphate diphosphohydrolase 5	FBgn0024947	NTPase	CG3059	NTPase	0	1	1	0	1	1	0	0
1	LOC100162390	mRNA	THUMP domain-containing protein 1 homolog', 'THUMP domain-containing protein 1 homolog isoform X1'	FBgn0035532	CG15014	CG15014	no_fullname	1	0	1	0	0	0	0	0
1	LOC100162396	mRNA	EF-hand calcium-binding domain-containing protein 1 isoform X1', 'EF-hand calcium-binding domain-containing protein 1 isoform X2'	FBgn0029995	CG2256	CG2256	no_fullname	0	1	1	0	1	0	0	0
1	LOC100162401	mRNA	microtubule-associated protein 1B isoform X1', 'partner of Y14 and mago isoform X2'	NA	NA	NA	NA	1	1	1	0	1	0	0	0
1	LOC100162403	mRNA	ATP synthase mitochondrial F1 complex assembly factor 1	FBgn0022344	CG10340	CG10340	no_fullname	0	0	1	0	1	0	0	0
1	LOC100162406	mRNA	uncharacterized protein LOC100162406	FBgn0264542	hwt	CG43921	heavyweight	1	0	1	0	0	0	0	0
1	LOC100162423	mRNA	INO80 complex subunit E-like', 'INO80 complex subunit E-like isoform X1', 'INO80 complex subunit E-like isoform X2'	NA	NA	NA	NA	0	1	1	0	0	1	0	0
1	LOC100162429	mRNA	dihydrolipoyl dehydrogenase, mitochondrial	FBgn0036762	CG7430	CG7430	no_fullname	1	0	1	0	0	0	0	0
1	LOC100162434	mRNA	UDP-glucuronosyltransferase 2B15	FBgn0038886	Ugt49B2	CG6475	UDP-glycosyltransferase family 49 member B2	0	0	1	0	0	0	0	0
1	LOC100162438	mRNA	mRNA decay activator protein ZFP36L2-A	FBgn0011837	Tis11	CG4070	Tis11 zinc finger protein	0	1	0	0	0	1	0	0
1	LOC100162441	mRNA	60S ribosomal protein L5	FBgn0064225	RpL5	CG17489	Ribosomal protein L5	1	1	1	0	0	0	1	0
1	LOC100162443	mRNA	molybdopterin synthase catalytic subunit 1', 'molybdopterin synthase catalytic subunit 1 isoform X1', 'molybdopterin synthase catalytic subunit 1 isoform X2'	FBgn0039280	Mocs2B	CG10238	Molybdenum cofactor synthesis 2B	1	0	1	0	0	0	0	0
1	LOC100162457	mRNA	charged multivesicular body protein 7 isoform X1', 'charged multivesicular body protein 7 isoform X2'	FBgn0027565	CG5498	CG5498	no_fullname	1	1	1	0	0	0	0	0
1	LOC100162463	mRNA	mitochondrial inner membrane protein OXA1L	FBgn0027615	OXA1L	CG6404	OXA1L mitochondrial inner membrane protein	1	1	1	0	0	0	1	0
1	LOC100162475	mRNA	probable citrate synthase 2, mitochondrial	FBgn0261955	kdn	CG3861	knockdown	1	1	1	0	1	0	0	0
1	LOC100162487	mRNA	uncharacterized protein LOC100162487	FBgn0004197	Ser	CG6127	Serrate	1	0	0	0	0	0	1	0
1	LOC100162488	mRNA	Golgi SNAP receptor complex member 1	FBgn0044871	Gos28	CG7700	Golgi SNARE, 28 kDa	1	0	1	0	0	0	0	0
1	LOC100162494	mRNA	serine/threonine-protein kinase NIM1 isoform X1', 'serine/threonine-protein kinase NIM1 isoform X2', 'serine/threonine-protein kinase NIM1 isoform X3', 'serine/threonine-protein kinase NIM1 isoform X4'	FBgn0031299	CG4629	CG4629	no_fullname	1	0	1	0	1	0	0	0
1	LOC100162501	mRNA	transmembrane emp24 domain-containing protein 3	FBgn0030341	p24-1	CG1967	p24-related-1	1	1	1	0	0	0	1	0
1	LOC100162519	mRNA	U1 small nuclear ribonucleoprotein A-like	FBgn0003449	snf	CG4528	sans fille	1	0	1	0	0	1	0	1
1	LOC100162529	mRNA	leucine-rich repeat-containing protein 58	FBgn0052687	CG32687	CG32687	no_fullname	0	0	1	0	0	0	0	0
1	LOC100162530	mRNA	protein roadkill isoform X4', 'protein roadkill isoform X5', 'speckle-type POZ protein A isoform X1', 'speckle-type POZ protein A isoform X2', 'speckle-type POZ protein A isoform X3'	FBgn0264493	rdx	CG12537	roadkill	1	0	0	0	0	0	0	0
1	LOC100162537	mRNA	Fanconi anemia group J protein homolog isoform X1', 'Fanconi anemia group J protein homolog isoform X3', 'Fanconi anemia group J protein homolog isoform X4', 'Fanconi anemia group J protein isoform X2'	FBgn0029798	CG4078	CG4078	no_fullname	0	1	1	0	1	0	0	0
1	LOC100162541	mRNA	uridine 5'-monophosphate synthase isoform X1, uridine 5'-monophosphate synthase isoform X2, uridine 5'-monophosphate synthase isoform X3	FBgn0003257	r-l	CG3593	rudimentary-like	1	0	1	0	0	0	0	0
1	LOC100162547	mRNA	uncharacterized protein LOC100162547 precursor	NA	NA	NA	NA	1	1	1	0	1	0	0	0
1	LOC100162550	mRNA	enhancer of split mgamma protein	FBgn0002735	E(spl)mgamma-HLH	CG8333	Enhancer of split mgamma, helix-loop-helix	0	0	1	0	0	0	0	0
1	LOC100162564	mRNA	calcineurin B-like', 'calcineurin B-like isoform X1'	FBgn0015614	CanB2	CG11217	Calcineurin B2	0	1	0	0	0	0	0	0
1	LOC100162567	mRNA	transport and Golgi organization protein 2 homolog isoform X1', 'transport and Golgi organization protein 2 homolog isoform X2', 'transport and Golgi organization protein 2 homolog isoform X3'	FBgn0030503	Tango2	CG11176	Transport and Golgi organization 2	0	1	1	0	0	0	0	0
1	LOC100162593	mRNA	uncharacterized protein LOC100162593	NA	NA	NA	NA	0	1	1	0	0	1	0	0
1	LOC100162607	mRNA	mannan-binding lectin serine protease 2	NA	NA	NA	NA	0	0	1	0	0	0	0	0
1	LOC100162619	mRNA	mediator of RNA polymerase II transcription subunit 19	FBgn0036761	MED19	CG5546	Mediator complex subunit 19	0	1	1	0	0	1	0	0
1	LOC100162628	mRNA	28S ribosomal protein S18b, mitochondrial', '28S ribosomal protein S18b, mitochondrial isoform X1'	FBgn0032849	mRpS18B	CG10757	mitochondrial ribosomal protein S18B	0	0	1	0	1	0	0	0
1	LOC100162647	mRNA	notchless protein homolog 1	FBgn0021874	Nle	CG2863	Notchless	0	0	1	0	0	0	0	0
1	LOC100162677	mRNA	calpain-B	FBgn0025866	CalpB	CG8107	Calpain-B	0	0	1	0	0	0	0	0
1	LOC100162680	mRNA	peptidyl-prolyl cis-trans isomerase H', 'peptidyl-prolyl cis-trans isomerase H isoform X1'	FBgn0033089	CG17266	CG17266	no_fullname	1	1	1	0	0	0	0	0
1	LOC100162700	mRNA	surfeit locus protein 1	FBgn0029117	Surf1	CG9943	Surfeit 1	1	0	1	0	1	0	0	0
1	LOC100162715	mRNA	pancreatic triacylglycerol lipase	FBgn0029831	CG5966	CG5966	no_fullname	1	0	1	0	0	0	0	0
1	LOC100162721	mRNA	thioredoxin domain-containing protein 9-like	FBgn0037843	CG4511	CG4511	no_fullname	1	1	1	0	0	1	0	0
1	LOC100162734	mRNA	BAG family molecular chaperone regulator 2-like', 'BAG family molecular chaperone regulator 2-like isoform X1'	FBgn0036505	CG7945	CG7945	no_fullname	1	1	1	0	1	0	0	0
1	LOC100162743	mRNA	rer1 protein-like', 'rer1 protein-like isoform X1'	FBgn0039303	CG11857	CG11857	no_fullname	1	0	1	0	0	0	0	0
1	LOC100162752	mRNA	acetyl-CoA acetyltransferase, mitochondrial	FBgn0029969	CG10932	CG10932	no_fullname	0	0	1	0	0	0	0	0
1	LOC100162768	mRNA	coiled-coil domain-containing protein 97	NA	NA	NA	NA	0	0	1	0	0	0	0	0
1	LOC100162774	mRNA	scoloptoxin SSD14 isoform X1', 'scoloptoxin SSD14 isoform X2'	FBgn0030932	Ggt-1	CG6461	gamma-glutamyl transpeptidase	1	0	1	0	0	0	0	0
1	LOC100162779	mRNA	adenosylhomocysteinase	FBgn0014455	Ahcy	CG11654	Adenosylhomocysteinase	1	1	1	1	0	0	0	0
1	LOC100162783	mRNA	uncharacterized protein LOC100162783	FBgn0028398	Taf10	CG2859	TBP-associated factor 10	0	1	1	0	0	0	0	0
1	LOC100162787	mRNA	putative uncharacterized protein DDB_G0271606 isoform X1', 'putative uncharacterized protein DDB_G0271606 isoform X2'	NA	NA	NA	NA	1	1	1	0	0	0	1	0
1	LOC100162791	mRNA	uncharacterized protein LOC100162791 isoform X1', 'uncharacterized protein LOC100162791 isoform X2'	FBgn0031407	CG4270	CG4270	no_fullname	0	0	1	1	0	1	0	0
1	LOC100162792	mRNA	isocitrate dehydrogenase NAD subunit gamma, mitochondrial	FBgn0039358	CG5028	CG5028	no_fullname	0	0	1	0	0	0	0	0
1	LOC100162795	mRNA	superoxide dismutase Cu-Zn-like precursor	FBgn0033631	Sod3	CG9027	Superoxide dismutase 3	0	0	1	0	0	0	0	0
1	LOC100162798	mRNA	high affinity cationic amino acid transporter 1	FBgn0037203	slif	CG11128	slimfast	0	0	1	0	0	0	0	0
1	LOC100162799	mRNA	BTB/POZ domain-containing protein 2 isoform X1', 'BTB/POZ domain-containing protein 2 isoform X2'	NA	NA	NA	NA	1	0	1	0	0	0	0	0
1	LOC100162803	mRNA	uncharacterized protein LOC100162803 isoform X1', 'uncharacterized protein LOC100162803 isoform X2', 'uncharacterized protein LOC100162803 isoform X3', 'uncharacterized protein LOC100162803 isoform X4', 'uncharacterized protein LOC100162803 isoform X5', 'uncharacterized protein LOC100162803 isoform X6'	NA	NA	NA	NA	0	0	1	0	0	0	0	0
1	LOC100162809	mRNA	uncharacterized protein LOC100162809', 'uncharacterized protein LOC100162809 isoform X1', 'uncharacterized protein LOC100162809 isoform X2'	FBgn0267975	vib	CG5269	vibrator	0	0	1	0	1	0	0	0
1	LOC100162812	mRNA	beta-galactosidase	FBgn0260746	Ect3	CG3132	Ectoderm-expressed 3	0	0	1	0	0	0	0	0
1	LOC100162815	mRNA	acetyl-CoA acetyltransferase, cytosolic	FBgn0035203	CG9149	CG9149	no_fullname	0	0	1	0	1	0	0	0
1	LOC100162817	mRNA	pancreatic lipase-related protein 2 isoform X1', 'pancreatic lipase-related protein 2 isoform X2'	FBgn0039476	CG6271	CG6271	no_fullname	1	1	1	0	0	1	0	0
1	LOC100162819	mRNA	6-phosphofructo-2-kinase/fructose-2,6-bisphosphatase isoform X1', '6-phosphofructo-2-kinase/fructose-2,6-bisphosphatase isoform X2', '6-phosphofructo-2-kinase/fructose-2,6-bisphosphatase isoform X3'	FBgn0027621	Pfrx	CG3400	6-phosphofructo-2-kinase	0	1	1	0	1	1	0	0
1	LOC100162824	mRNA	peroxiredoxin	FBgn0038519	Prx3	CG5826	Peroxiredoxin 3	1	1	1	1	0	0	0	0
1	LOC100162832	mRNA	phosphatidylethanolamine-binding protein homolog F40A3.3 isoform X2', 'protein D3 isoform X1'	FBgn0032453	CG6180	CG6180	no_fullname	0	0	1	0	1	0	0	0
1	LOC100162837	mRNA	peroxiredoxin-2	FBgn0040308	Jafrac2	CG1274	Thioredoxin peroxidase 2	0	0	0	0	1	0	0	0
1	LOC100162849	mRNA	putative serine protease K12H4.7	FBgn0035726	CG9953	CG9953	no_fullname	1	0	0	0	0	0	0	0
1	LOC100162850	mRNA	serine/threonine-protein phosphatase 2A regulatory subunit B'' subunit alpha isoform X1, serine/threonine-protein phosphatase 2A regulatory subunit B'' subunit alpha isoform X2, serine/threonine-protein phosphatase 2A regulatory subunit B'' subunit alpha isoform X3, serine/threonine-protein phosphatase 2A regulatory subunit B'' subunit alpha isoform X4	FBgn0038744	CG4733	CG4733	no_fullname	0	0	0	0	0	0	1	0
1	LOC100162856	mRNA	uncharacterized protein LOC100162856	NA	NA	NA	NA	1	1	0	0	0	0	0	0
1	LOC100162858	mRNA	ribosome biogenesis protein NSA2 homolog', 'ribosome biogenesis protein NSA2 homolog isoform X1'	FBgn0025366	Ip259	CG5277	Intronic Protein 259	1	0	1	0	0	0	0	0
1	LOC100162860	mRNA	selenoprotein T-like precursor	FBgn0031670	SelT	CG3887	Selenoprotein T	1	0	1	0	0	0	0	0
1	LOC100162870	mRNA	transcriptional regulator DEF1	NA	NA	NA	NA	0	0	1	0	0	0	0	0
1	LOC100162871	mRNA	ribulose-phosphate 3-epimerase', 'ribulose-phosphate 3-epimerase isoform X1'	FBgn0050499	Rpe	CG30499	Ribulose-5-phosphate-3-epimerase	1	0	0	0	0	0	0	0
1	LOC100162872	mRNA	geminin isoform X1', 'geminin isoform X2'	NA	NA	NA	NA	1	0	1	0	0	0	0	0
1	LOC100162877	mRNA	uncharacterized protein LOC100162877 isoform X1', 'uncharacterized protein LOC100162877 isoform X2'	FBgn0032629	beat-IIIc	CG15138	beaten path IIIc	0	1	1	0	1	0	0	0
1	LOC100162888	mRNA	RNA-binding protein 25	FBgn0028474	CG4119	CG4119	no_fullname	1	0	1	0	0	0	0	0
1	LOC100162895	mRNA	trafficking protein particle complex subunit 3-like	FBgn0260859	Bet3	CG3911	Blocked early in transport 3	0	0	1	0	1	0	0	0
1	LOC100162902	mRNA	thymidine phosphorylase isoform X1', 'thymidine phosphorylase isoform X2'	NA	NA	NA	NA	1	0	1	0	1	0	0	0
1	LOC100162917	mRNA	uncharacterized protein LOC100162917	NA	NA	NA	NA	0	1	1	0	0	0	0	0
1	LOC100162918	mRNA	polypyrimidine tract-binding protein 2 isoform X1', 'polypyrimidine tract-binding protein 2 isoform X2', 'polypyrimidine tract-binding protein 2 isoform X3', 'polypyrimidine tract-binding protein 2 isoform X4', 'polypyrimidine tract-binding protein 2 isoform X5', 'polypyrimidine tract-binding protein 2 isoform X6', 'polypyrimidine tract-binding protein 2 isoform X7'	FBgn0011224	heph	CG31000	hephaestus	1	0	1	0	0	0	0	0
1	LOC100162923	mRNA	anamorsin homolog	FBgn0001977	CIAPIN1	CG4180	Cytokine induced apoptosis inhibitor 1	1	0	1	0	0	0	0	0
1	LOC100162932	mRNA	uroporphyrinogen decarboxylase	FBgn0033428	Urod	CG1818	Uroporphyrinogen decarboxylase	0	1	1	1	0	0	0	0
1	LOC100162939	mRNA	phospholipase B1, membrane-associated	FBgn0036939	CG7365	CG7365	no_fullname	1	0	1	0	0	0	0	0
1	LOC100162943	mRNA	LOW QUALITY PROTEIN: riboflavin transporter 2	FBgn0039882	Rift	CG11576	Riboflavin transporter	1	0	1	0	0	0	0	0
1	LOC100162947	mRNA	acetyl-coenzyme A transporter 1-like isoform X1', 'acetyl-coenzyme A transporter 1-like isoform X2'	FBgn0036662	CG9706	CG9706	no_fullname	0	0	1	0	0	0	0	0
1	LOC100162950	mRNA	longitudinals lacking protein-like', 'longitudinals lacking protein-like isoform X1'	FBgn0022238	lolal	CG5738	lola like	1	1	1	0	0	0	1	1
1	LOC100162958	mRNA	ankyrin repeat domain-containing protein 12 isoform X1', 'ankyrin repeat domain-containing protein 12 isoform X2', 'ankyrin repeat domain-containing protein 12 isoform X3'	FBgn0036305	CG10984	CG10984	no_fullname	1	0	1	0	0	0	0	0
1	LOC100162963	mRNA	peptide transporter family 1	NA	NA	NA	NA	1	1	1	0	1	0	0	0
1	LOC100162964	mRNA	60S ribosomal protein L9-like', '60S ribosomal protein L9-like isoform X1'	FBgn0015756	RpL9	CG6141	Ribosomal protein L9	1	1	1	1	0	0	0	0
1	LOC100162973	mRNA	alpha-tocopherol transfer protein	FBgn0031913	CG5958	CG5958	no_fullname	0	1	1	0	1	1	0	0
1	LOC100162982	mRNA	E3 ubiquitin-protein ligase MYLIP	FBgn0260866	dnr1	CG12489	defense repressor 1	0	0	0	1	0	1	0	0
1	LOC100162989	mRNA	putative fatty acyl-CoA reductase CG5065	FBgn0034145	CG5065	CG5065	no_fullname	0	0	1	0	1	0	0	0
1	LOC100162993	mRNA	LYR motif-containing protein 4	NA	NA	NA	NA	0	0	1	0	1	0	0	0
1	LOC100162999	mRNA	KH domain-containing, RNA-binding, signal transduction-associated protein 2	FBgn0022986	qkr58E-1	CG3613	quaking related 58E-1	0	0	1	0	0	0	1	1
1	LOC100163010	mRNA	NADP-dependent malic enzyme	FBgn0002719	Men	CG10120	Malic enzyme	1	1	1	0	0	0	0	0
1	LOC100163014	mRNA	transmembrane protein 256 homolog	FBgn0038739	CG4686	CG4686	no_fullname	0	0	1	0	0	0	0	1
1	LOC100163024	mRNA	LYR motif-containing protein 7-like', 'LYR motif-containing protein 7-like isoform X1'	NA	NA	NA	NA	0	0	1	0	0	0	0	0
1	LOC100163029	mRNA	heterogeneous nuclear ribonucleoprotein H2	FBgn0259139	glo	CG6946	glorund	1	0	1	0	1	0	0	0
1	LOC100163035	mRNA	uncharacterized protein LOC100163035	NA	NA	NA	NA	0	0	1	0	0	0	0	0
1	LOC100163044	mRNA	transcription and mRNA export factor ENY2	NA	NA	NA	NA	1	0	1	0	0	0	0	0
1	LOC100163057	mRNA	dynactin subunit 5	FBgn0040228	DCTN5-p25	CG10846	Dynactin 5, p25 subunit	0	1	1	0	1	0	0	0
1	LOC100163071	mRNA	ras-related protein Rab-9B	FBgn0032782	Rab9	CG9994	Rab9	0	0	1	0	0	0	0	0
1	LOC100163073	mRNA	putative sodium-coupled neutral amino acid transporter 11 isoform X1', 'putative sodium-coupled neutral amino acid transporter 11 isoform X2'	FBgn0033368	CG13743	CG13743	no_fullname	1	0	1	0	0	0	0	0
1	LOC100163074	mRNA	26S proteasome regulatory subunit 6A-B	FBgn0028684	Rpt5	CG10370	Regulatory particle triple-A ATPase 5	1	0	1	0	0	0	0	0
1	LOC100163086	mRNA	glucose dehydrogenase FAD, quinone	FBgn0039415	CG6142	CG6142	no_fullname	1	1	1	1	0	0	0	0
1	LOC100163097	mRNA	histone deacetylase complex subunit SAP18	FBgn0024491	Bin1	CG6046	Bicoid interacting protein 1	1	0	1	0	0	0	0	0
1	LOC100163099	mRNA	uncharacterized protein LOC100163099	FBgn0040255	Ugt35E2	CG6653	UDP-glycosyltransferase family 35 member E2	0	0	1	0	0	0	0	0
1	LOC100163104	mRNA	uncharacterized protein LOC100163104', 'uncharacterized protein LOC100163104 isoform X1'	FBgn0035760	CG8607	CG8607	no_fullname	1	0	0	0	0	0	0	0
1	LOC100163107	mRNA	uncharacterized LOC100163107 precursor	FBgn0038894	CG15497	CG15497	no_fullname	1	1	1	0	0	0	1	0
1	LOC100163108	mRNA	uncharacterized protein LOC100163108	FBgn0086378	Alg-2	CG40410	Apoptosis-linked gene-2	1	0	0	0	0	0	0	0
1	LOC100163115	mRNA	ubiquitin-conjugating enzyme-like', 'ubiquitin-conjugating enzyme-like isoform X1'	FBgn0035601	Uev1A	CG10640	Ubiquitin-conjugating enzyme variant 1A	0	1	1	0	1	0	0	0
1	LOC100163116	mRNA	ADP-ribosylation factor 1', 'ADP-ribosylation factor 1 isoform X1'	FBgn0010348	Arf79F	CG8385	ADP ribosylation factor at 79F	1	0	1	0	0	0	0	0
1	LOC100163126	mRNA	uncharacterized protein DDB_G0272718	NA	NA	NA	NA	0	1	1	0	0	1	0	0
1	LOC100163154	mRNA	fatty acid synthase isoform X1', 'fatty acid synthase isoform X2'	FBgn0283427	FASN1	CG3523	Fatty acid synthase 1	0	1	1	1	1	0	0	0
1	LOC100163155	mRNA	phospholipase A2-like isoform X1', 'phospholipase A2-like precursor'	FBgn0250862	CG42237	CG42237	no_fullname	0	1	1	0	0	1	0	0
1	LOC100163166	mRNA	protein giant-lens	FBgn0004569	aos	CG4531	argos	0	0	1	0	1	0	0	0
1	LOC100163170	mRNA	uncharacterized protein LOC100163170	NA	NA	NA	NA	1	1	1	0	0	1	0	0
1	LOC100163171	mRNA	senecionine N-oxygenase	FBgn0034943	Fmo-1	CG3006	Flavin-containing monooxygenase 1	0	0	0	0	0	0	1	0
1	LOC100163173	mRNA	MAP kinase phosphatase with leucine-rich repeats protein 3	NA	NA	NA	NA	0	0	0	0	0	0	1	0
1	LOC100163178	mRNA	esterase ybfF-like	FBgn0029942	CG2059	CG2059	no_fullname	1	0	1	0	0	0	0	1
1	LOC100163191	mRNA	uncharacterized protein LOC100163191	NA	NA	NA	NA	0	1	1	0	0	0	0	0
1	LOC100163196	mRNA	alanine--glyoxylate aminotransferase 2, mitochondrial isoform X1', 'alanine--glyoxylate aminotransferase 2, mitochondrial isoform X2'	FBgn0037186	CG11241	CG11241	no_fullname	1	0	1	0	0	0	0	0
1	LOC100163212	mRNA	gametogenetin-binding protein 2-like	FBgn0037360	CG2182	CG2182	no_fullname	0	1	1	0	1	0	0	0
1	LOC100163215	mRNA	uncharacterized protein LOC100163215	NA	NA	NA	NA	1	0	1	0	1	0	0	0
1	LOC100163234	mRNA	uncharacterized protein LOC100163234	FBgn0263258	chas	CG32556	chascon	0	0	1	0	0	0	0	0
1	LOC100163254	mRNA	chitooligosaccharidolytic beta-N-acetylglucosaminidase isoform X1', 'chitooligosaccharidolytic beta-N-acetylglucosaminidase isoform X2'	FBgn0041629	Hexo2	CG1787	Hexosaminidase 2	0	1	0	0	0	0	0	0
1	LOC100163256	mRNA	facilitated trehalose transporter Tret1 isoform X1', 'facilitated trehalose transporter Tret1 isoform X2', 'facilitated trehalose transporter Tret1 isoform X3'	FBgn0034045	CG8249	CG8249	no_fullname	1	1	0	0	0	0	0	1
1	LOC100163271	mRNA	calnexin	FBgn0015622	Cnx99A	CG11958	Calnexin 99A	1	0	0	0	1	0	0	0
1	LOC100163291	mRNA	ras-related C3 botulinum toxin substrate 1	FBgn0039532	Mtl	CG5588	Mig-2-like	0	0	1	0	0	0	0	0
1	LOC100163293	mRNA	uncharacterized protein LOC100163293	NA	NA	NA	NA	0	0	1	0	0	1	1	0
1	LOC100163297	mRNA	optic atrophy 3 protein homolog	FBgn0039126	CG13601	CG13601	no_fullname	0	1	1	0	1	1	0	0
1	LOC100163300	mRNA	uncharacterized protein LOC100163300 precursor	NA	NA	NA	NA	1	0	1	0	0	0	0	0
1	LOC100163312	mRNA	SEC14 cytosolic factor-like	FBgn0039864	CG11550	CG11550	no_fullname	0	1	0	0	0	0	0	0
1	LOC100163314	mRNA	low density lipoprotein receptor adapter protein 1-like	NA	NA	NA	NA	0	0	1	0	0	0	0	0
1	LOC100163322	mRNA	uncharacterized protein LOC100163322', 'uncharacterized protein LOC100163322 isoform X1'	FBgn0042138	CG18815	CG18815	no_fullname	1	0	1	0	0	0	0	0
1	LOC100163341	mRNA	ribosomal protein L10Ae-like	FBgn0036213	RpL10Ab	CG7283	Ribosomal protein L10Ab	0	1	1	0	0	0	0	0
1	LOC100163362	mRNA	serine/threonine-protein phosphatase alpha-2 isoform	FBgn0003134	Pp1alpha-96A	CG6593	Protein phosphatase 1alpha at 96A	1	1	1	1	0	0	0	0
1	LOC100163368	mRNA	surfeit locus protein 4 homolog	FBgn0019925	Surf4	CG6202	Surfeit 4	0	0	1	0	0	0	0	0
1	LOC100163376	mRNA	esterase E4 isoform X1', 'venom carboxylesterase-6 isoform X2'	FBgn0029690	CG6414	CG6414	no_fullname	0	1	1	0	1	0	0	0
1	LOC100163379	mRNA	solute carrier family 25 member 51 isoform X1', 'solute carrier family 25 member 51 isoform X2'	FBgn0039741	CG7943	CG7943	no_fullname	1	0	1	0	0	0	0	0
1	LOC100163384	mRNA	uncharacterized protein LOC100163384	NA	NA	NA	NA	1	0	1	0	0	0	0	0
1	LOC100163393	mRNA	phenoloxidase 2	FBgn0033367	PPO2	CG8193	Prophenoloxidase 2	0	0	1	0	0	0	0	0
1	LOC100163413	mRNA	phosphomevalonate kinase-like	FBgn0032811	CG10268	CG10268	no_fullname	0	0	1	0	0	0	0	0
1	LOC100163426	mRNA	WD repeat-containing protein 36	FBgn0038146	CG9799	CG9799	no_fullname	0	0	1	0	0	0	0	0
1	LOC100163446	mRNA	uncharacterized protein LOC100163446', 'uncharacterized protein LOC100163446 isoform X1', 'uncharacterized protein LOC100163446 isoform X2', 'uncharacterized protein LOC100163446 isoform X3', 'uncharacterized protein LOC100163446 isoform X4'	NA	NA	NA	NA	0	0	1	0	0	0	0	0
1	LOC100163448	mRNA	UDP-glucuronosyltransferase 2B15 isoform X3', 'UDP-glucuronosyltransferase 2B2 isoform X1', 'UDP-glucuronosyltransferase 2C1 isoform X2'	FBgn0027070	Ugt36E1	CG17322	UDP-glycosyltransferase family 36 member E1	1	0	1	0	0	0	0	0
1	LOC100163455	mRNA	heat shock 70 kDa protein 4	FBgn0026418	Hsc70Cb	CG6603	Hsc70Cb	1	0	1	0	1	0	1	0
1	LOC100163456	mRNA	serine proteinase stubble	FBgn0003319	Sb	CG4316	Stubble	0	1	1	0	0	0	0	0
1	LOC100163458	mRNA	eukaryotic translation initiation factor 3 subunit G	FBgn0029629	eIF3g1	CG8636	eukaryotic translation initiation factor 3 subunit g1	0	1	0	0	0	0	0	0
1	LOC100163460	mRNA	eukaryotic translation initiation factor 2 subunit 2	FBgn0004926	eIF2beta	CG4153	eukaryotic translation initiation factor 2 subunit beta	0	1	1	0	0	0	0	0
1	LOC100163463	mRNA	kelch-like protein 23	NA	NA	NA	NA	0	1	1	0	1	0	0	0
1	LOC100163468	mRNA	uncharacterized protein LOC100163468	FBgn0030364	Lsm12a	CG15735	LSM12 homolog a	0	0	1	0	1	0	0	0
1	LOC100163469	mRNA	uncharacterized protein LOC100163469 isoform X1', 'uncharacterized protein LOC100163469 isoform X2', 'uncharacterized protein LOC100163469 isoform X3', 'uncharacterized protein LOC100163469 isoform X4'	FBgn0262111	f	CG42864	forked	1	1	1	0	0	0	0	0
1	LOC100163489	mRNA	probable ATP-dependent RNA helicase DDX23	FBgn0032690	CG10333	CG10333	no_fullname	0	0	1	0	0	0	0	0
1	LOC100163505	mRNA	probable tRNA-splicing endonuclease subunit sen34 isoform X3', 'tRNA-splicing endonuclease subunit Sen34 isoform X1', 'tRNA-splicing endonuclease subunit Sen34 isoform X2'	NA	NA	NA	NA	0	1	0	1	0	0	0	0
1	LOC100163525	mRNA	synapsin	FBgn0004575	Syn	CG3985	Synapsin	0	0	1	0	1	0	0	0
1	LOC100163530	mRNA	SOSS complex subunit B2-like	FBgn0031909	CG5181	CG5181	no_fullname	0	1	1	0	0	0	0	0
1	LOC100163537	mRNA	uncharacterized protein LOC100163537 precursor	FBgn0034066	EMC7	CG8397	ER membrane protein complex subunit 7	1	1	1	0	1	0	1	1
1	LOC100163538	mRNA	uncharacterized protein LOC100163538	FBgn0034259	P32	CG6459	P32	0	0	1	0	0	0	0	0
1	LOC100163539	mRNA	UDP-N-acetylhexosamine pyrophosphorylase	FBgn0259749	mmy	CG9535	mummy	0	0	1	0	0	0	0	0
1	LOC100163546	mRNA	GTP-binding protein 1	FBgn0027836	Dgp-1	CG5729	Dgp-1	1	0	1	0	0	0	0	0
1	LOC100163548	mRNA	S-methyl-5'-thioadenosine phosphorylase	FBgn0034215	Mtap	CG4802	Methylthioadenosine phosphorylase	1	0	1	0	0	0	0	0
1	LOC100163551	mRNA	embryonic stem cell-specific 5-hydroxymethylcytosine-binding protein	FBgn0037656	CG11986	CG11986	no_fullname	1	1	1	1	1	0	0	0
1	LOC100163574	mRNA	ras-related and estrogen-regulated growth inhibitor	FBgn0035711	CG8519	CG8519	no_fullname	1	1	1	0	1	1	1	1
1	LOC100163588	mRNA	EF-hand domain-containing protein D2 homolog	FBgn0032731	Swip-1	CG10641	Swiprosin-1	1	0	1	0	0	0	0	0
1	LOC100163589	mRNA	probable phosphoserine aminotransferase	FBgn0014427	CG11899	CG11899	no_fullname	1	1	1	0	1	0	0	0
1	LOC100163593	mRNA	GPI-anchored wall transfer protein 1	FBgn0031422	PIG-Wa	CG9870	Phosphatidylinositol glycan anchor biosynthesis class W a	1	0	1	0	1	0	0	0
1	LOC100163594	mRNA	venom protease	FBgn0036891	CG9372	CG9372	no_fullname	0	0	1	0	1	0	0	0
1	LOC100163601	mRNA	mucin-5AC	FBgn0283508	nw	CG43164	narrow	1	1	1	0	1	0	0	0
1	LOC100163620	mRNA	stress-70 protein, mitochondrial	FBgn0001220	Hsc70-5	CG8542	Heat shock protein cognate 5	0	0	0	1	0	0	0	0
1	LOC100163627	mRNA	uncharacterized protein CG3556	FBgn0029708	CG3556	CG3556	no_fullname	1	1	1	0	1	0	0	0
1	LOC100163642	mRNA	nuclear cap-binding protein subunit 2-like', 'nuclear cap-binding protein subunit 2-like isoform X1'	FBgn0022943	Cbp20	CG12357	cap binding protein 20	0	1	0	0	0	0	0	0
1	LOC100163649	mRNA	uncharacterized protein LOC100163649', 'uncharacterized protein LOC100163649 isoform X1', 'uncharacterized protein LOC100163649 isoform X2', 'uncharacterized protein LOC100163649 isoform X3', 'uncharacterized protein LOC100163649 isoform X4', 'uncharacterized protein LOC100163649 isoform X5'	NA	NA	NA	NA	0	1	1	0	1	0	0	0
1	LOC100163651	mRNA	solute carrier family 15 member 2	FBgn0028491	CG2930	CG2930	no_fullname	0	0	1	0	1	0	0	0
1	LOC100163674	mRNA	ribosome-recycling factor, mitochondrial	FBgn0035980	mRRF1	CG4447	mitochondrial ribosome recycling factor 1	1	0	1	0	1	0	0	0
1	LOC100163684	mRNA	sodium-independent sulfate anion transporter	FBgn0013953	Esp	CG7005	Epidermal stripes and patches	0	0	1	0	1	0	0	0
1	LOC100163690	mRNA	ribosomal protein L11-like	FBgn0013325	RpL11	CG7726	Ribosomal protein L11	0	0	1	0	0	0	0	0
1	LOC100163703	mRNA	CAD protein	FBgn0003189	r	CG18572	rudimentary	1	1	1	1	1	1	0	0
1	LOC100163708	mRNA	cell growth regulator with RING finger domain protein 1	NA	NA	NA	NA	0	0	1	0	0	0	0	0
1	LOC100163722	mRNA	39S ribosomal protein L43, mitochondrial	FBgn0034893	mRpL43	CG5479	mitochondrial ribosomal protein L43	0	1	0	0	0	0	0	0
1	LOC100163728	mRNA	uncharacterized protein LOC100163728', 'uncharacterized protein LOC100163728 isoform X1'	FBgn0036967	SCCRO4	CG6597	Squamous cell carcinoma-related oncogene 4	0	0	1	0	0	0	0	0
1	LOC100163730	mRNA	proclotting enzyme isoform X1', 'proclotting enzyme isoform X2'	FBgn0038727	CG7432	CG7432	no_fullname	0	1	1	0	1	0	0	0
1	LOC100163738	mRNA	probable protein phosphatase 2C T23F11.1	FBgn0035425	CG17746	CG17746	no_fullname	1	0	1	0	1	0	0	1
1	LOC100163748	mRNA	heat shock 70 kDa protein cognate 4	FBgn0266599	Hsc70-4	CG4264	Heat shock protein cognate 4	0	1	1	0	1	0	0	0
1	LOC100163754	mRNA	hillarin	FBgn0050147	Hil	CG30147	Hillarin	0	0	1	0	0	0	0	0
1	LOC100163764	mRNA	carboxypeptidase M isoform X1', 'carboxypeptidase M isoform X2', 'carboxypeptidase M isoform X3'	FBgn0030778	CG4678	CG4678	no_fullname	1	1	1	0	0	0	1	0
1	LOC100163767	mRNA	E3 ubiquitin-protein ligase COP1 isoform X1', 'cytosol aminopeptidase isoform X2'	FBgn0052351	S-Lap2	CG32351	Sperm-Leucylaminopeptidase 2	0	1	1	0	1	0	0	0
1	LOC100163777	mRNA	uncharacterized protein LOC100163777	NA	NA	NA	NA	1	1	1	0	1	0	0	0
1	LOC100163782	mRNA	fibroblast growth factor receptor 1 isoform X1', 'fibroblast growth factor receptor 1 isoform X10', 'fibroblast growth factor receptor 1 isoform X11', 'fibroblast growth factor receptor 1 isoform X2', 'fibroblast growth factor receptor 1 isoform X3', 'fibroblast growth factor receptor 1 isoform X4', 'fibroblast growth factor receptor 1 isoform X5', 'fibroblast growth factor receptor 1 isoform X6'…	FBgn0010389	htl	CG7223	heartless	1	0	1	0	0	0	0	0
1	LOC100163789	mRNA	mitochondrial import inner membrane translocase subunit TIM44	FBgn0038683	CG11779	CG11779	no_fullname	0	1	1	0	0	0	0	0
1	LOC100163792	mRNA	delta-like protein A isoform X1', 'delta-like protein A isoform X2'	FBgn0021742	C901	CG1567	C901	0	0	1	0	1	0	0	0
1	LOC100163813	mRNA	solute carrier organic anion transporter family member 74D	FBgn0036732	Oatp74D	CG7571	Organic anion transporting polypeptide 74D	0	0	1	0	0	0	0	0
1	LOC100163823	mRNA	methionine aminopeptidase 2	FBgn0283478	und	CG4008	uninitiated	0	0	1	0	1	0	0	0
1	LOC100163830	mRNA	1,4-alpha-glucan-branching enzyme	FBgn0053138	AGBE	CG33138	1,4-Alpha-Glucan Branching Enzyme	0	0	1	0	1	0	0	0
1	LOC100163832	mRNA	GTPase Era, mitochondrial	FBgn0038106	CG7488	CG7488	no_fullname	0	0	1	0	0	1	0	0
1	LOC100163840	mRNA	arylsulfatase B, partial	FBgn0036768	CG7402	CG7402	no_fullname	1	1	1	0	1	1	0	0
1	LOC100163844	mRNA	protein phosphatase inhibitor 2	NA	NA	NA	NA	1	0	1	0	0	0	0	0
1	LOC100163845	mRNA	facilitated trehalose transporter Tret1-2 homolog	FBgn0036316	CG10960	CG10960	no_fullname	0	0	1	0	1	0	0	0
1	LOC100163847	mRNA	peroxidase	FBgn0263986	cd	CG6969	cardinal	0	0	1	0	0	0	0	0
1	LOC100163850	mRNA	leucine-rich repeats and immunoglobulin-like domains protein 1	FBgn0268063	ltl	CG32372	larval translucida	0	1	1	0	1	0	0	0
1	LOC100163859	mRNA	uncharacterized protein LOC100163859	NA	NA	NA	NA	1	0	1	0	0	0	0	0
1	LOC100163867	mRNA	putative cyclin-dependent serine/threonine-protein kinase DDB_G0272797/DDB_G0274007	NA	NA	NA	NA	1	0	0	0	0	0	0	0
1	LOC100163870	mRNA	UDP-glucuronosyltransferase 2C1	FBgn0038886	Ugt49B2	CG6475	UDP-glycosyltransferase family 49 member B2	0	1	1	0	0	0	0	0
1	LOC100163871	mRNA	alpha-N-acetylgalactosaminidase	FBgn0032192	CG5731	CG5731	no_fullname	1	0	0	0	0	0	0	0
1	LOC100163876	mRNA	xylulose kinase	FBgn0038463	CG3534	CG3534	no_fullname	0	1	1	0	1	0	0	0
1	LOC100163885	mRNA	alpha-aminoadipic semialdehyde synthase, mitochondrial isoform X1', 'alpha-aminoadipic semialdehyde synthase, mitochondrial isoform X2'	FBgn0286198	LKRSDH	CG7144	Lysine ketoglutarate reductase/saccharopine dehydrogenase	1	0	0	0	0	0	0	0
1	LOC100163886	mRNA	monocarboxylate transporter 14 isoform X2', 'uncharacterized protein LOC100163886 isoform X1'	FBgn0033095	chk	CG3409	chaski	1	0	1	0	0	0	0	0
1	LOC100163889	mRNA	sesquipedalian-1-like	FBgn0031768	IPIP	CG12393	Inositol phosphatase interacting protein	0	1	0	0	0	0	0	0
1	LOC100163894	mRNA	histone H4	FBgn0053909	His4:CG33909	CG33909	His4:CG33909	0	0	1	0	1	0	0	0
1	LOC100163895	mRNA	UDP-glucose 4-epimerase	FBgn0035147	Gale	CG12030	UDP-galactose 4'-epimerase	1	1	1	0	0	0	0	0
1	LOC100163905	mRNA	mesoderm induction early response protein 1	FBgn0033183	CG1620	CG1620	no_fullname	0	1	1	0	0	0	0	0
1	LOC100163915	mRNA	AP-3 complex subunit sigma-like	FBgn0003008	or	CG3029	orange	1	1	1	0	1	1	0	0
1	LOC100163917	mRNA	TAF9 RNA polymerase II, TATA box binding protein (TBP)-associated factor-like	FBgn0033754	Ak6	CG8816	Adenylate kinase 6	0	0	1	0	0	1	1	1
1	LOC100163921	mRNA	origin recognition complex subunit 1	FBgn0286788	Orc1	CG10667	Origin recognition complex subunit 1	0	0	1	0	0	0	0	0
1	LOC100163923	mRNA	uncharacterized protein LOC100163923	NA	NA	NA	NA	1	1	1	0	0	0	1	1
1	LOC100163924	mRNA	uncharacterized protein LOC100163924	NA	NA	NA	NA	0	0	1	0	1	0	0	0
1	LOC100163925	mRNA	uncharacterized protein LOC100163925	NA	NA	NA	NA	0	0	1	0	0	0	0	0
1	LOC100163934	mRNA	solute carrier family 46 member 3	FBgn0030576	CG15890	CG15890	no_fullname	0	0	1	0	1	0	0	0
1	LOC100163937	mRNA	ras-related protein Rab-5C	FBgn0014010	Rab5	CG3664	Rab5	0	0	1	0	0	0	0	0
1	LOC100163953	mRNA	39S ribosomal protein L16, mitochondrial	FBgn0023519	mRpL16	CG3109	mitochondrial ribosomal protein L16	0	0	1	0	0	0	0	0
1	LOC100163954	mRNA	uncharacterized protein LOC100163954	NA	NA	NA	NA	0	1	1	0	0	0	0	0
1	LOC100163959	mRNA	pancreatic triacylglycerol lipase	FBgn0029831	CG5966	CG5966	no_fullname	1	0	1	0	0	0	0	0
1	LOC100163974	mRNA	splicing factor 45	FBgn0086683	Spf45	CG17540	Spf45	1	1	1	0	0	1	0	0
1	LOC100163976	mRNA	elongation of very long chain fatty acids protein AAEL008004	FBgn0051522	CG31522	CG31522	no_fullname	0	0	1	0	0	0	0	0
1	LOC100163979	mRNA	CRAL/TRIO domain-containing protein-like', 'CRAL/TRIO domain-containing protein-like isoform X1'	FBgn0037323	CG2663	CG2663	no_fullname	0	0	0	0	0	0	1	0
1	LOC100163980	mRNA	ubiquinone/menaquinone biosynthesis methyltransferase ubiE-like	FBgn0030460	Coq5	CG2453	Coenzyme Q5	0	1	0	0	0	0	0	0
1	LOC100163992	mRNA	uncharacterized protein LOC100163992	NA	NA	NA	NA	0	1	1	0	1	0	0	0
1	LOC100164013	mRNA	glycine dehydrogenase (decarboxylating), mitochondrial isoform X1', 'glycine dehydrogenase (decarboxylating), mitochondrial isoform X2'	FBgn0037801	CG3999	CG3999	no_fullname	0	0	1	0	0	1	1	1
1	LOC100164023	mRNA	cyclic AMP response element-binding protein A	FBgn0004396	CrebA	CG7450	Cyclic-AMP response element binding protein A	0	0	1	0	0	0	0	0
1	LOC100164025	mRNA	probable Golgi SNAP receptor complex member 2	FBgn0260856	Membrin	CG4780	Membrin	0	0	1	0	0	0	0	0
1	LOC100164026	mRNA	nose resistant to fluoxetine protein 6	FBgn0052645	CG32645	CG32645	no_fullname	0	0	1	0	0	0	0	0
1	LOC100164028	mRNA	uncharacterized protein LOC100164028 isoform X1', 'uncharacterized protein LOC100164028 isoform X2'	NA	NA	NA	NA	1	0	0	0	0	0	0	0
1	LOC100164029	mRNA	decaprenyl-diphosphate synthase subunit 2	FBgn0037044	Pdss2	CG10585	Decaprenyl diphosphate synthase subunit 2	1	0	1	0	0	0	0	0
1	LOC100164047	mRNA	ubiquitin-conjugating enzyme E2I-like	FBgn0026316	Ubc10	CG5788	Ubiquitin conjugating enzyme 10	0	1	1	0	1	1	0	0
1	LOC100164048	mRNA	brain protein 44-like	FBgn0037715	CG9399	CG9399	no_fullname	0	1	1	0	0	0	0	0
1	LOC100164050	mRNA	60S ribosomal protein L6	FBgn0039857	RpL6	CG11522	Ribosomal protein L6	1	0	1	1	0	0	0	0
1	LOC100164054	mRNA	maternal protein exuperantia	FBgn0000615	exu	CG8994	exuperantia	0	0	1	0	1	0	0	0
1	LOC100164058	mRNA	S-adenosylmethionine synthase isoform X1', 'S-adenosylmethionine synthase isoform X2'	FBgn0005278	Sam-S	CG2674	S-adenosylmethionine Synthetase	0	0	1	0	1	0	0	0
1	LOC100164060	mRNA	uncharacterized protein LOC100164060 precursor	NA	NA	NA	NA	1	1	0	0	0	0	1	0
1	LOC100164061	mRNA	protein CDV3 homolog	NA	NA	NA	NA	1	0	1	0	0	0	0	0
1	LOC100164064	mRNA	uncharacterized protein LOC100164064	NA	NA	NA	NA	0	0	1	0	0	0	0	0
1	LOC100164072	mRNA	cytochrome P450 4g15	FBgn0030304	Cyp4g15	CG11715	Cyp4g15	0	1	1	0	1	0	0	0
1	LOC100164075	mRNA	ribosomal RNA small subunit methyltransferase NEP1	FBgn0029714	CG3527	CG3527	no_fullname	1	0	1	0	0	0	0	0
1	LOC100164087	mRNA	delta(3,5)-Delta(2,4)-dienoyl-CoA isomerase, mitochondrial	FBgn0031092	CG9577	CG9577	no_fullname	1	0	1	0	1	0	0	0
1	LOC100164093	mRNA	uncharacterized protein LOC100164093 isoform X1', 'uncharacterized protein LOC100164093 isoform X2', 'uncharacterized protein LOC100164093 precursor'	FBgn0000032	Acph-1	CG7899	Acid phosphatase 1	0	0	1	0	0	0	0	0
1	LOC100164094	mRNA	protein Wnt-11b-like	FBgn0004360	Wnt2	CG1916	Wnt oncogene analog 2	0	0	1	0	0	0	0	0
1	LOC100164095	mRNA	fatty acid 2-hydroxylase	FBgn0050502	fa2h	CG30502	fatty acid 2-hydroylase	1	1	1	0	0	0	0	0
1	LOC100164097	mRNA	uncharacterized protein LOC100164097 isoform X1', 'uncharacterized protein LOC100164097 isoform X2'	FBgn0036612	CG4998	CG4998	no_fullname	1	1	1	0	0	1	1	0
1	LOC100164112	mRNA	gastrula zinc finger protein XlCGF71.1	FBgn0032979	Clamp	CG1832	Chromatin-linked adaptor for MSL proteins	0	1	1	0	1	0	0	0
1	LOC100164114	mRNA	ER lumen protein-retaining receptor	FBgn0267330	KdelR	CG5183	KDEL receptor	1	1	1	0	0	0	0	0
1	LOC100164117	mRNA	WD repeat domain 61-like	FBgn0027524	CG3909	CG3909	no_fullname	1	1	0	0	0	0	1	0
1	LOC100164118	mRNA	transcriptional repressor p66-alpha	FBgn0010762	simj	CG32067	simjang	0	0	1	0	0	0	0	0
1	LOC100164120	mRNA	serine/arginine-rich splicing factor 8	NA	NA	NA	NA	1	0	0	0	0	0	0	0
1	LOC100164123	mRNA	GATA-binding factor A isoform X1', 'GATA-binding factor A isoform X2'	FBgn0003117	pnr	CG3978	pannier	0	0	1	0	1	0	1	0
1	LOC100164124	mRNA	uncharacterized protein LOC100164124	FBgn0032421	crok	CG17218	crooked	0	0	1	0	0	0	0	0
1	LOC100164125	mRNA	GIGYF family protein CG11148	NA	NA	NA	NA	0	0	1	0	0	0	0	0
1	LOC100164126	mRNA	LETM1 domain-containing protein 1 isoform X1', 'LETM1 domain-containing protein 1 isoform X2'	FBgn0017429	CG5989	CG5989	no_fullname	0	1	0	0	0	0	0	0
1	LOC100164136	mRNA	phosphatidylglycerophosphatase and protein-tyrosine phosphatase 1 isoform X1', 'phosphatidylglycerophosphatase and protein-tyrosine phosphatase 1 isoform X2'	FBgn0039111	PTPMT1	CG10371	Protein tyrosine phosphatase, mitochondrial 1	0	0	1	0	0	0	0	0
1	LOC100164149	mRNA	transcription factor Ken 1	FBgn0011236	ken	CG5575	ken and barbie	1	1	1	1	0	0	0	0
1	LOC100164160	mRNA	max dimerization protein 1 isoform X1', 'max dimerization protein 1 isoform X2'	NA	NA	NA	NA	1	1	1	1	1	1	0	0
1	LOC100164176	mRNA	serine protease lint	FBgn0286782	flz	CG8213	filzig	0	1	1	0	1	0	0	0
1	LOC100164178	mRNA	LOW QUALITY PROTEIN: cyclic nucleotide-gated cation channel beta-1	FBgn0266346	CngB	CG17922	Cyclic nucleotide-gated ion channel subunit B	1	1	1	0	1	1	0	0
[truncated: 9,008 more rows]
