# Supplementary material for: Transcriptomic basis of sex loss in the pea aphid
Source: BMC Genomics. 2024 Feb 21;25:202. doi: 10.1186/s12864-023-09776-6 (PMC10882735; doi:10.1186/s12864-023-09776-6)
Supplement: Supplementary file 8 — Supplementary Material 8. Table S6 – Clustering analysis in heads and in embryos. [file 12864_2023_9776_MOESM8_ESM.xlsx]

## Sheet: Cluster_1
Transcriptomic bases of sex loss in the pea aphid
Huguet M.D., Robin S., Hudaverdian S., Tanguy S., Leterme-Prunier N., Cloteau R., Baulande S., Legoix-Né P., Legeai F., Simon J.-C., Jaquiéry J., Tagu D. and Le Trionnaire G.*
* Corresponding author: gael.le-trionnaire@inrae.fr
Table S7 – Gene Ontology analysis in heads
GO_cat	GO.ID	Term	Annotated	Significant	Expected	statisticTest	Ratio
BP	GO:0006270	DNA replication initiation	13	10	2.08	1.9e-06	4.80769
BP	GO:0006260	DNA replication	99	42	15.83	3.6e-05	2.65319
BP	GO:0006487	protein N-linked glycosylation	19	11	3.04	3.6e-05	3.61842
BP	GO:0006490	oligosaccharide-lipid intermediate biosynthetic process	10	7	1.6	0.0002	4.375
BP	GO:0006506	GPI anchor biosynthetic process	22	11	3.52	0.00021	3.125
BP	GO:0008033	tRNA processing	65	27	10.4	0.00027	2.59615
BP	GO:0051258	protein polymerization	31	8	4.96	0.00035	1.6129
BP	GO:0097435	supramolecular fiber organization	49	11	7.84	0.0009	1.40306
BP	GO:0002098	tRNA wobble uridine modification	12	7	1.92	0.00099	3.64583
BP	GO:0009186	deoxyribonucleoside diphosphate metabolic process	10	6	1.6	0.00194	3.75
BP	GO:0000725	recombinational repair	10	6	1.6	0.00194	3.75
BP	GO:0071897	DNA biosynthetic process	20	9	3.2	0.00208	2.8125
BP	GO:0007186	G protein-coupled receptor signaling pathway	219	43	35.03	0.00281	1.22752
BP	GO:0034968	histone lysine methylation	29	11	4.64	0.00355	2.37069
BP	GO:0016180	snRNA processing	11	6	1.76	0.00369	3.40909
BP	GO:0006399	tRNA metabolic process	118	39	18.87	0.0039	2.06677
BP	GO:0006401	RNA catabolic process	37	11	5.92	0.00739	1.85811
BP	GO:0006351	transcription, DNA-templated	665	107	106.36	0.00768	1.00602
BP	GO:0006261	DNA-dependent DNA replication	33	18	5.28	0.00834	3.40909
BP	GO:0015876	acetyl-CoA transport	24	9	3.84	0.00889	2.34375
BP	GO:0048193	Golgi vesicle transport	58	17	9.28	0.01273	1.8319
BP	GO:0016192	vesicle-mediated transport	187	50	29.91	0.01472	1.67168
BP	GO:0030258	lipid modification	37	11	5.92	0.01508	1.85811
BP	GO:1901990	regulation of mitotic cell cycle phase transition	14	6	2.24	0.0156	2.67857
BP	GO:0006289	nucleotide-excision repair	14	6	2.24	0.0156	2.67857
BP	GO:0000226	microtubule cytoskeleton organization	67	14	10.72	0.01588	1.30597
BP	GO:0006302	double-strand break repair	18	7	2.88	0.01652	2.43056
BP	GO:0072330	monocarboxylic acid biosynthetic process	66	18	10.56	0.02032	1.70455
BP	GO:0006913	nucleocytoplasmic transport	46	11	7.36	0.0206	1.49457
BP	GO:0042147	retrograde transport, endosome to Golgi	11	5	1.76	0.02063	2.84091
BP	GO:0007088	regulation of mitotic nuclear division	11	5	1.76	0.02063	2.84091
BP	GO:0006479	protein methylation	55	21	8.8	0.02092	2.38636
BP	GO:0006904	vesicle docking involved in exocytosis	15	6	2.4	0.02256	2.5
BP	GO:0006520	cellular amino acid metabolic process	398	59	63.66	0.02333	0.926799
BP	GO:0042455	ribonucleoside biosynthetic process	12	3	1.92	0.02559	1.5625
BP	GO:0006554	lysine catabolic process	28	9	4.48	0.02587	2.00893
BP	GO:0007166	cell surface receptor signaling pathway	192	30	30.71	0.0261	0.97688
BP	GO:0065007	biological regulation	2090	297	334.28	0.02796	0.888477
BP	GO:0006030	chitin metabolic process	33	10	5.28	0.02907	1.89394
BP	GO:0051726	regulation of cell cycle	67	21	10.72	0.03005	1.95896
BP	GO:0035461	vitamin transmembrane transport	12	5	1.92	0.0308	2.60417
BP	GO:0043604	amide biosynthetic process	362	42	57.9	0.03379	0.725389
BP	GO:0042398	cellular modified amino acid biosynthetic process	26	8	4.16	0.04348	1.92308
BP	GO:0010256	endomembrane system organization	24	7	3.84	0.04358	1.82292
BP	GO:0016226	iron-sulfur cluster assembly	13	5	2.08	0.04361	2.40385
BP	GO:0006888	endoplasmic reticulum to Golgi vesicle-mediated transport	31	9	4.96	0.0485	1.81452
CC	GO:0099023	vesicle tethering complex	23	17	4.07	5e-09	4.1769
CC	GO:0016021	integral component of membrane	2651	537	468.96	3e-06	1.14509
CC	GO:0005694	chromosome	316	60	55.9	8.9e-05	1.07335
CC	GO:0032991	protein-containing complex	1684	291	297.9	0.00085	0.976838
CC	GO:0005643	nuclear pore	30	13	5.31	0.00094	2.44821
CC	GO:0005794	Golgi apparatus	137	38	24.23	0.00227	1.5683
CC	GO:0005765	lysosomal membrane	10	6	1.77	0.00332	3.38983
CC	GO:0031410	cytoplasmic vesicle	74	20	13.09	0.01065	1.52788
CC	GO:0031461	cullin-RING ubiquitin ligase complex	22	8	3.89	0.02898	2.05656
CC	GO:0000793	condensed chromosome	23	8	4.07	0.03775	1.9656
CC	GO:0005789	endoplasmic reticulum membrane	92	26	16.27	0.04034	1.59803
CC	GO:0005635	nuclear envelope	35	16	6.19	0.04083	2.58481
CC	GO:0031902	late endosome membrane	12	5	2.12	0.04562	2.35849
CC	GO:0005815	microtubule organizing center	38	10	6.72	0.0465	1.4881
CC	GO:0005730	nucleolus	92	23	16.27	0.04763	1.41364
CC	GO:0030176	integral component of endoplasmic reticulum membrane	20	7	3.54	0.04916	1.9774
MF	GO:0102756	very-long-chain 3-ketoacyl-CoA synthase activity	14	10	2	1.9e-06	5
MF	GO:0102336	3-oxo-arachidoyl-CoA synthase activity	14	10	2	1.9e-06	5
MF	GO:0102337	3-oxo-cerotoyl-CoA synthase activity	14	10	2	1.9e-06	5
MF	GO:0102338	3-oxo-lignoceronyl-CoA synthase activity	14	10	2	1.9e-06	5
MF	GO:0016780	phosphotransferase activity, for other substituted phosphate groups	10	8	1.43	5.8e-06	5.59441
MF	GO:0004930	G protein-coupled receptor activity	136	37	19.39	6.4e-06	1.9082
MF	GO:0140101	catalytic activity, acting on a tRNA	82	22	11.69	0.00012	1.88195
MF	GO:0003684	damaged DNA binding	11	7	1.57	0.00023	4.4586
MF	GO:0016779	nucleotidyltransferase activity	97	32	13.83	0.00031	2.31381
MF	GO:0017056	structural constituent of nuclear pore	15	8	2.14	0.00042	3.73832
MF	GO:0018024	histone-lysine N-methyltransferase activity	26	11	3.71	0.00047	2.96496
MF	GO:0016887	ATPase activity	285	49	40.62	0.00062	1.2063
MF	GO:0005515	protein binding	2720	396	387.7	0.00103	1.02141
MF	GO:0005524	ATP binding	1014	178	144.53	0.00115	1.23158
MF	GO:0043169	cation binding	1304	201	185.87	0.00193	1.0814
MF	GO:0015631	tubulin binding	56	15	7.98	0.00351	1.8797
MF	GO:0008521	acetyl-CoA transmembrane transporter activity	24	9	3.42	0.00411	2.63158
MF	GO:0016725	oxidoreductase activity, acting on CH or CH2 groups	10	5	1.43	0.00789	3.4965
MF	GO:0003899	DNA-directed 5'-3' RNA polymerase activity	40	12	5.7	0.00792	2.10526
MF	GO:0016758	transferase activity, transferring hexosyl groups	140	30	19.96	0.00806	1.50301
MF	GO:0016791	phosphatase activity	104	18	14.82	0.00871	1.21457
MF	GO:0008061	chitin binding	36	11	5.13	0.00934	2.14425
MF	GO:0140096	catalytic activity, acting on a protein	1092	168	155.65	0.01151	1.07934
MF	GO:0000049	tRNA binding	19	7	2.71	0.01238	2.58303
MF	GO:0030674	protein-macromolecule adaptor activity	29	8	4.13	0.0124	1.93705
MF	GO:0036094	small molecule binding	1531	252	218.23	0.01633	1.15474
MF	GO:0042578	phosphoric ester hydrolase activity	131	24	18.67	0.0202	1.28548
MF	GO:1990837	sequence-specific double-stranded DNA binding	40	8	5.7	0.02029	1.40351
MF	GO:0102965	alcohol-forming fatty acyl-CoA reductase activity	26	8	3.71	0.02416	2.15633
MF	GO:0016891	endoribonuclease activity, producing 5'-phosphomonoesters	26	5	3.71	0.02863	1.34771
MF	GO:0016746	transferase activity, transferring acyl groups	184	42	26.23	0.03539	1.60122
MF	GO:0004620	phospholipase activity	23	7	3.28	0.03614	2.13415
MF	GO:0000030	mannosyltransferase activity	14	5	2	0.03839	2.5
MF	GO:0008092	cytoskeletal protein binding	141	28	20.1	0.0409	1.39303
MF	GO:0042393	histone binding	16	4	2.28	0.04136	1.75439
MF	GO:0004519	endonuclease activity	58	12	8.27	0.04218	1.45103
MF	GO:0008536	Ran GTPase binding	10	4	1.43	0.04229	2.7972
MF	GO:0008375	acetylglucosaminyltransferase activity	10	4	1.43	0.04229	2.7972
MF	GO:0016831	carboxy-lyase activity	24	7	3.42	0.04495	2.04678

## Sheet: Cluster_2
Transcriptomic bases of sex loss in the pea aphid
Huguet M.D., Robin S., Hudaverdian S., Tanguy S., Leterme-Prunier N., Cloteau R., Baulande S., Legoix-Né P., Legeai F., Simon J.-C., Jaquiéry J., Tagu D. and Le Trionnaire G.*
* Corresponding author: gael.le-trionnaire@inrae.fr
Table S7 – Gene Ontology analysis in heads
GO_cat	GO.ID	Term	Annotated	Significant	Expected	statisticTest	Ratio
BP	GO:0006412	translation	328	124	44.95	< 1e-30	2.75862
BP	GO:0042254	ribosome biogenesis	235	106	32.21	< 1e-30	3.2909
BP	GO:0002181	cytoplasmic translation	39	17	5.35	6.7e-08	3.17757
BP	GO:0006120	mitochondrial electron transport, NADH to ubiquinone	21	13	2.88	3.9e-07	4.51389
BP	GO:0000387	spliceosomal snRNP assembly	12	8	1.64	3.6e-05	4.87805
BP	GO:0000398	mRNA splicing, via spliceosome	76	30	10.42	0.00021	2.87908
BP	GO:0022618	ribonucleoprotein complex assembly	60	26	8.22	0.00061	3.16302
BP	GO:0007015	actin filament organization	39	17	5.35	0.00069	3.17757
BP	GO:0042255	ribosome assembly	24	13	3.29	0.0007	3.95137
BP	GO:0043484	regulation of RNA splicing	10	6	1.37	0.00084	4.37956
BP	GO:0006448	regulation of translational elongation	26	10	3.56	0.00148	2.80899
BP	GO:0006457	protein folding	63	18	8.63	0.00148	2.08575
BP	GO:0000027	ribosomal large subunit assembly	11	6	1.51	0.00163	3.97351
BP	GO:0008380	RNA splicing	95	38	13.02	0.00292	2.91859
BP	GO:0032543	mitochondrial translation	24	9	3.29	0.00312	2.73556
BP	GO:0006744	ubiquinone biosynthetic process	24	9	3.29	0.00312	2.73556
BP	GO:0006123	mitochondrial electron transport, cytochrome c to oxygen	13	6	1.78	0.00474	3.37079
BP	GO:0072593	reactive oxygen species metabolic process	13	6	1.78	0.00474	3.37079
BP	GO:0006751	glutathione catabolic process	10	5	1.37	0.00664	3.64964
BP	GO:0007281	germ cell development	38	12	5.21	0.00705	2.30326
BP	GO:0034976	response to endoplasmic reticulum stress	15	5	2.06	0.0092	2.42718
BP	GO:0006354	DNA-templated transcription, elongation	15	4	2.06	0.00923	1.94175
BP	GO:0006687	glycosphingolipid metabolic process	32	10	4.39	0.00993	2.2779
BP	GO:0007034	vacuolar transport	15	6	2.06	0.01084	2.91262
BP	GO:1902600	proton transmembrane transport	43	14	5.89	0.01332	2.37691
BP	GO:0042273	ribosomal large subunit biogenesis	23	11	3.15	0.01617	3.49206
BP	GO:0030490	maturation of SSU-rRNA	12	5	1.64	0.01647	3.04878
BP	GO:0015672	monovalent inorganic cation transport	129	29	17.68	0.01841	1.64027
BP	GO:0006026	aminoglycan catabolic process	25	9	3.43	0.01862	2.62391
BP	GO:0120031	plasma membrane bounded cell projection assembly	48	6	6.58	0.01885	0.911854
BP	GO:0006486	protein glycosylation	72	14	9.87	0.01931	1.41844
BP	GO:0006165	nucleoside diphosphate phosphorylation	45	13	6.17	0.02044	2.10697
BP	GO:0006397	mRNA processing	126	43	17.27	0.02074	2.48987
BP	GO:0012501	programmed cell death	65	5	8.91	0.02106	0.561167
BP	GO:0006013	mannose metabolic process	22	7	3.02	0.02341	2.31788
BP	GO:0055114	oxidation-reduction process	743	141	101.83	0.02747	1.38466
BP	GO:0015986	ATP synthesis coupled proton transport	23	7	3.15	0.02978	2.22222
BP	GO:0015976	carbon utilization	23	7	3.15	0.02978	2.22222
BP	GO:0006027	glycosaminoglycan catabolic process	23	7	3.15	0.02978	2.22222
BP	GO:1901606	alpha-amino acid catabolic process	57	11	7.81	0.03294	1.40845
BP	GO:0006541	glutamine metabolic process	14	5	1.92	0.03295	2.60417
BP	GO:0006614	SRP-dependent cotranslational protein targeting to membrane	14	5	1.92	0.03295	2.60417
BP	GO:0009220	pyrimidine ribonucleotide biosynthetic process	10	4	1.37	0.03717	2.91971
BP	GO:0051240	positive regulation of multicellular organismal process	10	4	1.37	0.03717	2.91971
BP	GO:0016126	sterol biosynthetic process	10	4	1.37	0.03717	2.91971
BP	GO:0050767	regulation of neurogenesis	10	4	1.37	0.03717	2.91971
BP	GO:0045292	mRNA cis splicing, via spliceosome	10	4	1.37	0.03717	2.91971
BP	GO:0006890	retrograde vesicle-mediated transport, Golgi to endoplasmic reticulum	10	4	1.37	0.03717	2.91971
BP	GO:0034314	Arp2/3 complex-mediated actin nucleation	10	4	1.37	0.03717	2.91971
BP	GO:0046903	secretion	52	9	7.13	0.03725	1.26227
BP	GO:0006096	glycolytic process	40	10	5.48	0.03956	1.82482
BP	GO:0006796	phosphate-containing compound metabolic process	841	129	115.26	0.04202	1.11921
BP	GO:0007163	establishment or maintenance of cell polarity	15	5	2.06	0.04401	2.42718
BP	GO:0051649	establishment of localization in cell	268	46	36.73	0.04491	1.25238
BP	GO:0006396	RNA processing	351	85	48.11	0.04765	1.76678
CC	GO:0005840	ribosome	276	126	38.8	1.3e-19	3.24742
CC	GO:0022625	cytosolic large ribosomal subunit	22	19	3.09	5.5e-14	6.14887
CC	GO:0005762	mitochondrial large ribosomal subunit	17	11	2.39	2.2e-06	4.60251
CC	GO:0005747	mitochondrial respiratory chain complex I	21	12	2.95	4.8e-06	4.0678
CC	GO:0022627	cytosolic small ribosomal subunit	16	10	2.25	1e-05	4.44444
CC	GO:0099512	supramolecular fiber	118	22	16.59	0.00038	1.3261
CC	GO:0005681	spliceosomal complex	49	17	6.89	0.0004	2.46734
CC	GO:0005739	mitochondrion	308	90	43.3	0.00048	2.07852
CC	GO:0005829	cytosol	132	50	18.56	0.00321	2.69397
CC	GO:0015935	small ribosomal subunit	38	19	5.34	0.00397	3.55805
CC	GO:0016592	mediator complex	27	9	3.8	0.00899	2.36842
CC	GO:0070469	respirasome	45	23	6.33	0.00944	3.63349
CC	GO:0045277	respiratory chain complex IV	11	5	1.55	0.01203	3.22581
CC	GO:0005576	extracellular region	168	34	23.62	0.01587	1.43946
CC	GO:0005789	endoplasmic reticulum membrane	92	20	12.93	0.01959	1.54679
CC	GO:0005753	mitochondrial proton-transporting ATP synthase complex	17	5	2.39	0.02218	2.09205
CC	GO:0098800	inner mitochondrial membrane protein complex	60	24	8.44	0.02478	2.8436
CC	GO:0043231	intracellular membrane-bounded organelle	1860	296	261.5	0.0336	1.13193
CC	GO:0048500	signal recognition particle	10	4	1.41	0.04039	2.83688
CC	GO:0015629	actin cytoskeleton	64	15	9	0.04131	1.66667
CC	GO:0098796	membrane protein complex	285	62	40.07	0.0444	1.54729
CC	GO:0005685	U1 snRNP	15	5	2.11	0.04839	2.36967
MF	GO:0003735	structural constituent of ribosome	157	94	18.67	< 1e-30	5.03482
MF	GO:0003723	RNA binding	524	131	62.33	7.8e-10	2.10172
MF	GO:0046872	metal ion binding	1293	198	153.79	3.6e-06	1.28747
MF	GO:0019843	rRNA binding	18	10	2.14	9.7e-06	4.6729
MF	GO:0008137	NADH dehydrogenase (ubiquinone) activity	11	7	1.31	7.1e-05	5.34351
MF	GO:0003729	mRNA binding	52	16	6.19	0.00023	2.58481
MF	GO:0046933	proton-transporting ATP synthase activity, rotational mechanism	13	7	1.55	0.0003	4.51613
MF	GO:0003779	actin binding	81	19	9.63	0.0003	1.973
MF	GO:0003746	translation elongation factor activity	21	9	2.5	0.00036	3.6
MF	GO:0004553	hydrolase activity, hydrolyzing O-glycosyl compounds	120	27	14.27	0.00124	1.89208
MF	GO:0005509	calcium ion binding	176	34	20.93	0.00275	1.62446
MF	GO:0004129	cytochrome-c oxidase activity	11	5	1.31	0.00588	3.81679
MF	GO:0005525	GTP binding	192	35	22.84	0.00633	1.5324
MF	GO:0030246	carbohydrate binding	54	13	6.42	0.00755	2.02492
MF	GO:0019904	protein domain specific binding	21	7	2.5	0.00852	2.8
MF	GO:0016645	oxidoreductase activity, acting on the CH-NH group of donors	12	5	1.43	0.00911	3.4965
MF	GO:0070003	threonine-type peptidase activity	30	8	3.57	0.00935	2.2409
MF	GO:0020037	heme binding	185	33	22	0.01085	1.5
MF	GO:0008017	microtubule binding	44	11	5.23	0.01206	2.10325
MF	GO:0004970	ionotropic glutamate receptor activity	28	8	3.33	0.01371	2.4024
MF	GO:0003954	NADH dehydrogenase activity	16	10	1.9	0.01376	5.26316
MF	GO:0016776	phosphotransferase activity, phosphate group as acceptor	18	6	2.14	0.01466	2.80374
MF	GO:0003924	GTPase activity	148	27	17.6	0.01503	1.53409
MF	GO:0051287	NAD binding	46	11	5.47	0.01682	2.01097
MF	GO:0099094	ligand-gated cation channel activity	14	5	1.67	0.0188	2.99401
MF	GO:0003712	transcription coregulator activity	61	13	7.26	0.02071	1.79063
MF	GO:0008061	chitin binding	36	9	4.28	0.02218	2.1028
MF	GO:0016209	antioxidant activity	91	14	10.82	0.02315	1.2939
MF	GO:0046914	transition metal ion binding	592	66	70.41	0.02366	0.937367
MF	GO:0005516	calmodulin binding	11	4	1.31	0.03305	3.05344
MF	GO:0042803	protein homodimerization activity	11	4	1.31	0.03305	3.05344
MF	GO:0016717	oxidoreductase activity, acting on paired donors, with oxidation of a pair of donors resulting in the reduction of molecular oxygen to two molecules of water	11	4	1.31	0.03305	3.05344
MF	GO:0019205	nucleobase-containing compound kinase activity	27	7	3.21	0.03457	2.18069
MF	GO:0005506	iron ion binding	117	21	13.92	0.03459	1.50862
MF	GO:0016705	oxidoreductase activity, acting on paired donors, with incorporation or reduction of molecular oxygen	136	27	16.18	0.03479	1.66873
MF	GO:0016616	oxidoreductase activity, acting on the CH-OH group of donors, NAD or NADP as acceptor	58	12	6.9	0.0378	1.73913
MF	GO:0003755	peptidyl-prolyl cis-trans isomerase activity	28	7	3.33	0.04152	2.1021
MF	GO:0008173	RNA methyltransferase activity	33	9	3.93	0.04473	2.29008
MF	GO:0009055	electron transfer activity	52	14	6.19	0.04746	2.26171
MF	GO:0004620	phospholipase activity	23	6	2.74	0.04765	2.18978

## Sheet: Cluster_3
Transcriptomic bases of sex loss in the pea aphid
Huguet M.D., Robin S., Hudaverdian S., Tanguy S., Leterme-Prunier N., Cloteau R., Baulande S., Legoix-Né P., Legeai F., Simon J.-C., Jaquiéry J., Tagu D. and Le Trionnaire G.*
* Corresponding author: gael.le-trionnaire@inrae.fr
Table S7 – Gene Ontology analysis in heads
GO_cat	GO.ID	Term	Annotated	Significant	Expected	statisticTest	Ratio
BP	GO:0006508	proteolysis	639	12	2.94	1.5e-05	4.08163
BP	GO:0006030	chitin metabolic process	33	3	0.15	0.00044	20
BP	GO:0055114	oxidation-reduction process	743	9	3.42	0.00524	2.63158
BP	GO:0030855	epithelial cell differentiation	10	1	0.05	0.04513	20
CC	GO:0016021	integral component of membrane	2651	43	23.19	2.4e-08	1.85425
CC	GO:0005576	extracellular region	168	8	1.47	0.00042	5.44218
MF	GO:0004252	serine-type endopeptidase activity	145	9	0.63	9.8e-09	14.2857
MF	GO:0050660	flavin adenine dinucleotide binding	99	5	0.43	6.7e-05	11.6279
MF	GO:0016614	oxidoreductase activity, acting on CH-OH group of donors	105	5	0.46	8.8e-05	10.8696
MF	GO:0008061	chitin binding	36	3	0.16	0.0005	18.75
MF	GO:0008146	sulfotransferase activity	13	2	0.06	0.0014	33.3333
MF	GO:0004181	metallocarboxypeptidase activity	13	2	0.06	0.0014	33.3333
MF	GO:0052689	carboxylic ester hydrolase activity	57	3	0.25	0.0019	12
MF	GO:0016298	lipase activity	28	2	0.12	0.0212	16.6667
MF	GO:0005509	calcium ion binding	176	3	0.77	0.0412	3.8961

## Sheet: Cluster_4
Transcriptomic bases of sex loss in the pea aphid
Huguet M.D., Robin S., Hudaverdian S., Tanguy S., Leterme-Prunier N., Cloteau R., Baulande S., Legoix-Né P., Legeai F., Simon J.-C., Jaquiéry J., Tagu D. and Le Trionnaire G.*
* Corresponding author: gael.le-trionnaire@inrae.fr
Table S7 – Gene Ontology analysis in heads
GO_cat	GO.ID	Term	Annotated	Significant	Expected	statisticTest	Ratio
BP	GO:0055114	oxidation-reduction process	743	4	0.7	0.0028	5.71429
BP	GO:0006030	chitin metabolic process	33	1	0.03	0.0309	33.3333
BP	GO:0006629	lipid metabolic process	340	3	0.32	0.0388	9.375
CC	GO:0005576	extracellular region	168	3	0.22	0.0011	13.6364
MF	GO:0042302	structural constituent of cuticle	114	14	0.24	5.4e-23	58.3333
MF	GO:0052689	carboxylic ester hydrolase activity	57	2	0.12	0.0065	16.6667
MF	GO:0050660	flavin adenine dinucleotide binding	99	2	0.21	0.0186	9.52381
MF	GO:0016614	oxidoreductase activity, acting on CH-OH group of donors	105	2	0.22	0.0208	9.09091
MF	GO:0016717	oxidoreductase activity, acting on paired donors, with oxidation of a pair of donors resulting in the reduction of molecular oxygen to two molecules of water	11	1	0.02	0.0233	50

## Sheet: Cluster_5
Transcriptomic bases of sex loss in the pea aphid
Huguet M.D., Robin S., Hudaverdian S., Tanguy S., Leterme-Prunier N., Cloteau R., Baulande S., Legoix-Né P., Legeai F., Simon J.-C., Jaquiéry J., Tagu D. and Le Trionnaire G.*
* Corresponding author: gael.le-trionnaire@inrae.fr
Table S7 – Gene Ontology analysis in heads
GO_cat	GO.ID	Term	Annotated	Significant	Expected	statisticTest	Ratio
BP	GO:0055114	oxidation-reduction process	743	15	2.92	1.9e-08	5.13699
BP	GO:0006629	lipid metabolic process	340	5	1.34	9.8e-05	3.73134
BP	GO:0098869	cellular oxidant detoxification	60	3	0.24	0.0016	12.5
BP	GO:0006979	response to oxidative stress	91	3	0.36	0.0052	8.33333
BP	GO:0006568	tryptophan metabolic process	32	2	0.13	0.0069	15.3846
BP	GO:0006030	chitin metabolic process	33	2	0.13	0.0073	15.3846
BP	GO:1901617	organic hydroxy compound biosynthetic process	35	2	0.14	0.0082	14.2857
BP	GO:0006570	tyrosine metabolic process	53	2	0.21	0.0181	9.52381
BP	GO:0120252	hydrocarbon metabolic process	13	1	0.05	0.0499	20
BP	GO:0072593	reactive oxygen species metabolic process	13	1	0.05	0.0499	20
BP	GO:0061640	cytoskeleton-dependent cytokinesis	13	1	0.05	0.0499	20
CC	GO:0042600	egg chorion	26	2	0.11	0.005	18.1818
CC	GO:0005576	extracellular region	168	5	0.69	0.007	7.24638
MF	GO:0042302	structural constituent of cuticle	114	40	0.81	< 1e-30	49.3827
MF	GO:0102965	alcohol-forming fatty acyl-CoA reductase activity	26	3	0.18	0.00079	16.6667
MF	GO:0080019	fatty-acyl-CoA reductase (alcohol-forming) activity	30	3	0.21	0.00121	14.2857
MF	GO:0020037	heme binding	185	6	1.31	0.00195	4.58015
MF	GO:0004497	monooxygenase activity	94	4	0.67	0.00438	5.97015
MF	GO:0005506	iron ion binding	117	4	0.83	0.00943	4.81928
MF	GO:0016705	oxidoreductase activity, acting on paired donors, with incorporation or reduction of molecular oxygen	136	4	0.96	0.01569	4.16667
MF	GO:0004601	peroxidase activity	81	3	0.57	0.01965	5.26316
MF	GO:0008061	chitin binding	36	2	0.26	0.02673	7.69231

## Sheet: Cluster_6
Transcriptomic bases of sex loss in the pea aphid
Huguet M.D., Robin S., Hudaverdian S., Tanguy S., Leterme-Prunier N., Cloteau R., Baulande S., Legoix-Né P., Legeai F., Simon J.-C., Jaquiéry J., Tagu D. and Le Trionnaire G.*
* Corresponding author: gael.le-trionnaire@inrae.fr
Table S7 – Gene Ontology analysis in heads
GO_cat	GO.ID	Term	Annotated	Significant	Expected	statisticTest	Ratio
BP	GO:0055114	oxidation-reduction process	743	14	8.15	0.023	1.71779
BP	GO:0006027	glycosaminoglycan catabolic process	23	2	0.25	0.026	8
BP	GO:0009141	nucleoside triphosphate metabolic process	45	2	0.49	0.032	4.08163
BP	GO:0006560	proline metabolic process	30	2	0.33	0.042	6.06061
BP	GO:0006525	arginine metabolic process	31	2	0.34	0.045	5.88235
CC	GO:0016021	integral component of membrane	2651	40	27.56	0.0012	1.45138
MF	GO:0004185	serine-type carboxypeptidase activity	10	4	0.12	3.8e-06	33.3333
MF	GO:0016702	oxidoreductase activity, acting on single donors with incorporation of molecular oxygen, incorporation of two atoms of oxygen	14	2	0.17	0.012	11.7647
MF	GO:0015020	glucuronosyltransferase activity	54	3	0.64	0.027	4.6875
MF	GO:0102965	alcohol-forming fatty acyl-CoA reductase activity	26	2	0.31	0.038	6.45161
MF	GO:0030695	GTPase regulator activity	40	2	0.48	0.047	4.16667
MF	GO:0000166	nucleotide binding	1439	21	17.19	0.047	1.22164

## Sheet: Cluster_7
Transcriptomic bases of sex loss in the pea aphid
Huguet M.D., Robin S., Hudaverdian S., Tanguy S., Leterme-Prunier N., Cloteau R., Baulande S., Legoix-Né P., Legeai F., Simon J.-C., Jaquiéry J., Tagu D. and Le Trionnaire G.*
* Corresponding author: gael.le-trionnaire@inrae.fr
Table S7 – Gene Ontology analysis in heads
GO_cat	GO.ID	Term	Annotated	Significant	Expected	statisticTest	Ratio
BP	GO:0045861	negative regulation of proteolysis	10	2	0.08	0.0025	25
BP	GO:0052547	regulation of peptidase activity	11	2	0.08	0.0031	25
BP	GO:0051346	negative regulation of hydrolase activity	15	2	0.12	0.0058	16.6667
BP	GO:0009057	macromolecule catabolic process	243	4	1.88	0.0225	2.12766
BP	GO:0009116	nucleoside metabolic process	42	2	0.32	0.0414	6.25
CC	GO:0019773	proteasome core complex, alpha-subunit complex	10	2	0.07	0.0019	28.5714
MF	GO:0004866	endopeptidase inhibitor activity	10	2	0.1	0.004	20
MF	GO:0005515	protein binding	2720	36	26.41	0.0072	1.36312
MF	GO:0004298	threonine-type endopeptidase activity	22	2	0.21	0.019	9.52381
MF	GO:0004190	aspartic-type endopeptidase activity	30	2	0.29	0.034	6.89655
