# Supplementary material for: Transcriptomic basis of sex loss in the pea aphid
Source: BMC Genomics. 2024 Feb 21;25:202. doi: 10.1186/s12864-023-09776-6 (PMC10882735; doi:10.1186/s12864-023-09776-6)
Supplement: Supplementary file 9 — Supplementary Material 9. Table S7 – Gene Ontology analysis in heads. [file 12864_2023_9776_MOESM9_ESM.xlsx]

## Sheet: Cluster_1
Transcriptomic bases of sex loss in the pea aphid
Huguet M.D., Robin S., Hudaverdian S., Tanguy S., Leterme-Prunier N., Cloteau R., Baulande S., Legoix-Né P., Legeai F., Simon J.-C., Jaquiéry J., Tagu D. and Le Trionnaire G.*
* Corresponding author: gael.le-trionnaire@inrae.fr
Table S8 – Gene ontology analysis in embryos
GO_cat	GO.ID	Term	Annotated	Significant	Expected	statisticTest	Ratio
BP	GO:0042254	ribosome biogenesis	235	104	17.47	< 1e-30	5.95306
BP	GO:0006412	translation	328	112	24.39	< 1e-30	4.59205
BP	GO:0006120	mitochondrial electron transport, NADH to ubiquinone	21	14	1.56	9.6e-12	8.97436
BP	GO:0000387	spliceosomal snRNP assembly	12	9	0.89	1.2e-08	10.1124
BP	GO:1902600	proton transmembrane transport	43	18	3.2	2.8e-08	5.625
BP	GO:0006123	mitochondrial electron transport, cytochrome c to oxygen	13	9	0.97	3.6e-08	9.27835
BP	GO:0002181	cytoplasmic translation	39	14	2.9	3.5e-07	4.82759
BP	GO:0042775	mitochondrial ATP synthesis coupled electron transport	41	29	3.05	8.6e-07	9.5082
BP	GO:0006414	translational elongation	31	10	2.3	2.2e-06	4.34783
BP	GO:0032543	mitochondrial translation	24	10	1.78	3.6e-06	5.61798
BP	GO:0006744	ubiquinone biosynthetic process	24	10	1.78	3.6e-06	5.61798
BP	GO:0000398	mRNA splicing, via spliceosome	76	26	5.65	5.7e-06	4.60177
BP	GO:0042255	ribosome assembly	24	12	1.78	1.3e-05	6.74157
BP	GO:0006030	chitin metabolic process	33	10	2.45	9.2e-05	4.08163
BP	GO:0006206	pyrimidine nucleobase metabolic process	72	15	5.35	0.00021	2.80374
BP	GO:0000027	ribosomal large subunit assembly	11	5	0.82	0.00071	6.09756
BP	GO:0033108	mitochondrial respiratory chain complex assembly	22	7	1.64	0.00077	4.26829
BP	GO:0015986	ATP synthesis coupled proton transport	23	7	1.71	0.00104	4.09357
BP	GO:0030490	maturation of SSU-rRNA	12	5	0.89	0.00114	5.61798
BP	GO:0070925	organelle assembly	88	19	6.54	0.0013	2.9052
BP	GO:0016071	mRNA metabolic process	154	33	11.45	0.00146	2.8821
BP	GO:0009206	purine ribonucleoside triphosphate biosynthetic process	27	10	2.01	0.0015	4.97512
BP	GO:0006457	protein folding	63	12	4.68	0.00202	2.5641
BP	GO:0006334	nucleosome assembly	27	7	2.01	0.00289	3.48259
BP	GO:0006165	nucleoside diphosphate phosphorylation	45	4	3.35	0.00369	1.19403
BP	GO:0022618	ribonucleoprotein complex assembly	60	22	4.46	0.00434	4.93274
BP	GO:0072522	purine-containing compound biosynthetic process	74	13	5.5	0.0054	2.36364
BP	GO:0008535	respiratory chain complex IV assembly	11	4	0.82	0.00654	4.87805
BP	GO:0006544	glycine metabolic process	31	7	2.3	0.0066	3.04348
BP	GO:0009791	post-embryonic development	18	5	1.34	0.00686	3.73134
BP	GO:0006351	transcription, DNA-templated	665	40	49.44	0.00823	0.809061
BP	GO:0030150	protein import into mitochondrial matrix	12	4	0.89	0.00924	4.49438
BP	GO:0006144	purine nucleobase metabolic process	125	17	9.29	0.01077	1.82992
BP	GO:0048569	post-embryonic animal organ development	13	4	0.97	0.01258	4.12371
BP	GO:0006566	threonine metabolic process	27	6	2.01	0.01266	2.98507
BP	GO:0006518	peptide metabolic process	382	120	28.4	0.01788	4.22535
BP	GO:0022900	electron transport chain	77	36	5.72	0.01961	6.29371
BP	GO:0006563	L-serine metabolic process	30	6	2.23	0.02102	2.69058
BP	GO:0007034	vacuolar transport	15	4	1.12	0.02132	3.57143
BP	GO:0010639	negative regulation of organelle organization	20	4	1.49	0.02445	2.68456
BP	GO:0006814	sodium ion transport	49	8	3.64	0.02665	2.1978
BP	GO:0001522	pseudouridine synthesis	16	4	1.19	0.0268	3.36134
BP	GO:0006352	DNA-templated transcription, initiation	53	7	3.94	0.02842	1.77665
BP	GO:0007292	female gamete generation	24	5	1.78	0.02977	2.80899
BP	GO:0090501	RNA phosphodiester bond hydrolysis	51	10	3.79	0.03237	2.63852
BP	GO:0043086	negative regulation of catalytic activity	25	6	1.86	0.03277	3.22581
BP	GO:0140013	meiotic nuclear division	17	4	1.26	0.03304	3.1746
BP	GO:0016358	dendrite development	10	3	0.74	0.03307	4.05405
BP	GO:0016236	macroautophagy	10	3	0.74	0.03307	4.05405
BP	GO:0009220	pyrimidine ribonucleotide biosynthetic process	10	3	0.74	0.03307	4.05405
BP	GO:0046129	purine ribonucleoside biosynthetic process	10	3	0.74	0.03307	4.05405
BP	GO:0034314	Arp2/3 complex-mediated actin nucleation	10	3	0.74	0.03307	4.05405
BP	GO:0045292	mRNA cis splicing, via spliceosome	10	3	0.74	0.03307	4.05405
BP	GO:0006448	regulation of translational elongation	26	5	1.93	0.03984	2.59067
BP	GO:0006550	isoleucine catabolic process	18	4	1.34	0.04006	2.98507
BP	GO:0006552	leucine catabolic process	18	4	1.34	0.04006	2.98507
BP	GO:0006574	valine catabolic process	18	4	1.34	0.04006	2.98507
BP	GO:0006119	oxidative phosphorylation	60	33	4.46	0.04111	7.3991
BP	GO:0030182	neuron differentiation	50	6	3.72	0.04299	1.6129
BP	GO:0031400	negative regulation of protein modification process	11	3	0.82	0.04301	3.65854
BP	GO:0007033	vacuole organization	11	3	0.82	0.04301	3.65854
BP	GO:0034765	regulation of ion transmembrane transport	11	3	0.82	0.04301	3.65854
BP	GO:0045936	negative regulation of phosphate metabolic process	11	3	0.82	0.04301	3.65854
BP	GO:0000413	protein peptidyl-prolyl isomerization	27	5	2.01	0.04602	2.48756
BP	GO:0048584	positive regulation of response to stimulus	46	7	3.42	0.04714	2.04678
BP	GO:0098813	nuclear chromosome segregation	33	4	2.45	0.04747	1.63265
BP	GO:0044267	cellular protein metabolic process	1321	162	98.22	0.04888	1.64936
CC	GO:0005840	ribosome	276	116	25.55	1.4e-22	4.54012
CC	GO:0022625	cytosolic large ribosomal subunit	22	16	2.04	1e-12	7.84314
CC	GO:0005762	mitochondrial large ribosomal subunit	17	13	1.57	5.4e-11	8.28025
CC	GO:0022627	cytosolic small ribosomal subunit	16	12	1.48	4.6e-10	8.10811
CC	GO:0000786	nucleosome	54	22	5	5.6e-10	4.4
CC	GO:0071013	catalytic step 2 spliceosome	15	10	1.39	8.4e-08	7.19424
CC	GO:0005747	mitochondrial respiratory chain complex I	21	11	1.94	5.8e-07	5.6701
CC	GO:0005681	spliceosomal complex	49	24	4.54	5.8e-07	5.28634
CC	GO:0045277	respiratory chain complex IV	11	8	1.02	6.6e-07	7.84314
CC	GO:0046540	U4/U6 x U5 tri-snRNP complex	12	7	1.11	2.9e-05	6.30631
CC	GO:0005743	mitochondrial inner membrane	104	39	9.63	5.8e-05	4.04984
CC	GO:0098800	inner mitochondrial membrane protein complex	60	26	5.55	6.4e-05	4.68468
CC	GO:0005746	mitochondrial respirasome	28	16	2.59	0.00011	6.17761
CC	GO:0005686	U2 snRNP	11	6	1.02	0.00019	5.88235
CC	GO:0005730	nucleolus	92	20	8.52	0.00022	2.34742
CC	GO:0032592	integral component of mitochondrial membrane	10	5	0.93	0.00113	5.37634
CC	GO:0005685	U1 snRNP	15	6	1.39	0.00148	4.31655
CC	GO:0005732	small nucleolar ribonucleoprotein complex	11	5	1.02	0.00192	4.90196
CC	GO:0099080	supramolecular complex	136	11	12.59	0.00209	0.873709
CC	GO:0070469	respirasome	45	26	4.17	0.00265	6.23501
CC	GO:0097525	spliceosomal snRNP complex	31	15	2.87	0.0028	5.22648
CC	GO:0098796	membrane protein complex	285	60	26.38	0.00282	2.27445
CC	GO:0005739	mitochondrion	308	89	28.51	0.00293	3.12171
CC	GO:0043232	intracellular non-membrane-bounded organelle	939	177	86.93	0.00299	2.03612
CC	GO:0005758	mitochondrial intermembrane space	12	5	1.11	0.00305	4.5045
CC	GO:0005763	mitochondrial small ribosomal subunit	13	5	1.2	0.00458	4.16667
CC	GO:0098803	respiratory chain complex	41	23	3.8	0.00564	6.05263
CC	GO:0015935	small ribosomal subunit	38	21	3.52	0.00571	5.96591
CC	GO:0070069	cytochrome complex	20	12	1.85	0.00599	6.48649
CC	GO:0000276	mitochondrial proton-transporting ATP synthase complex, coupling factor F(o)	12	4	1.11	0.01968	3.6036
CC	GO:0031902	late endosome membrane	12	4	1.11	0.01968	3.6036
CC	GO:0033176	proton-transporting V-type ATPase complex	18	5	1.67	0.02068	2.99401
CC	GO:0033178	proton-transporting two-sector ATPase complex, catalytic domain	18	5	1.67	0.02068	2.99401
CC	GO:0005576	extracellular region	168	23	15.55	0.02103	1.4791
CC	GO:0005740	mitochondrial envelope	143	49	13.24	0.02127	3.70091
CC	GO:0098687	chromosomal region	24	5	2.22	0.03094	2.25225
CC	GO:0031224	intrinsic component of membrane	2657	180	245.97	0.03502	0.731797
CC	GO:0005761	mitochondrial ribosome	34	20	3.15	0.04296	6.34921
CC	GO:0030880	RNA polymerase complex	42	8	3.89	0.04486	2.05656
MF	GO:0003735	structural constituent of ribosome	157	96	9.31	< 1e-30	10.3115
MF	GO:0046982	protein heterodimerization activity	69	23	4.09	3.7e-12	5.62347
MF	GO:0008137	NADH dehydrogenase (ubiquinone) activity	11	8	0.65	2.1e-08	12.3077
MF	GO:0004129	cytochrome-c oxidase activity	11	8	0.65	2.1e-08	12.3077
MF	GO:0042302	structural constituent of cuticle	114	24	6.76	4.1e-08	3.5503
MF	GO:0003899	DNA-directed 5'-3' RNA polymerase activity	40	13	2.37	2.7e-07	5.48523
MF	GO:0009055	electron transfer activity	52	19	3.08	1.6e-05	6.16883
MF	GO:0008061	chitin binding	36	10	2.14	3.1e-05	4.6729
MF	GO:0019843	rRNA binding	18	7	1.07	4.5e-05	6.54206
MF	GO:0016491	oxidoreductase activity	695	75	41.23	4.7e-05	1.81906
MF	GO:0003723	RNA binding	524	64	31.09	7.8e-05	2.05854
MF	GO:0015078	proton transmembrane transporter activity	56	19	3.32	0.0016	5.72289
MF	GO:0003954	NADH dehydrogenase activity	16	11	0.95	0.0018	11.5789
MF	GO:0016776	phosphotransferase activity, phosphate group as acceptor	18	5	1.07	0.0032	4.6729
MF	GO:0015020	glucuronosyltransferase activity	54	9	3.2	0.0041	2.8125
MF	GO:0004298	threonine-type endopeptidase activity	22	5	1.31	0.0082	3.81679
MF	GO:0051537	2 iron, 2 sulfur cluster binding	15	4	0.89	0.0099	4.49438
MF	GO:0015399	primary active transmembrane transporter activity	75	6	4.45	0.0101	1.34831
MF	GO:0008289	lipid binding	56	8	3.32	0.0156	2.40964
MF	GO:0008320	protein transmembrane transporter activity	10	3	0.59	0.0182	5.08475
MF	GO:0003755	peptidyl-prolyl cis-trans isomerase activity	28	5	1.66	0.0228	3.01205
MF	GO:0004857	enzyme inhibitor activity	23	5	1.36	0.0238	3.67647
MF	GO:0042277	peptide binding	17	4	1.01	0.031	3.9604
MF	GO:0061650	ubiquitin-like protein conjugating enzyme activity	18	3	1.07	0.0311	2.80374
MF	GO:0003746	translation elongation factor activity	21	4	1.25	0.0328	3.2
MF	GO:0046933	proton-transporting ATP synthase activity, rotational mechanism	13	3	0.77	0.038	3.8961
MF	GO:0071949	FAD binding	22	4	1.31	0.0382	3.05344
MF	GO:0016462	pyrophosphatase activity	538	13	31.92	0.0417	0.407268
MF	GO:0016740	transferase activity	1357	78	80.51	0.0459	0.968824

## Sheet: Cluster_2
Transcriptomic bases of sex loss in the pea aphid
Huguet M.D., Robin S., Hudaverdian S., Tanguy S., Leterme-Prunier N., Cloteau R., Baulande S., Legoix-Né P., Legeai F., Simon J.-C., Jaquiéry J., Tagu D. and Le Trionnaire G.*
* Corresponding author: gael.le-trionnaire@inrae.fr
Table S8 – Gene ontology analysis in embryos
GO_cat	GO.ID	Term	Annotated	Significant	Expected	statisticTest	Ratio
BP	GO:0006468	protein phosphorylation	305	124	63.78	5.1e-15	1.94418
BP	GO:0043087	regulation of GTPase activity	88	60	18.4	1.1e-13	3.26087
BP	GO:0043547	positive regulation of GTPase activity	28	21	5.85	1.2e-09	3.58974
BP	GO:0016567	protein ubiquitination	94	38	19.66	1.4e-06	1.93286
BP	GO:0006506	GPI anchor biosynthetic process	22	15	4.6	2.3e-06	3.26087
BP	GO:0035556	intracellular signal transduction	247	102	51.65	2.4e-06	1.97483
BP	GO:0035023	regulation of Rho protein signal transduction	30	17	6.27	1.9e-05	2.71132
BP	GO:0071897	DNA biosynthetic process	20	13	4.18	2.4e-05	3.11005
BP	GO:0006511	ubiquitin-dependent protein catabolic process	131	37	27.39	4.4e-05	1.35086
BP	GO:0046578	regulation of Ras protein signal transduction	42	26	8.78	8.4e-05	2.96128
BP	GO:0016579	protein deubiquitination	46	21	9.62	0.00014	2.18295
BP	GO:0034968	histone lysine methylation	29	15	6.06	0.00023	2.47525
BP	GO:0006270	DNA replication initiation	13	9	2.72	0.00023	3.30882
BP	GO:0006418	tRNA aminoacylation for protein translation	48	21	10.04	0.00029	2.09163
BP	GO:0006260	DNA replication	99	42	20.7	0.00041	2.02899
BP	GO:0006355	regulation of transcription, DNA-templated	563	152	117.72	0.00122	1.2912
BP	GO:0009069	serine family amino acid metabolic process	173	50	36.17	0.00153	1.38236
BP	GO:0051258	protein polymerization	31	9	6.48	0.00158	1.38889
BP	GO:0051056	regulation of small GTPase mediated signal transduction	48	31	10.04	0.00187	3.08765
BP	GO:0032956	regulation of actin cytoskeleton organization	28	8	5.85	0.00198	1.36752
BP	GO:0007264	small GTPase mediated signal transduction	87	45	18.19	0.00204	2.47389
BP	GO:0006396	RNA processing	351	96	73.39	0.00207	1.30808
BP	GO:0007169	transmembrane receptor protein tyrosine kinase signaling pathway	19	10	3.97	0.00222	2.51889
BP	GO:0007062	sister chromatid cohesion	11	7	2.3	0.00256	3.04348
BP	GO:0007165	signal transduction	834	235	174.39	0.00345	1.34755
BP	GO:0007156	homophilic cell adhesion via plasma membrane adhesion molecules	17	9	3.55	0.00352	2.53521
BP	GO:0006401	RNA catabolic process	37	13	7.74	0.00386	1.67959
BP	GO:0097435	supramolecular fiber organization	49	14	10.25	0.00388	1.36585
BP	GO:0016573	histone acetylation	43	17	8.99	0.00405	1.89099
BP	GO:0051726	regulation of cell cycle	67	29	14.01	0.00484	2.06995
BP	GO:0045892	negative regulation of transcription, DNA-templated	46	12	9.62	0.00546	1.2474
BP	GO:0030258	lipid modification	37	17	7.74	0.00561	2.19638
BP	GO:0046854	phosphatidylinositol phosphorylation	18	9	3.76	0.00575	2.39362
BP	GO:0001510	RNA methylation	41	14	8.57	0.00713	1.63361
BP	GO:0046488	phosphatidylinositol metabolic process	52	32	10.87	0.00752	2.94388
BP	GO:0000070	mitotic sister chromatid segregation	25	11	5.23	0.00779	2.10325
BP	GO:0010638	positive regulation of organelle organization	18	5	3.76	0.00797	1.32979
BP	GO:0051304	chromosome separation	10	6	2.09	0.00797	2.87081
BP	GO:0007093	mitotic cell cycle checkpoint	10	6	2.09	0.00797	2.87081
BP	GO:0071103	DNA conformation change	120	20	25.09	0.0081	0.79713
BP	GO:0010256	endomembrane system organization	24	8	5.02	0.00902	1.59363
BP	GO:0006813	potassium ion transport	39	11	8.15	0.00902	1.34969
BP	GO:0042127	regulation of cell population proliferation	18	5	3.76	0.00915	1.32979
BP	GO:0044089	positive regulation of cellular component biogenesis	19	4	3.97	0.00917	1.00756
BP	GO:0006897	endocytosis	26	11	5.44	0.01099	2.02206
BP	GO:0016180	snRNA processing	11	6	2.3	0.01447	2.6087
BP	GO:0042147	retrograde transport, endosome to Golgi	11	6	2.3	0.01447	2.6087
BP	GO:0046497	nicotinate nucleotide metabolic process	14	7	2.93	0.01475	2.38908
BP	GO:0018108	peptidyl-tyrosine phosphorylation	27	11	5.65	0.01512	1.9469
BP	GO:0006417	regulation of translation	117	19	24.46	0.01981	0.776778
BP	GO:0044087	regulation of cellular component biogenesis	38	10	7.95	0.0199	1.25786
BP	GO:0070925	organelle assembly	88	24	18.4	0.02088	1.30435
BP	GO:0006302	double-strand break repair	18	8	3.76	0.02099	2.12766
BP	GO:0006081	cellular aldehyde metabolic process	27	7	5.65	0.02364	1.23894
BP	GO:0006493	protein O-linked glycosylation	12	6	2.51	0.02389	2.39044
BP	GO:0035461	vitamin transmembrane transport	12	6	2.51	0.02389	2.39044
BP	GO:0035335	peptidyl-tyrosine dephosphorylation	22	9	4.6	0.02633	1.95652
BP	GO:0006486	protein glycosylation	72	25	15.06	0.02895	1.66003
BP	GO:0030036	actin cytoskeleton organization	64	20	13.38	0.02948	1.49477
BP	GO:0007178	transmembrane receptor protein serine/threonine kinase signaling pathway	31	12	6.48	0.0296	1.85185
BP	GO:0006661	phosphatidylinositol biosynthetic process	26	18	5.44	0.03021	3.30882
BP	GO:0071495	cellular response to endogenous stimulus	49	17	10.25	0.03054	1.65854
BP	GO:0006887	exocytosis	31	12	6.48	0.03311	1.85185
BP	GO:0006366	transcription by RNA polymerase II	155	42	32.41	0.03597	1.2959
BP	GO:0006886	intracellular protein transport	185	49	38.68	0.03733	1.2668
BP	GO:0032465	regulation of cytokinesis	10	5	2.09	0.03908	2.39234
BP	GO:0006606	protein import into nucleus	10	5	2.09	0.03908	2.39234
BP	GO:0006490	oligosaccharide-lipid intermediate biosynthetic process	10	5	2.09	0.03908	2.39234
BP	GO:0072525	pyridine-containing compound biosynthetic process	10	5	2.09	0.03908	2.39234
BP	GO:0009395	phospholipid catabolic process	27	10	5.65	0.03998	1.76991
BP	GO:0006497	protein lipidation	24	17	5.02	0.04311	3.38645
BP	GO:0043543	protein acylation	55	22	11.5	0.04319	1.91304
BP	GO:1903507	negative regulation of nucleic acid-templated transcription	48	14	10.04	0.04357	1.39442
BP	GO:0051168	nuclear export	26	8	5.44	0.04364	1.47059
BP	GO:0022008	neurogenesis	53	12	11.08	0.04374	1.08303
BP	GO:0031929	TOR signaling	20	5	4.18	0.04374	1.19617
BP	GO:0034622	cellular protein-containing complex assembly	190	30	39.73	0.04629	0.755097
BP	GO:0006914	autophagy	34	11	7.11	0.04652	1.54712
CC	GO:0005634	nucleus	1295	373	258.57	2.7e-14	1.44255
CC	GO:0032991	protein-containing complex	1684	416	336.24	1.4e-06	1.23721
CC	GO:0005938	cell cortex	19	12	3.79	4.7e-05	3.16623
CC	GO:0005694	chromosome	316	70	63.1	8.5e-05	1.10935
CC	GO:0005667	transcription regulator complex	315	90	62.9	0.00011	1.43084
CC	GO:0099023	vesicle tethering complex	23	13	4.59	0.00012	2.83224
CC	GO:0005856	cytoskeleton	260	76	51.91	0.0005	1.46407
CC	GO:0045298	tubulin complex	63	24	12.58	0.00064	1.90779
CC	GO:0034703	cation channel complex	28	12	5.59	0.00191	2.14669
CC	GO:0030176	integral component of endoplasmic reticulum membrane	20	10	3.99	0.00252	2.50627
CC	GO:0000922	spindle pole	10	6	2	0.00627	3
CC	GO:0005813	centrosome	10	6	2	0.00627	3
CC	GO:0005794	Golgi apparatus	137	45	27.35	0.00762	1.64534
CC	GO:0070603	SWI/SNF superfamily-type complex	34	12	6.79	0.00975	1.7673
CC	GO:0042575	DNA polymerase complex	27	11	5.39	0.01067	2.04082
CC	GO:0016592	mediator complex	27	11	5.39	0.01067	2.04082
CC	GO:0000136	mannan polymerase complex	14	7	2.8	0.01141	2.5
CC	GO:0000785	chromatin	112	23	22.36	0.01164	1.02862
CC	GO:0000123	histone acetyltransferase complex	63	22	12.58	0.01455	1.74881
CC	GO:0005875	microtubule associated complex	56	18	11.18	0.01755	1.61002
CC	GO:1902562	H4 histone acetyltransferase complex	24	8	4.79	0.01936	1.67015
CC	GO:0031461	cullin-RING ubiquitin ligase complex	22	9	4.39	0.01974	2.05011
CC	GO:0005643	nuclear pore	30	11	5.99	0.02502	1.83639
CC	GO:0030136	clathrin-coated vesicle	10	5	2	0.03246	2.5
CC	GO:0005819	spindle	17	10	3.39	0.03269	2.94985
CC	GO:0005887	integral component of plasma membrane	60	19	11.98	0.03488	1.58598
CC	GO:0005815	microtubule organizing center	38	16	7.59	0.03753	2.10804
CC	GO:0030286	dynein complex	41	11	8.19	0.03863	1.3431
CC	GO:0005777	peroxisome	24	9	4.79	0.04319	1.87891
MF	GO:0005515	protein binding	2720	804	572.05	< 1e-30	1.40547
MF	GO:0005524	ATP binding	1014	340	213.26	1e-22	1.5943
MF	GO:0004672	protein kinase activity	276	115	58.05	2.7e-12	1.98105
MF	GO:0005096	GTPase activator activity	36	25	7.57	5.4e-10	3.30251
MF	GO:0005085	guanyl-nucleotide exchange factor activity	57	37	11.99	6.6e-09	3.0859
MF	GO:0005089	Rho guanyl-nucleotide exchange factor activity	31	18	6.52	7.3e-06	2.76074
MF	GO:0004842	ubiquitin-protein transferase activity	73	32	15.35	3.5e-05	2.08469
MF	GO:0018024	histone-lysine N-methyltransferase activity	26	15	5.47	4.8e-05	2.74223
MF	GO:0008536	Ran GTPase binding	10	8	2.1	0.00011	3.80952
MF	GO:0004812	aminoacyl-tRNA ligase activity	48	21	10.09	0.00032	2.08127
MF	GO:0004386	helicase activity	174	30	36.59	0.00098	0.819896
MF	GO:0004674	protein serine/threonine kinase activity	134	43	28.18	0.00174	1.5259
MF	GO:0003714	transcription corepressor activity	13	8	2.73	0.00175	2.9304
MF	GO:0035091	phosphatidylinositol binding	25	12	5.26	0.0024	2.28137
MF	GO:0051015	actin filament binding	33	14	6.94	0.00444	2.01729
MF	GO:0061630	ubiquitin protein ligase activity	30	13	6.31	0.00486	2.06022
MF	GO:0008173	RNA methyltransferase activity	33	12	6.94	0.00522	1.72911
MF	GO:0008017	microtubule binding	44	17	9.25	0.00571	1.83784
MF	GO:0046872	metal ion binding	1293	299	271.93	0.00617	1.09955
MF	GO:0008375	acetylglucosaminyltransferase activity	10	6	2.1	0.00823	2.85714
MF	GO:0004714	transmembrane receptor protein tyrosine kinase activity	10	6	2.1	0.00823	2.85714
MF	GO:0032549	ribonucleoside binding	195	39	41.01	0.00935	0.950988
MF	GO:0003682	chromatin binding	16	8	3.36	0.00954	2.38095
MF	GO:0005509	calcium ion binding	176	50	37.01	0.01179	1.35099
MF	GO:0000030	mannosyltransferase activity	14	7	2.94	0.01525	2.38095
MF	GO:0004725	protein tyrosine phosphatase activity	34	13	7.15	0.0163	1.81818
MF	GO:0008092	cytoskeletal protein binding	141	55	29.65	0.01954	1.85497
MF	GO:0140097	catalytic activity, acting on DNA	208	32	43.74	0.02073	0.731596
MF	GO:0017056	structural constituent of nuclear pore	15	7	3.15	0.02349	2.22222
MF	GO:0015631	tubulin binding	56	23	11.78	0.02416	1.95246
MF	GO:0004715	non-membrane spanning protein tyrosine kinase activity	12	6	2.52	0.02458	2.38095
MF	GO:0003677	DNA binding	911	217	191.59	0.03022	1.13263
MF	GO:0015932	nucleobase-containing compound transmembrane transporter activity	40	7	8.41	0.03146	0.832342
MF	GO:0004402	histone acetyltransferase activity	26	10	5.47	0.03201	1.82815
MF	GO:0003887	DNA-directed DNA polymerase activity	23	9	4.84	0.03674	1.8595
MF	GO:0019706	protein-cysteine S-palmitoyltransferase activity	13	6	2.73	0.03768	2.1978
MF	GO:0022843	voltage-gated cation channel activity	24	9	5.05	0.03946	1.78218
MF	GO:0035064	methylated histone binding	10	5	2.1	0.04002	2.38095
MF	GO:0016780	phosphotransferase activity, for other substituted phosphate groups	10	5	2.1	0.04002	2.38095
MF	GO:0016725	oxidoreductase activity, acting on CH or CH2 groups	10	5	2.1	0.04002	2.38095
MF	GO:0016757	transferase activity, transferring glycosyl groups	209	47	43.96	0.04176	1.06915
MF	GO:0042578	phosphoric ester hydrolase activity	131	37	27.55	0.04389	1.34301
MF	GO:0019900	kinase binding	15	5	3.15	0.0442	1.5873
MF	GO:0004222	metalloendopeptidase activity	54	17	11.36	0.04722	1.49648

## Sheet: Cluster_3
Transcriptomic bases of sex loss in the pea aphid
Huguet M.D., Robin S., Hudaverdian S., Tanguy S., Leterme-Prunier N., Cloteau R., Baulande S., Legoix-Né P., Legeai F., Simon J.-C., Jaquiéry J., Tagu D. and Le Trionnaire G.*
* Corresponding author: gael.le-trionnaire@inrae.fr
Table S8 – Gene ontology analysis in embryos
GO_cat	GO.ID	Term	Annotated	Significant	Expected	statisticTest	Ratio
BP	GO:0042254	ribosome biogenesis	235	104	17.47	< 1e-30	5.95306
BP	GO:0006412	translation	328	112	24.39	< 1e-30	4.59205
BP	GO:0006120	mitochondrial electron transport, NADH to ubiquinone	21	14	1.56	9.6e-12	8.97436
BP	GO:0000387	spliceosomal snRNP assembly	12	9	0.89	1.2e-08	10.1124
BP	GO:1902600	proton transmembrane transport	43	18	3.2	2.8e-08	5.625
BP	GO:0006123	mitochondrial electron transport, cytochrome c to oxygen	13	9	0.97	3.6e-08	9.27835
BP	GO:0002181	cytoplasmic translation	39	14	2.9	3.5e-07	4.82759
BP	GO:0042775	mitochondrial ATP synthesis coupled electron transport	41	29	3.05	8.6e-07	9.5082
BP	GO:0006414	translational elongation	31	10	2.3	2.2e-06	4.34783
BP	GO:0032543	mitochondrial translation	24	10	1.78	3.6e-06	5.61798
BP	GO:0006744	ubiquinone biosynthetic process	24	10	1.78	3.6e-06	5.61798
BP	GO:0000398	mRNA splicing, via spliceosome	76	26	5.65	5.7e-06	4.60177
BP	GO:0042255	ribosome assembly	24	12	1.78	1.3e-05	6.74157
BP	GO:0006030	chitin metabolic process	33	10	2.45	9.2e-05	4.08163
BP	GO:0006206	pyrimidine nucleobase metabolic process	72	15	5.35	0.00021	2.80374
BP	GO:0000027	ribosomal large subunit assembly	11	5	0.82	0.00071	6.09756
BP	GO:0033108	mitochondrial respiratory chain complex assembly	22	7	1.64	0.00077	4.26829
BP	GO:0015986	ATP synthesis coupled proton transport	23	7	1.71	0.00104	4.09357
BP	GO:0030490	maturation of SSU-rRNA	12	5	0.89	0.00114	5.61798
BP	GO:0070925	organelle assembly	88	19	6.54	0.0013	2.9052
BP	GO:0016071	mRNA metabolic process	154	33	11.45	0.00146	2.8821
BP	GO:0009206	purine ribonucleoside triphosphate biosynthetic process	27	10	2.01	0.0015	4.97512
BP	GO:0006457	protein folding	63	12	4.68	0.00202	2.5641
BP	GO:0006334	nucleosome assembly	27	7	2.01	0.00289	3.48259
BP	GO:0006165	nucleoside diphosphate phosphorylation	45	4	3.35	0.00369	1.19403
BP	GO:0022618	ribonucleoprotein complex assembly	60	22	4.46	0.00434	4.93274
BP	GO:0072522	purine-containing compound biosynthetic process	74	13	5.5	0.0054	2.36364
BP	GO:0008535	respiratory chain complex IV assembly	11	4	0.82	0.00654	4.87805
BP	GO:0006544	glycine metabolic process	31	7	2.3	0.0066	3.04348
BP	GO:0009791	post-embryonic development	18	5	1.34	0.00686	3.73134
BP	GO:0006351	transcription, DNA-templated	665	40	49.44	0.00823	0.809061
BP	GO:0030150	protein import into mitochondrial matrix	12	4	0.89	0.00924	4.49438
BP	GO:0006144	purine nucleobase metabolic process	125	17	9.29	0.01077	1.82992
BP	GO:0048569	post-embryonic animal organ development	13	4	0.97	0.01258	4.12371
BP	GO:0006566	threonine metabolic process	27	6	2.01	0.01266	2.98507
BP	GO:0006518	peptide metabolic process	382	120	28.4	0.01788	4.22535
BP	GO:0022900	electron transport chain	77	36	5.72	0.01961	6.29371
BP	GO:0006563	L-serine metabolic process	30	6	2.23	0.02102	2.69058
BP	GO:0007034	vacuolar transport	15	4	1.12	0.02132	3.57143
BP	GO:0010639	negative regulation of organelle organization	20	4	1.49	0.02445	2.68456
BP	GO:0006814	sodium ion transport	49	8	3.64	0.02665	2.1978
BP	GO:0001522	pseudouridine synthesis	16	4	1.19	0.0268	3.36134
BP	GO:0006352	DNA-templated transcription, initiation	53	7	3.94	0.02842	1.77665
BP	GO:0007292	female gamete generation	24	5	1.78	0.02977	2.80899
BP	GO:0090501	RNA phosphodiester bond hydrolysis	51	10	3.79	0.03237	2.63852
BP	GO:0043086	negative regulation of catalytic activity	25	6	1.86	0.03277	3.22581
BP	GO:0140013	meiotic nuclear division	17	4	1.26	0.03304	3.1746
BP	GO:0016358	dendrite development	10	3	0.74	0.03307	4.05405
BP	GO:0016236	macroautophagy	10	3	0.74	0.03307	4.05405
BP	GO:0009220	pyrimidine ribonucleotide biosynthetic process	10	3	0.74	0.03307	4.05405
BP	GO:0046129	purine ribonucleoside biosynthetic process	10	3	0.74	0.03307	4.05405
BP	GO:0034314	Arp2/3 complex-mediated actin nucleation	10	3	0.74	0.03307	4.05405
BP	GO:0045292	mRNA cis splicing, via spliceosome	10	3	0.74	0.03307	4.05405
BP	GO:0006448	regulation of translational elongation	26	5	1.93	0.03984	2.59067
BP	GO:0006550	isoleucine catabolic process	18	4	1.34	0.04006	2.98507
BP	GO:0006552	leucine catabolic process	18	4	1.34	0.04006	2.98507
BP	GO:0006574	valine catabolic process	18	4	1.34	0.04006	2.98507
BP	GO:0006119	oxidative phosphorylation	60	33	4.46	0.04111	7.3991
BP	GO:0030182	neuron differentiation	50	6	3.72	0.04299	1.6129
BP	GO:0031400	negative regulation of protein modification process	11	3	0.82	0.04301	3.65854
BP	GO:0007033	vacuole organization	11	3	0.82	0.04301	3.65854
BP	GO:0034765	regulation of ion transmembrane transport	11	3	0.82	0.04301	3.65854
BP	GO:0045936	negative regulation of phosphate metabolic process	11	3	0.82	0.04301	3.65854
BP	GO:0000413	protein peptidyl-prolyl isomerization	27	5	2.01	0.04602	2.48756
BP	GO:0048584	positive regulation of response to stimulus	46	7	3.42	0.04714	2.04678
BP	GO:0098813	nuclear chromosome segregation	33	4	2.45	0.04747	1.63265
BP	GO:0044267	cellular protein metabolic process	1321	162	98.22	0.04888	1.64936
CC	GO:0005840	ribosome	276	116	25.55	1.4e-22	4.54012
CC	GO:0022625	cytosolic large ribosomal subunit	22	16	2.04	1e-12	7.84314
CC	GO:0005762	mitochondrial large ribosomal subunit	17	13	1.57	5.4e-11	8.28025
CC	GO:0022627	cytosolic small ribosomal subunit	16	12	1.48	4.6e-10	8.10811
CC	GO:0000786	nucleosome	54	22	5	5.6e-10	4.4
CC	GO:0071013	catalytic step 2 spliceosome	15	10	1.39	8.4e-08	7.19424
CC	GO:0005747	mitochondrial respiratory chain complex I	21	11	1.94	5.8e-07	5.6701
CC	GO:0005681	spliceosomal complex	49	24	4.54	5.8e-07	5.28634
CC	GO:0045277	respiratory chain complex IV	11	8	1.02	6.6e-07	7.84314
CC	GO:0046540	U4/U6 x U5 tri-snRNP complex	12	7	1.11	2.9e-05	6.30631
CC	GO:0005743	mitochondrial inner membrane	104	39	9.63	5.8e-05	4.04984
CC	GO:0098800	inner mitochondrial membrane protein complex	60	26	5.55	6.4e-05	4.68468
CC	GO:0005746	mitochondrial respirasome	28	16	2.59	0.00011	6.17761
CC	GO:0005686	U2 snRNP	11	6	1.02	0.00019	5.88235
CC	GO:0005730	nucleolus	92	20	8.52	0.00022	2.34742
CC	GO:0032592	integral component of mitochondrial membrane	10	5	0.93	0.00113	5.37634
CC	GO:0005685	U1 snRNP	15	6	1.39	0.00148	4.31655
CC	GO:0005732	small nucleolar ribonucleoprotein complex	11	5	1.02	0.00192	4.90196
CC	GO:0099080	supramolecular complex	136	11	12.59	0.00209	0.873709
CC	GO:0070469	respirasome	45	26	4.17	0.00265	6.23501
CC	GO:0097525	spliceosomal snRNP complex	31	15	2.87	0.0028	5.22648
CC	GO:0098796	membrane protein complex	285	60	26.38	0.00282	2.27445
CC	GO:0005739	mitochondrion	308	89	28.51	0.00293	3.12171
CC	GO:0043232	intracellular non-membrane-bounded organelle	939	177	86.93	0.00299	2.03612
CC	GO:0005758	mitochondrial intermembrane space	12	5	1.11	0.00305	4.5045
CC	GO:0005763	mitochondrial small ribosomal subunit	13	5	1.2	0.00458	4.16667
CC	GO:0098803	respiratory chain complex	41	23	3.8	0.00564	6.05263
CC	GO:0015935	small ribosomal subunit	38	21	3.52	0.00571	5.96591
CC	GO:0070069	cytochrome complex	20	12	1.85	0.00599	6.48649
CC	GO:0000276	mitochondrial proton-transporting ATP synthase complex, coupling factor F(o)	12	4	1.11	0.01968	3.6036
CC	GO:0031902	late endosome membrane	12	4	1.11	0.01968	3.6036
CC	GO:0033176	proton-transporting V-type ATPase complex	18	5	1.67	0.02068	2.99401
CC	GO:0033178	proton-transporting two-sector ATPase complex, catalytic domain	18	5	1.67	0.02068	2.99401
CC	GO:0005576	extracellular region	168	23	15.55	0.02103	1.4791
CC	GO:0005740	mitochondrial envelope	143	49	13.24	0.02127	3.70091
CC	GO:0098687	chromosomal region	24	5	2.22	0.03094	2.25225
CC	GO:0031224	intrinsic component of membrane	2657	180	245.97	0.03502	0.731797
CC	GO:0005761	mitochondrial ribosome	34	20	3.15	0.04296	6.34921
CC	GO:0030880	RNA polymerase complex	42	8	3.89	0.04486	2.05656
MF	GO:0003735	structural constituent of ribosome	157	96	9.31	< 1e-30	10.3115
MF	GO:0046982	protein heterodimerization activity	69	23	4.09	3.7e-12	5.62347
MF	GO:0008137	NADH dehydrogenase (ubiquinone) activity	11	8	0.65	2.1e-08	12.3077
MF	GO:0004129	cytochrome-c oxidase activity	11	8	0.65	2.1e-08	12.3077
MF	GO:0042302	structural constituent of cuticle	114	24	6.76	4.1e-08	3.5503
MF	GO:0003899	DNA-directed 5'-3' RNA polymerase activity	40	13	2.37	2.7e-07	5.48523
MF	GO:0009055	electron transfer activity	52	19	3.08	1.6e-05	6.16883
MF	GO:0008061	chitin binding	36	10	2.14	3.1e-05	4.6729
MF	GO:0019843	rRNA binding	18	7	1.07	4.5e-05	6.54206
MF	GO:0016491	oxidoreductase activity	695	75	41.23	4.7e-05	1.81906
MF	GO:0003723	RNA binding	524	64	31.09	7.8e-05	2.05854
MF	GO:0015078	proton transmembrane transporter activity	56	19	3.32	0.0016	5.72289
MF	GO:0003954	NADH dehydrogenase activity	16	11	0.95	0.0018	11.5789
MF	GO:0016776	phosphotransferase activity, phosphate group as acceptor	18	5	1.07	0.0032	4.6729
MF	GO:0015020	glucuronosyltransferase activity	54	9	3.2	0.0041	2.8125
MF	GO:0004298	threonine-type endopeptidase activity	22	5	1.31	0.0082	3.81679
MF	GO:0051537	2 iron, 2 sulfur cluster binding	15	4	0.89	0.0099	4.49438
MF	GO:0015399	primary active transmembrane transporter activity	75	6	4.45	0.0101	1.34831
MF	GO:0008289	lipid binding	56	8	3.32	0.0156	2.40964
MF	GO:0008320	protein transmembrane transporter activity	10	3	0.59	0.0182	5.08475
MF	GO:0003755	peptidyl-prolyl cis-trans isomerase activity	28	5	1.66	0.0228	3.01205
MF	GO:0004857	enzyme inhibitor activity	23	5	1.36	0.0238	3.67647
MF	GO:0042277	peptide binding	17	4	1.01	0.031	3.9604
MF	GO:0061650	ubiquitin-like protein conjugating enzyme activity	18	3	1.07	0.0311	2.80374
MF	GO:0003746	translation elongation factor activity	21	4	1.25	0.0328	3.2
MF	GO:0046933	proton-transporting ATP synthase activity, rotational mechanism	13	3	0.77	0.038	3.8961
MF	GO:0071949	FAD binding	22	4	1.31	0.0382	3.05344
MF	GO:0016462	pyrophosphatase activity	538	13	31.92	0.0417	0.407268
MF	GO:0016740	transferase activity	1357	78	80.51	0.0459	0.968824

## Sheet: Cluster_4
Transcriptomic bases of sex loss in the pea aphid
Huguet M.D., Robin S., Hudaverdian S., Tanguy S., Leterme-Prunier N., Cloteau R., Baulande S., Legoix-Né P., Legeai F., Simon J.-C., Jaquiéry J., Tagu D. and Le Trionnaire G.*
* Corresponding author: gael.le-trionnaire@inrae.fr
Table S8 – Gene ontology analysis in embryos
GO_cat	GO.ID	Term	Annotated	Significant	Expected	statisticTest	Ratio
BP	GO:0010469	regulation of signaling receptor activity	39	9	1.04	6e-07	8.65385
BP	GO:0006629	lipid metabolic process	340	22	9.07	1.1e-05	2.42558
BP	GO:0007218	neuropeptide signaling pathway	28	6	0.75	7.7e-05	8
BP	GO:0098771	inorganic ion homeostasis	24	5	0.64	0.00034	7.8125
BP	GO:0055080	cation homeostasis	24	5	0.64	0.00034	7.8125
BP	GO:0046903	secretion	52	5	1.39	0.00035	3.59712
BP	GO:0046486	glycerolipid metabolic process	114	8	3.04	0.00038	2.63158
BP	GO:0055085	transmembrane transport	679	37	18.12	0.00052	2.04194
BP	GO:0071805	potassium ion transmembrane transport	26	5	0.69	0.00054	7.24638
BP	GO:0046656	folic acid biosynthetic process	10	3	0.27	0.00195	11.1111
BP	GO:0007268	chemical synaptic transmission	80	9	2.13	0.00238	4.22535
BP	GO:0019497	hexachlorocyclohexane metabolic process	15	3	0.4	0.00671	7.5
BP	GO:0036065	fucosylation	16	4	0.43	0.00973	9.30233
BP	GO:0006030	chitin metabolic process	33	4	0.88	0.01098	4.54545
BP	GO:0007010	cytoskeleton organization	147	5	3.92	0.01348	1.27551
BP	GO:0006508	proteolysis	639	22	17.05	0.01525	1.29032
BP	GO:0098869	cellular oxidant detoxification	60	5	1.6	0.02144	3.125
BP	GO:0070588	calcium ion transmembrane transport	23	3	0.61	0.02236	4.91803
BP	GO:0055114	oxidation-reduction process	743	27	19.82	0.0234	1.36226
BP	GO:0023056	positive regulation of signaling	42	2	1.12	0.02669	1.78571
BP	GO:0010647	positive regulation of cell communication	42	2	1.12	0.02669	1.78571
BP	GO:1901617	organic hydroxy compound biosynthetic process	35	3	0.93	0.02759	3.22581
BP	GO:0009416	response to light stimulus	10	2	0.27	0.02768	7.40741
BP	GO:0050804	modulation of chemical synaptic transmission	10	2	0.27	0.02768	7.40741
BP	GO:0018146	keratan sulfate biosynthetic process	10	2	0.27	0.02768	7.40741
BP	GO:0036071	N-glycan fucosylation	10	2	0.27	0.02768	7.40741
BP	GO:0033578	protein glycosylation in Golgi	10	2	0.27	0.02768	7.40741
BP	GO:0040007	growth	38	4	1.01	0.0277	3.9604
BP	GO:0007186	G protein-coupled receptor signaling pathway	219	14	5.84	0.02804	2.39726
BP	GO:0007165	signal transduction	834	36	22.25	0.02937	1.61798
BP	GO:0009395	phospholipid catabolic process	27	3	0.72	0.03418	4.16667
BP	GO:0006979	response to oxidative stress	91	6	2.43	0.03427	2.46914
BP	GO:0007155	cell adhesion	49	4	1.31	0.03734	3.05344
BP	GO:0006012	galactose metabolic process	28	3	0.75	0.03755	4
BP	GO:0015718	monocarboxylic acid transport	12	2	0.32	0.0392	6.25
BP	GO:0060341	regulation of cellular localization	12	2	0.32	0.0392	6.25
CC	GO:0016021	integral component of membrane	2651	131	89.24	9.9e-10	1.46795
CC	GO:0005576	extracellular region	168	22	5.66	2.2e-07	3.88693
CC	GO:0099512	supramolecular fiber	118	7	3.97	0.00015	1.76322
CC	GO:0016020	membrane	3232	153	108.8	0.0004	1.40625
CC	GO:0032580	Golgi cisterna membrane	17	4	0.57	0.0021	7.01754
CC	GO:0043005	neuron projection	16	3	0.54	0.01523	5.55556
CC	GO:0005615	extracellular space	51	5	1.72	0.02758	2.90698
MF	GO:0042302	structural constituent of cuticle	114	27	3.11	2.3e-18	8.68167
MF	GO:0005179	hormone activity	17	7	0.46	1.6e-07	15.2174
MF	GO:0005509	calcium ion binding	176	16	4.8	2.4e-05	3.33333
MF	GO:0102965	alcohol-forming fatty acyl-CoA reductase activity	26	5	0.71	0.0006	7.04225
MF	GO:0052689	carboxylic ester hydrolase activity	57	7	1.56	0.00086	4.48718
MF	GO:0005267	potassium channel activity	30	5	0.82	0.00119	6.09756
MF	GO:0080019	fatty-acyl-CoA reductase (alcohol-forming) activity	30	5	0.82	0.00119	6.09756
MF	GO:0008061	chitin binding	36	5	0.98	0.00275	5.10204
MF	GO:0015297	antiporter activity	12	3	0.33	0.00368	9.09091
MF	GO:0004970	ionotropic glutamate receptor activity	28	4	0.76	0.00663	5.26316
MF	GO:0005262	calcium channel activity	16	3	0.44	0.00865	6.81818
MF	GO:0008188	neuropeptide receptor activity	16	3	0.44	0.00865	6.81818
MF	GO:0008237	metallopeptidase activity	145	8	3.96	0.01213	2.0202
MF	GO:0008417	fucosyltransferase activity	17	4	0.46	0.01406	8.69565
MF	GO:0022857	transmembrane transporter activity	638	33	17.41	0.02119	1.89546
MF	GO:0004177	aminopeptidase activity	59	5	1.61	0.02203	3.10559
MF	GO:0015267	channel activity	190	15	5.18	0.02225	2.89575
MF	GO:0004601	peroxidase activity	81	6	2.21	0.02304	2.71493
MF	GO:0016831	carboxy-lyase activity	24	3	0.65	0.02663	4.61538
MF	GO:0005200	structural constituent of cytoskeleton	24	3	0.65	0.02663	4.61538
MF	GO:0008424	glycoprotein 6-alpha-L-fucosyltransferase activity	10	2	0.27	0.02889	7.40741
MF	GO:0005516	calmodulin binding	11	2	0.3	0.03468	6.66667
MF	GO:0004553	hydrolase activity, hydrolyzing O-glycosyl compounds	120	8	3.27	0.04251	2.44648
MF	GO:0004252	serine-type endopeptidase activity	145	8	3.96	0.04494	2.0202

## Sheet: Cluster_5
Transcriptomic bases of sex loss in the pea aphid
Huguet M.D., Robin S., Hudaverdian S., Tanguy S., Leterme-Prunier N., Cloteau R., Baulande S., Legoix-Né P., Legeai F., Simon J.-C., Jaquiéry J., Tagu D. and Le Trionnaire G.*
* Corresponding author: gael.le-trionnaire@inrae.fr
Table S8 – Gene ontology analysis in embryos
GO_cat	GO.ID	Term	Annotated	Significant	Expected	statisticTest	Ratio
BP	GO:0030261	chromosome condensation	11	5	0.31	6.3e-06	16.129
BP	GO:0006352	DNA-templated transcription, initiation	53	9	1.47	1.3e-05	6.12245
BP	GO:0006979	response to oxidative stress	91	11	2.53	3.9e-05	4.34783
BP	GO:1901642	nucleoside transmembrane transport	10	4	0.28	0.00011	14.2857
BP	GO:0016925	protein sumoylation	21	5	0.58	0.00022	8.62069
BP	GO:0098869	cellular oxidant detoxification	60	8	1.67	0.00023	4.79042
BP	GO:0031047	gene silencing by RNA	47	8	1.3	0.00061	6.15385
BP	GO:0030490	maturation of SSU-rRNA	12	3	0.33	0.00385	9.09091
BP	GO:0035195	gene silencing by miRNA	12	3	0.33	0.00385	9.09091
BP	GO:0001575	globoside metabolic process	13	3	0.36	0.00491	8.33333
BP	GO:0043161	proteasome-mediated ubiquitin-dependent protein catabolic process	53	6	1.47	0.00632	4.08163
BP	GO:0006554	lysine catabolic process	28	4	0.78	0.007	5.12821
BP	GO:0034968	histone lysine methylation	29	4	0.81	0.00795	4.93827
BP	GO:0005991	trehalose metabolic process	17	3	0.47	0.01076	6.38298
BP	GO:0006446	regulation of translational initiation	71	6	1.97	0.01363	3.04569
BP	GO:0070646	protein modification by small protein removal	57	5	1.58	0.02044	3.16456
BP	GO:0006396	RNA processing	351	14	9.74	0.02064	1.43737
BP	GO:0006027	glycosaminoglycan catabolic process	23	3	0.64	0.02481	4.6875
BP	GO:0016567	protein ubiquitination	94	7	2.61	0.0284	2.68199
BP	GO:0000070	mitotic sister chromatid segregation	25	3	0.69	0.03094	4.34783
BP	GO:0008283	cell population proliferation	44	4	1.22	0.03297	3.27869
BP	GO:0007283	spermatogenesis	11	2	0.31	0.03577	6.45161
BP	GO:0001558	regulation of cell growth	11	2	0.31	0.03577	6.45161
BP	GO:0007179	transforming growth factor beta receptor signaling pathway	12	2	0.33	0.04216	6.06061
BP	GO:0030150	protein import into mitochondrial matrix	12	2	0.33	0.04216	6.06061
CC	GO:0008180	COP9 signalosome	17	6	0.45	3.1e-06	13.3333
CC	GO:0030014	CCR4-NOT complex	18	5	0.48	8.1e-05	10.4167
CC	GO:0044815	DNA packaging complex	59	5	1.57	0.00018	3.18471
CC	GO:0000152	nuclear ubiquitin ligase complex	11	3	0.29	0.0026	10.3448
CC	GO:0000793	condensed chromosome	23	4	0.61	0.00286	6.55738
CC	GO:0005643	nuclear pore	30	4	0.8	0.00767	5
CC	GO:0000790	nuclear chromatin	54	4	1.43	0.01503	2.7972
CC	GO:0005741	mitochondrial outer membrane	20	3	0.53	0.01505	5.66038
CC	GO:0098687	chromosomal region	24	3	0.64	0.01756	4.6875
CC	GO:0031461	cullin-RING ubiquitin ligase complex	22	3	0.58	0.01956	5.17241
CC	GO:0042600	egg chorion	26	3	0.69	0.03058	4.34783
CC	GO:0005634	nucleus	1295	53	34.41	0.04242	1.54025
CC	GO:0043227	membrane-bounded organelle	1954	67	51.91	0.04572	1.2907
MF	GO:0046982	protein heterodimerization activity	69	12	2.58	8e-06	4.65116
MF	GO:0005515	protein binding	2720	134	101.68	1.3e-05	1.31786
MF	GO:0004601	peroxidase activity	81	11	3.03	0.0002	3.63036
MF	GO:0005337	nucleoside transmembrane transporter activity	10	4	0.37	0.00034	10.8108
MF	GO:0008234	cysteine-type peptidase activity	88	9	3.29	0.00055	2.73556
MF	GO:0003676	nucleic acid binding	2653	125	99.18	0.00067	1.26033
MF	GO:0019789	SUMO transferase activity	16	4	0.6	0.00245	6.66667
MF	GO:0008320	protein transmembrane transporter activity	10	3	0.37	0.00511	8.10811
MF	GO:0004563	beta-N-acetylhexosaminidase activity	11	3	0.41	0.00684	7.31707
MF	GO:0004555	alpha,alpha-trehalase activity	13	3	0.49	0.01121	6.12245
MF	GO:0018024	histone-lysine N-methyltransferase activity	26	4	0.97	0.01498	4.12371
MF	GO:0020037	heme binding	185	13	6.92	0.02143	1.87861
MF	GO:0003743	translation initiation factor activity	69	6	2.58	0.04365	2.32558
MF	GO:0003729	mRNA binding	52	5	1.94	0.04397	2.57732

## Sheet: Cluster_6
Transcriptomic bases of sex loss in the pea aphid
Huguet M.D., Robin S., Hudaverdian S., Tanguy S., Leterme-Prunier N., Cloteau R., Baulande S., Legoix-Né P., Legeai F., Simon J.-C., Jaquiéry J., Tagu D. and Le Trionnaire G.*
* Corresponding author: gael.le-trionnaire@inrae.fr
Table S8 – Gene ontology analysis in embryos
GO_cat	GO.ID	Term	Annotated	Significant	Expected	statisticTest	Ratio
BP	GO:0006979	response to oxidative stress	91	18	1.87	2.1e-13	9.62567
BP	GO:0030163	protein catabolic process	159	14	3.27	9.4e-06	4.28135
BP	GO:0016925	protein sumoylation	21	5	0.43	5.4e-05	11.6279
BP	GO:0031047	gene silencing by RNA	47	8	0.97	0.00015	8.24742
BP	GO:0008285	negative regulation of cell population proliferation	15	4	0.31	0.0002	12.9032
BP	GO:0055114	oxidation-reduction process	743	30	15.29	0.00025	1.96207
BP	GO:0042981	regulation of apoptotic process	23	4	0.47	0.00113	8.51064
BP	GO:0006096	glycolytic process	40	5	0.82	0.00127	6.09756
BP	GO:0006493	protein O-linked glycosylation	12	3	0.25	0.00164	12
BP	GO:0016573	histone acetylation	43	5	0.89	0.00177	5.61798
BP	GO:0006094	gluconeogenesis	44	5	0.91	0.00197	5.49451
BP	GO:0006511	ubiquitin-dependent protein catabolic process	131	9	2.7	0.00492	3.33333
BP	GO:0016570	histone modification	102	10	2.1	0.00503	4.7619
BP	GO:0048477	oogenesis	20	3	0.41	0.00754	7.31707
BP	GO:0090502	RNA phosphodiester bond hydrolysis, endonucleolytic	23	3	0.47	0.0112	6.38298
BP	GO:0016579	protein deubiquitination	46	4	0.95	0.01441	4.21053
BP	GO:0016358	dendrite development	10	2	0.21	0.017	9.52381
BP	GO:0002252	immune effector process	10	2	0.21	0.017	9.52381
BP	GO:0030855	epithelial cell differentiation	10	2	0.21	0.017	9.52381
BP	GO:0065002	intracellular protein transmembrane transport	23	3	0.47	0.02031	6.38298
BP	GO:0007417	central nervous system development	11	2	0.23	0.0205	8.69565
BP	GO:0006368	transcription elongation from RNA polymerase II promoter	11	2	0.23	0.0205	8.69565
BP	GO:0043044	ATP-dependent chromatin remodeling	11	2	0.23	0.0205	8.69565
BP	GO:0046578	regulation of Ras protein signal transduction	42	3	0.86	0.02415	3.48837
BP	GO:0030490	maturation of SSU-rRNA	12	2	0.25	0.02427	8
BP	GO:0072659	protein localization to plasma membrane	12	2	0.25	0.02427	8
BP	GO:0035195	gene silencing by miRNA	12	2	0.25	0.02427	8
BP	GO:0032880	regulation of protein localization	12	2	0.25	0.02427	8
BP	GO:0002165	instar larval or pupal development	12	2	0.25	0.02427	8
BP	GO:0007051	spindle organization	12	2	0.25	0.02427	8
BP	GO:0060341	regulation of cellular localization	12	2	0.25	0.02427	8
BP	GO:0043408	regulation of MAPK cascade	12	2	0.25	0.02427	8
BP	GO:0002682	regulation of immune system process	13	2	0.27	0.0283	7.40741
BP	GO:0045860	positive regulation of protein kinase activity	13	2	0.27	0.0283	7.40741
BP	GO:1902850	microtubule cytoskeleton organization involved in mitosis	13	2	0.27	0.0283	7.40741
BP	GO:0048878	chemical homeostasis	33	3	0.68	0.03234	4.41176
BP	GO:0045229	external encapsulating structure organization	14	2	0.29	0.03258	6.89655
BP	GO:0050808	synapse organization	14	2	0.29	0.03258	6.89655
BP	GO:0048646	anatomical structure formation involved in morphogenesis	15	2	0.31	0.03709	6.45161
BP	GO:0009790	embryo development	15	2	0.31	0.03709	6.45161
BP	GO:0006352	DNA-templated transcription, initiation	53	4	1.09	0.03946	3.66972
BP	GO:0007409	axonogenesis	16	2	0.33	0.04183	6.06061
BP	GO:0051707	response to other organism	16	2	0.33	0.04183	6.06061
CC	GO:0042600	egg chorion	26	11	0.47	2.4e-13	23.4043
CC	GO:0000123	histone acetyltransferase complex	63	7	1.13	5.8e-05	6.19469
CC	GO:0005634	nucleus	1295	46	23.29	0.00083	1.9751
CC	GO:0030014	CCR4-NOT complex	18	3	0.32	0.00379	9.375
CC	GO:0000793	condensed chromosome	23	3	0.41	0.00772	7.31707
CC	GO:0000776	kinetochore	11	2	0.2	0.01586	10
CC	GO:1902555	endoribonuclease complex	11	2	0.2	0.01586	10
CC	GO:0005685	U1 snRNP	15	2	0.27	0.0289	7.40741
CC	GO:0000228	nuclear chromosome	73	5	1.31	0.04341	3.81679
CC	GO:0005764	lysosome	19	2	0.34	0.04493	5.88235
MF	GO:0004601	peroxidase activity	81	18	1.69	4e-14	10.6509
MF	GO:0020037	heme binding	185	20	3.86	1.5e-09	5.18135
MF	GO:0003723	RNA binding	524	23	10.94	0.00046	2.10238
MF	GO:0035064	methylated histone binding	10	3	0.21	0.00097	14.2857
MF	GO:0050661	NADP binding	26	4	0.54	0.00192	7.40741
MF	GO:0019789	SUMO transferase activity	16	3	0.33	0.00411	9.09091
MF	GO:0004843	thiol-dependent ubiquitin-specific protease activity	20	3	0.42	0.00787	7.14286
MF	GO:0051287	NAD binding	46	4	0.96	0.0152	4.16667
MF	GO:0004521	endoribonuclease activity	37	3	0.77	0.02099	3.8961
MF	GO:0008234	cysteine-type peptidase activity	88	6	1.84	0.02108	3.26087
MF	GO:0003729	mRNA binding	52	4	1.09	0.0229	3.66972
MF	GO:0005515	protein binding	2720	66	56.78	0.0259	1.16238
MF	GO:0008270	zinc ion binding	450	16	9.39	0.02633	1.70394
MF	GO:0005549	odorant binding	63	4	1.32	0.0423	3.0303
MF	GO:0016620	oxidoreductase activity, acting on the aldehyde or oxo group of donors, NAD or NADP as acceptor	65	4	1.36	0.04658	2.94118

## Sheet: Cluster_5_6_combined
Transcriptomic bases of sex loss in the pea aphid
Huguet M.D., Robin S., Hudaverdian S., Tanguy S., Leterme-Prunier N., Cloteau R., Baulande S., Legoix-Né P., Legeai F., Simon J.-C., Jaquiéry J., Tagu D. and Le Trionnaire G.*
* Corresponding author: gael.le-trionnaire@inrae.fr
Table S8 – Gene ontology analysis in embryos
GO_cat	GO.ID	Term	Annotated	Significant	Expected	statisticTest	Ratio
BP	GO:0006979	response to oxidative stress	91	29	4.4	7.3e-17	6.59091
BP	GO:0016925	protein sumoylation	21	10	1.02	1.3e-08	9.80392
BP	GO:0006352	DNA-templated transcription, initiation	53	13	2.56	8.3e-08	5.07812
BP	GO:0031047	gene silencing by RNA	47	16	2.27	1.4e-07	7.04846
BP	GO:0030261	chromosome condensation	11	6	0.53	4.6e-06	11.3208
BP	GO:0030163	protein catabolic process	159	24	7.69	1.1e-05	3.12094
BP	GO:0070646	protein modification by small protein removal	57	9	2.76	9.1e-05	3.26087
BP	GO:0098869	cellular oxidant detoxification	60	11	2.9	0.00012	3.7931
BP	GO:0035195	gene silencing by miRNA	12	5	0.58	0.00015	8.62069
BP	GO:0030490	maturation of SSU-rRNA	12	5	0.58	0.00015	8.62069
BP	GO:1901642	nucleoside transmembrane transport	10	4	0.48	0.00089	8.33333
BP	GO:0006493	protein O-linked glycosylation	12	4	0.58	0.00195	6.89655
BP	GO:0048477	oogenesis	20	5	0.97	0.00218	5.15464
BP	GO:0055114	oxidation-reduction process	743	50	35.92	0.00242	1.39198
BP	GO:0001575	globoside metabolic process	13	4	0.63	0.00271	6.34921
BP	GO:0006396	RNA processing	351	26	16.97	0.00387	1.53212
BP	GO:0043161	proteasome-mediated ubiquitin-dependent protein catabolic process	53	9	2.56	0.00406	3.51562
BP	GO:0042981	regulation of apoptotic process	23	5	1.11	0.0042	4.5045
BP	GO:0008285	negative regulation of cell population proliferation	15	4	0.73	0.00479	5.47945
BP	GO:0051254	positive regulation of RNA metabolic process	47	4	2.27	0.00677	1.76211
BP	GO:0006446	regulation of translational initiation	71	9	3.43	0.00684	2.62391
BP	GO:0005991	trehalose metabolic process	17	4	0.82	0.00774	4.87805
BP	GO:0016570	histone modification	102	15	4.93	0.00894	3.0426
BP	GO:0006554	lysine catabolic process	28	5	1.35	0.01006	3.7037
BP	GO:0006511	ubiquitin-dependent protein catabolic process	131	18	6.33	0.01116	2.8436
BP	GO:0034968	histone lysine methylation	29	5	1.4	0.01169	3.57143
BP	GO:0043044	ATP-dependent chromatin remodeling	11	3	0.53	0.01383	5.66038
BP	GO:0007283	spermatogenesis	11	3	0.53	0.01383	5.66038
BP	GO:0005982	starch metabolic process	32	5	1.55	0.01762	3.22581
BP	GO:0005985	sucrose metabolic process	32	5	1.55	0.01762	3.22581
BP	GO:0030150	protein import into mitochondrial matrix	12	3	0.58	0.0178	5.17241
BP	GO:0090502	RNA phosphodiester bond hydrolysis, endonucleolytic	23	4	1.11	0.02294	3.6036
BP	GO:0006027	glycosaminoglycan catabolic process	23	4	1.11	0.02294	3.6036
BP	GO:0071526	semaphorin-plexin signaling pathway	14	3	0.68	0.02741	4.41176
BP	GO:0050808	synapse organization	14	3	0.68	0.02741	4.41176
BP	GO:0000070	mitotic sister chromatid segregation	25	4	1.21	0.03039	3.30579
BP	GO:0071560	cellular response to transforming growth factor beta stimulus	18	4	0.87	0.03049	4.5977
BP	GO:0008283	cell population proliferation	44	8	2.13	0.03364	3.75587
BP	GO:0045047	protein targeting to ER	21	3	1.02	0.04158	2.94118
BP	GO:0006096	glycolytic process	40	5	1.93	0.04213	2.59067
CC	GO:0042600	egg chorion	26	14	1.16	5.2e-13	12.069
CC	GO:0030014	CCR4-NOT complex	18	8	0.8	4.2e-07	10
CC	GO:0008180	COP9 signalosome	17	7	0.76	4.3e-06	9.21053
CC	GO:0044815	DNA packaging complex	59	7	2.63	1.8e-05	2.6616
CC	GO:0000793	condensed chromosome	23	7	1.02	4.3e-05	6.86275
CC	GO:0005634	nucleus	1295	99	57.7	0.00012	1.71577
CC	GO:0000123	histone acetyltransferase complex	63	8	2.81	0.00687	2.84698
CC	GO:0000790	nuclear chromatin	54	7	2.41	0.01041	2.90456
CC	GO:0005741	mitochondrial outer membrane	20	4	0.89	0.01061	4.49438
CC	GO:0000152	nuclear ubiquitin ligase complex	11	3	0.49	0.01106	6.12245
CC	GO:0005685	U1 snRNP	15	3	0.67	0.02673	4.47761
CC	GO:0005643	nuclear pore	30	4	1.34	0.04245	2.98507
CC	GO:0098687	chromosomal region	24	5	1.07	0.04564	4.6729
MF	GO:0004601	peroxidase activity	81	29	4.72	3.8e-16	6.14407
MF	GO:0020037	heme binding	185	33	10.78	6.3e-09	3.06122
MF	GO:0005515	protein binding	2720	200	158.46	6e-07	1.26215
MF	GO:0046982	protein heterodimerization activity	69	15	4.02	7.6e-06	3.73134
MF	GO:0019789	SUMO transferase activity	16	7	0.93	1.6e-05	7.52688
MF	GO:0008234	cysteine-type peptidase activity	88	15	5.13	2.6e-05	2.92398
MF	GO:0005337	nucleoside transmembrane transporter activity	10	4	0.58	0.0018	6.89655
MF	GO:0008320	protein transmembrane transporter activity	10	4	0.58	0.0018	6.89655
MF	GO:0004563	beta-N-acetylhexosaminidase activity	11	4	0.64	0.0027	6.25
MF	GO:0003729	mRNA binding	52	9	3.03	0.0028	2.9703
MF	GO:0003676	nucleic acid binding	2653	188	154.56	0.0032	1.21636
MF	GO:0003723	RNA binding	524	47	30.53	0.0048	1.53947
MF	GO:0018024	histone-lysine N-methyltransferase activity	26	5	1.51	0.0157	3.31126
MF	GO:0035064	methylated histone binding	10	3	0.58	0.0173	5.17241
MF	GO:0003743	translation initiation factor activity	69	9	4.02	0.0181	2.23881
MF	GO:0043167	ion binding	2625	125	152.93	0.0212	0.817367
MF	GO:0004521	endoribonuclease activity	37	4	2.16	0.0229	1.85185
MF	GO:0004555	alpha,alpha-trehalase activity	13	3	0.76	0.0363	3.94737
MF	GO:0017154	semaphorin receptor activity	14	3	0.82	0.0443	3.65854
MF	GO:0008270	zinc ion binding	450	35	26.22	0.0485	1.33486
