# Supplementary material for: Transcriptomic basis of sex loss in the pea aphid
Source: BMC Genomics. 2024 Feb 21;25:202. doi: 10.1186/s12864-023-09776-6 (PMC10882735; doi:10.1186/s12864-023-09776-6)
Supplement: Supplementary file 10 — Supplementary Material 10. Table S8 – Gene Ontology analysis in embryos Supplementary Materiel 11 Table S9 – Genes from enriched GO terms from clusters 5&6 in embryos. [file 12864_2023_9776_MOESM10_ESM.xlsx]

## Sheet: GO_terms Clusters 5&6 embryons
Transcriptomic bases of sex loss in the pea aphid
Huguet M.D., Robin S., Hudaverdian S., Tanguy S., Leterme-Prunier N., Cloteau R., Baulande S., Legoix-Né P., Legeai F., Simon J.-C., Jaquiéry J., Tagu D. and Le Trionnaire G.*
* Corresponding author: gael.le-trionnaire@inrae.fr
Table S9 – Genes from enriched GO terms from clusters 5&6 in embryos
	Gene.id (A. pisum)	Description (A. pisum)		Gene.id (D. melanogaster)	Symbol (D. melanogaster)	Annotation (D. melanogaster)	Chromosome (A. pisum)
Chromosome condensation (GO:0030261)
	LOC100167506	histone H3.3		FBgn0004828	His3.3B	Histone H3.3B	X
	LOC100570478	histone H3.3		FBgn0004828	His3.3B	Histone H3.3B	NW_021768019.1
	LOC100166720	condensin complex subunit 2		NA	NA	NA	X
	LOC100573630	uncharacterized protein LOC100573630		NA	NA	NA	A2
	LOC115032984	uncharacterized protein LOC115032984		NA	NA	NA	A2
DNA-templated transcription, initiation (GO:0006352)
	LOC100569866	transcription initiation factor TFIID subunit 9-like		FBgn0000617	e(y)1	enhancer of yellow 1	X
	LOC100572817	transcription initiation factor TFIID subunit 9-like		FBgn0000617	e(y)1	enhancer of yellow 1	NW_021769011.1
	LOC100573172	transcription initiation factor TFIID subunit 9-like		FBgn0000617	e(y)1	enhancer of yellow 1	X
	LOC100574540	transcription initiation factor TFIID subunit 9-like		FBgn0000617	e(y)1	enhancer of yellow 1	A2
	LOC100574547	transcription initiation factor TFIID subunit 9-like		FBgn0000617	e(y)1	enhancer of yellow 1	NW_021773265.1
	LOC100168604	transcription initiation factor TFIID subunit 10-like		FBgn0028398	Taf10	TBP-associated factor 10	A1
	LOC100160632	transcription initiation factor TFIID subunit 9-like		NA	NA	NA	A2
	LOC100168500	transcription initiation factor TFIID subunit 9-like		NA	NA	NA	A2
	LOC100573355	uncharacterized protein LOC100573355		NA	NA	NA	X
Protein sumoylation (GO:0016925)
	LOC100161107	E3 SUMO-protein ligase PIAS2-like		FBgn0003612	Su(var)2-10	Suppressor of variegation 2-10	A2
	LOC100163978	E3 SUMO-protein ligase PIAS2		FBgn0003612	Su(var)2-10	Suppressor of variegation 2-10	X
	LOC100164779	E3 SUMO-protein ligase PIAS2-like		FBgn0003612	Su(var)2-10	Suppressor of variegation 2-10	X
	LOC100573112	E3 SUMO-protein ligase PIAS2-like		FBgn0003612	Su(var)2-10	Suppressor of variegation 2-10	A2
	LOC100573283	E3 SUMO-protein ligase PIAS2-like		FBgn0003612	Su(var)2-10	Suppressor of variegation 2-10	A2
	LOC103310354	E3 SUMO-protein ligase PIAS2-like		FBgn0003612	Su(var)2-10	Suppressor of variegation 2-10	X
	LOC100165176	SUMO-activating enzyme subunit 2		FBgn0029113	Uba2	Ubiquitin-like activating enzyme 2	A1
	LOC100573908	E3 SUMO-protein ligase pli1		NA	NA	NA	X
	LOC100571202	small ubiquitin-related modifier 3-like		FBgn0264922	smt3	smt3	A1
	LOC100573014	small ubiquitin-related modifier 3-like		FBgn0264922	smt3	smt3	NW_021770544.1
Gene silencing by RNA (GO:0031047)
	LOC100162949	piwi-like protein Siwi		FBgn0000146	aub	aubergine	X
	LOC100164403	piwi-like protein Siwi		FBgn0000146	aub	aubergine	X
	LOC100167675	piwi-like protein Siwi		FBgn0000146	aub	aubergine	X
	LOC100169625	LOW QUALITY PROTEIN: piwi-like protein Siwi		FBgn0000146	aub	aubergine	X
	LOC100164750	piwi-like protein Siwi		FBgn0004872	piwi	P-element induced wimpy testis	X
	LOC115034737	piwi-like protein Siwi		FBgn0004872	piwi	P-element induced wimpy testis	NW_021770343.1
	LOC100163345	staphylococcal nuclease domain-containing protein 1-like		FBgn0035121	Tudor-SN	Tudor staphylococcal nuclease	X
	LOC100165803	staphylococcal nuclease domain-containing protein 1-like		FBgn0035121	Tudor-SN	Tudor staphylococcal nuclease	X
	LOC100571272	staphylococcal nuclease domain-containing protein 1-like		FBgn0035121	Tudor-SN	Tudor staphylococcal nuclease	NW_021771346.1
	LOC100159500	endoribonuclease Dcr-1		FBgn0039016	Dcr-1	Dicer-1	X
	LOC100168027	microprocessor complex subunit DGCR8-like		FBgn0039861	pasha	partner of drosha	X
	LOC103308416	microprocessor complex subunit DGCR8-like		FBgn0039861	pasha	partner of drosha	X
	LOC100163421	LOW QUALITY PROTEIN: protein argonaute-2		FBgn0262739	AGO1	Argonaute-1	X
	LOC100569624	protein maelstrom homolog		NA	NA	NA	X
Histone acetylation (GO:0016573)
	LOC100162215	inhibitor of growth protein 5-like		FBgn0032516	Ing5	Inhibitor of growth family member 5	A2
	LOC100163066	inhibitor of growth protein 5-like		FBgn0032516	Ing5	Inhibitor of growth family member 5	X
	LOC100166633	inhibitor of growth protein 4-like		FBgn0032516	Ing5	Inhibitor of growth family member 5	X
	LOC107884352	inhibitor of growth protein 5-like		FBgn0032516	Ing5	Inhibitor of growth family member 5	X
	LOC100570901	histone acetyltransferase p300-like		FBgn0261617	nej	nejire	A1
Gene silencing by miRNA (GO:0035195)
	LOC100569624	protein maelstrom homolog		NA	NA	NA	X
	LOC100167506	histone H3.3		FBgn0004828	His3.3B	Histone H3.3B	X
	LOC100570478	histone H3.3		FBgn0004828	His3.3B	Histone H3.3B	NW_021768019.1
Histone modification (GO:0016570)
	LOC100161197	RNA polymerase-associated protein CTR9 homolog		FBgn0035205	Ctr9	Ctr9	X
	LOC100163982	RNA polymerase-associated protein CTR9 homolog		FBgn0035205	Ctr9	Ctr9	A1
	LOC100161910	histone-lysine N-methyltransferase SUV39H2-like		FBgn0263755	Su(var)3-9	Suppressor of variegation 3-9	X
	LOC100163922	F-box-like/WD repeat-containing protein TBL1X		FBgn0263933	ebi	ebi	X
	LOC100574279	male-specific lethal 3 homolog		NA	NA	NA	A2
	LOC100162215	inhibitor of growth protein 5-like		FBgn0032516	Ing5	Inhibitor of growth family member 5	A2
	LOC100163066	inhibitor of growth protein 5-like		FBgn0032516	Ing5	Inhibitor of growth family member 5	X
	LOC100166633	inhibitor of growth protein 4-like		FBgn0032516	Ing5	Inhibitor of growth family member 5	X
	LOC107884352	inhibitor of growth protein 5-like		FBgn0032516	Ing5	Inhibitor of growth family member 5	X
	LOC100570901	histone acetyltransferase p300-like		FBgn0261617	nej	nejire	A1
Lysine catabolic process (GO:0006554)
	LOC100165352	histone-lysine N-methyltransferase eggless		FBgn0086908	egg	eggless	A2
	LOC103309898	histone-lysine N-methyltransferase eggless-like		FBgn0086908	egg	eggless	A2
	LOC103309982	histone-lysine N-methyltransferase eggless-like		FBgn0086908	egg	eggless	X
	LOC103311002	histone-lysine N-methyltransferase eggless-like		FBgn0086908	egg	eggless	NW_021773290.1
Oogenesis (GO:0048477)
	LOC103308264	peroxidase-like		FBgn0004577	Pxd	Peroxidase	X
	LOC100571202	small ubiquitin-related modifier 3-like		FBgn0264922	smt3	smt3	A1
	LOC100573014	small ubiquitin-related modifier 3-like		FBgn0264922	smt3	smt3	NW_021770544.1
Histone lysine methylation (GO:0034968)
	LOC100165352	histone-lysine N-methyltransferase eggless		FBgn0086908	egg	eggless	A2
	LOC103309898	histone-lysine N-methyltransferase eggless-like		FBgn0086908	egg	eggless	A2
	LOC103309982	histone-lysine N-methyltransferase eggless-like		FBgn0086908	egg	eggless	X
	LOC103311002	histone-lysine N-methyltransferase eggless-like		FBgn0086908	egg	eggless	NW_021773290.1
